# Supplementary material for: Contrasting signatures of genomic divergence during sympatric speciation
Source: Nature. 2020 Oct 28;588(7836):106–11. doi: 10.1038/s41586-020-2845-0 (PMC7759464; doi:10.1038/s41586-020-2845-0)
Supplement: Supplementary file 4 — Source Data Fig. 1 [file 41586_2020_2845_MOESM4_ESM.xlsx]

## Sheet: Figure 1d
Sample_name	Group_short	Species	Lake	Color_species	Color_lake	tSNE_X	tSNE_Y
Apo_cl2_d_ben_01074	Apo_ast	Amphilophus astorquii	CL Apoyo	#FF9FB8	#FF6B53	8.81134	-24.8264
Apo_cl2_d_ben_01076	Apo_ast	Amphilophus astorquii	CL Apoyo	#FF9FB8	#FF6B53	8.13969	-25.9097
Apo_cl2_d_ben_01100	Apo_ast	Amphilophus astorquii	CL Apoyo	#FF9FB8	#FF6B53	9.99399	-25.4394
Apo_cl2_d_ben_01101	Apo_ast	Amphilophus astorquii	CL Apoyo	#FF9FB8	#FF6B53	9.21013	-25.732
Apo_cl2_d_ben_01102	Apo_ast	Amphilophus astorquii	CL Apoyo	#FF9FB8	#FF6B53	7.99549	-25.2946
Apo_cl2_d_ben_01103	Apo_ast	Amphilophus astorquii	CL Apoyo	#FF9FB8	#FF6B53	7.75698	-26.4204
Apo_cl2_d_ben_03979	Apo_ast	Amphilophus astorquii	CL Apoyo	#FF9FB8	#FF6B53	5.50989	-27.1782
Apo_cl2_d_ben_07674	Apo_ast	Amphilophus astorquii	CL Apoyo	#FF9FB8	#FF6B53	8.60651	-26.2573
Apo_cl2_d_ben_07682	Apo_ast	Amphilophus astorquii	CL Apoyo	#FF9FB8	#FF6B53	8.5718	-25.9225
Apo_cl2_d_ben_07683	Apo_ast	Amphilophus astorquii	CL Apoyo	#FF9FB8	#FF6B53	8.67232	-25.89
Apo_cl2_d_ben_12407	Apo_ast	Amphilophus astorquii	CL Apoyo	#FF9FB8	#FF6B53	9.01939	-26.0845
Apo_cl2_d_ben_12451	Apo_ast	Amphilophus astorquii	CL Apoyo	#FF9FB8	#FF6B53	8.35454	-26.1701
Apo_cl2_d_ben_12494	Apo_ast	Amphilophus astorquii	CL Apoyo	#FF9FB8	#FF6B53	5.48165	-27.1793
Apo_cl2_d_ben_12521	Apo_ast	Amphilophus astorquii	CL Apoyo	#FF9FB8	#FF6B53	8.99744	-26.5192
Apo_cl2_d_ben_13695	Apo_ast	Amphilophus astorquii	CL Apoyo	#FF9FB8	#FF6B53	7.66893	-25.5862
Apo_cl2_d_ben_13727	Apo_ast	Amphilophus astorquii	CL Apoyo	#FF9FB8	#FF6B53	9.51568	-26.0456
Apo_cl2_d_ben_13732	Apo_ast	Amphilophus astorquii	CL Apoyo	#FF9FB8	#FF6B53	9.16421	-25.525
Apo_cl2_d_ben_18030	Apo_ast	Amphilophus astorquii	CL Apoyo	#FF9FB8	#FF6B53	5.4554	-27.1685
Apo_cl2_d_ben_18449	Apo_ast	Amphilophus astorquii	CL Apoyo	#FF9FB8	#FF6B53	5.47931	-27.1665
Apo_cl2_d_ben_19353	Apo_ast	Amphilophus astorquii	CL Apoyo	#FF9FB8	#FF6B53	5.47779	-27.1672
Apo_cl2_d_ben_19361	Apo_ast	Amphilophus astorquii	CL Apoyo	#FF9FB8	#FF6B53	8.73911	-25.7833
Apo_cl2_d_ben_19362	Apo_ast	Amphilophus astorquii	CL Apoyo	#FF9FB8	#FF6B53	8.66056	-25.8363
Apo_cl2_g_ben_18446	Apo_ast	Amphilophus astorquii	CL Apoyo	#FF9FB8	#FF6B53	8.48078	-25.3916
Apo_cl3_d_ben_01234	Apo_cha	Amphilophus chancho	CL Apoyo	#ED1D40	#FF6B53	13.5935	-29.4133
Apo_cl3_d_ben_03977	Apo_cha	Amphilophus chancho	CL Apoyo	#ED1D40	#FF6B53	13.7299	-28.5172
Apo_cl3_d_ben_05663	Apo_cha	Amphilophus chancho	CL Apoyo	#ED1D40	#FF6B53	14.0611	-28.96
Apo_cl3_d_ben_05664	Apo_cha	Amphilophus chancho	CL Apoyo	#ED1D40	#FF6B53	13.8476	-29.2003
Apo_cl3_d_ben_05665	Apo_cha	Amphilophus chancho	CL Apoyo	#ED1D40	#FF6B53	13.9061	-28.8215
Apo_cl3_d_ben_05666	Apo_xxx	Amphilophus spp. (hybrid)	CL Apoyo	#FFFFFF	#FF6B53	12.3586	-29.2708
Apo_cl3_d_ben_05667	Apo_cha	Amphilophus chancho	CL Apoyo	#ED1D40	#FF6B53	13.1075	-28.9329
Apo_cl3_d_ben_07670	Apo_xxx	Amphilophus spp. (hybrid)	CL Apoyo	#FFFFFF	#FF6B53	13.2828	-30.0609
Apo_cl3_d_ben_07690	Apo_xxx	Amphilophus spp. (hybrid)	CL Apoyo	#FFFFFF	#FF6B53	12.0563	-30.2355
Apo_cl3_d_ben_07699	Apo_xxx	Amphilophus spp. (hybrid)	CL Apoyo	#FFFFFF	#FF6B53	11.989	-29.1778
Apo_cl3_d_ben_13713	Apo_cha	Amphilophus chancho	CL Apoyo	#ED1D40	#FF6B53	13.9829	-29.3121
Apo_cl3_d_ben_18011	Apo_cha	Amphilophus chancho	CL Apoyo	#ED1D40	#FF6B53	13.529	-29.1969
Apo_cl3_d_ben_18034	Apo_cha	Amphilophus chancho	CL Apoyo	#ED1D40	#FF6B53	13.301	-29.5463
Apo_cl3_d_ben_18397	Apo_cha	Amphilophus chancho	CL Apoyo	#ED1D40	#FF6B53	13.772	-29.52
Apo_cl3_d_ben_18399	Apo_cha	Amphilophus chancho	CL Apoyo	#ED1D40	#FF6B53	13.929	-29.5646
Apo_cl3_d_ben_18400	Apo_cha	Amphilophus chancho	CL Apoyo	#ED1D40	#FF6B53	13.2647	-29.3838
Apo_cl3_d_ben_18401	Apo_cha	Amphilophus chancho	CL Apoyo	#ED1D40	#FF6B53	13.226	-28.891
Apo_cl3_d_ben_18412	Apo_cha	Amphilophus chancho	CL Apoyo	#ED1D40	#FF6B53	13.4492	-28.9708
Apo_cl3_d_ben_18423	Apo_xxx	Amphilophus spp. (hybrid)	CL Apoyo	#FFFFFF	#FF6B53	11.2376	-29.3708
Apo_cl3_d_ben_19338	Apo_xxx	Amphilophus spp. (hybrid)	CL Apoyo	#FFFFFF	#FF6B53	14.2514	-30.2704
Apo_cl3_d_ben_19363	Apo_cha	Amphilophus chancho	CL Apoyo	#ED1D40	#FF6B53	13.2467	-28.557
Apo_cl3_d_ben_19364	Apo_cha	Amphilophus chancho	CL Apoyo	#ED1D40	#FF6B53	13.3097	-29.3387
Apo_cl3_d_ben_19365	Apo_xxx	Amphilophus spp. (hybrid)	CL Apoyo	#FFFFFF	#FF6B53	12.0466	-29.5935
Apo_cl4_d_ben_03960	Apo_glo	Amphilophus globosus	CL Apoyo	#F97373	#FF6B53	3.45644	-34.0672
Apo_cl4_d_ben_07691	Apo_glo	Amphilophus globosus	CL Apoyo	#F97373	#FF6B53	5.18487	-34.6179
Apo_cl4_d_ben_07692	Apo_glo	Amphilophus globosus	CL Apoyo	#F97373	#FF6B53	4.67677	-33.8545
Apo_cl4_d_ben_07693	Apo_glo	Amphilophus globosus	CL Apoyo	#F97373	#FF6B53	4.26142	-34.5805
Apo_cl4_d_ben_07701	Apo_glo	Amphilophus globosus	CL Apoyo	#F97373	#FF6B53	4.70282	-34.1828
Apo_cl4_d_ben_12443	Apo_glo	Amphilophus globosus	CL Apoyo	#F97373	#FF6B53	3.5416	-33.562
Apo_cl4_d_ben_12553	Apo_glo	Amphilophus globosus	CL Apoyo	#F97373	#FF6B53	3.44331	-34.2486
Apo_cl4_d_ben_12554	Apo_glo	Amphilophus globosus	CL Apoyo	#F97373	#FF6B53	3.20372	-33.7512
Apo_cl4_d_ben_12556	Apo_glo	Amphilophus globosus	CL Apoyo	#F97373	#FF6B53	4.25815	-33.5023
Apo_cl4_d_ben_13504	Apo_glo	Amphilophus globosus	CL Apoyo	#F97373	#FF6B53	3.09069	-34.8642
Apo_cl4_d_ben_13686	Apo_glo	Amphilophus globosus	CL Apoyo	#F97373	#FF6B53	5.37177	-32.833
Apo_cl4_d_ben_13715	Apo_xxx	Amphilophus spp. (hybrid)	CL Apoyo	#FFFFFF	#FF6B53	5.31862	-32.8777
Apo_cl4_d_ben_18037	Apo_glo	Amphilophus globosus	CL Apoyo	#F97373	#FF6B53	4.10954	-34.313
Apo_cl4_d_ben_18442	Apo_glo	Amphilophus globosus	CL Apoyo	#F97373	#FF6B53	4.26136	-34.4648
Apo_cl4_d_ben_18443	Apo_glo	Amphilophus globosus	CL Apoyo	#F97373	#FF6B53	3.75272	-33.1144
Apo_cl4_d_ben_18444	Apo_glo	Amphilophus globosus	CL Apoyo	#F97373	#FF6B53	3.88801	-33.6294
Apo_cl5_d_ben_02419	Apo_fla	Amphilophus flaveolus	CL Apoyo	#AF5151	#FF6B53	9.13329	-29.6917
Apo_cl5_d_ben_02426	Apo_fla	Amphilophus flaveolus	CL Apoyo	#AF5151	#FF6B53	8.95326	-29.7197
Apo_cl5_d_ben_03120	Apo_fla	Amphilophus flaveolus	CL Apoyo	#AF5151	#FF6B53	8.97214	-29.6673
Apo_cl5_d_ben_03972	Apo_fla	Amphilophus flaveolus	CL Apoyo	#AF5151	#FF6B53	8.07085	-30.7146
Apo_cl5_d_ben_03975	Apo_fla	Amphilophus flaveolus	CL Apoyo	#AF5151	#FF6B53	8.08241	-30.6603
Apo_cl5_d_ben_07689	Apo_fla	Amphilophus flaveolus	CL Apoyo	#AF5151	#FF6B53	7.98217	-30.7494
Apo_cl5_d_ben_12413	Apo_fla	Amphilophus flaveolus	CL Apoyo	#AF5151	#FF6B53	8.32018	-29.4105
Apo_cl5_d_ben_12437	Apo_fla	Amphilophus flaveolus	CL Apoyo	#AF5151	#FF6B53	8.88401	-29.579
Apo_cl5_d_ben_12440	Apo_fla	Amphilophus flaveolus	CL Apoyo	#AF5151	#FF6B53	9.01151	-30.2307
Apo_cl5_d_ben_12454	Apo_fla	Amphilophus flaveolus	CL Apoyo	#AF5151	#FF6B53	7.66844	-30.8889
Apo_cl5_d_ben_12478	Apo_fla	Amphilophus flaveolus	CL Apoyo	#AF5151	#FF6B53	9.63081	-29.8292
Apo_cl5_d_ben_12479	Apo_fla	Amphilophus flaveolus	CL Apoyo	#AF5151	#FF6B53	9.55596	-29.4365
Apo_cl5_d_ben_12482	Apo_fla	Amphilophus flaveolus	CL Apoyo	#AF5151	#FF6B53	8.70969	-29.8061
Apo_cl5_d_ben_13245	Apo_fla	Amphilophus flaveolus	CL Apoyo	#AF5151	#FF6B53	8.14641	-29.1097
Apo_cl5_d_ben_13700	Apo_xxx	Amphilophus spp. (hybrid)	CL Apoyo	#FFFFFF	#FF6B53	9.35197	-28.8641
Apo_cl5_d_ben_18032	Apo_fla	Amphilophus flaveolus	CL Apoyo	#AF5151	#FF6B53	9.2894	-30.1201
Apo_cl5_d_ben_18036	Apo_fla	Amphilophus flaveolus	CL Apoyo	#AF5151	#FF6B53	9.10378	-29.6665
Apo_glo_d_ben_MO618	Apo_glo	Amphilophus globosus	CL Apoyo	#F97373	#FF6B53	4.59048	-35.2551
Apo_glo_d_ben_MO621	Apo_glo	Amphilophus globosus	CL Apoyo	#F97373	#FF6B53	4.33713	-33.4626
Apo_glo_d_ben_MO622	Apo_glo	Amphilophus globosus	CL Apoyo	#F97373	#FF6B53	4.14283	-33.8135
Apo_glo_d_ben_MO625	Apo_glo	Amphilophus globosus	CL Apoyo	#F97373	#FF6B53	3.89321	-35.181
Apo_glo_d_ben_MO627	Apo_glo	Amphilophus globosus	CL Apoyo	#F97373	#FF6B53	3.9744	-34.0576
Apo_glo_d_ben_MO630	Apo_glo	Amphilophus globosus	CL Apoyo	#F97373	#FF6B53	4.58927	-33.9702
Apo_glo_d_ben_MO631	Apo_glo	Amphilophus globosus	CL Apoyo	#F97373	#FF6B53	4.24112	-34.0538
Apo_glo_d_ben_MO636	Apo_glo	Amphilophus globosus	CL Apoyo	#F97373	#FF6B53	3.71571	-34.6121
Apo_glo_d_ben_MO640	Apo_glo	Amphilophus globosus	CL Apoyo	#F97373	#FF6B53	4.3463	-34.4555
Apo_glo_d_ben_MO642	Apo_glo	Amphilophus globosus	CL Apoyo	#F97373	#FF6B53	4.82113	-34.1855
Apo_sup_d_ben_MO164	Apo_sup	Amphilophus supercilius	CL Apoyo	#F93A88	#FF6B53	10.4751	-31.9163
Apo_sup_d_ben_MO247	Apo_sup	Amphilophus supercilius	CL Apoyo	#F93A88	#FF6B53	10.3391	-33.0501
Apo_sup_d_ben_MO250	Apo_sup	Amphilophus supercilius	CL Apoyo	#F93A88	#FF6B53	10.9231	-32.2201
Apo_sup_d_ben_MO251	Apo_sup	Amphilophus supercilius	CL Apoyo	#F93A88	#FF6B53	11.1129	-32.3399
Apo_sup_d_ben_MO252	Apo_sup	Amphilophus supercilius	CL Apoyo	#F93A88	#FF6B53	10.7962	-32.1542
Apo_sup_d_ben_MO629	Apo_sup	Amphilophus supercilius	CL Apoyo	#F93A88	#FF6B53	10.4654	-32.1423
Apo_sup_d_ben_MO723	Apo_sup	Amphilophus supercilius	CL Apoyo	#F93A88	#FF6B53	10.6429	-32.0023
Apo_sup_d_ben_MO728	Apo_sup	Amphilophus supercilius	CL Apoyo	#F93A88	#FF6B53	9.99088	-32.4576
Apo_sup_d_ben_MO735	Apo_sup	Amphilophus supercilius	CL Apoyo	#F93A88	#FF6B53	10.445	-31.8598
Apo_sup_d_ben_MO736	Apo_sup	Amphilophus supercilius	CL Apoyo	#F93A88	#FF6B53	9.97994	-32.4578
Apo_zal_d_lim_03119	Apo_zal	Amphilophus supercilius	CL Apoyo	#821426	#FF6B53	13.1439	-20.1927
Apo_zal_d_lim_03122	Apo_zal	Amphilophus zaliosus	CL Apoyo	#821426	#FF6B53	13.9928	-19.9581
Apo_zal_d_lim_03124	Apo_zal	Amphilophus zaliosus	CL Apoyo	#821426	#FF6B53	13.4733	-20.127
Apo_zal_d_lim_03964	Apo_zal	Amphilophus zaliosus	CL Apoyo	#821426	#FF6B53	14.2542	-19.8777
Apo_zal_d_lim_03965	Apo_zal	Amphilophus zaliosus	CL Apoyo	#821426	#FF6B53	13.6202	-20.4352
Apo_zal_d_lim_03969	Apo_zal	Amphilophus zaliosus	CL Apoyo	#821426	#FF6B53	14.2821	-19.4057
Apo_zal_d_lim_03976	Apo_zal	Amphilophus zaliosus	CL Apoyo	#821426	#FF6B53	14.3401	-19.9105
Apo_zal_d_lim_05386	Apo_zal	Amphilophus zaliosus	CL Apoyo	#821426	#FF6B53	14.0383	-20.4358
Apo_zal_d_lim_05396	Apo_zal	Amphilophus zaliosus	CL Apoyo	#821426	#FF6B53	13.3582	-19.9527
Apo_zal_d_lim_07676	Apo_zal	Amphilophus zaliosus	CL Apoyo	#821426	#FF6B53	13.6775	-20.6549
Apo_zal_d_lim_07678	Apo_zal	Amphilophus zaliosus	CL Apoyo	#821426	#FF6B53	14.4127	-20.7048
Apo_zal_d_lim_07687	Apo_zal	Amphilophus zaliosus	CL Apoyo	#821426	#FF6B53	13.6826	-20.2083
Apo_zal_d_lim_07697	Apo_zal	Amphilophus zaliosus	CL Apoyo	#821426	#FF6B53	13.9243	-20.1765
Apo_zal_d_lim_12498	Apo_zal	Amphilophus zaliosus	CL Apoyo	#821426	#FF6B53	14.6734	-20.9097
Apo_zal_d_lim_12523	Apo_zal	Amphilophus zaliosus	CL Apoyo	#821426	#FF6B53	13.2762	-19.0399
Apo_zal_d_lim_12534	Apo_zal	Amphilophus zaliosus	CL Apoyo	#821426	#FF6B53	13.2384	-18.9219
Apo_zal_d_lim_18026	Apo_zal	Amphilophus zaliosus	CL Apoyo	#821426	#FF6B53	13.5387	-19.4457
Apo_zal_d_lim_18031	Apo_zal	Amphilophus zaliosus	CL Apoyo	#821426	#FF6B53	13.4617	-19.2619
Apo_zal_d_lim_18413	Apo_zal	Amphilophus zaliosus	CL Apoyo	#821426	#FF6B53	13.2845	-21.0424
Apo_zal_d_lim_19349	Apo_zal	Amphilophus zaliosus	CL Apoyo	#821426	#FF6B53	13.8563	-20.231
Apo_zal_d_lim_19352	Apo_zal	Amphilophus zaliosus	CL Apoyo	#821426	#FF6B53	13.674	-20.3841
AsL_cit_d_nlp_02325	AsL_cit	Amphilophus cf. citrinellus	CL As. León	#30D5C8	#30D5C8	-15.4835	16.1647
AsL_cit_d_nlp_02326	AsL_cit	Amphilophus cf. citrinellus	CL As. León	#30D5C8	#30D5C8	-15.6404	15.6133
AsL_cit_d_nlp_02327	AsL_cit	Amphilophus cf. citrinellus	CL As. León	#30D5C8	#30D5C8	-14.8563	16.2421
AsL_cit_d_nlp_02328	AsL_cit	Amphilophus cf. citrinellus	CL As. León	#30D5C8	#30D5C8	-14.8549	16.0681
AsL_cit_d_nlp_02329	AsL_cit	Amphilophus cf. citrinellus	CL As. León	#30D5C8	#30D5C8	-15.5015	16.3213
AsL_cit_d_nlp_02331	AsL_cit	Amphilophus cf. citrinellus	CL As. León	#30D5C8	#30D5C8	-15.7761	16.1721
AsL_cit_d_nlp_02332	AsL_cit	Amphilophus cf. citrinellus	CL As. León	#30D5C8	#30D5C8	-14.9759	15.9159
AsL_cit_d_nlp_02333	AsL_cit	Amphilophus cf. citrinellus	CL As. León	#30D5C8	#30D5C8	-15.667	15.9638
AsL_cit_d_nlp_02341	AsL_cit	Amphilophus cf. citrinellus	CL As. León	#30D5C8	#30D5C8	-15.2826	15.5699
AsL_cit_d_nlp_02343	AsL_cit	Amphilophus cf. citrinellus	CL As. León	#30D5C8	#30D5C8	-15.0247	15.4888
AsL_cit_d_nlp_02345	AsL_cit	Amphilophus cf. citrinellus	CL As. León	#30D5C8	#30D5C8	-15.2758	16.2621
AsL_cit_d_nlp_02346	AsL_cit	Amphilophus cf. citrinellus	CL As. León	#30D5C8	#30D5C8	-14.9938	16.3134
AsL_cit_d_nlp_02347	AsL_cit	Amphilophus cf. citrinellus	CL As. León	#30D5C8	#30D5C8	-15.7357	16.1169
AsL_cit_d_nlp_02351	AsL_cit	Amphilophus cf. citrinellus	CL As. León	#30D5C8	#30D5C8	-14.6683	16.296
AsL_cit_d_nlp_02353	AsL_cit	Amphilophus cf. citrinellus	CL As. León	#30D5C8	#30D5C8	-15.4232	15.6468
AsL_cit_d_nlp_02355	AsL_cit	Amphilophus cf. citrinellus	CL As. León	#30D5C8	#30D5C8	-15.1433	15.8658
AsL_cit_d_nlp_02356	AsL_cit	Amphilophus cf. citrinellus	CL As. León	#30D5C8	#30D5C8	-14.7594	15.9139
AsL_cit_g_nlp_00122	AsL_cit	Amphilophus cf. citrinellus	CL As. León	#30D5C8	#30D5C8	-15.3347	16.9602
AsL_cit_g_nlp_13291	AsL_cit	Amphilophus cf. citrinellus	CL As. León	#30D5C8	#30D5C8	-15.4604	16.8873
AsL_cit_g_nlp_13323	AsL_cit	Amphilophus cf. citrinellus	CL As. León	#30D5C8	#30D5C8	-15.2624	16.9608
AsM_tol_d_mid_02394	AsM_tol	Amphilophus tolteca	CL As. Managua	#FFC901	#FFC901	-0.875299	29.6716
AsM_tol_d_mid_02395	AsM_tol	Amphilophus tolteca	CL As. Managua	#FFC901	#FFC901	-1.53633	30.3895
AsM_tol_d_mid_02396	AsM_tol	Amphilophus tolteca	CL As. Managua	#FFC901	#FFC901	-0.473306	29.9803
AsM_tol_d_mid_02397	AsM_tol	Amphilophus tolteca	CL As. Managua	#FFC901	#FFC901	-0.774618	29.8117
AsM_tol_d_mid_02398	AsM_tol	Amphilophus tolteca	CL As. Managua	#FFC901	#FFC901	-1.93117	29.2365
AsM_tol_d_mid_02410	AsM_tol	Amphilophus tolteca	CL As. Managua	#FFC901	#FFC901	-0.638054	29.6459
AsM_tol_d_mid_02411	AsM_tol	Amphilophus tolteca	CL As. Managua	#FFC901	#FFC901	-0.855457	30.4752
AsM_tol_d_mid_02590	AsM_tol	Amphilophus tolteca	CL As. Managua	#FFC901	#FFC901	-0.524544	29.4106
AsM_tol_d_sho_02375	AsM_tol	Amphilophus tolteca	CL As. Managua	#FFC901	#FFC901	-0.368215	30.0717
AsM_tol_d_sho_02383	AsM_tol	Amphilophus tolteca	CL As. Managua	#FFC901	#FFC901	-0.856171	30.4205
AsM_tol_d_sho_02388	AsM_tol	Amphilophus tolteca	CL As. Managua	#FFC901	#FFC901	-1.438	30.1932
AsM_tol_d_sho_02389	AsM_tol	Amphilophus tolteca	CL As. Managua	#FFC901	#FFC901	-1.25972	30.9442
AsM_tol_d_sho_02391	AsM_tol	Amphilophus tolteca	CL As. Managua	#FFC901	#FFC901	-0.539905	30.34
AsM_tol_d_sho_02392	AsM_tol	Amphilophus tolteca	CL As. Managua	#FFC901	#FFC901	-1.93822	29.2335
AsM_tol_d_sho_02591	AsM_tol	Amphilophus tolteca	CL As. Managua	#FFC901	#FFC901	-0.674539	29.3228
AsM_tol_g_mid_02366	AsM_tol	Amphilophus tolteca	CL As. Managua	#FFC901	#FFC901	-1.25473	30.9524
AsM_tol_g_sho_02368	AsM_tol	Amphilophus tolteca	CL As. Managua	#FFC901	#FFC901	-0.654188	30.7278
AsM_tol_g_sho_02369	AsM_tol	Amphilophus tolteca	CL As. Managua	#FFC901	#FFC901	-1.11722	30.3634
AsM_tol_g_sho_02370	AsM_tol	Amphilophus tolteca	CL As. Managua	#FFC901	#FFC901	-1.16043	29.7139
AsM_tol_g_sho_02371	AsM_tol	Amphilophus tolteca	CL As. Managua	#FFC901	#FFC901	-1.56574	30.0149
Aye_cit_d_lip_00378	Aye_cit	Amphilophus cf. citrinellus	CL Apoyeque	#FFA500	#FFA500	-30.3099	9.16459
Aye_cit_d_lip_00678	Aye_cit	Amphilophus cf. citrinellus	CL Apoyeque	#FFA500	#FFA500	-29.4223	9.4755
Aye_cit_d_lip_00718	Aye_cit	Amphilophus cf. citrinellus	CL Apoyeque	#FFA500	#FFA500	-29.5275	10.5844
Aye_cit_d_lip_00945	Aye_cit	Amphilophus cf. citrinellus	CL Apoyeque	#FFA500	#FFA500	-29.1034	10.2181
Aye_cit_d_lip_00948	Aye_cit	Amphilophus cf. citrinellus	CL Apoyeque	#FFA500	#FFA500	-29.6653	9.35805
Aye_cit_d_lip_00954	Aye_cit	Amphilophus cf. citrinellus	CL Apoyeque	#FFA500	#FFA500	-31.4532	10.0411
Aye_cit_d_lip_00955	Aye_cit	Amphilophus cf. citrinellus	CL Apoyeque	#FFA500	#FFA500	-29.6102	8.25562
Aye_cit_d_lip_00973	Aye_cit	Amphilophus cf. citrinellus	CL Apoyeque	#FFA500	#FFA500	-29.3446	9.58311
Aye_cit_d_lip_00980	Aye_cit	Amphilophus cf. citrinellus	CL Apoyeque	#FFA500	#FFA500	-29.0085	8.56444
Aye_cit_d_lip_00999	Aye_cit	Amphilophus cf. citrinellus	CL Apoyeque	#FFA500	#FFA500	-30.048	10.019
Aye_cit_d_lip_01046	Aye_cit	Amphilophus cf. citrinellus	CL Apoyeque	#FFA500	#FFA500	-29.3978	9.06912
Aye_cit_d_lip_02432	Aye_cit	Amphilophus cf. citrinellus	CL Apoyeque	#FFA500	#FFA500	-28.6816	9.34739
Aye_cit_d_lip_02448	Aye_cit	Amphilophus cf. citrinellus	CL Apoyeque	#FFA500	#FFA500	-28.8311	8.92141
Aye_cit_d_lip_05114	Aye_cit	Amphilophus cf. citrinellus	CL Apoyeque	#FFA500	#FFA500	-29.4819	11.2876
Aye_cit_d_lip_07897	Aye_cit	Amphilophus cf. citrinellus	CL Apoyeque	#FFA500	#FFA500	-30.4917	9.57813
Aye_cit_d_lip_07903	Aye_cit	Amphilophus cf. citrinellus	CL Apoyeque	#FFA500	#FFA500	-30.6994	10.4123
Aye_cit_d_lip_17863	Aye_cit	Amphilophus cf. citrinellus	CL Apoyeque	#FFA500	#FFA500	-29.0945	10.3836
Aye_cit_d_lip_17875	Aye_cit	Amphilophus cf. citrinellus	CL Apoyeque	#FFA500	#FFA500	-29.798	9.60357
Aye_cit_d_nlp_00654	Aye_cit	Amphilophus cf. citrinellus	CL Apoyeque	#FFA500	#FFA500	-30.2911	10.9411
Aye_cit_d_nlp_00660	Aye_cit	Amphilophus cf. citrinellus	CL Apoyeque	#FFA500	#FFA500	-29.467	8.42544
Aye_cit_d_nlp_00675	Aye_cit	Amphilophus cf. citrinellus	CL Apoyeque	#FFA500	#FFA500	-28.5808	11.5032
Aye_cit_d_nlp_02437	Aye_cit	Amphilophus cf. citrinellus	CL Apoyeque	#FFA500	#FFA500	-29.1696	9.46017
Aye_cit_d_nlp_02460	Aye_cit	Amphilophus cf. citrinellus	CL Apoyeque	#FFA500	#FFA500	-28.3063	9.30077
Aye_cit_d_nlp_02461	Aye_cit	Amphilophus cf. citrinellus	CL Apoyeque	#FFA500	#FFA500	-29.4198	9.64875
Aye_cit_d_nlp_02462	Aye_cit	Amphilophus cf. citrinellus	CL Apoyeque	#FFA500	#FFA500	-28.6531	9.80827
Aye_cit_d_nlp_05120	Aye_cit	Amphilophus cf. citrinellus	CL Apoyeque	#FFA500	#FFA500	-29.251	9.92
Aye_cit_d_nlp_13518	Aye_cit	Amphilophus cf. citrinellus	CL Apoyeque	#FFA500	#FFA500	-30.9319	8.47995
Aye_cit_d_nlp_13523	Aye_cit	Amphilophus cf. citrinellus	CL Apoyeque	#FFA500	#FFA500	-30.0456	10.4421
Aye_cit_d_nlp_13549	Aye_cit	Amphilophus cf. citrinellus	CL Apoyeque	#FFA500	#FFA500	-30.0932	7.68648
Aye_cit_d_nlp_17850	Aye_cit	Amphilophus cf. citrinellus	CL Apoyeque	#FFA500	#FFA500	-28.6048	10.2465
Aye_cit_d_nlp_17859	Aye_cit	Amphilophus cf. citrinellus	CL Apoyeque	#FFA500	#FFA500	-29.1349	10.6917
Aye_cit_d_nlp_17860	Aye_cit	Amphilophus cf. citrinellus	CL Apoyeque	#FFA500	#FFA500	-30.4033	10.0702
Aye_cit_d_nlp_17861	Aye_cit	Amphilophus cf. citrinellus	CL Apoyeque	#FFA500	#FFA500	-29.8267	9.89794
Aye_cit_d_nlp_17862	Aye_cit	Amphilophus cf. citrinellus	CL Apoyeque	#FFA500	#FFA500	-30.5376	9.49865
Aye_cit_g_lip_02431	Aye_cit	Amphilophus cf. citrinellus	CL Apoyeque	#FFA500	#FFA500	-29.9752	8.84643
Aye_cit_g_lip_07890	Aye_cit	Amphilophus cf. citrinellus	CL Apoyeque	#FFA500	#FFA500	-28.0895	10.4718
Aye_cit_g_nlp_02444	Aye_cit	Amphilophus cf. citrinellus	CL Apoyeque	#FFA500	#FFA500	-30.1078	8.95521
Aye_cit_g_nlp_14194	Aye_cit	Amphilophus cf. citrinellus	CL Apoyeque	#FFA500	#FFA500	-27.8693	9.62395
Aye_cit_g_nlp_14197	Aye_cit	Amphilophus cf. citrinellus	CL Apoyeque	#FFA500	#FFA500	-28.6916	7.81284
Aye_cit_g_nlp_14200	Aye_cit	Amphilophus cf. citrinellus	CL Apoyeque	#FFA500	#FFA500	-27.9182	8.6151
Man_cit_d_nlp_02589	Man_cit	Amphilophus citrinellus	GL Managua	#50C878	#228B22	-8.18745	5.1735
Man_cit_d_nlp_03928	Man_cit	Amphilophus citrinellus	GL Managua	#50C878	#228B22	-9.12624	6.73377
Man_cit_d_nlp_07731	Man_cit	Amphilophus citrinellus	GL Managua	#50C878	#228B22	-10.2686	5.97208
Man_cit_d_nlp_07736	Man_cit	Amphilophus citrinellus	GL Managua	#50C878	#228B22	-10.3564	5.93516
Man_cit_d_nlp_07737	Man_cit	Amphilophus citrinellus	GL Managua	#50C878	#228B22	-8.12371	5.77929
Man_cit_d_nlp_07738	Man_cit	Amphilophus citrinellus	GL Managua	#50C878	#228B22	-10.3785	5.98433
Man_cit_d_nlp_07739	Man_cit	Amphilophus citrinellus	GL Managua	#50C878	#228B22	-8.12307	4.79455
Man_cit_d_nlp_13350	Man_cit	Amphilophus citrinellus	GL Managua	#50C878	#228B22	-8.4383	4.722
Man_cit_d_nlp_13358	Man_cit	Amphilophus citrinellus	GL Managua	#50C878	#228B22	-10.6777	6.08318
Man_cit_d_nlp_13370	Man_cit	Amphilophus citrinellus	GL Managua	#50C878	#228B22	-10.4836	5.9359
Man_cit_d_nlp_13458	Man_cit	Amphilophus citrinellus	GL Managua	#50C878	#228B22	-8.21287	4.4183
Man_cit_d_nlp_13676	Man_cit	Amphilophus citrinellus	GL Managua	#50C878	#228B22	-6.97652	5.0967
Man_cit_d_nlp_13677	Man_cit	Amphilophus citrinellus	GL Managua	#50C878	#228B22	-6.25118	6.04259
Man_cit_g_nlp_02584	Man_cit	Amphilophus citrinellus	GL Managua	#50C878	#228B22	-8.50347	5.29879
Man_cit_g_nlp_03043	Man_cit	Amphilophus citrinellus	GL Managua	#50C878	#228B22	-8.97591	4.86172
Man_cit_g_nlp_03926	Man_cit	Amphilophus citrinellus	GL Managua	#50C878	#228B22	-7.34958	4.38438
Man_cit_g_nlp_07740	Man_cit	Amphilophus citrinellus	GL Managua	#50C878	#228B22	-7.94873	4.76546
Man_cit_g_nlp_07741	Man_cit	Amphilophus citrinellus	GL Managua	#50C878	#228B22	-8.88699	5.37831
Man_cit_g_nlp_13376	Man_cit	Amphilophus citrinellus	GL Managua	#50C878	#228B22	-9.6323	4.63953
Man_cit_g_nlp_13460	Man_cit	Amphilophus citrinellus	GL Managua	#50C878	#228B22	-8.45105	4.85681
Man_cit_g_nlp_13946	Man_cit	Amphilophus citrinellus	GL Managua	#50C878	#228B22	-7.9235	3.91354
Man_cit_g_nlp_13947	Man_cit	Amphilophus citrinellus	GL Managua	#50C878	#228B22	-8.04922	4.50429
Man_cit_g_nlp_14025	Man_cit	Amphilophus citrinellus	GL Managua	#50C878	#228B22	-7.92491	5.13013
Man_cit_g_nlp_14026	Man_cit	Amphilophus citrinellus	GL Managua	#50C878	#228B22	-8.53431	4.03708
Man_cit_g_nlp_14029	Man_cit	Amphilophus citrinellus	GL Managua	#50C878	#228B22	-7.86079	5.84574
Man_lab_d_lip_02404	Man_lab	Amphilophus labiatus	GL Managua	#00581A	#228B22	-6.88345	9.50931
Man_lab_d_lip_02582	Man_lab	Amphilophus labiatus	GL Managua	#00581A	#228B22	-7.26233	9.36014
Man_lab_d_lip_02583	Man_lab	Amphilophus labiatus	GL Managua	#00581A	#228B22	-7.23533	9.19239
Man_lab_d_lip_05002	Man_lab	Amphilophus labiatus	GL Managua	#00581A	#228B22	-7.31694	9.96033
Man_lab_d_lip_05249	Man_lab	Amphilophus labiatus	GL Managua	#00581A	#228B22	-7.85754	6.76756
Man_lab_d_lip_05251	Man_lab	Amphilophus labiatus	GL Managua	#00581A	#228B22	-8.20948	7.61453
Man_lab_d_lip_05335	Man_lab	Amphilophus labiatus	GL Managua	#00581A	#228B22	-7.91662	7.18207
Man_lab_d_lip_05598	Man_lab	Amphilophus labiatus	GL Managua	#00581A	#228B22	-7.58802	7.58341
Man_lab_d_lip_05600	Man_lab	Amphilophus labiatus	GL Managua	#00581A	#228B22	-6.74224	9.56694
Man_lab_d_lip_05816	Man_lab	Amphilophus labiatus	GL Managua	#00581A	#228B22	-7.5447	9.56097
Man_lab_d_lip_05819	Man_lab	Amphilophus labiatus	GL Managua	#00581A	#228B22	-7.1292	9.40183
Man_lab_d_lip_05825	Man_lab	Amphilophus labiatus	GL Managua	#00581A	#228B22	-7.26527	9.5821
Man_lab_d_lip_13345	Man_lab	Amphilophus labiatus	GL Managua	#00581A	#228B22	-7.41702	10.0799
Man_lab_d_lip_13346	Man_lab	Amphilophus labiatus	GL Managua	#00581A	#228B22	-6.88765	10.369
Man_lab_d_lip_13348	Man_lab	Amphilophus labiatus	GL Managua	#00581A	#228B22	-7.21919	7.42268
Man_lab_d_lip_13351	Man_lab	Amphilophus labiatus	GL Managua	#00581A	#228B22	-6.54505	9.43423
Man_lab_d_lip_13356	Man_lab	Amphilophus labiatus	GL Managua	#00581A	#228B22	-6.15351	7.69221
Man_lab_d_lip_13357	Man_lab	Amphilophus labiatus	GL Managua	#00581A	#228B22	-6.46401	7.64993
Man_lab_d_lip_13360	Man_lab	Amphilophus labiatus	GL Managua	#00581A	#228B22	-7.65066	8.8045
Man_lab_d_lip_13933	Man_lab	Amphilophus labiatus	GL Managua	#00581A	#228B22	-8.61593	8.34423
Man_lab_d_lip_13936	Man_lab	Amphilophus labiatus	GL Managua	#00581A	#228B22	-6.36015	9.83795
Man_lab_d_lip_14027	Man_lab	Amphilophus labiatus	GL Managua	#00581A	#228B22	-7.0212	9.74147
Man_lab_d_lip_14598	Man_lab	Amphilophus labiatus	GL Managua	#00581A	#228B22	-6.98421	9.54539
Man_lab_g_lip_13361	Man_lab	Amphilophus labiatus	GL Managua	#00581A	#228B22	-6.78172	7.8334
Man_lab_g_lip_13362	Man_lab	Amphilophus labiatus	GL Managua	#00581A	#228B22	-8.25867	7.77749
Mas_cit_d_lip_00033	Mas_cit	Amphilophus cf. citrinellus	CL Masaya	#F5DEB3	#F5DEB3	-13.2263	1.62297
Mas_cit_d_lip_03497	Mas_cit	Amphilophus cf. citrinellus	CL Masaya	#F5DEB3	#F5DEB3	-13.4975	-0.102059
Mas_cit_d_lip_03516	Mas_cit	Amphilophus cf. citrinellus	CL Masaya	#F5DEB3	#F5DEB3	-13.6716	1.00958
Mas_cit_d_lip_13896	Mas_cit	Amphilophus cf. citrinellus	CL Masaya	#F5DEB3	#F5DEB3	-11.8838	0.6234
Mas_cit_d_lip_14154	Mas_cit	Amphilophus cf. citrinellus	CL Masaya	#F5DEB3	#F5DEB3	-10.8986	0.49967
Mas_cit_d_lip_14156	Mas_cit	Amphilophus cf. citrinellus	CL Masaya	#F5DEB3	#F5DEB3	-13.8464	0.728234
Mas_cit_d_lip_19434	Mas_cit	Amphilophus cf. citrinellus	CL Masaya	#F5DEB3	#F5DEB3	-11.579	1.47316
Mas_cit_d_nlp_00034	Mas_cit	Amphilophus cf. citrinellus	CL Masaya	#F5DEB3	#F5DEB3	-14.4298	1.10166
Mas_cit_d_nlp_02508	Mas_cit	Amphilophus cf. citrinellus	CL Masaya	#F5DEB3	#F5DEB3	-14.1456	1.8116
Mas_cit_d_nlp_03886	Mas_cit	Amphilophus cf. citrinellus	CL Masaya	#F5DEB3	#F5DEB3	-13.767	0.853639
Mas_cit_d_nlp_03887	Mas_cit	Amphilophus cf. citrinellus	CL Masaya	#F5DEB3	#F5DEB3	-13.9911	1.05143
Mas_cit_d_nlp_03889	Mas_cit	Amphilophus cf. citrinellus	CL Masaya	#F5DEB3	#F5DEB3	-13.6126	1.48217
Mas_cit_d_nlp_13917	Mas_cit	Amphilophus cf. citrinellus	CL Masaya	#F5DEB3	#F5DEB3	-15.2225	0.538227
Mas_cit_d_nlp_13922	Mas_cit	Amphilophus cf. citrinellus	CL Masaya	#F5DEB3	#F5DEB3	-12.9321	2.78021
Mas_cit_d_nlp_14146	Mas_cit	Amphilophus cf. citrinellus	CL Masaya	#F5DEB3	#F5DEB3	-13.8045	3.34181
Mas_cit_d_nlp_19404	Mas_cit	Amphilophus cf. citrinellus	CL Masaya	#F5DEB3	#F5DEB3	-13.4973	2.42623
Mas_cit_d_nlp_19429	Mas_cit	Amphilophus cf. citrinellus	CL Masaya	#F5DEB3	#F5DEB3	-13.3312	2.32444
Mas_cit_d_nlp_19431	Mas_cit	Amphilophus cf. citrinellus	CL Masaya	#F5DEB3	#F5DEB3	-13.4375	2.74252
Mas_cit_d_nlp_19456	Mas_cit	Amphilophus cf. citrinellus	CL Masaya	#F5DEB3	#F5DEB3	-13.6618	2.18467
Mas_cit_d_nlp_19459	Mas_cit	Amphilophus cf. citrinellus	CL Masaya	#F5DEB3	#F5DEB3	-13.6245	2.31776
Mas_cit_g_lip_02499	Mas_cit	Amphilophus cf. citrinellus	CL Masaya	#F5DEB3	#F5DEB3	-12.2885	1.65176
Mas_cit_g_lip_02500	Mas_cit	Amphilophus cf. citrinellus	CL Masaya	#F5DEB3	#F5DEB3	-10.6678	0.438949
Mas_cit_g_lip_02501	Mas_cit	Amphilophus cf. citrinellus	CL Masaya	#F5DEB3	#F5DEB3	-12.2047	0.289942
Mas_cit_g_lip_02502	Mas_cit	Amphilophus cf. citrinellus	CL Masaya	#F5DEB3	#F5DEB3	-12.2285	0.314585
Mas_cit_g_lip_07577	Mas_cit	Amphilophus cf. citrinellus	CL Masaya	#F5DEB3	#F5DEB3	-11.5786	-0.526279
Mas_cit_g_lip_13895	Mas_cit	Amphilophus cf. citrinellus	CL Masaya	#F5DEB3	#F5DEB3	-12.3515	-0.726693
Mas_cit_g_lip_13902	Mas_cit	Amphilophus cf. citrinellus	CL Masaya	#F5DEB3	#F5DEB3	-12.2725	1.81467
Mas_cit_g_lip_13903	Mas_cit	Amphilophus cf. citrinellus	CL Masaya	#F5DEB3	#F5DEB3	-11.9628	-0.118817
Mas_cit_g_lip_13911	Mas_cit	Amphilophus cf. citrinellus	CL Masaya	#F5DEB3	#F5DEB3	-10.4371	0.414327
Mas_cit_g_lip_13912	Mas_cit	Amphilophus cf. citrinellus	CL Masaya	#F5DEB3	#F5DEB3	-14.313	-0.191631
Mas_cit_g_lip_14145	Mas_cit	Amphilophus cf. citrinellus	CL Masaya	#F5DEB3	#F5DEB3	-13.1508	1.14354
Mas_cit_g_lip_14150	Mas_cit	Amphilophus cf. citrinellus	CL Masaya	#F5DEB3	#F5DEB3	-12.3719	-0.654001
Mas_cit_g_lip_14155	Mas_cit	Amphilophus cf. citrinellus	CL Masaya	#F5DEB3	#F5DEB3	-12.2187	0.760797
Mas_cit_g_nlp_02469	Mas_cit	Amphilophus cf. citrinellus	CL Masaya	#F5DEB3	#F5DEB3	-14.628	1.28346
Mas_cit_g_nlp_02470	Mas_cit	Amphilophus cf. citrinellus	CL Masaya	#F5DEB3	#F5DEB3	-14.3745	2.30418
Mas_cit_g_nlp_02503	Mas_cit	Amphilophus cf. citrinellus	CL Masaya	#F5DEB3	#F5DEB3	-14.8149	1.34008
Mas_cit_g_nlp_03496	Mas_cit	Amphilophus cf. citrinellus	CL Masaya	#F5DEB3	#F5DEB3	-14.9209	1.79865
Mas_cit_g_nlp_13910	Mas_cit	Amphilophus cf. citrinellus	CL Masaya	#F5DEB3	#F5DEB3	-15.2462	2.88008
Mas_cit_g_nlp_14191	Mas_cit	Amphilophus cf. citrinellus	CL Masaya	#F5DEB3	#F5DEB3	-14.3486	-0.287505
Mas_cit_g_nlp_14722	Mas_cit	Amphilophus cf. citrinellus	CL Masaya	#F5DEB3	#F5DEB3	-15.609	1.3956
Nic_cit_d_nlp_00834	Nic_cit	Amphilophus citrinellus	GL Nicaragua	#FF88F9	#B57EDC	-13.2945	-6.46486
Nic_cit_d_nlp_00836	Nic_cit	Amphilophus citrinellus	GL Nicaragua	#FF88F9	#B57EDC	-12.5886	-5.49344
Nic_cit_d_nlp_02536	Nic_cit	Amphilophus citrinellus	GL Nicaragua	#FF88F9	#B57EDC	-12.6476	-6.53983
Nic_cit_d_nlp_02537	Nic_cit	Amphilophus citrinellus	GL Nicaragua	#FF88F9	#B57EDC	-11.2748	-7.75035
Nic_cit_d_nlp_03186	Nic_cit	Amphilophus citrinellus	GL Nicaragua	#FF88F9	#B57EDC	-11.4676	-7.10284
Nic_cit_d_nlp_03304	Nic_cit	Amphilophus citrinellus	GL Nicaragua	#FF88F9	#B57EDC	-12.9952	-7.1454
Nic_cit_d_nlp_03683	Nic_cit	Amphilophus citrinellus	GL Nicaragua	#FF88F9	#B57EDC	-13.5585	-6.56791
Nic_cit_d_nlp_03685	Nic_cit	Amphilophus citrinellus	GL Nicaragua	#FF88F9	#B57EDC	-13.7837	-4.91759
Nic_cit_d_nlp_03702	Nic_cit	Amphilophus citrinellus	GL Nicaragua	#FF88F9	#B57EDC	-14.1541	-6.04811
Nic_cit_d_nlp_05656	Nic_cit	Amphilophus citrinellus	GL Nicaragua	#FF88F9	#B57EDC	-12.6173	-7.35314
Nic_cit_d_nlp_05766	Nic_cit	Amphilophus citrinellus	GL Nicaragua	#FF88F9	#B57EDC	-12.6022	-6.63069
Nic_cit_d_nlp_07747	Nic_cit	Amphilophus citrinellus	GL Nicaragua	#FF88F9	#B57EDC	-10.8248	-7.20147
Nic_cit_g_nlp_00850	Nic_cit	Amphilophus citrinellus	GL Nicaragua	#FF88F9	#B57EDC	-12.1336	-5.97453
Nic_cit_g_nlp_02524	Nic_cit	Amphilophus citrinellus	GL Nicaragua	#FF88F9	#B57EDC	-11.879	-6.84077
Nic_cit_g_nlp_02525	Nic_cit	Amphilophus citrinellus	GL Nicaragua	#FF88F9	#B57EDC	-11.7603	-7.86109
Nic_cit_g_nlp_02526	Nic_cit	Amphilophus citrinellus	GL Nicaragua	#FF88F9	#B57EDC	-12.1977	-7.10952
Nic_cit_g_nlp_02527	Nic_cit	Amphilophus citrinellus	GL Nicaragua	#FF88F9	#B57EDC	-11.9701	-6.62387
Nic_cit_g_nlp_02528	Nic_cit	Amphilophus citrinellus	GL Nicaragua	#FF88F9	#B57EDC	-12.0671	-7.23382
Nic_cit_g_nlp_04003	Nic_cit	Amphilophus citrinellus	GL Nicaragua	#FF88F9	#B57EDC	-10.6034	-5.9425
Nic_cit_g_nlp_05794	Nic_cit	Amphilophus citrinellus	GL Nicaragua	#FF88F9	#B57EDC	-12.4987	-7.36099
Nic_cit_g_nlp_05810	Nic_cit	Amphilophus citrinellus	GL Nicaragua	#FF88F9	#B57EDC	-11.2488	-6.48648
Nic_cit_g_nlp_13775	Nic_cit	Amphilophus citrinellus	GL Nicaragua	#FF88F9	#B57EDC	-11.8234	-5.96283
Nic_cit_g_nlp_13776	Nic_cit	Amphilophus citrinellus	GL Nicaragua	#FF88F9	#B57EDC	-13.3744	-5.75517
Nic_cit_g_nlp_13778	Nic_cit	Amphilophus citrinellus	GL Nicaragua	#FF88F9	#B57EDC	-11.8	-5.77873
Nic_lab_d_lip_02515	Nic_lab	Amphilophus labiatus	GL Nicaragua	#835BB2	#B57EDC	-13.232	-8.92245
Nic_lab_d_lip_02516	Nic_lab	Amphilophus labiatus	GL Nicaragua	#835BB2	#B57EDC	-12.7831	-9.02873
Nic_lab_d_lip_02518	Nic_lab	Amphilophus labiatus	GL Nicaragua	#835BB2	#B57EDC	-12.7755	-9.40673
Nic_lab_d_lip_02535	Nic_lab	Amphilophus labiatus	GL Nicaragua	#835BB2	#B57EDC	-13.8545	-7.65158
Nic_lab_d_lip_03680	Nic_lab	Amphilophus labiatus	GL Nicaragua	#835BB2	#B57EDC	-14.1934	-7.07754
Nic_lab_d_lip_03681	Nic_lab	Amphilophus labiatus	GL Nicaragua	#835BB2	#B57EDC	-13.9111	-7.09468
Nic_lab_d_lip_05757	Nic_lab	Amphilophus labiatus	GL Nicaragua	#835BB2	#B57EDC	-11.9723	-9.07308
Nic_lab_d_lip_12607	Nic_lab	Amphilophus labiatus	GL Nicaragua	#835BB2	#B57EDC	-15.1315	-6.49024
Nic_lab_d_lip_14001	Nic_lab	Amphilophus labiatus	GL Nicaragua	#835BB2	#B57EDC	-14.3695	-9.62964
Nic_lab_d_lip_14003	Nic_lab	Amphilophus labiatus	GL Nicaragua	#835BB2	#B57EDC	-15.8051	-9.02609
Nic_lab_d_lip_14005	Nic_lab	Amphilophus labiatus	GL Nicaragua	#835BB2	#B57EDC	-15.9109	-9.01668
Nic_lab_d_lip_19553	Nic_lab	Amphilophus labiatus	GL Nicaragua	#835BB2	#B57EDC	-13.6919	-8.57519
Nic_lab_g_lip_02520	Nic_lab	Amphilophus labiatus	GL Nicaragua	#835BB2	#B57EDC	-12.6803	-8.91481
Nic_lab_g_lip_02521	Nic_lab	Amphilophus labiatus	GL Nicaragua	#835BB2	#B57EDC	-13.9075	-8.64354
Nic_lab_g_lip_02568	Nic_lab	Amphilophus labiatus	GL Nicaragua	#835BB2	#B57EDC	-12.9276	-9.01027
Nic_lab_g_lip_02572	Nic_lab	Amphilophus labiatus	GL Nicaragua	#835BB2	#B57EDC	-13.6263	-8.94352
Nic_lab_g_lip_03028	Nic_lab	Amphilophus labiatus	GL Nicaragua	#835BB2	#B57EDC	-13.453	-8.45501
Nic_lab_g_lip_03289	Nic_lab	Amphilophus labiatus	GL Nicaragua	#835BB2	#B57EDC	-14.5144	-8.93491
Nic_lab_g_lip_05628	Nic_lab	Amphilophus labiatus	GL Nicaragua	#835BB2	#B57EDC	-13.6675	-8.37306
Nic_lab_g_lip_13768	Nic_lab	Amphilophus labiatus	GL Nicaragua	#835BB2	#B57EDC	-14.0508	-9.60682
Nic_lab_g_lip_13769	Nic_lab	Amphilophus labiatus	GL Nicaragua	#835BB2	#B57EDC	-13.8491	-10.5358
Nic_lab_g_lip_13771	Nic_lab	Amphilophus labiatus	GL Nicaragua	#835BB2	#B57EDC	-13.2649	-9.99959
Nic_lab_g_lip_14000	Nic_lab	Amphilophus labiatus	GL Nicaragua	#835BB2	#B57EDC	-14.46	-8.4428
Nic_lab_g_lip_14637	Nic_lab	Amphilophus labiatus	GL Nicaragua	#835BB2	#B57EDC	-14.8276	-8.07374
Tsc_cit_d_nlp_07789	Tsc_cit	Amphilophus cf. citrinellus	CL Tiscapa	#8B7355	#8B7355	2.08598	31.9131
Tsc_cit_d_nlp_07790	Tsc_cit	Amphilophus cf. citrinellus	CL Tiscapa	#8B7355	#8B7355	1.14856	32.8462
Tsc_cit_d_nlp_07791	Tsc_cit	Amphilophus cf. citrinellus	CL Tiscapa	#8B7355	#8B7355	2.00643	32.6289
Tsc_cit_d_nlp_07792	Tsc_cit	Amphilophus cf. citrinellus	CL Tiscapa	#8B7355	#8B7355	1.86079	33.5171
Tsc_cit_d_nlp_07796	Tsc_cit	Amphilophus cf. citrinellus	CL Tiscapa	#8B7355	#8B7355	1.82073	33.3245
Tsc_cit_d_nlp_07797	Tsc_cit	Amphilophus cf. citrinellus	CL Tiscapa	#8B7355	#8B7355	2.21134	32.6646
Tsc_cit_d_nlp_07798	Tsc_cit	Amphilophus cf. citrinellus	CL Tiscapa	#8B7355	#8B7355	2.65463	32.0813
Tsc_cit_d_nlp_07799	Tsc_cit	Amphilophus cf. citrinellus	CL Tiscapa	#8B7355	#8B7355	1.40752	32.774
Tsc_cit_d_nlp_07801	Tsc_cit	Amphilophus cf. citrinellus	CL Tiscapa	#8B7355	#8B7355	1.4932	33.428
Tsc_cit_d_nlp_07802	Tsc_cit	Amphilophus cf. citrinellus	CL Tiscapa	#8B7355	#8B7355	1.47256	33.4706
Tsc_cit_d_nlp_07803	Tsc_cit	Amphilophus cf. citrinellus	CL Tiscapa	#8B7355	#8B7355	1.42146	32.7379
Tsc_cit_d_nlp_07806	Tsc_cit	Amphilophus cf. citrinellus	CL Tiscapa	#8B7355	#8B7355	1.64957	33.3978
Tsc_cit_d_nlp_07807	Tsc_cit	Amphilophus cf. citrinellus	CL Tiscapa	#8B7355	#8B7355	1.19023	32.8627
Tsc_cit_d_nlp_07808	Tsc_cit	Amphilophus cf. citrinellus	CL Tiscapa	#8B7355	#8B7355	1.87532	33.5098
Tsc_cit_d_nlp_07809	Tsc_cit	Amphilophus cf. citrinellus	CL Tiscapa	#8B7355	#8B7355	2.37111	32.1918
Tsc_cit_d_nlp_07810	Tsc_cit	Amphilophus cf. citrinellus	CL Tiscapa	#8B7355	#8B7355	2.04426	31.9328
Tsc_cit_d_nlp_13881	Tsc_cit	Amphilophus cf. citrinellus	CL Tiscapa	#8B7355	#8B7355	1.19592	32.0575
Tsc_cit_d_nlp_13882	Tsc_cit	Amphilophus cf. citrinellus	CL Tiscapa	#8B7355	#8B7355	1.32322	32.009
Tsc_cit_d_nlp_13885	Tsc_cit	Amphilophus cf. citrinellus	CL Tiscapa	#8B7355	#8B7355	1.58786	31.8496
Tsc_cit_d_nlp_13887	Tsc_cit	Amphilophus cf. citrinellus	CL Tiscapa	#8B7355	#8B7355	1.96528	31.9162
Xil_ama_d_ben_07661	Xil_ama	Amphilophus amarillo	CL Xiloá	#7BAFD4	#7DC8F7	13.8484	13.298
Xil_ama_d_ben_07666	Xil_ama	Amphilophus amarillo	CL Xiloá	#7BAFD4	#7DC8F7	13.9039	14.4559
Xil_ama_d_ben_07667	Xil_ama	Amphilophus amarillo	CL Xiloá	#7BAFD4	#7DC8F7	13.3293	14.1133
Xil_ama_d_ben_13025	Xil_ama	Amphilophus amarillo	CL Xiloá	#7BAFD4	#7DC8F7	14.2384	13.9568
Xil_ama_d_ben_13039	Xil_ama	Amphilophus amarillo	CL Xiloá	#7BAFD4	#7DC8F7	12.9537	14.6674
Xil_ama_d_ben_13091	Xil_ama	Amphilophus amarillo	CL Xiloá	#7BAFD4	#7DC8F7	14.1329	13.5352
Xil_ama_d_ben_13185	Xil_ama	Amphilophus amarillo	CL Xiloá	#7BAFD4	#7DC8F7	14.6242	14.3919
Xil_ama_d_ben_13268	Xil_ama	Amphilophus amarillo	CL Xiloá	#7BAFD4	#7DC8F7	14.3562	13.6611
Xil_ama_d_ben_13636	Xil_ama	Amphilophus amarillo	CL Xiloá	#7BAFD4	#7DC8F7	14.1686	14.5867
Xil_ama_d_ben_13637	Xil_ama	Amphilophus amarillo	CL Xiloá	#7BAFD4	#7DC8F7	12.6375	13.8961
Xil_ama_d_ben_13638	Xil_ama	Amphilophus amarillo	CL Xiloá	#7BAFD4	#7DC8F7	13.5602	15.3681
Xil_ama_d_ben_17973	Xil_ama	Amphilophus amarillo	CL Xiloá	#7BAFD4	#7DC8F7	13.5688	13.7853
Xil_ama_d_ben_17974	Xil_ama	Amphilophus amarillo	CL Xiloá	#7BAFD4	#7DC8F7	13.4359	14.069
Xil_ama_d_ben_17985	Xil_ama	Amphilophus amarillo	CL Xiloá	#7BAFD4	#7DC8F7	13.6522	14.0862
Xil_ama_d_ben_19033	Xil_ama	Amphilophus amarillo	CL Xiloá	#7BAFD4	#7DC8F7	13.6433	14.425
Xil_ama_d_ben_19034	Xil_ama	Amphilophus amarillo	CL Xiloá	#7BAFD4	#7DC8F7	13.6839	13.4486
Xil_ama_d_ben_19035	Xil_ama	Amphilophus amarillo	CL Xiloá	#7BAFD4	#7DC8F7	14.0248	13.5544
Xil_ama_d_ben_19315	Xil_ama	Amphilophus amarillo	CL Xiloá	#7BAFD4	#7DC8F7	13.6491	13.89
Xil_ama_d_ben_19481	Xil_ama	Amphilophus amarillo	CL Xiloá	#7BAFD4	#7DC8F7	13.2926	13.6498
Xil_ama_d_ben_19482	Xil_ama	Amphilophus amarillo	CL Xiloá	#7BAFD4	#7DC8F7	14.3479	14.1563
Xil_ama_d_ben_19503	Xil_ama	Amphilophus amarillo	CL Xiloá	#7BAFD4	#7DC8F7	13.4616	13.9961
Xil_sag_d_lim_00535	Xil_sag	Amphilophus sagittae	CL Xiloá	#0BB5FF	#7DC8F7	20.2247	7.91854
Xil_sag_d_lim_00862	Xil_sag	Amphilophus sagittae	CL Xiloá	#0BB5FF	#7DC8F7	21.0255	8.39881
Xil_sag_d_lim_00878	Xil_xxx	Amphilophus spp. (hybrid)	CL Xiloá	#FFFFFF	#7DC8F7	17.4918	5.47584
Xil_sag_d_lim_00879	Xil_sag	Amphilophus sagittae	CL Xiloá	#0BB5FF	#7DC8F7	19.6793	8.50294
Xil_sag_d_lim_00882	Xil_xxx	Amphilophus spp. (hybrid)	CL Xiloá	#FFFFFF	#7DC8F7	16.3312	5.96673
Xil_sag_d_lim_00884	Xil_sag	Amphilophus sagittae	CL Xiloá	#0BB5FF	#7DC8F7	19.3541	8.62619
Xil_sag_d_lim_07639	Xil_sag	Amphilophus sagittae	CL Xiloá	#0BB5FF	#7DC8F7	19.9353	6.23744
Xil_sag_d_lim_07710	Xil_sag	Amphilophus sagittae	CL Xiloá	#0BB5FF	#7DC8F7	20.2161	6.53935
Xil_sag_d_lim_07785	Xil_sag	Amphilophus sagittae	CL Xiloá	#0BB5FF	#7DC8F7	20.101	7.44356
Xil_sag_d_lim_13008	Xil_sag	Amphilophus sagittae	CL Xiloá	#0BB5FF	#7DC8F7	20.2757	7.74182
Xil_sag_d_lim_13032	Xil_sag	Amphilophus sagittae	CL Xiloá	#0BB5FF	#7DC8F7	19.1688	7.82476
Xil_sag_d_lim_13065	Xil_sag	Amphilophus sagittae	CL Xiloá	#0BB5FF	#7DC8F7	21.1821	7.54559
Xil_sag_d_lim_13066	Xil_sag	Amphilophus sagittae	CL Xiloá	#0BB5FF	#7DC8F7	20.421	7.91614
Xil_sag_d_lim_13067	Xil_sag	Amphilophus sagittae	CL Xiloá	#0BB5FF	#7DC8F7	20.374	8.48882
Xil_sag_d_lim_13070	Xil_sag	Amphilophus sagittae	CL Xiloá	#0BB5FF	#7DC8F7	20.634	7.85382
Xil_sag_d_lim_13166	Xil_sag	Amphilophus sagittae	CL Xiloá	#0BB5FF	#7DC8F7	19.6147	8.59542
Xil_sag_d_lim_13173	Xil_sag	Amphilophus sagittae	CL Xiloá	#0BB5FF	#7DC8F7	19.5899	8.04089
Xil_sag_d_lim_17976	Xil_sag	Amphilophus sagittae	CL Xiloá	#0BB5FF	#7DC8F7	20.1018	6.54216
Xil_sag_d_lim_19498	Xil_sag	Amphilophus sagittae	CL Xiloá	#0BB5FF	#7DC8F7	19.7891	6.70679
Xil_sag_g_lim_07709	Xil_sag	Amphilophus sagittae	CL Xiloá	#0BB5FF	#7DC8F7	20.4669	6.13464
Xil_sag_g_lim_07786	Xil_sag	Amphilophus sagittae	CL Xiloá	#0BB5FF	#7DC8F7	20.6298	6.03444
Xil_sag_g_lim_13137	Xil_sag	Amphilophus sagittae	CL Xiloá	#0BB5FF	#7DC8F7	21.2382	5.89678
Xil_sag_g_lim_17980	Xil_sag	Amphilophus sagittae	CL Xiloá	#0BB5FF	#7DC8F7	19.9127	6.21727
Xil_vir_d_ben_00539	Xil_xxx	Amphilophus spp. (hybrid)	CL Xiloá	#FFFFFF	#7DC8F7	13.9797	9.07801
Xil_vir_d_ben_00877	Xil_vir	Amphilophus viridis	CL Xiloá	#091F92	#7DC8F7	13.8058	9.19187
Xil_vir_d_ben_01247	Xil_vir	Amphilophus viridis	CL Xiloá	#091F92	#7DC8F7	13.5977	8.15231
Xil_vir_d_ben_01254	Xil_vir	Amphilophus viridis	CL Xiloá	#091F92	#7DC8F7	13.5021	8.79833
Xil_vir_d_ben_01263	Xil_vir	Amphilophus viridis	CL Xiloá	#091F92	#7DC8F7	13.8901	9.72808
Xil_vir_d_ben_13014	Xil_vir	Amphilophus viridis	CL Xiloá	#091F92	#7DC8F7	13.8104	9.01557
Xil_vir_d_ben_13016	Xil_vir	Amphilophus viridis	CL Xiloá	#091F92	#7DC8F7	13.8777	9.95612
Xil_vir_d_ben_13051	Xil_vir	Amphilophus viridis	CL Xiloá	#091F92	#7DC8F7	13.8848	9.63617
Xil_vir_d_ben_13075	Xil_vir	Amphilophus viridis	CL Xiloá	#091F92	#7DC8F7	12.7702	9.34775
Xil_vir_d_ben_13076	Xil_vir	Amphilophus viridis	CL Xiloá	#091F92	#7DC8F7	14.3153	9.37722
Xil_vir_d_ben_13079	Xil_vir	Amphilophus viridis	CL Xiloá	#091F92	#7DC8F7	14.7529	10.064
Xil_vir_d_ben_13080	Xil_vir	Amphilophus viridis	CL Xiloá	#091F92	#7DC8F7	13.0241	10.0899
Xil_vir_d_ben_13109	Xil_vir	Amphilophus viridis	CL Xiloá	#091F92	#7DC8F7	13.8602	9.52683
Xil_vir_d_ben_13178	Xil_vir	Amphilophus viridis	CL Xiloá	#091F92	#7DC8F7	13.5525	9.15934
Xil_vir_d_ben_13180	Xil_vir	Amphilophus viridis	CL Xiloá	#091F92	#7DC8F7	14.6514	9.29043
Xil_vir_d_ben_19317	Xil_xxx	Amphilophus spp. (hybrid)	CL Xiloá	#FFFFFF	#7DC8F7	14.9349	7.77577
Xil_vir_d_ben_19319	Xil_vir	Amphilophus viridis	CL Xiloá	#091F92	#7DC8F7	13.0866	9.44848
Xil_vir_d_ben_19323	Xil_vir	Amphilophus viridis	CL Xiloá	#091F92	#7DC8F7	13.0552	8.96354
Xil_vir_d_ben_19494	Xil_vir	Amphilophus viridis	CL Xiloá	#091F92	#7DC8F7	14.2292	8.5864
Xil_xil_d_ben_00870	Xil_xxx	Amphilophus spp. (hybrid)	CL Xiloá	#FFFFFF	#7DC8F7	17.2491	5.57748
Xil_xil_d_ben_00872	Xil_xil	Amphilophus xiloaensis	CL Xiloá	#4876FF	#7DC8F7	15.9426	5.63086
Xil_xil_d_ben_00874	Xil_xil	Amphilophus xiloaensis	CL Xiloá	#4876FF	#7DC8F7	15.8229	4.331
Xil_xil_d_ben_00880	Xil_xil	Amphilophus xiloaensis	CL Xiloá	#4876FF	#7DC8F7	15.9467	4.31779
Xil_xil_d_ben_00881	Xil_xxx	Amphilophus spp. (hybrid)	CL Xiloá	#FFFFFF	#7DC8F7	15.9674	5.1699
Xil_xil_d_ben_00902	Xil_xxx	Amphilophus spp. (hybrid)	CL Xiloá	#FFFFFF	#7DC8F7	17.637	5.56286
Xil_xil_d_ben_00915	Xil_xxx	Amphilophus spp. (hybrid)	CL Xiloá	#FFFFFF	#7DC8F7	17.796	5.9298
Xil_xil_d_ben_07648	Xil_xxx	Amphilophus spp. (hybrid)	CL Xiloá	#FFFFFF	#7DC8F7	16.857	6.64992
Xil_xil_d_ben_07653	Xil_xxx	Amphilophus spp. (hybrid)	CL Xiloá	#FFFFFF	#7DC8F7	17.129	6.48176
Xil_xil_d_ben_07656	Xil_xxx	Amphilophus spp. (hybrid)	CL Xiloá	#FFFFFF	#7DC8F7	16.7737	6.60224
Xil_xil_d_ben_13034	Xil_sag	Amphilophus sagittae	CL Xiloá	#0BB5FF	#7DC8F7	18.8225	7.1688
Xil_xil_d_ben_13113	Xil_xxx	Amphilophus spp. (hybrid)	CL Xiloá	#FFFFFF	#7DC8F7	17.2971	6.07832
Xil_xil_d_ben_13152	Xil_xil	Amphilophus xiloaensis	CL Xiloá	#4876FF	#7DC8F7	15.2057	4.52828
Xil_xil_d_ben_13275	Xil_xxx	Amphilophus spp. (hybrid)	CL Xiloá	#FFFFFF	#7DC8F7	18.0593	6.93829
Xil_xil_d_ben_13426	Xil_xxx	Amphilophus spp. (hybrid)	CL Xiloá	#FFFFFF	#7DC8F7	17.402	6.45212
Xil_xil_d_ben_13446	Xil_sag	Amphilophus sagittae	CL Xiloá	#0BB5FF	#7DC8F7	19.0512	7.86336
Xil_xil_d_ben_17975	Xil_xil	Amphilophus xiloaensis	CL Xiloá	#4876FF	#7DC8F7	15.7187	5.61373
Xil_xil_d_ben_19484	Xil_sag	Amphilophus sagittae	CL Xiloá	#0BB5FF	#7DC8F7	20.4769	6.53135
Xil_xil_d_ben_19493	Xil_sag	Amphilophus sagittae	CL Xiloá	#0BB5FF	#7DC8F7	20.0916	5.97467
Xil_xil_d_ben_19501	Xil_xil	Amphilophus xiloaensis	CL Xiloá	#4876FF	#7DC8F7	15.1723	5.09082
Xil_xil_g_ben_00869	Xil_xil	Amphilophus xiloaensis	CL Xiloá	#4876FF	#7DC8F7	15.3346	3.73408
Xil_xil_g_ben_00871	Xil_xil	Amphilophus xiloaensis	CL Xiloá	#4876FF	#7DC8F7	15.448	4.89834
Xil_xil_g_ben_00873	Xil_xil	Amphilophus xiloaensis	CL Xiloá	#4876FF	#7DC8F7	15.7314	4.74922
Xil_xil_g_ben_00875	Xil_xil	Amphilophus xiloaensis	CL Xiloá	#4876FF	#7DC8F7	16.1232	5.83782
Xil_xil_g_ben_01239	Xil_xil	Amphilophus xiloaensis	CL Xiloá	#4876FF	#7DC8F7	14.9437	5.18009
Xil_xil_g_ben_03841	Xil_xil	Amphilophus xiloaensis	CL Xiloá	#4876FF	#7DC8F7	14.6676	4.80034
Xil_xil_g_ben_13154	Xil_xil	Amphilophus xiloaensis	CL Xiloá	#4876FF	#7DC8F7	14.9456	4.26066
Xil_xil_g_ben_13262	Xil_xil	Amphilophus xiloaensis	CL Xiloá	#4876FF	#7DC8F7	15.9431	4.0694
Xil_xil_g_ben_13408	Xil_xil	Amphilophus xiloaensis	CL Xiloá	#4876FF	#7DC8F7	15.0833	4.19411
Xil_xil_g_ben_13413	Xil_xil	Amphilophus xiloaensis	CL Xiloá	#4876FF	#7DC8F7	16.0135	4.08889
Xil_xil_g_ben_17981	Xil_sag	Amphilophus sagittae	CL Xiloá	#0BB5FF	#7DC8F7	20.259	5.57023
Xil_xil_g_ben_19488	Xil_sag	Amphilophus sagittae	CL Xiloá	#0BB5FF	#7DC8F7	20.1925	6.47525
