# Supplementary material for: Contrasting signatures of genomic divergence during sympatric speciation
Source: Nature. 2020 Oct 28;588(7836):106–11. doi: 10.1038/s41586-020-2845-0 (PMC7759464; doi:10.1038/s41586-020-2845-0)
Supplement: Supplementary file 5 — Source Data Fig. 2 [file 41586_2020_2845_MOESM5_ESM.xlsx]

## Sheet: Figure 2a
Please note: Trunkated table as data above 30mb size limit. Full dataset in dryad repository (https://doi.org/10.5061/dryad.bcc2fqz91; GWAS/gwas_all_gold_dark.ps)
chr	pos	beta	pval
1	871	0.0258582	0.690162
1	1371	-0.0373772	0.4774
1	1428	-0.0266815	0.571132
1	2705	-0.0260582	0.574112
1	3260	-0.00170729	0.970103
1	4285	0.0194183	0.748579
1	4384	-0.0392957	0.475638
1	4387	-0.0392957	0.475638
1	4392	0.041934	0.513644
1	4430	-0.00533792	0.920152
1	8413	0.098872	0.237364
1	10699	-0.0877667	0.352332
1	11822	-0.0262627	0.666534
1	12017	-0.0710892	0.237657
1	13057	0.0362402	0.546885
1	13107	0.00392527	0.951688
1	13214	0.0540292	0.289056
1	13243	-0.0369345	0.57419
1	13287	-0.0330946	0.618408
1	13293	-0.0291744	0.654726
1	13302	-0.0314685	0.637349
1	13522	-0.0627192	0.416743
1	14667	-0.00462935	0.916598
1	14742	0.010712	0.885231
1	15361	0.0306773	0.663824
1	16096	-0.00898358	0.856967
1	16564	-0.0206509	0.649856
1	17106	-0.017171	0.714795
1	20330	0.000690077	0.991946
1	20685	0.048373	0.304994
1	21151	-0.00576122	0.913472
1	21439	0.00667708	0.889622
1	22564	0.00185697	0.982478
1	22851	0.00859654	0.854953
1	23416	0.00864179	0.856931
1	24344	-0.00227449	0.973534
1	24347	-0.00227449	0.973534
1	24407	0.0156612	0.823298
1	24451	0.0206575	0.767128
1	24506	0.0206575	0.767128
1	24512	0.0206575	0.767128
1	24531	0.019409	0.780158
1	24547	0.019409	0.780158
1	24600	0.0156612	0.823298
1	24671	0.0209212	0.764521
1	24694	-0.0380511	0.584961
1	24704	0.00141176	0.983772
1	24726	0.0156612	0.823298
1	24748	0.0156612	0.823298
1	24784	0.0242341	0.731213
1	24874	-0.0152738	0.85443
1	24961	0.0344147	0.624076
1	24965	0.0344147	0.624076
1	24975	0.011585	0.868295
1	24989	-0.00500156	0.942927
1	25006	-0.00500156	0.942927
1	25032	0.0156612	0.823298
1	25035	0.0156612	0.823298
1	25039	0.0156612	0.823298
1	25070	0.00910005	0.897192
1	25076	0.0156612	0.823298
1	25090	0.0156612	0.823298
1	25111	0.0156612	0.823298
1	25139	0.013369	0.850093
1	25140	0.013369	0.850093
1	25224	0.0220024	0.751293
1	25263	-0.0197265	0.783526
1	25281	0.0279951	0.691253
1	25282	0.0279951	0.691253
1	25329	0.00316713	0.964452
1	25345	-0.00651305	0.926371
1	25353	-0.00651305	0.926371
1	25358	-0.0129208	0.785581
1	25398	-0.00460175	0.946833
1	25403	0.00389996	0.955285
1	25408	0.00389996	0.955285
1	25418	0.065767	0.378436
1	25615	0.0156612	0.823298
1	25672	0.0156612	0.823298
1	25755	0.0156612	0.823298
1	25812	0.0156612	0.823298
1	25953	0.0156612	0.823298
1	25954	0.0156612	0.823298
1	25962	0.0156612	0.823298
1	26055	0.0196009	0.776931
1	26076	0.0196009	0.776931
1	26088	0.0196009	0.776931
1	26130	0.0156612	0.823298
1	26314	0.0182224	0.794184
1	26373	0.00200142	0.976733
1	26395	0.0156612	0.823298
1	26413	0.0260302	0.708212
1	26523	0.0156612	0.823298
1	26524	0.0156612	0.823298
1	26553	0.0260302	0.708212
1	26572	0.0156612	0.823298
1	26644	0.0170328	0.810069
1	26706	0.0399862	0.565461
1	26788	0.00607573	0.930999
1	26789	0.00607573	0.930999

## Sheet: Figure 2b
Please note: Trunkated table as data above 30mb size limit. Full dataset in dryad repository (https://doi.org/10.5061/dryad.bcc2fqz91; GWAS/gwas_all_lipsize.ps)
chr	pos	beta	pval
1	871	-0.181526	0.12668
1	1371	0.0539264	0.515816
1	1428	-0.0296066	0.617195
1	2184	-0.0517002	0.414342
1	2705	-0.0311188	0.593676
1	3260	-0.0269858	0.641089
1	4285	0.0886455	0.290717
1	4384	0.134282	0.0880963
1	4387	0.134282	0.0880963
1	4392	-0.160957	0.165281
1	4430	0.0218119	0.772464
1	4606	0.148638	0.255615
1	8454	0.00205137	0.980367
1	9398	0.00804335	0.914002
1	9481	-0.0111256	0.895096
1	10586	-0.00795012	0.939767
1	10699	-0.0644333	0.547697
1	11549	0.0543863	0.554164
1	11822	-0.0625412	0.448163
1	12017	0.00551594	0.953902
1	12137	-0.0748378	0.512096
1	12955	0.00583536	0.945801
1	13107	0.0897173	0.330163
1	13214	0.0686793	0.362725
1	13243	0.103757	0.25373
1	13287	0.12929	0.159131
1	13293	0.118535	0.200461
1	13302	0.0979964	0.296069
1	13522	0.0661208	0.488843
1	14667	-0.0168884	0.78145
1	14742	0.139648	0.194952
1	15361	0.0759908	0.38395
1	16096	0.0556561	0.446714
1	16564	-0.0263275	0.645759
1	16792	-0.183727	0.15869
1	17106	-0.0220317	0.712857
1	17488	-0.183727	0.15869
1	20330	-0.159063	0.157327
1	20685	0.0207685	0.770753
1	21151	0.0810737	0.344588
1	21439	0.00736886	0.898727
1	22564	-0.135378	0.152971
1	22851	0.038304	0.566557
1	23396	0.0145554	0.890949
1	23416	0.0238135	0.720427
1	24874	-0.14292	0.126048
1	25263	0.145403	0.171512
1	25418	-0.0739517	0.525032
1	27025	0.125709	0.244919
1	27076	0.00656509	0.91278
1	27081	0.113444	0.301313
1	27278	0.00934681	0.888755
1	27688	0.0417458	0.536807
1	27699	0.0484303	0.511517
1	29283	-0.0971459	0.230853
1	30032	-0.0122836	0.833378
1	30416	0.0505458	0.444631
1	30981	-0.0914432	0.414218
1	31475	-0.123552	0.134174
1	31714	0.0249086	0.730136
1	34771	0.0448647	0.477681
1	35004	-0.206115	0.108019
1	38729	-0.175044	0.140814
1	41300	-0.0732907	0.518076
1	42127	-0.181526	0.12668
1	50747	-0.181526	0.12668
1	50830	0.0496489	0.49952
1	51821	0.0383878	0.53915
1	53369	-0.0269936	0.647644
1	54525	-0.183727	0.15869
1	58846	-0.215885	0.0342974
1	58847	-0.215885	0.0342974
1	58849	-0.215885	0.0342974
1	58881	-0.177063	0.0971682
1	59634	-0.0282497	0.620134
1	60348	-0.105803	0.234391
1	60445	0.0145554	0.890949
1	60912	0.0394029	0.533354
1	61317	-0.0712661	0.536413
1	62902	-0.181526	0.12668
1	63351	-0.00470217	0.938381
1	63471	0.116116	0.197317
1	63925	-0.0958059	0.416853
1	64695	-0.0155603	0.794052
1	66810	0.000542076	0.992774
1	66870	0.0390611	0.597945
1	66942	0.0336283	0.719015
1	67403	0.0354788	0.658152
1	67526	-0.140479	0.180266
1	67691	-0.0698886	0.358803
1	68150	0.026564	0.774241
1	68169	0.097981	0.234536
1	68172	0.097981	0.234536
1	68198	0.0943219	0.25124
1	68211	-0.107804	0.18266
1	68218	0.11724	0.157825
1	68234	0.0677005	0.43725
1	68263	0.117275	0.18592
1	68271	0.102457	0.242504
1	68314	0.0927161	0.29102

## Sheet: Figure 2c
marker	chr	pos	lod
1_5168987	LG01	0	1.45147
cLG01.loc0.5	LG01	0.5	1.425
cLG01.loc1	LG01	1	1.39217
cLG01.loc1.5	LG01	1.5	1.35315
cLG01.loc2	LG01	2	1.30832
cLG01.loc2.5	LG01	2.5	1.25827
cLG01.loc3	LG01	3	1.20378
cLG01.loc3.5	LG01	3.5	1.14574
cLG01.loc4	LG01	4	1.08515
cLG01.loc4.5	LG01	4.5	1.02299
1_7125281	LG01	4.756	0.990958
1_7399240	LG01	4.971	1.03307
cLG01.loc5	LG01	5	1.03257
cLG01.loc5.5	LG01	5.5	1.02375
cLG01.loc6	LG01	6	1.01434
cLG01.loc6.5	LG01	6.5	1.00436
cLG01.loc7	LG01	7	0.993783
cLG01.loc7.5	LG01	7.5	0.982616
cLG01.loc8	LG01	8	0.970852
cLG01.loc8.5	LG01	8.5	0.958495
cLG01.loc9	LG01	9	0.945548
cLG01.loc9.5	LG01	9.5	0.932018
cLG01.loc10	LG01	10	0.917915
cLG01.loc10.5	LG01	10.5	0.903252
cLG01.loc11	LG01	11	0.888048
cLG01.loc11.5	LG01	11.5	0.872321
cLG01.loc12	LG01	12	0.856096
cLG01.loc12.5	LG01	12.5	0.8394
cLG01.loc13	LG01	13	0.822262
cLG01.loc13.5	LG01	13.5	0.804716
cLG01.loc14	LG01	14	0.786799
cLG01.loc14.5	LG01	14.5	0.768548
cLG01.loc15	LG01	15	0.750005
cLG01.loc15.5	LG01	15.5	0.731212
cLG01.loc16	LG01	16	0.712214
cLG01.loc16.5	LG01	16.5	0.693058
cLG01.loc17	LG01	17	0.673788
cLG01.loc17.5	LG01	17.5	0.654453
cLG01.loc18	LG01	18	0.635098
cLG01.loc18.5	LG01	18.5	0.615771
cLG01.loc19	LG01	19	0.596517
cLG01.loc19.5	LG01	19.5	0.57738
cLG01.loc20	LG01	20	0.558403
cLG01.loc20.5	LG01	20.5	0.539626
cLG01.loc21	LG01	21	0.521088
cLG01.loc21.5	LG01	21.5	0.502824
cLG01.loc22	LG01	22	0.484869
cLG01.loc22.5	LG01	22.5	0.467253
cLG01.loc23	LG01	23	0.450003
cLG01.loc23.5	LG01	23.5	0.433144
cLG01.loc24	LG01	24	0.416698
cLG01.loc24.5	LG01	24.5	0.400683
cLG01.loc25	LG01	25	0.385115
cLG01.loc25.5	LG01	25.5	0.370006
cLG01.loc26	LG01	26	0.355367
cLG01.loc26.5	LG01	26.5	0.341205
cLG01.loc27	LG01	27	0.327525
cLG01.loc27.5	LG01	27.5	0.314329
1_14334230	LG01	27.957	0.302696
cLG01.loc28	LG01	28	0.308936
cLG01.loc28.5	LG01	28.5	0.393843
cLG01.loc29	LG01	29	0.499667
cLG01.loc29.5	LG01	29.5	0.623571
cLG01.loc30	LG01	30	0.761615
cLG01.loc30.5	LG01	30.5	0.909201
cLG01.loc31	LG01	31	1.06155
cLG01.loc31.5	LG01	31.5	1.21413
1_16662883	LG01	31.856	1.32056
cLG01.loc32	LG01	32	1.40704
1_16662892	LG01	32.149	1.49903
cLG01.loc32.5	LG01	32.5	1.41737
cLG01.loc33	LG01	33	1.28015
1_16831481	LG01	33.489	1.12774
cLG01.loc33.5	LG01	33.5	1.13002
1_17473442	LG01	33.931	1.20568
cLG01.loc34	LG01	34	1.20903
1_17623199	LG01	34.435	1.21238
cLG01.loc34.5	LG01	34.5	1.21322
cLG01.loc35	LG01	35	1.21768
cLG01.loc35.5	LG01	35.5	1.2183
cLG01.loc36	LG01	36	1.21496
cLG01.loc36.5	LG01	36.5	1.20762
cLG01.loc37	LG01	37	1.19631
cLG01.loc37.5	LG01	37.5	1.18113
cLG01.loc38	LG01	38	1.16229
cLG01.loc38.5	LG01	38.5	1.14006
cLG01.loc39	LG01	39	1.11475
1_21484573	LG01	39.372	1.09417
cLG01.loc39.5	LG01	39.5	1.09427
cLG01.loc40	LG01	40	1.08863
cLG01.loc40.5	LG01	40.5	1.0739
cLG01.loc41	LG01	41	1.05133
1_23091757	LG01	41.429	1.02709
cLG01.loc41.5	LG01	41.5	1.03153
1_24989551	LG01	41.719	1.03442
cLG01.loc42	LG01	42	1.02355
cLG01.loc42.5	LG01	42.5	0.997562
cLG01.loc43	LG01	43	0.963607
1_26356352	LG01	43.36	0.934808
cLG01.loc43.5	LG01	43.5	0.95821
cLG01.loc44	LG01	44	1.04124
cLG01.loc44.5	LG01	44.5	1.12157
cLG01.loc45	LG01	45	1.19747
cLG01.loc45.5	LG01	45.5	1.26738
1_27257499	LG01	45.824	1.30878
cLG01.loc46	LG01	46	1.30297
cLG01.loc46.5	LG01	46.5	1.28183
cLG01.loc47	LG01	47	1.25413
cLG01.loc47.5	LG01	47.5	1.22037
cLG01.loc48	LG01	48	1.1813
cLG01.loc48.5	LG01	48.5	1.13785
1_28824769	LG01	48.743	1.1155
cLG01.loc49	LG01	49	1.11443
cLG01.loc49.5	LG01	49.5	1.1114
cLG01.loc50	LG01	50	1.10706
cLG01.loc50.5	LG01	50.5	1.10136
cLG01.loc51	LG01	51	1.09424
cLG01.loc51.5	LG01	51.5	1.08567
cLG01.loc52	LG01	52	1.07558
cLG01.loc52.5	LG01	52.5	1.06396
cLG01.loc53	LG01	53	1.05076
cLG01.loc53.5	LG01	53.5	1.03599
cLG01.loc54	LG01	54	1.01965
cLG01.loc54.5	LG01	54.5	1.00177
cLG01.loc55	LG01	55	0.982401
cLG01.loc55.5	LG01	55.5	0.961619
cLG01.loc56	LG01	56	0.939521
cLG01.loc56.5	LG01	56.5	0.916228
cLG01.loc57	LG01	57	0.891877
cLG01.loc57.5	LG01	57.5	0.866622
cLG01.loc58	LG01	58	0.840628
cLG01.loc58.5	LG01	58.5	0.814062
1_33448858	LG01	58.822	0.796761
1_33448933	LG01	58.822	0.796761
cLG01.loc59	LG01	59	0.796433
cLG01.loc59.5	LG01	59.5	0.794984
cLG01.loc60	LG01	60	0.792743
cLG01.loc60.5	LG01	60.5	0.789694
cLG01.loc61	LG01	61	0.785822
cLG01.loc61.5	LG01	61.5	0.781112
cLG01.loc62	LG01	62	0.775552
cLG01.loc62.5	LG01	62.5	0.769131
cLG01.loc63	LG01	63	0.76184
cLG01.loc63.5	LG01	63.5	0.753676
cLG01.loc64	LG01	64	0.744639
cLG01.loc64.5	LG01	64.5	0.73474
cLG01.loc65	LG01	65	0.723999
cLG01.loc65.5	LG01	65.5	0.712448
cLG01.loc66	LG01	66	0.700128
cLG01.loc66.5	LG01	66.5	0.687098
cLG01.loc67	LG01	67	0.673424
cLG01.loc67.5	LG01	67.5	0.659184
1_40769938	LG01	67.79	0.650716
cLG01.loc68	LG01	68	0.649209
1_41316801	LG01	68.258	0.634055
cLG01.loc68.5	LG01	68.5	0.801067
1_41960301	LG01	68.517	0.811379
2_5886983	LG02	0	0.119133
2_5886927	LG02	1e-06	0.119133
2_5958661	LG02	0.026002	0.119132
2_5958674	LG02	0.026003	0.119132
cLG02.loc0.5	LG02	0.5	0.0933932
cLG02.loc1	LG02	1	0.0779419
cLG02.loc1.5	LG02	1.5	0.0764652
2_7638367	LG02	1.645	0.0787158
cLG02.loc2	LG02	2	0.0718931
cLG02.loc2.5	LG02	2.5	0.063319
cLG02.loc3	LG02	3	0.0561003
cLG02.loc3.5	LG02	3.5	0.0502965
cLG02.loc4	LG02	4	0.0458868
cLG02.loc4.5	LG02	4.5	0.0427902
2_8611115	LG02	4.60501	0.0422981
cLG02.loc5	LG02	5	0.0482264
cLG02.loc5.5	LG02	5.5	0.0584987
cLG02.loc6	LG02	6	0.0717409
cLG02.loc6.5	LG02	6.5	0.0876927
cLG02.loc7	LG02	7	0.105964
cLG02.loc7.5	LG02	7.5	0.126065
cLG02.loc8	LG02	8	0.147449
cLG02.loc8.5	LG02	8.5	0.16956
cLG02.loc9	LG02	9	0.191877
2_11166940	LG02	9.23101	0.202101
2_11365380	LG02	9.45001	0.175499
cLG02.loc9.5	LG02	9.5	0.175465
2_11360735	LG02	9.52001	0.175452
cLG02.loc10	LG02	10	0.181759
cLG02.loc10.5	LG02	10.5	0.189028
cLG02.loc11	LG02	11	0.197014
cLG02.loc11.5	LG02	11.5	0.205721
cLG02.loc12	LG02	12	0.215154
cLG02.loc12.5	LG02	12.5	0.225313
cLG02.loc13	LG02	13	0.236193
cLG02.loc13.5	LG02	13.5	0.247773
cLG02.loc14	LG02	14	0.260018
cLG02.loc14.5	LG02	14.5	0.272873
cLG02.loc15	LG02	15	0.286264
cLG02.loc15.5	LG02	15.5	0.300101
2_13292501	LG02	15.641	0.304055
2_13292495	LG02	15.641	0.304055
cLG02.loc16	LG02	16	0.319104
cLG02.loc16.5	LG02	16.5	0.339447
cLG02.loc17	LG02	17	0.358631
cLG02.loc17.5	LG02	17.5	0.376231
cLG02.loc18	LG02	18	0.391878
cLG02.loc18.5	LG02	18.5	0.40529
cLG02.loc19	LG02	19	0.416289
cLG02.loc19.5	LG02	19.5	0.424812
2_16044766	LG02	19.538	0.425357
2_16496444	LG02	19.66	0.471054
2_16491270	LG02	19.797	0.507222
cLG02.loc20	LG02	20	0.47423
cLG02.loc20.5	LG02	20.5	0.38891
2_16749202	LG02	20.532	0.383461
cLG02.loc21	LG02	21	0.391026
cLG02.loc21.5	LG02	21.5	0.404205
cLG02.loc22	LG02	22	0.423251
cLG02.loc22.5	LG02	22.5	0.448225
cLG02.loc23	LG02	23	0.478552
2_17787659	LG02	23.054	0.482089
cLG02.loc23.5	LG02	23.5	0.51355
cLG02.loc24	LG02	24	0.55104
cLG02.loc24.5	LG02	24.5	0.59074
cLG02.loc25	LG02	25	0.632464
cLG02.loc25.5	LG02	25.5	0.675947
cLG02.loc26	LG02	26	0.720852
cLG02.loc26.5	LG02	26.5	0.766772
cLG02.loc27	LG02	27	0.813247
cLG02.loc27.5	LG02	27.5	0.859776
cLG02.loc28	LG02	28	0.905838
cLG02.loc28.5	LG02	28.5	0.950921
cLG02.loc29	LG02	29	0.994534
cLG02.loc29.5	LG02	29.5	1.03624
cLG02.loc30	LG02	30	1.07565
cLG02.loc30.5	LG02	30.5	1.11245
2_21242302	LG02	30.659	1.12354
cLG02.loc31	LG02	31	1.14157
cLG02.loc31.5	LG02	31.5	1.16253
cLG02.loc32	LG02	32	1.17641
cLG02.loc32.5	LG02	32.5	1.18294
2_22781423	LG02	32.525	1.18308
2_22944243	LG02	32.547	1.18439
cLG02.loc33	LG02	33	1.31036
cLG02.loc33.5	LG02	33.5	1.4406
cLG02.loc34	LG02	34	1.55557
2_24872820	LG02	34.218	1.59955
cLG02.loc34.5	LG02	34.5	1.56454
cLG02.loc35	LG02	35	1.49161
cLG02.loc35.5	LG02	35.5	1.40675
cLG02.loc36	LG02	36	1.31269
2_25364986	LG02	36.378	1.23749
cLG02.loc36.5	LG02	36.5	1.22021
cLG02.loc37	LG02	37	1.12393
2_25457631	LG02	37.116	1.09769
cLG02.loc37.5	LG02	37.5	1.02748
cLG02.loc38	LG02	38	0.938562
2_26793603	LG02	38.265	0.895154
cLG02.loc38.5	LG02	38.5	0.890117
cLG02.loc39	LG02	39	0.859845
2_27303522	LG02	39.371	0.820947
cLG02.loc39.5	LG02	39.5	0.809783
cLG02.loc40	LG02	40	0.767504
cLG02.loc40.5	LG02	40.5	0.727477
cLG02.loc41	LG02	41	0.690168
cLG02.loc41.5	LG02	41.5	0.655938
cLG02.loc42	LG02	42	0.625014
cLG02.loc42.5	LG02	42.5	0.597488
cLG02.loc43	LG02	43	0.573324
cLG02.loc43.5	LG02	43.5	0.552374
cLG02.loc44	LG02	44	0.53441
cLG02.loc44.5	LG02	44.5	0.519158
cLG02.loc45	LG02	45	0.506327
2_29638357	LG02	45.099	0.504058
2_29610796	LG02	45.271	0.482992
cLG02.loc45.5	LG02	45.5	0.36323
2_29708695	LG02	45.592	0.31656
cLG02.loc46	LG02	46	0.438196
2_29859662	LG02	46.365	0.559399
cLG02.loc46.5	LG02	46.5	0.5837
cLG02.loc47	LG02	47	0.683467
2_30142653	LG02	47.245	0.734154
cLG02.loc47.5	LG02	47.5	0.760134
cLG02.loc48	LG02	48	0.812478
cLG02.loc48.5	LG02	48.5	0.866228
cLG02.loc49	LG02	49	0.921005
cLG02.loc49.5	LG02	49.5	0.97638
cLG02.loc50	LG02	50	1.03188
cLG02.loc50.5	LG02	50.5	1.087
cLG02.loc51	LG02	51	1.14119
cLG02.loc51.5	LG02	51.5	1.1939
cLG02.loc52	LG02	52	1.24456
cLG02.loc52.5	LG02	52.5	1.29258
cLG02.loc53	LG02	53	1.33742
cLG02.loc53.5	LG02	53.5	1.37855
cLG02.loc54	LG02	54	1.4155
cLG02.loc54.5	LG02	54.5	1.44786
2_33187837	LG02	54.898	1.47009
cLG02.loc55	LG02	55	1.50157
cLG02.loc55.5	LG02	55.5	1.64591
cLG02.loc56	LG02	56	1.76632
2_34292605	LG02	56.398	1.84074
2_34292611	LG02	56.398	1.84074
cLG02.loc56.5	LG02	56.5	1.82288
cLG02.loc57	LG02	57	1.71344
cLG02.loc57.5	LG02	57.5	1.57236
cLG02.loc58	LG02	58	1.40872
2_36940114	LG02	58.089	1.3782
3_8056433	LG03	0	2.35746
3_8056427	LG03	1e-06	2.35746
cLG03.loc0.5	LG03	0.5	2.36138
cLG03.loc1	LG03	1	2.35607
cLG03.loc1.5	LG03	1.5	2.34121
cLG03.loc2	LG03	2	2.31679
cLG03.loc2.5	LG03	2.5	2.2831
cLG03.loc3	LG03	3	2.24077
cLG03.loc3.5	LG03	3.5	2.19067
cLG03.loc4	LG03	4	2.13392
cLG03.loc4.5	LG03	4.5	2.07173
cLG03.loc5	LG03	5	2.00538
3_14148016	LG03	5.267	1.96876
cLG03.loc5.5	LG03	5.5	1.98979
cLG03.loc6	LG03	6	2.03308
cLG03.loc6.5	LG03	6.5	2.07284
cLG03.loc7	LG03	7	2.10781
cLG03.loc7.5	LG03	7.5	2.13661
cLG03.loc8	LG03	8	2.15782
cLG03.loc8.5	LG03	8.5	2.17018
cLG03.loc9	LG03	9	2.17271
cLG03.loc9.5	LG03	9.5	2.16485
3_15939035	LG03	9.509	2.16462
3_15939075	LG03	9.509	2.16462
cLG03.loc10	LG03	10	2.11111
cLG03.loc10.5	LG03	10.5	2.05607
cLG03.loc11	LG03	11	2.0023
cLG03.loc11.5	LG03	11.5	1.9517
cLG03.loc12	LG03	12	1.90613
cLG03.loc12.5	LG03	12.5	1.86728
cLG03.loc13	LG03	13	1.83651
cLG03.loc13.5	LG03	13.5	1.81474
cLG03.loc14	LG03	14	1.80244
cLG03.loc14.5	LG03	14.5	1.79955
cLG03.loc15	LG03	15	1.80558
3_17538752	LG03	15.389	1.81588
cLG03.loc15.5	LG03	15.5	1.83047
cLG03.loc16	LG03	16	1.88947
cLG03.loc16.5	LG03	16.5	1.93397
3_18196462	LG03	16.71	1.94741
cLG03.loc17	LG03	17	1.99459
cLG03.loc17.5	LG03	17.5	2.06378
cLG03.loc18	LG03	18	2.11482
cLG03.loc18.5	LG03	18.5	2.14578
cLG03.loc19	LG03	19	2.1561
3_19501216	LG03	19.08	2.15588
3_19637065	LG03	19.114	2.15588
3_19637045	LG03	19.114	2.15588
3_19641481	LG03	19.146	2.15589
cLG03.loc19.5	LG03	19.5	2.22451
cLG03.loc20	LG03	20	2.29429
cLG03.loc20.5	LG03	20.5	2.32823
3_20570153	LG03	20.551	2.32961
cLG03.loc21	LG03	21	2.3607
cLG03.loc21.5	LG03	21.5	2.39328
cLG03.loc22	LG03	22	2.42332
cLG03.loc22.5	LG03	22.5	2.45045
cLG03.loc23	LG03	23	2.47429
cLG03.loc23.5	LG03	23.5	2.49446
cLG03.loc24	LG03	24	2.51061
cLG03.loc24.5	LG03	24.5	2.52239
cLG03.loc25	LG03	25	2.52952
cLG03.loc25.5	LG03	25.5	2.53174
cLG03.loc26	LG03	26	2.52888
cLG03.loc26.5	LG03	26.5	2.52081
cLG03.loc27	LG03	27	2.50749
cLG03.loc27.5	LG03	27.5	2.48896
cLG03.loc28	LG03	28	2.46536
cLG03.loc28.5	LG03	28.5	2.43688
cLG03.loc29	LG03	29	2.40381
cLG03.loc29.5	LG03	29.5	2.3665
cLG03.loc30	LG03	30	2.32533
cLG03.loc30.5	LG03	30.5	2.28075
cLG03.loc31	LG03	31	2.23323
cLG03.loc31.5	LG03	31.5	2.18323
cLG03.loc32	LG03	32	2.13124
cLG03.loc32.5	LG03	32.5	2.07772
cLG03.loc33	LG03	33	2.0231
3_25286299	LG03	33.431	1.97549
3_25280015	LG03	33.454	1.97548
cLG03.loc33.5	LG03	33.5	1.9739
3_25062990	LG03	33.757	1.9475
cLG03.loc34	LG03	34	1.95823
cLG03.loc34.5	LG03	34.5	1.97429
cLG03.loc35	LG03	35	1.98114
cLG03.loc35.5	LG03	35.5	1.97765
cLG03.loc36	LG03	36	1.963
cLG03.loc36.5	LG03	36.5	1.93676
cLG03.loc37	LG03	37	1.89894
cLG03.loc37.5	LG03	37.5	1.8501
3_27341764	LG03	37.981	1.79368
cLG03.loc38	LG03	38	1.79291
cLG03.loc38.5	LG03	38.5	1.76554
cLG03.loc39	LG03	39	1.7256
cLG03.loc39.5	LG03	39.5	1.67481
3_28605040	LG03	39.748	1.64631
cLG03.loc40	LG03	40	1.61055
cLG03.loc40.5	LG03	40.5	1.52014
cLG03.loc41	LG03	41	1.4092
cLG03.loc41.5	LG03	41.5	1.28507
cLG03.loc42	LG03	42	1.15534
cLG03.loc42.5	LG03	42.5	1.02685
3_31608081	LG03	42.651	0.989288
cLG03.loc43	LG03	43	1.01753
cLG03.loc43.5	LG03	43.5	1.06409
cLG03.loc44	LG03	44	1.11836
cLG03.loc44.5	LG03	44.5	1.18063
cLG03.loc45	LG03	45	1.25064
cLG03.loc45.5	LG03	45.5	1.32759
cLG03.loc46	LG03	46	1.41008
3_33851007	LG03	46.188	1.44208
3_33851036	LG03	46.188	1.44208
cLG03.loc46.5	LG03	46.5	1.39811
cLG03.loc47	LG03	47	1.31469
cLG03.loc47.5	LG03	47.5	1.21829
3_34807369	LG03	47.533	1.21159
3_35188212	LG03	47.741	1.1337
3_35188150	LG03	47.741	1.1337
cLG03.loc48	LG03	48	1.18478
cLG03.loc48.5	LG03	48.5	1.27869
cLG03.loc49	LG03	49	1.36213
cLG03.loc49.5	LG03	49.5	1.43092
3_36143604	LG03	49.93	1.47602
cLG03.loc50	LG03	50	1.48516
cLG03.loc50.5	LG03	50.5	1.54384
cLG03.loc51	LG03	51	1.58817
3_37425959	LG03	51.205	1.60154
cLG03.loc51.5	LG03	51.5	1.67863
cLG03.loc52	LG03	52	1.81436
cLG03.loc52.5	LG03	52.5	1.94891
3_38353701	LG03	52.739	2.00992
cLG03.loc53	LG03	53	1.69315
3_38464516	LG03	53.316	1.31848
cLG03.loc53.5	LG03	53.5	1.28916
3_38925701	LG03	53.687	1.23452
cLG03.loc54	LG03	54	1.21471
cLG03.loc54.5	LG03	54.5	1.16066
cLG03.loc55	LG03	55	1.0814
cLG03.loc55.5	LG03	55.5	0.982932
3_39846935	LG03	55.623	0.956794
3_39846916	LG03	55.623	0.956794
3_39594140	LG03	55.652	0.956071
cLG03.loc56	LG03	56	0.911283
cLG03.loc56.5	LG03	56.5	0.832984
cLG03.loc57	LG03	57	0.742046
3_40497201	LG03	57.445	0.655014
cLG03.loc57.5	LG03	57.5	0.64845
3_40525614	LG03	57.526	0.645348
cLG03.loc58	LG03	58	0.631319
cLG03.loc58.5	LG03	58.5	0.613913
cLG03.loc59	LG03	59	0.593815
cLG03.loc59.5	LG03	59.5	0.5711
cLG03.loc60	LG03	60	0.545951
cLG03.loc60.5	LG03	60.5	0.51866
cLG03.loc61	LG03	61	0.489616
cLG03.loc61.5	LG03	61.5	0.459287
cLG03.loc62	LG03	62	0.42819
cLG03.loc62.5	LG03	62.5	0.396862
cLG03.loc63	LG03	63	0.365824
3_42256683	LG03	63.162	0.355943
3_42352836	LG03	63.388	0.324979
cLG03.loc63.5	LG03	63.5	0.317513
cLG03.loc64	LG03	64	0.284935
cLG03.loc64.5	LG03	64.5	0.254554
cLG03.loc65	LG03	65	0.22739
cLG03.loc65.5	LG03	65.5	0.204413
cLG03.loc66	LG03	66	0.186457
cLG03.loc66.5	LG03	66.5	0.17414
cLG03.loc67	LG03	67	0.167811
cLG03.loc67.5	LG03	67.5	0.167526
3_44399194	LG03	67.612	0.16827
cLG03.loc68	LG03	68	0.178691
cLG03.loc68.5	LG03	68.5	0.193464
cLG03.loc69	LG03	69	0.209675
cLG03.loc69.5	LG03	69.5	0.227186
cLG03.loc70	LG03	70	0.245772
cLG03.loc70.5	LG03	70.5	0.265135
cLG03.loc71	LG03	71	0.284921
cLG03.loc71.5	LG03	71.5	0.304742
cLG03.loc72	LG03	72	0.324207
3_46726099	LG03	72.402	0.339339
cLG03.loc72.5	LG03	72.5	0.353252
cLG03.loc73	LG03	73	0.427995
cLG03.loc73.5	LG03	73.5	0.505165
cLG03.loc74	LG03	74	0.57982
3_48562824	LG03	74.079	0.591032
3_47578130	LG03	74.485	0.436201
cLG03.loc74.5	LG03	74.5	0.432859
3_48449061	LG03	74.954	0.330502
cLG03.loc75	LG03	75	0.328925
cLG03.loc75.5	LG03	75.5	0.311489
cLG03.loc76	LG03	76	0.293877
cLG03.loc76.5	LG03	76.5	0.276363
cLG03.loc77	LG03	77	0.259234
cLG03.loc77.5	LG03	77.5	0.242786
cLG03.loc78	LG03	78	0.227309
cLG03.loc78.5	LG03	78.5	0.213079
cLG03.loc79	LG03	79	0.200351
cLG03.loc79.5	LG03	79.5	0.189346
cLG03.loc80	LG03	80	0.180245
cLG03.loc80.5	LG03	80.5	0.173184
cLG03.loc81	LG03	81	0.168246
cLG03.loc81.5	LG03	81.5	0.165463
cLG03.loc82	LG03	82	0.164813
cLG03.loc82.5	LG03	82.5	0.166224
cLG03.loc83	LG03	83	0.169575
cLG03.loc83.5	LG03	83.5	0.174706
cLG03.loc84	LG03	84	0.181423
cLG03.loc84.5	LG03	84.5	0.189508
cLG03.loc85	LG03	85	0.198722
cLG03.loc85.5	LG03	85.5	0.208822
3_54687282	LG03	85.928	0.217979
3_54687303	LG03	85.928	0.217979
4_5166939	LG04	0	0.457926
cLG04.loc0.5	LG04	0.5	0.440035
cLG04.loc1	LG04	1	0.42183
cLG04.loc1.5	LG04	1.5	0.40357
cLG04.loc2	LG04	2	0.385572
cLG04.loc2.5	LG04	2.5	0.368205
cLG04.loc3	LG04	3	0.351888
cLG04.loc3.5	LG04	3.5	0.337071
cLG04.loc4	LG04	4	0.324224
cLG04.loc4.5	LG04	4.5	0.3138
cLG04.loc5	LG04	5	0.306213
cLG04.loc5.5	LG04	5.5	0.301798
cLG04.loc6	LG04	6	0.300786
cLG04.loc6.5	LG04	6.5	0.303275
cLG04.loc7	LG04	7	0.309224
cLG04.loc7.5	LG04	7.5	0.318449
cLG04.loc8	LG04	8	0.33064
cLG04.loc8.5	LG04	8.5	0.345387
cLG04.loc9	LG04	9	0.362212
4_784883	LG04	9.295	0.372886
4_1316049	LG04	9.326	0.373206
4_343799	LG04	9.326	0.373206
4_1650466	LG04	9.476	0.349479
5_3422097	LG05	0	0.0815277
cLG05.loc0.5	LG05	0.5	0.0821253
cLG05.loc1	LG05	1	0.083964
cLG05.loc1.5	LG05	1.5	0.0871244
cLG05.loc2	LG05	2	0.0916413
cLG05.loc2.5	LG05	2.5	0.0974961
cLG05.loc3	LG05	3	0.104614
cLG05.loc3.5	LG05	3.5	0.112864
cLG05.loc4	LG05	4	0.122071
cLG05.loc4.5	LG05	4.5	0.132023
cLG05.loc5	LG05	5	0.142489
cLG05.loc5.5	LG05	5.5	0.153236
cLG05.loc6	LG05	6	0.164039
5_5469812	LG05	6.309	0.170643
cLG05.loc6.5	LG05	6.5	0.162327
cLG05.loc7	LG05	7	0.141487
cLG05.loc7.5	LG05	7.5	0.122305
cLG05.loc8	LG05	8	0.105044
cLG05.loc8.5	LG05	8.5	0.0899567
cLG05.loc9	LG05	9	0.0772711
cLG05.loc9.5	LG05	9.5	0.06718
5_6662899	LG05	9.771	0.0628558
cLG05.loc10	LG05	10	0.0596217
cLG05.loc10.5	LG05	10.5	0.0521759
cLG05.loc11	LG05	11	0.0445195
5_7100509	LG05	11.206	0.0414224
cLG05.loc11.5	LG05	11.5	0.0384861
cLG05.loc12	LG05	12	0.0336591
cLG05.loc12.5	LG05	12.5	0.029117
cLG05.loc13	LG05	13	0.0249363
cLG05.loc13.5	LG05	13.5	0.0211977
cLG05.loc14	LG05	14	0.017985
cLG05.loc14.5	LG05	14.5	0.015383
cLG05.loc15	LG05	15	0.0134753
cLG05.loc15.5	LG05	15.5	0.0123422
cLG05.loc16	LG05	16	0.0120576
cLG05.loc16.5	LG05	16.5	0.0126865
cLG05.loc17	LG05	17	0.0142822
cLG05.loc17.5	LG05	17.5	0.0168839
cLG05.loc18	LG05	18	0.0205144
cLG05.loc18.5	LG05	18.5	0.0251786
cLG05.loc19	LG05	19	0.0308624
cLG05.loc19.5	LG05	19.5	0.0375329
cLG05.loc20	LG05	20	0.0451384
cLG05.loc20.5	LG05	20.5	0.0536106
cLG05.loc21	LG05	21	0.0628657
cLG05.loc21.5	LG05	21.5	0.072808
cLG05.loc22	LG05	22	0.0833323
cLG05.loc22.5	LG05	22.5	0.0943277
cLG05.loc23	LG05	23	0.10568
cLG05.loc23.5	LG05	23.5	0.117277
cLG05.loc24	LG05	24	0.129009
cLG05.loc24.5	LG05	24.5	0.140771
cLG05.loc25	LG05	25	0.152468
cLG05.loc25.5	LG05	25.5	0.164013
5_10050047	LG05	25.637	0.167128
cLG05.loc26	LG05	26	0.17567
cLG05.loc26.5	LG05	26.5	0.187902
cLG05.loc27	LG05	27	0.200609
cLG05.loc27.5	LG05	27.5	0.213732
cLG05.loc28	LG05	28	0.227201
cLG05.loc28.5	LG05	28.5	0.24094
cLG05.loc29	LG05	29	0.254864
cLG05.loc29.5	LG05	29.5	0.268882
cLG05.loc30	LG05	30	0.282897
cLG05.loc30.5	LG05	30.5	0.296804
cLG05.loc31	LG05	31	0.3105
cLG05.loc31.5	LG05	31.5	0.323875
cLG05.loc32	LG05	32	0.336824
cLG05.loc32.5	LG05	32.5	0.349242
cLG05.loc33	LG05	33	0.361026
cLG05.loc33.5	LG05	33.5	0.372082
cLG05.loc34	LG05	34	0.382323
cLG05.loc34.5	LG05	34.5	0.39167
cLG05.loc35	LG05	35	0.400057
cLG05.loc35.5	LG05	35.5	0.407429
cLG05.loc36	LG05	36	0.413742
cLG05.loc36.5	LG05	36.5	0.418967
cLG05.loc37	LG05	37	0.423087
cLG05.loc37.5	LG05	37.5	0.4261
cLG05.loc38	LG05	38	0.428015
cLG05.loc38.5	LG05	38.5	0.428851
cLG05.loc39	LG05	39	0.42864
cLG05.loc39.5	LG05	39.5	0.427422
cLG05.loc40	LG05	40	0.425246
cLG05.loc40.5	LG05	40.5	0.422167
cLG05.loc41	LG05	41	0.418244
cLG05.loc41.5	LG05	41.5	0.413543
cLG05.loc42	LG05	42	0.408131
5_15283730	LG05	42.462	0.402559
cLG05.loc42.5	LG05	42.5	0.400921
cLG05.loc43	LG05	43	0.381614
cLG05.loc43.5	LG05	43.5	0.367884
cLG05.loc44	LG05	44	0.361019
cLG05.loc44.5	LG05	44.5	0.361511
5_16555998	LG05	44.694	0.363622
cLG05.loc45	LG05	45	0.353489
cLG05.loc45.5	LG05	45.5	0.332049
5_17090389	LG05	45.874	0.313868
cLG05.loc46	LG05	46	0.317008
cLG05.loc46.5	LG05	46.5	0.330733
cLG05.loc47	LG05	47	0.346058
cLG05.loc47.5	LG05	47.5	0.362316
cLG05.loc48	LG05	48	0.378655
cLG05.loc48.5	LG05	48.5	0.394167
5_19412685	LG05	48.568	0.396158
5_20348621	LG05	48.957	0.347469
cLG05.loc49	LG05	49	0.346242
cLG05.loc49.5	LG05	49.5	0.332326
cLG05.loc50	LG05	50	0.319426
cLG05.loc50.5	LG05	50.5	0.307908
cLG05.loc51	LG05	51	0.298095
cLG05.loc51.5	LG05	51.5	0.290241
cLG05.loc52	LG05	52	0.284506
cLG05.loc52.5	LG05	52.5	0.280948
cLG05.loc53	LG05	53	0.279515
cLG05.loc53.5	LG05	53.5	0.280059
cLG05.loc54	LG05	54	0.282351
5_25080273	LG05	54.295	0.284407
cLG05.loc54.5	LG05	54.5	0.290259
cLG05.loc55	LG05	55	0.305207
cLG05.loc55.5	LG05	55.5	0.320927
cLG05.loc56	LG05	56	0.337214
cLG05.loc56.5	LG05	56.5	0.353799
cLG05.loc57	LG05	57	0.370363
cLG05.loc57.5	LG05	57.5	0.386555
cLG05.loc58	LG05	58	0.402013
cLG05.loc58.5	LG05	58.5	0.416396
cLG05.loc59	LG05	59	0.429403
cLG05.loc59.5	LG05	59.5	0.440791
5_27779407	LG05	59.804	0.446839
cLG05.loc60	LG05	60	0.426029
cLG05.loc60.5	LG05	60.5	0.384774
cLG05.loc61	LG05	61	0.365407
5_28771657	LG05	61.022	0.365113
cLG05.loc61.5	LG05	61.5	0.389594
cLG05.loc62	LG05	62	0.413054
cLG05.loc62.5	LG05	62.5	0.432884
5_29810547	LG05	62.612	0.436696
5_29794183	LG05	62.648	0.436057
cLG05.loc63	LG05	63	0.417318
cLG05.loc63.5	LG05	63.5	0.391078
cLG05.loc64	LG05	64	0.366006
cLG05.loc64.5	LG05	64.5	0.342852
cLG05.loc65	LG05	65	0.322304
cLG05.loc65.5	LG05	65.5	0.304924
cLG05.loc66	LG05	66	0.291077
cLG05.loc66.5	LG05	66.5	0.280898
cLG05.loc67	LG05	67	0.27427
5_31270290	LG05	67.353	0.271549
cLG05.loc67.5	LG05	67.5	0.278782
5_31301497	LG05	67.505	0.279372
5_31248647	LG05	67.588	0.288311
cLG05.loc68	LG05	68	0.324159
cLG05.loc68.5	LG05	68.5	0.400729
cLG05.loc69	LG05	69	0.512268
cLG05.loc69.5	LG05	69.5	0.653167
5_32444853	LG05	69.957	0.79994
cLG05.loc70	LG05	70	0.81867
5_32555820	LG05	70.285	0.928487
cLG05.loc70.5	LG05	70.5	0.928252
5_34294864	LG05	70.736	0.912516
cLG05.loc71	LG05	71	0.891947
5_35210788	LG05	71.099	0.88041
5_36016149	LG05	71.272	1.01224
cLG05.loc71.5	LG05	71.5	1.01987
5_36638964	LG05	71.675	1.02496
cLG05.loc72	LG05	72	1.04534
5_37009426	LG05	72.059	1.04878
5_37237157	LG05	72.148	1.08005
5_39309374	LG05	72.281	1.0768
5_36859698	LG05	72.406	1.04017
cLG05.loc72.5	LG05	72.5	1.00925
cLG05.loc73	LG05	73	0.827261
5_36994055	LG05	73.303	0.715047
6_3257871	LG06	0	0.557242
6_3247958	LG06	1e-06	0.557242
6_3257095	LG06	0.038002	0.557271
cLG06.loc0.5	LG06	0.5	0.559958
cLG06.loc1	LG06	1	0.563812
cLG06.loc1.5	LG06	1.5	0.568763
cLG06.loc2	LG06	2	0.574942
cLG06.loc2.5	LG06	2.5	0.582502
cLG06.loc3	LG06	3	0.5916
cLG06.loc3.5	LG06	3.5	0.602396
cLG06.loc4	LG06	4	0.615031
cLG06.loc4.5	LG06	4.5	0.62962
cLG06.loc5	LG06	5	0.646235
cLG06.loc5.5	LG06	5.5	0.664893
cLG06.loc6	LG06	6	0.685554
cLG06.loc6.5	LG06	6.5	0.708113
cLG06.loc7	LG06	7	0.732408
cLG06.loc7.5	LG06	7.5	0.758225
6_3886956	LG06	7.746	0.771377
cLG06.loc8	LG06	8	0.830588
6_4052171	LG06	8.498	0.944888
cLG06.loc8.5	LG06	8.5	0.944826
cLG06.loc9	LG06	9	0.928481
cLG06.loc9.5	LG06	9.5	0.910597
cLG06.loc10	LG06	10	0.891117
cLG06.loc10.5	LG06	10.5	0.870002
cLG06.loc11	LG06	11	0.847233
cLG06.loc11.5	LG06	11.5	0.822821
cLG06.loc12	LG06	12	0.79681
cLG06.loc12.5	LG06	12.5	0.769281
cLG06.loc13	LG06	13	0.740352
cLG06.loc13.5	LG06	13.5	0.710185
cLG06.loc14	LG06	14	0.67898
cLG06.loc14.5	LG06	14.5	0.646973
cLG06.loc15	LG06	15	0.614428
cLG06.loc15.5	LG06	15.5	0.581634
cLG06.loc16	LG06	16	0.548892
cLG06.loc16.5	LG06	16.5	0.516507
cLG06.loc17	LG06	17	0.484776
cLG06.loc17.5	LG06	17.5	0.453981
cLG06.loc18	LG06	18	0.424376
cLG06.loc18.5	LG06	18.5	0.396187
cLG06.loc19	LG06	19	0.3696
6_11364669	LG06	19.309	0.354066
cLG06.loc19.5	LG06	19.5	0.368553
cLG06.loc20	LG06	20	0.407738
cLG06.loc20.5	LG06	20.5	0.447389
cLG06.loc21	LG06	21	0.485851
cLG06.loc21.5	LG06	21.5	0.521505
6_13550375	LG06	21.994	0.552651
cLG06.loc22	LG06	22	0.554821
cLG06.loc22.5	LG06	22.5	0.748901
cLG06.loc23	LG06	23	0.957428
cLG06.loc23.5	LG06	23.5	1.16378
6_15019141	LG06	23.598	1.20244
6_15525180	LG06	23.984	1.12206
6_15342836	LG06	23.984	1.12206
6_15342783	LG06	23.984	1.12206
6_15342871	LG06	23.984	1.12206
cLG06.loc24	LG06	24	1.12189
cLG06.loc24.5	LG06	24.5	1.11604
cLG06.loc25	LG06	25	1.10947
cLG06.loc25.5	LG06	25.5	1.10215
cLG06.loc26	LG06	26	1.09407
cLG06.loc26.5	LG06	26.5	1.08521
cLG06.loc27	LG06	27	1.07554
cLG06.loc27.5	LG06	27.5	1.06507
cLG06.loc28	LG06	28	1.05377
cLG06.loc28.5	LG06	28.5	1.04165
cLG06.loc29	LG06	29	1.0287
cLG06.loc29.5	LG06	29.5	1.01493
cLG06.loc30	LG06	30	1.00034
cLG06.loc30.5	LG06	30.5	0.98494
cLG06.loc31	LG06	31	0.968757
cLG06.loc31.5	LG06	31.5	0.951808
cLG06.loc32	LG06	32	0.934119
cLG06.loc32.5	LG06	32.5	0.915722
cLG06.loc33	LG06	33	0.896654
cLG06.loc33.5	LG06	33.5	0.876956
cLG06.loc34	LG06	34	0.856673
cLG06.loc34.5	LG06	34.5	0.835853
cLG06.loc35	LG06	35	0.814551
cLG06.loc35.5	LG06	35.5	0.792821
cLG06.loc36	LG06	36	0.770722
cLG06.loc36.5	LG06	36.5	0.748315
cLG06.loc37	LG06	37	0.725662
cLG06.loc37.5	LG06	37.5	0.702826
cLG06.loc38	LG06	38	0.67987
cLG06.loc38.5	LG06	38.5	0.656857
cLG06.loc39	LG06	39	0.633848
cLG06.loc39.5	LG06	39.5	0.610905
cLG06.loc40	LG06	40	0.588087
cLG06.loc40.5	LG06	40.5	0.565448
cLG06.loc41	LG06	41	0.543044
cLG06.loc41.5	LG06	41.5	0.520923
cLG06.loc42	LG06	42	0.499134
cLG06.loc42.5	LG06	42.5	0.477719
cLG06.loc43	LG06	43	0.456718
cLG06.loc43.5	LG06	43.5	0.436166
cLG06.loc44	LG06	44	0.416094
cLG06.loc44.5	LG06	44.5	0.396531
cLG06.loc45	LG06	45	0.377499
cLG06.loc45.5	LG06	45.5	0.359018
cLG06.loc46	LG06	46	0.341104
6_29032041	LG06	46.029	0.340087
6_29177150	LG06	46.201	0.345898
cLG06.loc46.5	LG06	46.5	0.343064
cLG06.loc47	LG06	47	0.3384
cLG06.loc47.5	LG06	47.5	0.333859
cLG06.loc48	LG06	48	0.329461
cLG06.loc48.5	LG06	48.5	0.325225
cLG06.loc49	LG06	49	0.321165
cLG06.loc49.5	LG06	49.5	0.317294
cLG06.loc50	LG06	50	0.313623
cLG06.loc50.5	LG06	50.5	0.310154
cLG06.loc51	LG06	51	0.306888
cLG06.loc51.5	LG06	51.5	0.30382
cLG06.loc52	LG06	52	0.300939
cLG06.loc52.5	LG06	52.5	0.298232
cLG06.loc53	LG06	53	0.295679
cLG06.loc53.5	LG06	53.5	0.293257
cLG06.loc54	LG06	54	0.290941
cLG06.loc54.5	LG06	54.5	0.288702
cLG06.loc55	LG06	55	0.286513
cLG06.loc55.5	LG06	55.5	0.284345
cLG06.loc56	LG06	56	0.282172
cLG06.loc56.5	LG06	56.5	0.27997
cLG06.loc57	LG06	57	0.277719
cLG06.loc57.5	LG06	57.5	0.275404
cLG06.loc58	LG06	58	0.273013
cLG06.loc58.5	LG06	58.5	0.270542
cLG06.loc59	LG06	59	0.267988
cLG06.loc59.5	LG06	59.5	0.265357
cLG06.loc60	LG06	60	0.262655
cLG06.loc60.5	LG06	60.5	0.259896
cLG06.loc61	LG06	61	0.257095
cLG06.loc61.5	LG06	61.5	0.254267
cLG06.loc62	LG06	62	0.251432
cLG06.loc62.5	LG06	62.5	0.24861
cLG06.loc63	LG06	63	0.245819
cLG06.loc63.5	LG06	63.5	0.243077
cLG06.loc64	LG06	64	0.240404
6_34466633	LG06	64.111	0.239823
cLG06.loc64.5	LG06	64.5	0.236841
cLG06.loc65	LG06	65	0.232798
cLG06.loc65.5	LG06	65.5	0.228519
cLG06.loc66	LG06	66	0.224
cLG06.loc66.5	LG06	66.5	0.219237
cLG06.loc67	LG06	67	0.214233
cLG06.loc67.5	LG06	67.5	0.208992
cLG06.loc68	LG06	68	0.203522
cLG06.loc68.5	LG06	68.5	0.197835
cLG06.loc69	LG06	69	0.191947
cLG06.loc69.5	LG06	69.5	0.185878
cLG06.loc70	LG06	70	0.179652
cLG06.loc70.5	LG06	70.5	0.173298
cLG06.loc71	LG06	71	0.166846
cLG06.loc71.5	LG06	71.5	0.160329
cLG06.loc72	LG06	72	0.153784
cLG06.loc72.5	LG06	72.5	0.147247
cLG06.loc73	LG06	73	0.140755
cLG06.loc73.5	LG06	73.5	0.134344
cLG06.loc74	LG06	74	0.128049
cLG06.loc74.5	LG06	74.5	0.121902
cLG06.loc75	LG06	75	0.115933
cLG06.loc75.5	LG06	75.5	0.110168
cLG06.loc76	LG06	76	0.104628
cLG06.loc76.5	LG06	76.5	0.0993313
cLG06.loc77	LG06	77	0.0942923
cLG06.loc77.5	LG06	77.5	0.0895203
cLG06.loc78	LG06	78	0.0850211
cLG06.loc78.5	LG06	78.5	0.080797
cLG06.loc79	LG06	79	0.076847
cLG06.loc79.5	LG06	79.5	0.0731673
cLG06.loc80	LG06	80	0.0697517
cLG06.loc80.5	LG06	80.5	0.0665923
6_38196924	LG06	80.689	0.065466
cLG06.loc81	LG06	81	0.0576549
cLG06.loc81.5	LG06	81.5	0.0452422
cLG06.loc82	LG06	82	0.033539
cLG06.loc82.5	LG06	82.5	0.0231063
cLG06.loc83	LG06	83	0.0144103
cLG06.loc83.5	LG06	83.5	0.00775098
6_41697725	LG06	83.787	0.00490121
6_41906979	LG06	83.787	0.00490121
6_41050900	LG06	83.787	0.00490121
7_11124706	LG07	0	0.715356
7_11124753	LG07	0.140001	0.683213
7_11082301	LG07	0.178002	0.683253
cLG07.loc0.5	LG07	0.5	0.775968
cLG07.loc1	LG07	1	0.916001
cLG07.loc1.5	LG07	1.5	1.0374
7_11629013	LG07	1.669	1.07189
cLG07.loc2	LG07	2	1.09377
cLG07.loc2.5	LG07	2.5	1.1243
cLG07.loc3	LG07	3	1.151
cLG07.loc3.5	LG07	3.5	1.17308
cLG07.loc4	LG07	4	1.18986
cLG07.loc4.5	LG07	4.5	1.20075
cLG07.loc5	LG07	5	1.20535
cLG07.loc5.5	LG07	5.5	1.20345
cLG07.loc6	LG07	6	1.19511
cLG07.loc6.5	LG07	6.5	1.18058
cLG07.loc7	LG07	7	1.16034
cLG07.loc7.5	LG07	7.5	1.13502
cLG07.loc8	LG07	8	1.10541
cLG07.loc8.5	LG07	8.5	1.07231
cLG07.loc9	LG07	9	1.03659
7_14214020	LG07	9.201	1.02172
cLG07.loc9.5	LG07	9.5	0.944998
cLG07.loc10	LG07	10	0.80604
cLG07.loc10.5	LG07	10.5	0.661469
cLG07.loc11	LG07	11	0.520566
7_15039800	LG07	11.334	0.43283
cLG07.loc11.5	LG07	11.5	0.414093
7_15038612	LG07	11.605	0.399702
cLG07.loc12	LG07	12	0.358288
cLG07.loc12.5	LG07	12.5	0.30637
cLG07.loc13	LG07	13	0.256221
cLG07.loc13.5	LG07	13.5	0.209114
cLG07.loc14	LG07	14	0.166281
cLG07.loc14.5	LG07	14.5	0.128813
cLG07.loc15	LG07	15	0.0975701
cLG07.loc15.5	LG07	15.5	0.0731216
cLG07.loc16	LG07	16	0.0557136
cLG07.loc16.5	LG07	16.5	0.0452784
7_16456370	LG07	16.871	0.0418508
cLG07.loc17	LG07	17	0.0433423
cLG07.loc17.5	LG07	17.5	0.0522992
cLG07.loc18	LG07	18	0.0657782
cLG07.loc18.5	LG07	18.5	0.0827377
cLG07.loc19	LG07	19	0.101659
cLG07.loc19.5	LG07	19.5	0.120641
cLG07.loc20	LG07	20	0.137653
cLG07.loc20.5	LG07	20.5	0.150969
cLG07.loc21	LG07	21	0.159696
cLG07.loc21.5	LG07	21.5	0.164218
cLG07.loc22	LG07	22	0.166342
cLG07.loc22.5	LG07	22.5	0.169002
cLG07.loc23	LG07	23	0.175589
cLG07.loc23.5	LG07	23.5	0.189189
cLG07.loc24	LG07	24	0.211982
cLG07.loc24.5	LG07	24.5	0.244997
cLG07.loc25	LG07	25	0.288175
cLG07.loc25.5	LG07	25.5	0.340627
cLG07.loc26	LG07	26	0.400957
7_4058231	LG07	26.431	0.458
7_4058545	LG07	26.489	0.458867
7_4058593	LG07	26.489	0.458867
cLG07.loc26.5	LG07	26.5	0.464139
7_4058224	LG07	26.527	0.473434
cLG07.loc27	LG07	27	0.433419
cLG07.loc27.5	LG07	27.5	0.385724
cLG07.loc28	LG07	28	0.334814
cLG07.loc28.5	LG07	28.5	0.283421
7_1533363	LG07	28.734	0.26001
7_1722667	LG07	28.748	0.260008
cLG07.loc29	LG07	29	0.247667
cLG07.loc29.5	LG07	29.5	0.223913
cLG07.loc30	LG07	30	0.201598
cLG07.loc30.5	LG07	30.5	0.181198
cLG07.loc31	LG07	31	0.163184
cLG07.loc31.5	LG07	31.5	0.147967
cLG07.loc32	LG07	32	0.135826
cLG07.loc32.5	LG07	32.5	0.126814
cLG07.loc33	LG07	33	0.120664
cLG07.loc33.5	LG07	33.5	0.116733
cLG07.loc34	LG07	34	0.114026
cLG07.loc34.5	LG07	34.5	0.111327
cLG07.loc35	LG07	35	0.107451
cLG07.loc35.5	LG07	35.5	0.101523
cLG07.loc36	LG07	36	0.093195
cLG07.loc36.5	LG07	36.5	0.0826926
cLG07.loc37	LG07	37	0.0707058
cLG07.loc37.5	LG07	37.5	0.0581734
cLG07.loc38	LG07	38	0.0460633
cLG07.loc38.5	LG07	38.5	0.0352125
cLG07.loc39	LG07	39	0.0262458
cLG07.loc39.5	LG07	39.5	0.0195597
cLG07.loc40	LG07	40	0.0153473
cLG07.loc40.5	LG07	40.5	0.01364
cLG07.loc41	LG07	41	0.0143516
7_27947161	LG07	41.259	0.0156156
7_28074986	LG07	41.46	0.0191698
cLG07.loc41.5	LG07	41.5	0.0194951
cLG07.loc42	LG07	42	0.0239686
7_30833349	LG07	42.032	0.0242684
7_30939417	LG07	42.036	0.0242696
8_422532	LG08	0	0.647633
cLG08.loc0.5	LG08	0.5	0.665071
cLG08.loc1	LG08	1	0.680313
cLG08.loc1.5	LG08	1.5	0.692976
cLG08.loc2	LG08	2	0.702721
cLG08.loc2.5	LG08	2.5	0.709263
cLG08.loc3	LG08	3	0.712378
cLG08.loc3.5	LG08	3.5	0.711901
cLG08.loc4	LG08	4	0.707735
cLG08.loc4.5	LG08	4.5	0.699849
cLG08.loc5	LG08	5	0.688285
cLG08.loc5.5	LG08	5.5	0.673158
cLG08.loc6	LG08	6	0.65466
8_7327538	LG08	6.187	0.646952
cLG08.loc6.5	LG08	6.5	0.694871
cLG08.loc7	LG08	7	0.769078
cLG08.loc7.5	LG08	7.5	0.837677
cLG08.loc8	LG08	8	0.898128
cLG08.loc8.5	LG08	8.5	0.948627
cLG08.loc9	LG08	9	0.988301
8_10068034	LG08	9.239	1.00339
8_10068051	LG08	9.239	1.00339
8_10099583	LG08	9.3	1.05796
cLG08.loc9.5	LG08	9.5	1.48695
8_9347443	LG08	9.501	1.48905
cLG08.loc10	LG08	10	1.34009
cLG08.loc10.5	LG08	10.5	1.19428
cLG08.loc11	LG08	11	1.05798
cLG08.loc11.5	LG08	11.5	0.936457
cLG08.loc12	LG08	12	0.834009
cLG08.loc12.5	LG08	12.5	0.753741
8_11279690	LG08	12.789	0.718221
cLG08.loc13	LG08	13	0.685388
cLG08.loc13.5	LG08	13.5	0.60517
cLG08.loc14	LG08	14	0.523875
cLG08.loc14.5	LG08	14.5	0.444083
8_12434918	LG08	14.611	0.426888
cLG08.loc15	LG08	15	0.511711
cLG08.loc15.5	LG08	15.5	0.627536
8_12141319	LG08	15.814	0.694311
cLG08.loc16	LG08	16	0.713281
cLG08.loc16.5	LG08	16.5	0.748993
cLG08.loc17	LG08	17	0.757938
8_12141350	LG08	17.062	0.757187
cLG08.loc17.5	LG08	17.5	0.766947
cLG08.loc18	LG08	18	0.779728
cLG08.loc18.5	LG08	18.5	0.794372
cLG08.loc19	LG08	19	0.810998
cLG08.loc19.5	LG08	19.5	0.829707
cLG08.loc20	LG08	20	0.850584
cLG08.loc20.5	LG08	20.5	0.873691
cLG08.loc21	LG08	21	0.899066
cLG08.loc21.5	LG08	21.5	0.926721
cLG08.loc22	LG08	22	0.956635
cLG08.loc22.5	LG08	22.5	0.988756
cLG08.loc23	LG08	23	1.023
cLG08.loc23.5	LG08	23.5	1.05923
cLG08.loc24	LG08	24	1.0973
cLG08.loc24.5	LG08	24.5	1.137
cLG08.loc25	LG08	25	1.17811
cLG08.loc25.5	LG08	25.5	1.22035
cLG08.loc26	LG08	26	1.26344
cLG08.loc26.5	LG08	26.5	1.30704
cLG08.loc27	LG08	27	1.35082
cLG08.loc27.5	LG08	27.5	1.39443
cLG08.loc28	LG08	28	1.43753
cLG08.loc28.5	LG08	28.5	1.47975
cLG08.loc29	LG08	29	1.52077
cLG08.loc29.5	LG08	29.5	1.56025
cLG08.loc30	LG08	30	1.59792
cLG08.loc30.5	LG08	30.5	1.63349
8_17625610	LG08	30.712	1.64785
8_17625605	LG08	30.712	1.64785
cLG08.loc31	LG08	31	1.64729
cLG08.loc31.5	LG08	31.5	1.64508
cLG08.loc32	LG08	32	1.64132
cLG08.loc32.5	LG08	32.5	1.63602
cLG08.loc33	LG08	33	1.6292
cLG08.loc33.5	LG08	33.5	1.62092
cLG08.loc34	LG08	34	1.61124
cLG08.loc34.5	LG08	34.5	1.60021
cLG08.loc35	LG08	35	1.58793
cLG08.loc35.5	LG08	35.5	1.57449
cLG08.loc36	LG08	36	1.56002
cLG08.loc36.5	LG08	36.5	1.54464
cLG08.loc37	LG08	37	1.52851
cLG08.loc37.5	LG08	37.5	1.51177
cLG08.loc38	LG08	38	1.49459
cLG08.loc38.5	LG08	38.5	1.47715
8_19533626	LG08	38.805	1.46646
cLG08.loc39	LG08	39	1.46649
cLG08.loc39.5	LG08	39.5	1.44193
8_19955057	LG08	39.797	1.41215
cLG08.loc40	LG08	40	1.4129
cLG08.loc40.5	LG08	40.5	1.41277
cLG08.loc41	LG08	41	1.40963
cLG08.loc41.5	LG08	41.5	1.40332
cLG08.loc42	LG08	42	1.39375
cLG08.loc42.5	LG08	42.5	1.38084
cLG08.loc43	LG08	43	1.36459
cLG08.loc43.5	LG08	43.5	1.34506
cLG08.loc44	LG08	44	1.32237
cLG08.loc44.5	LG08	44.5	1.29668
cLG08.loc45	LG08	45	1.26822
cLG08.loc45.5	LG08	45.5	1.23725
cLG08.loc46	LG08	46	1.20408
cLG08.loc46.5	LG08	46.5	1.16903
cLG08.loc47	LG08	47	1.13242
cLG08.loc47.5	LG08	47.5	1.09461
cLG08.loc48	LG08	48	1.05593
cLG08.loc48.5	LG08	48.5	1.01668
cLG08.loc49	LG08	49	0.977186
8_22380999	LG08	49.141	0.966078
cLG08.loc49.5	LG08	49.5	0.957547
cLG08.loc50	LG08	50	0.944182
cLG08.loc50.5	LG08	50.5	0.928971
cLG08.loc51	LG08	51	0.911807
cLG08.loc51.5	LG08	51.5	0.892633
cLG08.loc52	LG08	52	0.87144
cLG08.loc52.5	LG08	52.5	0.848261
cLG08.loc53	LG08	53	0.823166
cLG08.loc53.5	LG08	53.5	0.796254
cLG08.loc54	LG08	54	0.767645
cLG08.loc54.5	LG08	54.5	0.737479
cLG08.loc55	LG08	55	0.705911
cLG08.loc55.5	LG08	55.5	0.673108
cLG08.loc56	LG08	56	0.639254
8_24282500	LG08	56.496	0.604827
cLG08.loc56.5	LG08	56.5	0.604604
cLG08.loc57	LG08	57	0.577571
8_24291676	LG08	57.399	0.558675
cLG08.loc57.5	LG08	57.5	0.548949
cLG08.loc58	LG08	58	0.500207
cLG08.loc58.5	LG08	58.5	0.451182
cLG08.loc59	LG08	59	0.402426
cLG08.loc59.5	LG08	59.5	0.354533
cLG08.loc60	LG08	60	0.308119
cLG08.loc60.5	LG08	60.5	0.263788
cLG08.loc61	LG08	61	0.222099
cLG08.loc61.5	LG08	61.5	0.183537
cLG08.loc62	LG08	62	0.148489
8_26692027	LG08	62.363	0.125437
cLG08.loc62.5	LG08	62.5	0.126198
cLG08.loc63	LG08	63	0.13301
cLG08.loc63.5	LG08	63.5	0.146749
8_28915761	LG08	63.808	0.158696
8_28992820	LG08	63.836	0.159324
8_28739542	LG08	63.889	0.159322
8_28849308	LG08	63.889	0.159322
cLG08.loc64	LG08	64	0.144493
8_28707278	LG08	64.083	0.136466
9_333454	LG09	0	0.535664
cLG09.loc0.5	LG09	0.5	0.522828
cLG09.loc1	LG09	1	0.510097
cLG09.loc1.5	LG09	1.5	0.497802
cLG09.loc2	LG09	2	0.486318
cLG09.loc2.5	LG09	2.5	0.476047
cLG09.loc3	LG09	3	0.467398
cLG09.loc3.5	LG09	3.5	0.460756
cLG09.loc4	LG09	4	0.456455
cLG09.loc4.5	LG09	4.5	0.454761
cLG09.loc5	LG09	5	0.455842
cLG09.loc5.5	LG09	5.5	0.459768
cLG09.loc6	LG09	6	0.466502
cLG09.loc6.5	LG09	6.5	0.475912
cLG09.loc7	LG09	7	0.487784
cLG09.loc7.5	LG09	7.5	0.50184
9_4435034	LG09	7.841	0.512498
cLG09.loc8	LG09	8	0.51746
cLG09.loc8.5	LG09	8.5	0.533518
cLG09.loc9	LG09	9	0.550202
cLG09.loc9.5	LG09	9.5	0.567529
cLG09.loc10	LG09	10	0.585518
cLG09.loc10.5	LG09	10.5	0.604183
cLG09.loc11	LG09	11	0.623543
cLG09.loc11.5	LG09	11.5	0.643611
cLG09.loc12	LG09	12	0.664405
cLG09.loc12.5	LG09	12.5	0.685938
cLG09.loc13	LG09	13	0.708223
cLG09.loc13.5	LG09	13.5	0.731274
cLG09.loc14	LG09	14	0.755102
cLG09.loc14.5	LG09	14.5	0.779716
cLG09.loc15	LG09	15	0.805125
cLG09.loc15.5	LG09	15.5	0.831337
cLG09.loc16	LG09	16	0.858357
cLG09.loc16.5	LG09	16.5	0.886187
cLG09.loc17	LG09	17	0.91483
cLG09.loc17.5	LG09	17.5	0.944283
cLG09.loc18	LG09	18	0.974544
cLG09.loc18.5	LG09	18.5	1.00561
cLG09.loc19	LG09	19	1.03746
cLG09.loc19.5	LG09	19.5	1.0701
cLG09.loc20	LG09	20	1.1035
cLG09.loc20.5	LG09	20.5	1.13765
cLG09.loc21	LG09	21	1.17253
cLG09.loc21.5	LG09	21.5	1.20811
cLG09.loc22	LG09	22	1.24437
cLG09.loc22.5	LG09	22.5	1.28127
cLG09.loc23	LG09	23	1.31878
cLG09.loc23.5	LG09	23.5	1.35685
cLG09.loc24	LG09	24	1.39546
cLG09.loc24.5	LG09	24.5	1.43455
cLG09.loc25	LG09	25	1.47408
cLG09.loc25.5	LG09	25.5	1.51399
cLG09.loc26	LG09	26	1.55423
cLG09.loc26.5	LG09	26.5	1.59474
cLG09.loc27	LG09	27	1.63546
cLG09.loc27.5	LG09	27.5	1.67633
cLG09.loc28	LG09	28	1.71729
cLG09.loc28.5	LG09	28.5	1.75827
cLG09.loc29	LG09	29	1.7992
cLG09.loc29.5	LG09	29.5	1.84002
cLG09.loc30	LG09	30	1.88066
cLG09.loc30.5	LG09	30.5	1.92104
cLG09.loc31	LG09	31	1.9611
cLG09.loc31.5	LG09	31.5	2.00078
cLG09.loc32	LG09	32	2.04
cLG09.loc32.5	LG09	32.5	2.0787
cLG09.loc33	LG09	33	2.11682
cLG09.loc33.5	LG09	33.5	2.1543
cLG09.loc34	LG09	34	2.19107
cLG09.loc34.5	LG09	34.5	2.22709
cLG09.loc35	LG09	35	2.26229
cLG09.loc35.5	LG09	35.5	2.29664
cLG09.loc36	LG09	36	2.33008
cLG09.loc36.5	LG09	36.5	2.36258
cLG09.loc37	LG09	37	2.3941
cLG09.loc37.5	LG09	37.5	2.4246
cLG09.loc38	LG09	38	2.45406
cLG09.loc38.5	LG09	38.5	2.48244
cLG09.loc39	LG09	39	2.50974
cLG09.loc39.5	LG09	39.5	2.53593
cLG09.loc40	LG09	40	2.56101
cLG09.loc40.5	LG09	40.5	2.58495
cLG09.loc41	LG09	41	2.60777
cLG09.loc41.5	LG09	41.5	2.62945
cLG09.loc42	LG09	42	2.65001
cLG09.loc42.5	LG09	42.5	2.66944
cLG09.loc43	LG09	43	2.68777
cLG09.loc43.5	LG09	43.5	2.70499
cLG09.loc44	LG09	44	2.72113
cLG09.loc44.5	LG09	44.5	2.73621
cLG09.loc45	LG09	45	2.75024
cLG09.loc45.5	LG09	45.5	2.76325
cLG09.loc46	LG09	46	2.77526
cLG09.loc46.5	LG09	46.5	2.7863
cLG09.loc47	LG09	47	2.79639
cLG09.loc47.5	LG09	47.5	2.80557
cLG09.loc48	LG09	48	2.81386
cLG09.loc48.5	LG09	48.5	2.8213
cLG09.loc49	LG09	49	2.82791
cLG09.loc49.5	LG09	49.5	2.83372
cLG09.loc50	LG09	50	2.83878
cLG09.loc50.5	LG09	50.5	2.8431
cLG09.loc51	LG09	51	2.84673
cLG09.loc51.5	LG09	51.5	2.84968
cLG09.loc52	LG09	52	2.852
cLG09.loc52.5	LG09	52.5	2.85372
cLG09.loc53	LG09	53	2.85486
cLG09.loc53.5	LG09	53.5	2.85546
cLG09.loc54	LG09	54	2.85554
9_18255470	LG09	54.103	2.85549
cLG09.loc54.5	LG09	54.5	2.90991
cLG09.loc55	LG09	55	2.96741
cLG09.loc55.5	LG09	55.5	3.01153
cLG09.loc56	LG09	56	3.04156
cLG09.loc56.5	LG09	56.5	3.05719
9_18923354	LG09	56.956	3.05899
cLG09.loc57	LG09	57	3.06703
cLG09.loc57.5	LG09	57.5	3.16001
cLG09.loc58	LG09	58	3.25525
cLG09.loc58.5	LG09	58.5	3.35284
cLG09.loc59	LG09	59	3.45283
cLG09.loc59.5	LG09	59.5	3.55518
cLG09.loc60	LG09	60	3.65984
cLG09.loc60.5	LG09	60.5	3.76663
cLG09.loc61	LG09	61	3.87534
cLG09.loc61.5	LG09	61.5	3.98565
cLG09.loc62	LG09	62	4.09717
cLG09.loc62.5	LG09	62.5	4.20944
cLG09.loc63	LG09	63	4.32194
cLG09.loc63.5	LG09	63.5	4.43412
cLG09.loc64	LG09	64	4.5454
cLG09.loc64.5	LG09	64.5	4.6552
cLG09.loc65	LG09	65	4.76294
cLG09.loc65.5	LG09	65.5	4.86809
cLG09.loc66	LG09	66	4.97017
9_21599364	LG09	66.249	5.01959
cLG09.loc66.5	LG09	66.5	5.01384
cLG09.loc67	LG09	67	4.98082
cLG09.loc67.5	LG09	67.5	4.91899
cLG09.loc68	LG09	68	4.82922
9_25520258	LG09	68.104	4.80728
cLG09.loc68.5	LG09	68.5	4.94632
cLG09.loc69	LG09	69	5.01702
9_25972327	LG09	69.094	5.01602
cLG09.loc69.5	LG09	69.5	5.19335
cLG09.loc70	LG09	70	5.33902
9_26730486	LG09	70.336	5.38464
cLG09.loc70.5	LG09	70.5	5.38359
cLG09.loc71	LG09	71	5.35016
cLG09.loc71.5	LG09	71.5	5.27134
cLG09.loc72	LG09	72	5.14933
9_31134069	LG09	72.214	5.08511
9_30216634	LG09	72.214	5.08511
9_29936734	LG09	72.214	5.08511
9_30216688	LG09	72.214	5.08511
9_30216700	LG09	72.214	5.08511
9_30217172	LG09	72.214	5.08511
9_29936715	LG09	72.214	5.08511
old_1190_arrow_15163	LG09	72.214	5.08511
9_30581034	LG09	72.214	5.08511
10_4238505	LG10	0	0.957881
cLG10.loc0.5	LG10	0.5	0.987375
cLG10.loc1	LG10	1	1.00611
cLG10.loc1.5	LG10	1.5	1.01195
cLG10.loc2	LG10	2	1.00415
cLG10.loc2.5	LG10	2.5	0.98354
cLG10.loc3	LG10	3	0.952182
10_728850	LG10	3.22	0.935724
10_783251	LG10	3.247	0.93573
10_783283	LG10	3.414	1.10155
cLG10.loc3.5	LG10	3.5	1.13125
cLG10.loc4	LG10	4	1.29337
10_4195681	LG10	4.083	1.3178
10_4322037	LG10	4.22501	1.01692
10_4229227	LG10	4.33501	1.0697
10_4229228	LG10	4.33501	1.0697
10_4427928	LG10	4.33701	1.0697
10_4162974	LG10	4.36501	1.0697
10_4162978	LG10	4.36501	1.0697
cLG10.loc4.5	LG10	4.5	1.12806
10_3318807	LG10	4.51601	1.13348
10_3318764	LG10	4.51601	1.13348
10_4485348	LG10	4.94001	1.18113
cLG10.loc5	LG10	5	1.14713
10_5052845	LG10	5.31801	0.948156
cLG10.loc5.5	LG10	5.5	0.951968
cLG10.loc6	LG10	6	0.962218
cLG10.loc6.5	LG10	6.5	0.972045
cLG10.loc7	LG10	7	0.981395
cLG10.loc7.5	LG10	7.5	0.990212
cLG10.loc8	LG10	8	0.998441
cLG10.loc8.5	LG10	8.5	1.00603
cLG10.loc9	LG10	9	1.01293
cLG10.loc9.5	LG10	9.5	1.01909
cLG10.loc10	LG10	10	1.02447
cLG10.loc10.5	LG10	10.5	1.02902
cLG10.loc11	LG10	11	1.0327
cLG10.loc11.5	LG10	11.5	1.03547
cLG10.loc12	LG10	12	1.03729
cLG10.loc12.5	LG10	12.5	1.03814
cLG10.loc13	LG10	13	1.03797
cLG10.loc13.5	LG10	13.5	1.03677
cLG10.loc14	LG10	14	1.03452
cLG10.loc14.5	LG10	14.5	1.0312
cLG10.loc15	LG10	15	1.0268
cLG10.loc15.5	LG10	15.5	1.02134
cLG10.loc16	LG10	16	1.01483
cLG10.loc16.5	LG10	16.5	1.00728
cLG10.loc17	LG10	17	0.998722
cLG10.loc17.5	LG10	17.5	0.989205
10_9248155	LG10	17.648	0.98622
10_9248173	LG10	17.648	0.98622
cLG10.loc18	LG10	18	0.98404
cLG10.loc18.5	LG10	18.5	0.980411
cLG10.loc19	LG10	19	0.976144
cLG10.loc19.5	LG10	19.5	0.971219
cLG10.loc20	LG10	20	0.965619
cLG10.loc20.5	LG10	20.5	0.959331
cLG10.loc21	LG10	21	0.952347
cLG10.loc21.5	LG10	21.5	0.944662
cLG10.loc22	LG10	22	0.936274
cLG10.loc22.5	LG10	22.5	0.927187
cLG10.loc23	LG10	23	0.917411
cLG10.loc23.5	LG10	23.5	0.90696
cLG10.loc24	LG10	24	0.895851
cLG10.loc24.5	LG10	24.5	0.884109
cLG10.loc25	LG10	25	0.87176
cLG10.loc25.5	LG10	25.5	0.858838
cLG10.loc26	LG10	26	0.845377
cLG10.loc26.5	LG10	26.5	0.831417
cLG10.loc27	LG10	27	0.817
cLG10.loc27.5	LG10	27.5	0.802169
cLG10.loc28	LG10	28	0.786972
cLG10.loc28.5	LG10	28.5	0.771455
cLG10.loc29	LG10	29	0.755666
cLG10.loc29.5	LG10	29.5	0.739652
cLG10.loc30	LG10	30	0.723461
cLG10.loc30.5	LG10	30.5	0.707138
cLG10.loc31	LG10	31	0.69073
cLG10.loc31.5	LG10	31.5	0.67428
cLG10.loc32	LG10	32	0.657828
cLG10.loc32.5	LG10	32.5	0.641415
cLG10.loc33	LG10	33	0.625078
cLG10.loc33.5	LG10	33.5	0.608852
cLG10.loc34	LG10	34	0.59277
cLG10.loc34.5	LG10	34.5	0.576862
cLG10.loc35	LG10	35	0.561157
cLG10.loc35.5	LG10	35.5	0.545679
cLG10.loc36	LG10	36	0.530452
cLG10.loc36.5	LG10	36.5	0.515499
cLG10.loc37	LG10	37	0.500837
cLG10.loc37.5	LG10	37.5	0.486484
cLG10.loc38	LG10	38	0.472455
cLG10.loc38.5	LG10	38.5	0.458763
10_15630569	LG10	38.79	0.450997
cLG10.loc39	LG10	39	0.461572
cLG10.loc39.5	LG10	39.5	0.486603
cLG10.loc40	LG10	40	0.511005
cLG10.loc40.5	LG10	40.5	0.534359
cLG10.loc41	LG10	41	0.556219
cLG10.loc41.5	LG10	41.5	0.576132
cLG10.loc42	LG10	42	0.593668
cLG10.loc42.5	LG10	42.5	0.608448
cLG10.loc43	LG10	43	0.620168
cLG10.loc43.5	LG10	43.5	0.628632
cLG10.loc44	LG10	44	0.633761
cLG10.loc44.5	LG10	44.5	0.635601
10_20876424	LG10	44.538	0.635611
cLG10.loc45	LG10	45	0.628457
cLG10.loc45.5	LG10	45.5	0.606897
cLG10.loc46	LG10	46	0.571793
10_19635333	LG10	46.152	0.558968
cLG10.loc46.5	LG10	46.5	0.571641
cLG10.loc47	LG10	47	0.589035
cLG10.loc47.5	LG10	47.5	0.605053
cLG10.loc48	LG10	48	0.619268
cLG10.loc48.5	LG10	48.5	0.631278
cLG10.loc49	LG10	49	0.640747
cLG10.loc49.5	LG10	49.5	0.647431
cLG10.loc50	LG10	50	0.651205
10_22858032	LG10	50.386	0.652121
cLG10.loc50.5	LG10	50.5	0.546234
10_22918143	LG10	50.515	0.532215
cLG10.loc51	LG10	51	0.526055
cLG10.loc51.5	LG10	51.5	0.520149
cLG10.loc52	LG10	52	0.514622
cLG10.loc52.5	LG10	52.5	0.509402
cLG10.loc53	LG10	53	0.504425
cLG10.loc53.5	LG10	53.5	0.499637
cLG10.loc54	LG10	54	0.495002
cLG10.loc54.5	LG10	54.5	0.490505
cLG10.loc55	LG10	55	0.48615
cLG10.loc55.5	LG10	55.5	0.481968
cLG10.loc56	LG10	56	0.47801
cLG10.loc56.5	LG10	56.5	0.474351
cLG10.loc57	LG10	57	0.47108
cLG10.loc57.5	LG10	57.5	0.468303
cLG10.loc58	LG10	58	0.466131
cLG10.loc58.5	LG10	58.5	0.46468
cLG10.loc59	LG10	59	0.464061
10_26719796	LG10	59.183	0.464062
cLG10.loc59.5	LG10	59.5	0.482854
cLG10.loc60	LG10	60	0.51391
cLG10.loc60.5	LG10	60.5	0.546481
cLG10.loc61	LG10	61	0.580347
cLG10.loc61.5	LG10	61.5	0.615245
cLG10.loc62	LG10	62	0.650865
cLG10.loc62.5	LG10	62.5	0.68686
cLG10.loc63	LG10	63	0.722852
cLG10.loc63.5	LG10	63.5	0.758445
cLG10.loc64	LG10	64	0.793233
cLG10.loc64.5	LG10	64.5	0.82682
cLG10.loc65	LG10	65	0.858826
cLG10.loc65.5	LG10	65.5	0.888903
cLG10.loc66	LG10	66	0.916746
cLG10.loc66.5	LG10	66.5	0.942099
cLG10.loc67	LG10	67	0.964763
cLG10.loc67.5	LG10	67.5	0.984595
10_28696785	LG10	67.697	0.991592
cLG10.loc68	LG10	68	0.998372
cLG10.loc68.5	LG10	68.5	1.00785
cLG10.loc69	LG10	69	1.0148
cLG10.loc69.5	LG10	69.5	1.0188
cLG10.loc70	LG10	70	1.01949
cLG10.loc70.5	LG10	70.5	1.01659
cLG10.loc71	LG10	71	1.00988
cLG10.loc71.5	LG10	71.5	0.999296
cLG10.loc72	LG10	72	0.984879
cLG10.loc72.5	LG10	72.5	0.966799
cLG10.loc73	LG10	73	0.945344
cLG10.loc73.5	LG10	73.5	0.920904
cLG10.loc74	LG10	74	0.893943
cLG10.loc74.5	LG10	74.5	0.864974
10_33585949	LG10	74.894	0.841107
11_687219	LG11	0	0.988824
11_687237	LG11	1e-06	0.988824
cLG11.loc0.5	LG11	0.5	0.985845
cLG11.loc1	LG11	1	0.97688
cLG11.loc1.5	LG11	1.5	0.961783
cLG11.loc2	LG11	2	0.94066
cLG11.loc2.5	LG11	2.5	0.913874
11_4886228	LG11	2.788	0.896142
cLG11.loc3	LG11	3	0.911478
cLG11.loc3.5	LG11	3.5	0.94839
cLG11.loc4	LG11	4	0.986152
cLG11.loc4.5	LG11	4.5	1.02471
cLG11.loc5	LG11	5	1.06398
cLG11.loc5.5	LG11	5.5	1.10389
cLG11.loc6	LG11	6	1.14436
cLG11.loc6.5	LG11	6.5	1.18528
cLG11.loc7	LG11	7	1.22655
cLG11.loc7.5	LG11	7.5	1.26804
cLG11.loc8	LG11	8	1.30964
cLG11.loc8.5	LG11	8.5	1.35121
cLG11.loc9	LG11	9	1.39262
cLG11.loc9.5	LG11	9.5	1.43371
cLG11.loc10	LG11	10	1.47434
cLG11.loc10.5	LG11	10.5	1.51435
cLG11.loc11	LG11	11	1.5536
cLG11.loc11.5	LG11	11.5	1.59192
cLG11.loc12	LG11	12	1.62918
cLG11.loc12.5	LG11	12.5	1.66522
cLG11.loc13	LG11	13	1.6999
cLG11.loc13.5	LG11	13.5	1.73311
cLG11.loc14	LG11	14	1.76472
cLG11.loc14.5	LG11	14.5	1.79461
cLG11.loc15	LG11	15	1.82271
cLG11.loc15.5	LG11	15.5	1.84893
cLG11.loc16	LG11	16	1.87321
cLG11.loc16.5	LG11	16.5	1.89551
cLG11.loc17	LG11	17	1.91578
cLG11.loc17.5	LG11	17.5	1.93402
cLG11.loc18	LG11	18	1.95023
cLG11.loc18.5	LG11	18.5	1.96442
cLG11.loc19	LG11	19	1.97662
cLG11.loc19.5	LG11	19.5	1.98687
cLG11.loc20	LG11	20	1.99523
11_7873113	LG11	20.147	1.99733
cLG11.loc20.5	LG11	20.5	2.0276
cLG11.loc21	LG11	21	2.0661
cLG11.loc21.5	LG11	21.5	2.09871
cLG11.loc22	LG11	22	2.12473
cLG11.loc22.5	LG11	22.5	2.14357
cLG11.loc23	LG11	23	2.15479
cLG11.loc23.5	LG11	23.5	2.15809
cLG11.loc24	LG11	24	2.15338
cLG11.loc24.5	LG11	24.5	2.14073
cLG11.loc25	LG11	25	2.12041
11_10536741	LG11	25.268	2.10654
cLG11.loc25.5	LG11	25.5	2.09572
11_10796228	LG11	25.805	2.06275
cLG11.loc26	LG11	26	2.04885
cLG11.loc26.5	LG11	26.5	2.00988
cLG11.loc27	LG11	27	1.96619
cLG11.loc27.5	LG11	27.5	1.91777
cLG11.loc28	LG11	28	1.86467
cLG11.loc28.5	LG11	28.5	1.80704
cLG11.loc29	LG11	29	1.74508
cLG11.loc29.5	LG11	29.5	1.67912
cLG11.loc30	LG11	30	1.60954
cLG11.loc30.5	LG11	30.5	1.53681
cLG11.loc31	LG11	31	1.46147
cLG11.loc31.5	LG11	31.5	1.38411
cLG11.loc32	LG11	32	1.30534
cLG11.loc32.5	LG11	32.5	1.22583
cLG11.loc33	LG11	33	1.14621
cLG11.loc33.5	LG11	33.5	1.06712
cLG11.loc34	LG11	34	0.98917
11_14492344	LG11	34.241	0.952265
cLG11.loc34.5	LG11	34.5	1.06146
11_15265854	LG11	34.503	1.06237
cLG11.loc35	LG11	35	1.01669
cLG11.loc35.5	LG11	35.5	0.96693
cLG11.loc36	LG11	36	0.913732
cLG11.loc36.5	LG11	36.5	0.857619
cLG11.loc37	LG11	37	0.799246
cLG11.loc37.5	LG11	37.5	0.739377
cLG11.loc38	LG11	38	0.678858
11_16824391	LG11	38.37	0.634228
cLG11.loc38.5	LG11	38.5	0.615739
cLG11.loc39	LG11	39	0.544766
cLG11.loc39.5	LG11	39.5	0.475079
cLG11.loc40	LG11	40	0.407581
cLG11.loc40.5	LG11	40.5	0.343212
cLG11.loc41	LG11	41	0.282909
cLG11.loc41.5	LG11	41.5	0.227557
cLG11.loc42	LG11	42	0.177948
cLG11.loc42.5	LG11	42.5	0.134733
cLG11.loc43	LG11	43	0.098384
cLG11.loc43.5	LG11	43.5	0.069172
cLG11.loc44	LG11	44	0.0471535
cLG11.loc44.5	LG11	44.5	0.0321774
cLG11.loc45	LG11	45	0.0239054
cLG11.loc45.5	LG11	45.5	0.0218439
cLG11.loc46	LG11	46	0.0253832
cLG11.loc46.5	LG11	46.5	0.0338392
cLG11.loc47	LG11	47	0.0464942
cLG11.loc47.5	LG11	47.5	0.062632
11_23671192	LG11	47.71	0.0702595
cLG11.loc48	LG11	48	0.0448434
cLG11.loc48.5	LG11	48.5	0.0126416
cLG11.loc49	LG11	49	0.00116411
cLG11.loc49.5	LG11	49.5	0.0133496
11_23220745	LG11	49.762	0.0284054
cLG11.loc50	LG11	50	0.0219118
11_23412869	LG11	50.261	0.015239
11_23412860	LG11	50.261	0.015239
cLG11.loc50.5	LG11	50.5	0.014968
cLG11.loc51	LG11	51	0.0225506
cLG11.loc51.5	LG11	51.5	0.0415019
cLG11.loc52	LG11	52	0.0718193
cLG11.loc52.5	LG11	52.5	0.113015
cLG11.loc53	LG11	53	0.164139
cLG11.loc53.5	LG11	53.5	0.223858
cLG11.loc54	LG11	54	0.29057
11_26385288	LG11	54.305	0.333875
cLG11.loc54.5	LG11	54.5	0.365856
11_26900449	LG11	54.52	0.368409
cLG11.loc55	LG11	55	0.372455
cLG11.loc55.5	LG11	55.5	0.376043
cLG11.loc56	LG11	56	0.37897
cLG11.loc56.5	LG11	56.5	0.381227
cLG11.loc57	LG11	57	0.38282
cLG11.loc57.5	LG11	57.5	0.383769
cLG11.loc58	LG11	58	0.384107
cLG11.loc58.5	LG11	58.5	0.383882
cLG11.loc59	LG11	59	0.383154
cLG11.loc59.5	LG11	59.5	0.381993
cLG11.loc60	LG11	60	0.380476
cLG11.loc60.5	LG11	60.5	0.378685
cLG11.loc61	LG11	61	0.376704
cLG11.loc61.5	LG11	61.5	0.374614
cLG11.loc62	LG11	62	0.372493
cLG11.loc62.5	LG11	62.5	0.370408
cLG11.loc63	LG11	63	0.368422
cLG11.loc63.5	LG11	63.5	0.366582
cLG11.loc64	LG11	64	0.364926
cLG11.loc64.5	LG11	64.5	0.363481
cLG11.loc65	LG11	65	0.362259
cLG11.loc65.5	LG11	65.5	0.361266
cLG11.loc66	LG11	66	0.360496
11_30136983	LG11	66.351	0.360082
cLG11.loc66.5	LG11	66.5	0.365045
cLG11.loc67	LG11	67	0.382424
cLG11.loc67.5	LG11	67.5	0.400773
cLG11.loc68	LG11	68	0.419985
cLG11.loc68.5	LG11	68.5	0.439912
cLG11.loc69	LG11	69	0.460368
cLG11.loc69.5	LG11	69.5	0.481136
cLG11.loc70	LG11	70	0.501969
cLG11.loc70.5	LG11	70.5	0.522611
cLG11.loc71	LG11	71	0.542799
cLG11.loc71.5	LG11	71.5	0.562284
cLG11.loc72	LG11	72	0.580839
cLG11.loc72.5	LG11	72.5	0.598268
11_32774769	LG11	72.86	0.610015
cLG11.loc73	LG11	73	0.622473
cLG11.loc73.5	LG11	73.5	0.667604
cLG11.loc74	LG11	74	0.713173
cLG11.loc74.5	LG11	74.5	0.758768
cLG11.loc75	LG11	75	0.803965
cLG11.loc75.5	LG11	75.5	0.848343
cLG11.loc76	LG11	76	0.891503
cLG11.loc76.5	LG11	76.5	0.933074
cLG11.loc77	LG11	77	0.972727
cLG11.loc77.5	LG11	77.5	1.01018
cLG11.loc78	LG11	78	1.04521
cLG11.loc78.5	LG11	78.5	1.07763
11_36211537	LG11	78.862	1.09937
12_4980361	LG12	0	0.373302
12_4043713	LG12	0.075001	0.373127
12_3776783	LG12	0.075002	0.373127
12_3427306	LG12	0.261003	0.388649
12_3465294	LG12	0.268004	0.388649
12_5228824	LG12	0.277005	0.388649
cLG12.loc0.5	LG12	0.5	0.374106
cLG12.loc1	LG12	1	0.337902
cLG12.loc1.5	LG12	1.5	0.29956
12_1840090	LG12	1.72101	0.282873
cLG12.loc2	LG12	2	0.316224
cLG12.loc2.5	LG12	2.5	0.383715
cLG12.loc3	LG12	3	0.459862
cLG12.loc3.5	LG12	3.5	0.542621
12_14011	LG12	3.53801	0.549078
12_13989	LG12	3.53801	0.549078
12_6299634	LG12	3.90901	0.574927
12_5726661	LG12	3.99801	0.438715
cLG12.loc4	LG12	4	0.438849
12_5861050	LG12	4.19501	0.449062
12_6469209	LG12	4.33901	0.454343
12_6469214	LG12	4.33901	0.454343
12_5923567	LG12	4.49301	0.333676
cLG12.loc4.5	LG12	4.5	0.333908
cLG12.loc5	LG12	5	0.350362
cLG12.loc5.5	LG12	5.5	0.366185
cLG12.loc6	LG12	6	0.381214
cLG12.loc6.5	LG12	6.5	0.395326
cLG12.loc7	LG12	7	0.408425
cLG12.loc7.5	LG12	7.5	0.420445
cLG12.loc8	LG12	8	0.431334
12_11822139	LG12	8.22602	0.435861
cLG12.loc8.5	LG12	8.5	0.425611
cLG12.loc9	LG12	9	0.405658
cLG12.loc9.5	LG12	9.5	0.384668
cLG12.loc10	LG12	10	0.363253
cLG12.loc10.5	LG12	10.5	0.341958
12_13065792	LG12	10.916	0.32466
cLG12.loc11	LG12	11	0.322035
cLG12.loc11.5	LG12	11.5	0.308871
12_13821038	LG12	11.704	0.30534
cLG12.loc12	LG12	12	0.304559
cLG12.loc12.5	LG12	12.5	0.303419
cLG12.loc13	LG12	13	0.302444
cLG12.loc13.5	LG12	13.5	0.301487
cLG12.loc14	LG12	14	0.300347
cLG12.loc14.5	LG12	14.5	0.2988
12_14559493	LG12	14.71	0.297982
cLG12.loc15	LG12	15	0.297325
cLG12.loc15.5	LG12	15.5	0.295816
cLG12.loc16	LG12	16	0.293818
cLG12.loc16.5	LG12	16.5	0.291318
cLG12.loc17	LG12	17	0.28831
cLG12.loc17.5	LG12	17.5	0.284792
cLG12.loc18	LG12	18	0.280768
cLG12.loc18.5	LG12	18.5	0.276249
cLG12.loc19	LG12	19	0.271253
cLG12.loc19.5	LG12	19.5	0.265804
cLG12.loc20	LG12	20	0.259933
cLG12.loc20.5	LG12	20.5	0.253676
cLG12.loc21	LG12	21	0.247077
cLG12.loc21.5	LG12	21.5	0.240179
12_17795413	LG12	21.825	0.235567
cLG12.loc22	LG12	22	0.228105
cLG12.loc22.5	LG12	22.5	0.216063
cLG12.loc23	LG12	23	0.220156
cLG12.loc23.5	LG12	23.5	0.242593
cLG12.loc24	LG12	24	0.284421
cLG12.loc24.5	LG12	24.5	0.345265
cLG12.loc25	LG12	25	0.423249
cLG12.loc25.5	LG12	25.5	0.515138
cLG12.loc26	LG12	26	0.616695
cLG12.loc26.5	LG12	26.5	0.723159
cLG12.loc27	LG12	27	0.829774
cLG12.loc27.5	LG12	27.5	0.932237
12_21907124	LG12	27.721	0.975139
cLG12.loc28	LG12	28	0.858938
cLG12.loc28.5	LG12	28.5	0.644644
cLG12.loc29	LG12	29	0.439529
cLG12.loc29.5	LG12	29.5	0.263573
cLG12.loc30	LG12	30	0.132198
12_21788089	LG12	30.259	0.0843312
12_21788105	LG12	30.259	0.0843312
cLG12.loc30.5	LG12	30.5	0.0786203
cLG12.loc31	LG12	31	0.0670309
cLG12.loc31.5	LG12	31.5	0.0559638
cLG12.loc32	LG12	32	0.0455765
cLG12.loc32.5	LG12	32.5	0.0360209
cLG12.loc33	LG12	33	0.027436
cLG12.loc33.5	LG12	33.5	0.0199409
cLG12.loc34	LG12	34	0.0136284
cLG12.loc34.5	LG12	34.5	0.00856096
cLG12.loc35	LG12	35	0.00476793
cLG12.loc35.5	LG12	35.5	0.00224586
cLG12.loc36	LG12	36	0.000960703
cLG12.loc36.5	LG12	36.5	0.000851837
cLG12.loc37	LG12	37	0.00183737
12_25207473	LG12	37.015	0.0018827
12_25355308	LG12	37.297	0.0222616
12_25282861	LG12	37.379	0.0175937
cLG12.loc37.5	LG12	37.5	0.0118519
cLG12.loc38	LG12	38	0.000109609
12_25991052	LG12	38.35	0.00370615
cLG12.loc38.5	LG12	38.5	0.00448708
cLG12.loc39	LG12	39	0.00826963
cLG12.loc39.5	LG12	39.5	0.0139171
cLG12.loc40	LG12	40	0.021461
cLG12.loc40.5	LG12	40.5	0.0308628
cLG12.loc41	LG12	41	0.0420097
cLG12.loc41.5	LG12	41.5	0.054718
cLG12.loc42	LG12	42	0.0687422
cLG12.loc42.5	LG12	42.5	0.0837917
cLG12.loc43	LG12	43	0.09955
cLG12.loc43.5	LG12	43.5	0.115696
cLG12.loc44	LG12	44	0.131922
12_28128166	LG12	44.099	0.135108
12_28090575	LG12	44.125	0.134762
cLG12.loc44.5	LG12	44.5	0.133814
cLG12.loc45	LG12	45	0.138166
cLG12.loc45.5	LG12	45.5	0.149107
cLG12.loc46	LG12	46	0.166653
cLG12.loc46.5	LG12	46.5	0.190639
cLG12.loc47	LG12	47	0.220717
cLG12.loc47.5	LG12	47.5	0.256367
cLG12.loc48	LG12	48	0.296921
cLG12.loc48.5	LG12	48.5	0.341596
cLG12.loc49	LG12	49	0.38954
cLG12.loc49.5	LG12	49.5	0.439875
12_30892042	LG12	49.937	0.485128
cLG12.loc50	LG12	50	0.505243
cLG12.loc50.5	LG12	50.5	0.65998
12_30978176	LG12	50.564	0.677932
cLG12.loc51	LG12	51	0.68541
cLG12.loc51.5	LG12	51.5	0.689823
cLG12.loc52	LG12	52	0.689697
cLG12.loc52.5	LG12	52.5	0.685078
cLG12.loc53	LG12	53	0.676157
cLG12.loc53.5	LG12	53.5	0.663262
cLG12.loc54	LG12	54	0.646861
cLG12.loc54.5	LG12	54.5	0.627545
cLG12.loc55	LG12	55	0.606014
cLG12.loc55.5	LG12	55.5	0.583047
12_32509241	LG12	55.778	0.569988
cLG12.loc56	LG12	56	0.595949
cLG12.loc56.5	LG12	56.5	0.656563
cLG12.loc57	LG12	57	0.719269
cLG12.loc57.5	LG12	57.5	0.783102
cLG12.loc58	LG12	58	0.846935
cLG12.loc58.5	LG12	58.5	0.909545
cLG12.loc59	LG12	59	0.969692
cLG12.loc59.5	LG12	59.5	1.02621
cLG12.loc60	LG12	60	1.0781
12_34678447	LG12	60.493	1.12395
cLG12.loc60.5	LG12	60.5	1.12383
12_34768462	LG12	60.66	1.12183
13_30813634	LG13	0	0.302787
cLG13.loc0.5	LG13	0.5	0.340794
13_32341941	LG13	0.578001	0.34779
13_32407895	LG13	0.579002	0.347793
cLG13.loc1	LG13	1	0.407406
13_32270786	LG13	1.016	0.410619
13_32270777	LG13	1.016	0.410619
14_3752266	LG14	0	1.57763
cLG14.loc0.5	LG14	0.5	1.54989
14_3733214	LG14	0.837001	1.5332
14_3733237	LG14	0.837002	1.5332
14_3939472	LG14	0.975003	1.54693
cLG14.loc1	LG14	1	1.582
14_4405690	LG14	1.102	1.70734
14_4089167	LG14	1.15501	1.70733
14_4702998	LG14	1.41001	1.68519
cLG14.loc1.5	LG14	1.5	1.63919
14_1256796	LG14	1.64901	1.58304
14_1268530	LG14	1.80901	1.65703
cLG14.loc2	LG14	2	1.72872
cLG14.loc2.5	LG14	2.5	1.92411
cLG14.loc3	LG14	3	2.12305
cLG14.loc3.5	LG14	3.5	2.31447
14_5299989	LG14	3.93301	2.46466
cLG14.loc4	LG14	4	2.48397
cLG14.loc4.5	LG14	4.5	2.61482
cLG14.loc5	LG14	5	2.71839
cLG14.loc5.5	LG14	5.5	2.79234
cLG14.loc6	LG14	6	2.83611
cLG14.loc6.5	LG14	6.5	2.85052
cLG14.loc7	LG14	7	2.83732
14_6320481	LG14	7.22001	2.82341
cLG14.loc7.5	LG14	7.5	2.81543
cLG14.loc8	LG14	8	2.78855
cLG14.loc8.5	LG14	8.5	2.74512
cLG14.loc9	LG14	9	2.68525
cLG14.loc9.5	LG14	9.5	2.60971
cLG14.loc10	LG14	10	2.51997
14_7703495	LG14	10.292	2.46191
cLG14.loc10.5	LG14	10.5	2.4786
cLG14.loc11	LG14	11	2.51639
cLG14.loc11.5	LG14	11.5	2.55026
cLG14.loc12	LG14	12	2.57966
cLG14.loc12.5	LG14	12.5	2.60405
cLG14.loc13	LG14	13	2.62294
cLG14.loc13.5	LG14	13.5	2.6359
cLG14.loc14	LG14	14	2.64257
cLG14.loc14.5	LG14	14.5	2.6427
cLG14.loc15	LG14	15	2.63614
cLG14.loc15.5	LG14	15.5	2.62288
cLG14.loc16	LG14	16	2.60302
cLG14.loc16.5	LG14	16.5	2.5768
cLG14.loc17	LG14	17	2.54455
cLG14.loc17.5	LG14	17.5	2.50674
cLG14.loc18	LG14	18	2.4639
cLG14.loc18.5	LG14	18.5	2.41661
cLG14.loc19	LG14	19	2.36554
cLG14.loc19.5	LG14	19.5	2.31131
cLG14.loc20	LG14	20	2.25459
cLG14.loc20.5	LG14	20.5	2.19599
cLG14.loc21	LG14	21	2.13611
cLG14.loc21.5	LG14	21.5	2.07549
14_15445939	LG14	21.717	2.04915
cLG14.loc22	LG14	22	2.29997
14_15963784	LG14	22.159	2.43345
cLG14.loc22.5	LG14	22.5	2.24465
14_16474745	LG14	22.77	2.06783
14_16475333	LG14	22.953	2.06825
cLG14.loc23	LG14	23	2.08401
14_16735036	LG14	23.044	2.10284
14_16620615	LG14	23.164	2.10424
cLG14.loc23.5	LG14	23.5	2.12565
cLG14.loc24	LG14	24	2.15009
cLG14.loc24.5	LG14	24.5	2.16529
cLG14.loc25	LG14	25	2.17123
cLG14.loc25.5	LG14	25.5	2.16822
cLG14.loc26	LG14	26	2.15681
cLG14.loc26.5	LG14	26.5	2.13779
cLG14.loc27	LG14	27	2.11201
14_20035340	LG14	27.436	2.08477
14_20035362	LG14	27.436	2.08477
cLG14.loc27.5	LG14	27.5	2.07554
14_20462427	LG14	27.859	1.96136
cLG14.loc28	LG14	28	1.96168
cLG14.loc28.5	LG14	28.5	1.95653
cLG14.loc29	LG14	29	1.94082
cLG14.loc29.5	LG14	29.5	1.91361
14_21337295	LG14	29.647	1.90336
cLG14.loc30	LG14	30	1.86764
cLG14.loc30.5	LG14	30.5	1.77194
14_22043079	LG14	30.565	1.75612
cLG14.loc31	LG14	31	1.70333
14_22092494	LG14	31.233	1.651
cLG14.loc31.5	LG14	31.5	1.63228
cLG14.loc32	LG14	32	1.58489
cLG14.loc32.5	LG14	32.5	1.52402
14_22860236	LG14	32.895	1.4688
cLG14.loc33	LG14	33	1.47682
cLG14.loc33.5	LG14	33.5	1.51413
cLG14.loc34	LG14	34	1.5494
cLG14.loc34.5	LG14	34.5	1.58227
cLG14.loc35	LG14	35	1.61237
cLG14.loc35.5	LG14	35.5	1.63937
cLG14.loc36	LG14	36	1.663
cLG14.loc36.5	LG14	36.5	1.68308
cLG14.loc37	LG14	37	1.69948
cLG14.loc37.5	LG14	37.5	1.71216
cLG14.loc38	LG14	38	1.72118
cLG14.loc38.5	LG14	38.5	1.72665
cLG14.loc39	LG14	39	1.72877
cLG14.loc39.5	LG14	39.5	1.72776
cLG14.loc40	LG14	40	1.72392
cLG14.loc40.5	LG14	40.5	1.71752
cLG14.loc41	LG14	41	1.70887
14_27404137	LG14	41.361	1.7014
cLG14.loc41.5	LG14	41.5	1.69623
cLG14.loc42	LG14	42	1.66829
cLG14.loc42.5	LG14	42.5	1.62727
14_27722735	LG14	42.926	1.58408
cLG14.loc43	LG14	43	1.58485
cLG14.loc43.5	LG14	43.5	1.58978
cLG14.loc44	LG14	44	1.59412
cLG14.loc44.5	LG14	44.5	1.59786
cLG14.loc45	LG14	45	1.60098
cLG14.loc45.5	LG14	45.5	1.60344
cLG14.loc46	LG14	46	1.60524
cLG14.loc46.5	LG14	46.5	1.60637
cLG14.loc47	LG14	47	1.60682
cLG14.loc47.5	LG14	47.5	1.60658
cLG14.loc48	LG14	48	1.60566
cLG14.loc48.5	LG14	48.5	1.60405
cLG14.loc49	LG14	49	1.60178
cLG14.loc49.5	LG14	49.5	1.59885
cLG14.loc50	LG14	50	1.59528
cLG14.loc50.5	LG14	50.5	1.5911
cLG14.loc51	LG14	51	1.58632
cLG14.loc51.5	LG14	51.5	1.58097
cLG14.loc52	LG14	52	1.57509
cLG14.loc52.5	LG14	52.5	1.56869
cLG14.loc53	LG14	53	1.56182
cLG14.loc53.5	LG14	53.5	1.55449
cLG14.loc54	LG14	54	1.54675
cLG14.loc54.5	LG14	54.5	1.53861
cLG14.loc55	LG14	55	1.53011
cLG14.loc55.5	LG14	55.5	1.52127
cLG14.loc56	LG14	56	1.51212
cLG14.loc56.5	LG14	56.5	1.50269
cLG14.loc57	LG14	57	1.49298
cLG14.loc57.5	LG14	57.5	1.48303
cLG14.loc58	LG14	58	1.47285
cLG14.loc58.5	LG14	58.5	1.46247
cLG14.loc59	LG14	59	1.45189
cLG14.loc59.5	LG14	59.5	1.44114
cLG14.loc60	LG14	60	1.43023
cLG14.loc60.5	LG14	60.5	1.41918
cLG14.loc61	LG14	61	1.40801
cLG14.loc61.5	LG14	61.5	1.39673
cLG14.loc62	LG14	62	1.38536
cLG14.loc62.5	LG14	62.5	1.37391
cLG14.loc63	LG14	63	1.3624
cLG14.loc63.5	LG14	63.5	1.35085
14_34701100	LG14	63.581	1.34898
cLG14.loc64	LG14	64	1.38601
cLG14.loc64.5	LG14	64.5	1.4291
cLG14.loc65	LG14	65	1.47051
cLG14.loc65.5	LG14	65.5	1.50977
cLG14.loc66	LG14	66	1.5464
cLG14.loc66.5	LG14	66.5	1.57995
cLG14.loc67	LG14	67	1.60998
cLG14.loc67.5	LG14	67.5	1.63612
cLG14.loc68	LG14	68	1.65807
cLG14.loc68.5	LG14	68.5	1.67561
cLG14.loc69	LG14	69	1.68862
cLG14.loc69.5	LG14	69.5	1.69708
cLG14.loc70	LG14	70	1.70107
cLG14.loc70.5	LG14	70.5	1.70076
cLG14.loc71	LG14	71	1.6964
cLG14.loc71.5	LG14	71.5	1.68832
[truncated: 1,513 more rows]

## Sheet: Figure 2d
marker	chr	pos	lod
1_5168987	LG01	0	0.128451
cLG01.loc0.5	LG01	0.5	0.118035
cLG01.loc1	LG01	1	0.107527
cLG01.loc1.5	LG01	1.5	0.0970292
cLG01.loc2	LG01	2	0.0866505
cLG01.loc2.5	LG01	2.5	0.0765028
cLG01.loc3	LG01	3	0.0666973
cLG01.loc3.5	LG01	3.5	0.0573406
cLG01.loc4	LG01	4	0.0485305
cLG01.loc4.5	LG01	4.5	0.0403525
1_7125281	LG01	4.756	0.0364428
1_7399240	LG01	4.971	0.0220026
cLG01.loc5	LG01	5	0.0218259
cLG01.loc5.5	LG01	5.5	0.0190633
cLG01.loc6	LG01	6	0.0168727
cLG01.loc6.5	LG01	6.5	0.0152631
cLG01.loc7	LG01	7	0.0142395
cLG01.loc7.5	LG01	7.5	0.0138029
cLG01.loc8	LG01	8	0.01395
cLG01.loc8.5	LG01	8.5	0.0146731
cLG01.loc9	LG01	9	0.0159597
cLG01.loc9.5	LG01	9.5	0.0177933
cLG01.loc10	LG01	10	0.0201527
cLG01.loc10.5	LG01	10.5	0.0230127
cLG01.loc11	LG01	11	0.0263443
cLG01.loc11.5	LG01	11.5	0.0301153
cLG01.loc12	LG01	12	0.0342909
cLG01.loc12.5	LG01	12.5	0.0388343
cLG01.loc13	LG01	13	0.0437075
cLG01.loc13.5	LG01	13.5	0.0488722
cLG01.loc14	LG01	14	0.0542904
cLG01.loc14.5	LG01	14.5	0.0599257
cLG01.loc15	LG01	15	0.0657438
cLG01.loc15.5	LG01	15.5	0.0717133
cLG01.loc16	LG01	16	0.0778064
cLG01.loc16.5	LG01	16.5	0.0839997
cLG01.loc17	LG01	17	0.0902742
cLG01.loc17.5	LG01	17.5	0.0966157
cLG01.loc18	LG01	18	0.103015
cLG01.loc18.5	LG01	18.5	0.109468
cLG01.loc19	LG01	19	0.115975
cLG01.loc19.5	LG01	19.5	0.122539
cLG01.loc20	LG01	20	0.129171
cLG01.loc20.5	LG01	20.5	0.13588
cLG01.loc21	LG01	21	0.142681
cLG01.loc21.5	LG01	21.5	0.14959
cLG01.loc22	LG01	22	0.156622
cLG01.loc22.5	LG01	22.5	0.163797
cLG01.loc23	LG01	23	0.171129
cLG01.loc23.5	LG01	23.5	0.178636
cLG01.loc24	LG01	24	0.186333
cLG01.loc24.5	LG01	24.5	0.194232
cLG01.loc25	LG01	25	0.202343
cLG01.loc25.5	LG01	25.5	0.210677
cLG01.loc26	LG01	26	0.219238
cLG01.loc26.5	LG01	26.5	0.228031
cLG01.loc27	LG01	27	0.237055
cLG01.loc27.5	LG01	27.5	0.246309
1_14334230	LG01	27.957	0.254962
cLG01.loc28	LG01	28	0.252833
cLG01.loc28.5	LG01	28.5	0.227157
cLG01.loc29	LG01	29	0.200415
cLG01.loc29.5	LG01	29.5	0.173314
cLG01.loc30	LG01	30	0.14662
cLG01.loc30.5	LG01	30.5	0.12109
cLG01.loc31	LG01	31	0.0974001
cLG01.loc31.5	LG01	31.5	0.076098
1_16662883	LG01	31.856	0.0626301
cLG01.loc32	LG01	32	0.0763598
1_16662892	LG01	32.149	0.0926419
cLG01.loc32.5	LG01	32.5	0.124914
cLG01.loc33	LG01	33	0.179735
1_16831481	LG01	33.489	0.23698
cLG01.loc33.5	LG01	33.5	0.236505
1_17473442	LG01	33.931	0.214546
cLG01.loc34	LG01	34	0.210748
1_17623199	LG01	34.435	0.190432
cLG01.loc34.5	LG01	34.5	0.184582
cLG01.loc35	LG01	35	0.141997
cLG01.loc35.5	LG01	35.5	0.104504
cLG01.loc36	LG01	36	0.0726656
cLG01.loc36.5	LG01	36.5	0.0469173
cLG01.loc37	LG01	37	0.0275417
cLG01.loc37.5	LG01	37.5	0.0146542
cLG01.loc38	LG01	38	0.00820159
cLG01.loc38.5	LG01	38.5	0.00797264
cLG01.loc39	LG01	39	0.0136202
1_21484573	LG01	39.372	0.0213568
cLG01.loc39.5	LG01	39.5	0.020903
cLG01.loc40	LG01	40	0.0194802
cLG01.loc40.5	LG01	40.5	0.0187677
cLG01.loc41	LG01	41	0.0189018
1_23091757	LG01	41.429	0.0197295
cLG01.loc41.5	LG01	41.5	0.0244119
1_24989551	LG01	41.719	0.0409588
cLG01.loc42	LG01	42	0.0278244
cLG01.loc42.5	LG01	42.5	0.0104647
cLG01.loc43	LG01	43	0.00157738
1_26356352	LG01	43.36	0.000540096
cLG01.loc43.5	LG01	43.5	0.000571591
cLG01.loc44	LG01	44	0.00126622
cLG01.loc44.5	LG01	44.5	0.00288269
cLG01.loc45	LG01	45	0.00540479
cLG01.loc45.5	LG01	45.5	0.00877787
1_27257499	LG01	45.824	0.0113729
cLG01.loc46	LG01	46	0.0126201
cLG01.loc46.5	LG01	46.5	0.0165057
cLG01.loc47	LG01	47	0.0208026
cLG01.loc47.5	LG01	47.5	0.025385
cLG01.loc48	LG01	48	0.0301086
cLG01.loc48.5	LG01	48.5	0.0348276
1_28824769	LG01	48.743	0.0370735
cLG01.loc49	LG01	49	0.0375074
cLG01.loc49.5	LG01	49.5	0.0387855
cLG01.loc50	LG01	50	0.0406637
cLG01.loc50.5	LG01	50.5	0.0431678
cLG01.loc51	LG01	51	0.046311
cLG01.loc51.5	LG01	51.5	0.0500922
cLG01.loc52	LG01	52	0.0544943
cLG01.loc52.5	LG01	52.5	0.0594831
cLG01.loc53	LG01	53	0.065008
cLG01.loc53.5	LG01	53.5	0.0710028
cLG01.loc54	LG01	54	0.0773881
cLG01.loc54.5	LG01	54.5	0.0840747
cLG01.loc55	LG01	55	0.090967
cLG01.loc55.5	LG01	55.5	0.0979678
cLG01.loc56	LG01	56	0.104982
cLG01.loc56.5	LG01	56.5	0.111919
cLG01.loc57	LG01	57	0.118699
cLG01.loc57.5	LG01	57.5	0.125251
cLG01.loc58	LG01	58	0.13152
cLG01.loc58.5	LG01	58.5	0.137459
1_33448858	LG01	58.822	0.141089
1_33448933	LG01	58.822	0.141089
cLG01.loc59	LG01	59	0.142581
cLG01.loc59.5	LG01	59.5	0.146824
cLG01.loc60	LG01	60	0.151076
cLG01.loc60.5	LG01	60.5	0.155274
cLG01.loc61	LG01	61	0.159354
cLG01.loc61.5	LG01	61.5	0.163254
cLG01.loc62	LG01	62	0.166913
cLG01.loc62.5	LG01	62.5	0.170282
cLG01.loc63	LG01	63	0.17332
cLG01.loc63.5	LG01	63.5	0.175997
cLG01.loc64	LG01	64	0.178299
cLG01.loc64.5	LG01	64.5	0.180225
cLG01.loc65	LG01	65	0.181788
cLG01.loc65.5	LG01	65.5	0.183011
cLG01.loc66	LG01	66	0.183927
cLG01.loc66.5	LG01	66.5	0.184577
cLG01.loc67	LG01	67	0.185004
cLG01.loc67.5	LG01	67.5	0.185252
1_40769938	LG01	67.79	0.185331
cLG01.loc68	LG01	68	0.135927
1_41316801	LG01	68.258	0.082335
cLG01.loc68.5	LG01	68.5	0.12235
1_41960301	LG01	68.517	0.12525
2_5886983	LG02	0	0.150403
2_5886927	LG02	1e-06	0.150403
2_5958661	LG02	0.026002	0.150405
2_5958674	LG02	0.026003	0.150405
cLG02.loc0.5	LG02	0.5	0.117871
cLG02.loc1	LG02	1	0.0962782
cLG02.loc1.5	LG02	1.5	0.0895747
2_7638367	LG02	1.645	0.0904396
cLG02.loc2	LG02	2	0.0794068
cLG02.loc2.5	LG02	2.5	0.0665931
cLG02.loc3	LG02	3	0.0573243
cLG02.loc3.5	LG02	3.5	0.0517348
cLG02.loc4	LG02	4	0.0497089
cLG02.loc4.5	LG02	4.5	0.0509201
2_8611115	LG02	4.60501	0.0515411
cLG02.loc5	LG02	5	0.0409843
cLG02.loc5.5	LG02	5.5	0.0294968
cLG02.loc6	LG02	6	0.0204285
cLG02.loc6.5	LG02	6.5	0.0140651
cLG02.loc7	LG02	7	0.0106232
cLG02.loc7.5	LG02	7.5	0.0102315
cLG02.loc8	LG02	8	0.0129192
cLG02.loc8.5	LG02	8.5	0.0186128
cLG02.loc9	LG02	9	0.0271431
2_11166940	LG02	9.23101	0.0319619
2_11365380	LG02	9.45001	0.0382883
cLG02.loc9.5	LG02	9.5	0.0380643
2_11360735	LG02	9.52001	0.0379752
cLG02.loc10	LG02	10	0.0460131
cLG02.loc10.5	LG02	10.5	0.0556395
cLG02.loc11	LG02	11	0.0665062
cLG02.loc11.5	LG02	11.5	0.0785312
cLG02.loc12	LG02	12	0.0915867
cLG02.loc12.5	LG02	12.5	0.105503
cLG02.loc13	LG02	13	0.120075
cLG02.loc13.5	LG02	13.5	0.135076
cLG02.loc14	LG02	14	0.15027
cLG02.loc14.5	LG02	14.5	0.165424
cLG02.loc15	LG02	15	0.180327
cLG02.loc15.5	LG02	15.5	0.19479
2_13292501	LG02	15.641	0.198754
2_13292495	LG02	15.641	0.198754
cLG02.loc16	LG02	16	0.217488
cLG02.loc16.5	LG02	16.5	0.244425
cLG02.loc17	LG02	17	0.271975
cLG02.loc17.5	LG02	17.5	0.299752
cLG02.loc18	LG02	18	0.327363
cLG02.loc18.5	LG02	18.5	0.354428
cLG02.loc19	LG02	19	0.380595
cLG02.loc19.5	LG02	19.5	0.405559
2_16044766	LG02	19.538	0.407392
2_16496444	LG02	19.66	0.437708
2_16491270	LG02	19.797	0.430754
cLG02.loc20	LG02	20	0.417219
cLG02.loc20.5	LG02	20.5	0.388397
2_16749202	LG02	20.532	0.386779
cLG02.loc21	LG02	21	0.47119
cLG02.loc21.5	LG02	21.5	0.571053
cLG02.loc22	LG02	22	0.678284
cLG02.loc22.5	LG02	22.5	0.78954
cLG02.loc23	LG02	23	0.901158
2_17787659	LG02	23.054	0.913032
cLG02.loc23.5	LG02	23.5	0.946556
cLG02.loc24	LG02	24	0.984001
cLG02.loc24.5	LG02	24.5	1.02096
cLG02.loc25	LG02	25	1.05709
cLG02.loc25.5	LG02	25.5	1.09202
cLG02.loc26	LG02	26	1.12536
cLG02.loc26.5	LG02	26.5	1.15677
cLG02.loc27	LG02	27	1.18589
cLG02.loc27.5	LG02	27.5	1.21243
cLG02.loc28	LG02	28	1.23613
cLG02.loc28.5	LG02	28.5	1.25679
cLG02.loc29	LG02	29	1.27429
cLG02.loc29.5	LG02	29.5	1.28855
cLG02.loc30	LG02	30	1.29958
cLG02.loc30.5	LG02	30.5	1.30743
2_21242302	LG02	30.659	1.30927
cLG02.loc31	LG02	31	1.33261
cLG02.loc31.5	LG02	31.5	1.3495
cLG02.loc32	LG02	32	1.34316
cLG02.loc32.5	LG02	32.5	1.31317
2_22781423	LG02	32.525	1.31109
2_22944243	LG02	32.547	1.31111
cLG02.loc33	LG02	33	1.34002
cLG02.loc33.5	LG02	33.5	1.34775
cLG02.loc34	LG02	34	1.32951
2_24872820	LG02	34.218	1.31402
cLG02.loc34.5	LG02	34.5	1.38163
cLG02.loc35	LG02	35	1.49517
cLG02.loc35.5	LG02	35.5	1.59596
cLG02.loc36	LG02	36	1.67978
2_25364986	LG02	36.378	1.73011
cLG02.loc36.5	LG02	36.5	1.74415
cLG02.loc37	LG02	37	1.8072
2_25457631	LG02	37.116	1.82176
cLG02.loc37.5	LG02	37.5	1.86027
cLG02.loc38	LG02	38	1.86162
2_26793603	LG02	38.265	1.83977
cLG02.loc38.5	LG02	38.5	1.80991
cLG02.loc39	LG02	39	1.72866
2_27303522	LG02	39.371	1.65492
cLG02.loc39.5	LG02	39.5	1.64577
cLG02.loc40	LG02	40	1.60378
cLG02.loc40.5	LG02	40.5	1.55163
cLG02.loc41	LG02	41	1.48972
cLG02.loc41.5	LG02	41.5	1.41889
cLG02.loc42	LG02	42	1.34044
cLG02.loc42.5	LG02	42.5	1.25602
cLG02.loc43	LG02	43	1.16754
cLG02.loc43.5	LG02	43.5	1.07701
cLG02.loc44	LG02	44	0.986418
cLG02.loc44.5	LG02	44.5	0.897561
cLG02.loc45	LG02	45	0.811975
2_29638357	LG02	45.099	0.795589
2_29610796	LG02	45.271	0.551895
cLG02.loc45.5	LG02	45.5	0.574945
2_29708695	LG02	45.592	0.582223
cLG02.loc46	LG02	46	0.599136
2_29859662	LG02	46.365	0.597271
cLG02.loc46.5	LG02	46.5	0.501156
cLG02.loc47	LG02	47	0.202781
2_30142653	LG02	47.245	0.103156
cLG02.loc47.5	LG02	47.5	0.102773
cLG02.loc48	LG02	48	0.102006
cLG02.loc48.5	LG02	48.5	0.101224
cLG02.loc49	LG02	49	0.100426
cLG02.loc49.5	LG02	49.5	0.099612
cLG02.loc50	LG02	50	0.0987817
cLG02.loc50.5	LG02	50.5	0.0979333
cLG02.loc51	LG02	51	0.0970646
cLG02.loc51.5	LG02	51.5	0.0961729
cLG02.loc52	LG02	52	0.095255
cLG02.loc52.5	LG02	52.5	0.0943078
cLG02.loc53	LG02	53	0.0933281
cLG02.loc53.5	LG02	53.5	0.0923135
cLG02.loc54	LG02	54	0.0912623
cLG02.loc54.5	LG02	54.5	0.0901741
2_33187837	LG02	54.898	0.0892827
cLG02.loc55	LG02	55	0.0805136
cLG02.loc55.5	LG02	55.5	0.0437655
cLG02.loc56	LG02	56	0.0189472
2_34292605	LG02	56.398	0.00829454
2_34292611	LG02	56.398	0.00829454
cLG02.loc56.5	LG02	56.5	0.00976721
cLG02.loc57	LG02	57	0.0209393
cLG02.loc57.5	LG02	57.5	0.0386751
cLG02.loc58	LG02	58	0.0625876
2_36940114	LG02	58.089	0.0674102
3_8056433	LG03	0	1.08412
3_8056427	LG03	1e-06	1.08412
cLG03.loc0.5	LG03	0.5	1.14173
cLG03.loc1	LG03	1	1.19895
cLG03.loc1.5	LG03	1.5	1.25455
cLG03.loc2	LG03	2	1.30719
cLG03.loc2.5	LG03	2.5	1.35553
cLG03.loc3	LG03	3	1.39832
cLG03.loc3.5	LG03	3.5	1.43449
cLG03.loc4	LG03	4	1.46324
cLG03.loc4.5	LG03	4.5	1.4841
cLG03.loc5	LG03	5	1.49693
3_14148016	LG03	5.267	1.50055
cLG03.loc5.5	LG03	5.5	1.5064
cLG03.loc6	LG03	6	1.51218
cLG03.loc6.5	LG03	6.5	1.50865
cLG03.loc7	LG03	7	1.49577
cLG03.loc7.5	LG03	7.5	1.47353
cLG03.loc8	LG03	8	1.44194
cLG03.loc8.5	LG03	8.5	1.40117
cLG03.loc9	LG03	9	1.35154
cLG03.loc9.5	LG03	9.5	1.29372
3_15939035	LG03	9.509	1.29261
3_15939075	LG03	9.509	1.29261
cLG03.loc10	LG03	10	1.29919
cLG03.loc10.5	LG03	10.5	1.29951
cLG03.loc11	LG03	11	1.29304
cLG03.loc11.5	LG03	11.5	1.27962
cLG03.loc12	LG03	12	1.25937
cLG03.loc12.5	LG03	12.5	1.23265
cLG03.loc13	LG03	13	1.20007
cLG03.loc13.5	LG03	13.5	1.16245
cLG03.loc14	LG03	14	1.12072
cLG03.loc14.5	LG03	14.5	1.07593
cLG03.loc15	LG03	15	1.02911
3_17538752	LG03	15.389	0.991951
cLG03.loc15.5	LG03	15.5	0.99389
cLG03.loc16	LG03	16	0.994383
cLG03.loc16.5	LG03	16.5	0.979383
3_18196462	LG03	16.71	0.96832
cLG03.loc17	LG03	17	0.965032
cLG03.loc17.5	LG03	17.5	0.955146
cLG03.loc18	LG03	18	0.938575
cLG03.loc18.5	LG03	18.5	0.914283
cLG03.loc19	LG03	19	0.882104
3_19501216	LG03	19.08	0.876287
3_19637065	LG03	19.114	0.876276
3_19637045	LG03	19.114	0.876276
3_19641481	LG03	19.146	0.876283
cLG03.loc19.5	LG03	19.5	0.929338
cLG03.loc20	LG03	20	0.992077
cLG03.loc20.5	LG03	20.5	1.03487
3_20570153	LG03	20.551	1.03795
cLG03.loc21	LG03	21	1.05329
cLG03.loc21.5	LG03	21.5	1.06811
cLG03.loc22	LG03	22	1.08018
cLG03.loc22.5	LG03	22.5	1.08915
cLG03.loc23	LG03	23	1.09466
cLG03.loc23.5	LG03	23.5	1.09639
cLG03.loc24	LG03	24	1.09405
cLG03.loc24.5	LG03	24.5	1.08738
cLG03.loc25	LG03	25	1.07622
cLG03.loc25.5	LG03	25.5	1.06045
cLG03.loc26	LG03	26	1.04006
cLG03.loc26.5	LG03	26.5	1.01515
cLG03.loc27	LG03	27	0.985882
cLG03.loc27.5	LG03	27.5	0.952563
cLG03.loc28	LG03	28	0.915571
cLG03.loc28.5	LG03	28.5	0.87537
cLG03.loc29	LG03	29	0.832493
cLG03.loc29.5	LG03	29.5	0.787516
cLG03.loc30	LG03	30	0.741041
cLG03.loc30.5	LG03	30.5	0.693674
cLG03.loc31	LG03	31	0.646001
cLG03.loc31.5	LG03	31.5	0.598574
cLG03.loc32	LG03	32	0.551899
cLG03.loc32.5	LG03	32.5	0.506419
cLG03.loc33	LG03	33	0.462515
3_25286299	LG03	33.431	0.426198
3_25280015	LG03	33.454	0.426191
cLG03.loc33.5	LG03	33.5	0.412229
3_25062990	LG03	33.757	0.331033
cLG03.loc34	LG03	34	0.324724
cLG03.loc34.5	LG03	34.5	0.31013
cLG03.loc35	LG03	35	0.293571
cLG03.loc35.5	LG03	35.5	0.275378
cLG03.loc36	LG03	36	0.256019
cLG03.loc36.5	LG03	36.5	0.236067
cLG03.loc37	LG03	37	0.216143
cLG03.loc37.5	LG03	37.5	0.196857
3_27341764	LG03	37.981	0.179409
cLG03.loc38	LG03	38	0.179621
cLG03.loc38.5	LG03	38.5	0.185854
cLG03.loc39	LG03	39	0.192677
cLG03.loc39.5	LG03	39.5	0.199097
3_28605040	LG03	39.748	0.201837
cLG03.loc40	LG03	40	0.199181
cLG03.loc40.5	LG03	40.5	0.1982
cLG03.loc41	LG03	41	0.203109
cLG03.loc41.5	LG03	41.5	0.213989
cLG03.loc42	LG03	42	0.230784
cLG03.loc42.5	LG03	42.5	0.253257
3_31608081	LG03	42.651	0.261068
cLG03.loc43	LG03	43	0.273345
cLG03.loc43.5	LG03	43.5	0.290309
cLG03.loc44	LG03	44	0.306011
cLG03.loc44.5	LG03	44.5	0.31999
cLG03.loc45	LG03	45	0.331924
cLG03.loc45.5	LG03	45.5	0.341662
cLG03.loc46	LG03	46	0.349219
3_33851007	LG03	46.188	0.351519
3_33851036	LG03	46.188	0.351519
cLG03.loc46.5	LG03	46.5	0.374622
cLG03.loc47	LG03	47	0.407208
cLG03.loc47.5	LG03	47.5	0.432477
3_34807369	LG03	47.533	0.433856
3_35188212	LG03	47.741	0.315703
3_35188150	LG03	47.741	0.315703
cLG03.loc48	LG03	48	0.35489
cLG03.loc48.5	LG03	48.5	0.435322
cLG03.loc49	LG03	49	0.51838
cLG03.loc49.5	LG03	49.5	0.599569
3_36143604	LG03	49.93	0.664644
cLG03.loc50	LG03	50	0.678355
cLG03.loc50.5	LG03	50.5	0.764402
cLG03.loc51	LG03	51	0.818915
3_37425959	LG03	51.205	0.830229
cLG03.loc51.5	LG03	51.5	0.792068
cLG03.loc52	LG03	52	0.716106
cLG03.loc52.5	LG03	52.5	0.629835
3_38353701	LG03	52.739	0.586652
cLG03.loc53	LG03	53	0.541041
3_38464516	LG03	53.316	0.483508
cLG03.loc53.5	LG03	53.5	0.54715
3_38925701	LG03	53.687	0.606694
cLG03.loc54	LG03	54	0.631209
cLG03.loc54.5	LG03	54.5	0.670781
cLG03.loc55	LG03	55	0.709972
cLG03.loc55.5	LG03	55.5	0.747708
3_39846935	LG03	55.623	0.756612
3_39846916	LG03	55.623	0.756612
3_39594140	LG03	55.652	0.756442
cLG03.loc56	LG03	56	0.764432
cLG03.loc56.5	LG03	56.5	0.76668
cLG03.loc57	LG03	57	0.758154
3_40497201	LG03	57.445	0.742391
cLG03.loc57.5	LG03	57.5	0.742314
3_40525614	LG03	57.526	0.742277
cLG03.loc58	LG03	58	0.778176
cLG03.loc58.5	LG03	58.5	0.815351
cLG03.loc59	LG03	59	0.851233
cLG03.loc59.5	LG03	59.5	0.885228
cLG03.loc60	LG03	60	0.916752
cLG03.loc60.5	LG03	60.5	0.945267
cLG03.loc61	LG03	61	0.970305
cLG03.loc61.5	LG03	61.5	0.991501
cLG03.loc62	LG03	62	1.00861
cLG03.loc62.5	LG03	62.5	1.0215
cLG03.loc63	LG03	63	1.03019
3_42256683	LG03	63.162	1.03212
3_42352836	LG03	63.388	0.843242
cLG03.loc63.5	LG03	63.5	0.833717
cLG03.loc64	LG03	64	0.789785
cLG03.loc64.5	LG03	64.5	0.74466
cLG03.loc65	LG03	65	0.69956
cLG03.loc65.5	LG03	65.5	0.655754
cLG03.loc66	LG03	66	0.61444
cLG03.loc66.5	LG03	66.5	0.576639
cLG03.loc67	LG03	67	0.543103
cLG03.loc67.5	LG03	67.5	0.514278
3_44399194	LG03	67.612	0.508507
cLG03.loc68	LG03	68	0.504795
cLG03.loc68.5	LG03	68.5	0.498497
cLG03.loc69	LG03	69	0.490405
cLG03.loc69.5	LG03	69.5	0.480469
cLG03.loc70	LG03	70	0.4687
cLG03.loc70.5	LG03	70.5	0.455189
cLG03.loc71	LG03	71	0.440099
cLG03.loc71.5	LG03	71.5	0.423665
cLG03.loc72	LG03	72	0.406172
3_46726099	LG03	72.402	0.391569
cLG03.loc72.5	LG03	72.5	0.380947
cLG03.loc73	LG03	73	0.325782
cLG03.loc73.5	LG03	73.5	0.270952
cLG03.loc74	LG03	74	0.218602
3_48562824	LG03	74.079	0.210718
3_47578130	LG03	74.485	0.182217
cLG03.loc74.5	LG03	74.5	0.184848
3_48449061	LG03	74.954	0.268793
cLG03.loc75	LG03	75	0.269645
cLG03.loc75.5	LG03	75.5	0.278958
cLG03.loc76	LG03	76	0.288241
cLG03.loc76.5	LG03	76.5	0.297445
cLG03.loc77	LG03	77	0.306517
cLG03.loc77.5	LG03	77.5	0.315399
cLG03.loc78	LG03	78	0.324035
cLG03.loc78.5	LG03	78.5	0.332362
cLG03.loc79	LG03	79	0.340321
cLG03.loc79.5	LG03	79.5	0.347848
cLG03.loc80	LG03	80	0.354885
cLG03.loc80.5	LG03	80.5	0.361375
cLG03.loc81	LG03	81	0.367265
cLG03.loc81.5	LG03	81.5	0.372508
cLG03.loc82	LG03	82	0.377063
cLG03.loc82.5	LG03	82.5	0.380899
cLG03.loc83	LG03	83	0.383991
cLG03.loc83.5	LG03	83.5	0.386326
cLG03.loc84	LG03	84	0.387902
cLG03.loc84.5	LG03	84.5	0.388723
cLG03.loc85	LG03	85	0.388807
cLG03.loc85.5	LG03	85.5	0.388179
3_54687282	LG03	85.928	0.387103
3_54687303	LG03	85.928	0.387103
4_5166939	LG04	0	0.0398199
cLG04.loc0.5	LG04	0.5	0.0338149
cLG04.loc1	LG04	1	0.0287529
cLG04.loc1.5	LG04	1.5	0.0249079
cLG04.loc2	LG04	2	0.0225922
cLG04.loc2.5	LG04	2.5	0.0221517
cLG04.loc3	LG04	3	0.0239555
cLG04.loc3.5	LG04	3.5	0.0283813
cLG04.loc4	LG04	4	0.0357951
cLG04.loc4.5	LG04	4.5	0.046526
cLG04.loc5	LG04	5	0.0608391
cLG04.loc5.5	LG04	5.5	0.0789082
cLG04.loc6	LG04	6	0.100792
cLG04.loc6.5	LG04	6.5	0.126419
cLG04.loc7	LG04	7	0.155582
cLG04.loc7.5	LG04	7.5	0.187946
cLG04.loc8	LG04	8	0.223069
cLG04.loc8.5	LG04	8.5	0.260427
cLG04.loc9	LG04	9	0.299454
4_784883	LG04	9.295	0.322981
4_1316049	LG04	9.326	0.323227
4_343799	LG04	9.326	0.323227
4_1650466	LG04	9.476	0.323339
5_3422097	LG05	0	0.0927179
cLG05.loc0.5	LG05	0.5	0.092379
cLG05.loc1	LG05	1	0.0928
cLG05.loc1.5	LG05	1.5	0.0940811
cLG05.loc2	LG05	2	0.0963105
cLG05.loc2.5	LG05	2.5	0.0995549
cLG05.loc3	LG05	3	0.103852
cLG05.loc3.5	LG05	3.5	0.109203
cLG05.loc4	LG05	4	0.11557
cLG05.loc4.5	LG05	4.5	0.12288
cLG05.loc5	LG05	5	0.131022
cLG05.loc5.5	LG05	5.5	0.139861
cLG05.loc6	LG05	6	0.149242
5_5469812	LG05	6.309	0.155231
cLG05.loc6.5	LG05	6.5	0.164108
cLG05.loc7	LG05	7	0.191214
cLG05.loc7.5	LG05	7.5	0.223999
cLG05.loc8	LG05	8	0.262501
cLG05.loc8.5	LG05	8.5	0.306496
cLG05.loc9	LG05	9	0.355487
cLG05.loc9.5	LG05	9.5	0.408727
5_6662899	LG05	9.771	0.438966
cLG05.loc10	LG05	10	0.407679
cLG05.loc10.5	LG05	10.5	0.335202
cLG05.loc11	LG05	11	0.263153
5_7100509	LG05	11.206	0.235343
cLG05.loc11.5	LG05	11.5	0.236528
cLG05.loc12	LG05	12	0.238325
cLG05.loc12.5	LG05	12.5	0.239841
cLG05.loc13	LG05	13	0.24108
cLG05.loc13.5	LG05	13.5	0.24205
cLG05.loc14	LG05	14	0.242767
cLG05.loc14.5	LG05	14.5	0.243254
cLG05.loc15	LG05	15	0.243541
cLG05.loc15.5	LG05	15.5	0.243667
cLG05.loc16	LG05	16	0.243676
cLG05.loc16.5	LG05	16.5	0.24362
cLG05.loc17	LG05	17	0.243559
cLG05.loc17.5	LG05	17.5	0.243555
cLG05.loc18	LG05	18	0.243676
cLG05.loc18.5	LG05	18.5	0.243992
cLG05.loc19	LG05	19	0.244571
cLG05.loc19.5	LG05	19.5	0.245482
cLG05.loc20	LG05	20	0.246789
cLG05.loc20.5	LG05	20.5	0.248548
cLG05.loc21	LG05	21	0.250811
cLG05.loc21.5	LG05	21.5	0.253618
cLG05.loc22	LG05	22	0.256998
cLG05.loc22.5	LG05	22.5	0.260971
cLG05.loc23	LG05	23	0.265542
cLG05.loc23.5	LG05	23.5	0.270707
cLG05.loc24	LG05	24	0.276448
cLG05.loc24.5	LG05	24.5	0.282739
cLG05.loc25	LG05	25	0.289543
cLG05.loc25.5	LG05	25.5	0.296814
5_10050047	LG05	25.637	0.298873
cLG05.loc26	LG05	26	0.299352
cLG05.loc26.5	LG05	26.5	0.299821
cLG05.loc27	LG05	27	0.300069
cLG05.loc27.5	LG05	27.5	0.300098
cLG05.loc28	LG05	28	0.299915
cLG05.loc28.5	LG05	28.5	0.299529
cLG05.loc29	LG05	29	0.298953
cLG05.loc29.5	LG05	29.5	0.298205
cLG05.loc30	LG05	30	0.297305
cLG05.loc30.5	LG05	30.5	0.296277
cLG05.loc31	LG05	31	0.29515
cLG05.loc31.5	LG05	31.5	0.293953
cLG05.loc32	LG05	32	0.29272
cLG05.loc32.5	LG05	32.5	0.291484
cLG05.loc33	LG05	33	0.290281
cLG05.loc33.5	LG05	33.5	0.289144
cLG05.loc34	LG05	34	0.288109
cLG05.loc34.5	LG05	34.5	0.287205
cLG05.loc35	LG05	35	0.286461
cLG05.loc35.5	LG05	35.5	0.285903
cLG05.loc36	LG05	36	0.28555
cLG05.loc36.5	LG05	36.5	0.285418
cLG05.loc37	LG05	37	0.285517
cLG05.loc37.5	LG05	37.5	0.285852
cLG05.loc38	LG05	38	0.286422
cLG05.loc38.5	LG05	38.5	0.287222
cLG05.loc39	LG05	39	0.288241
cLG05.loc39.5	LG05	39.5	0.289464
cLG05.loc40	LG05	40	0.290873
cLG05.loc40.5	LG05	40.5	0.292447
cLG05.loc41	LG05	41	0.294162
cLG05.loc41.5	LG05	41.5	0.295992
cLG05.loc42	LG05	42	0.297912
5_15283730	LG05	42.462	0.29974
cLG05.loc42.5	LG05	42.5	0.302077
cLG05.loc43	LG05	43	0.334322
cLG05.loc43.5	LG05	43.5	0.368681
cLG05.loc44	LG05	44	0.404369
cLG05.loc44.5	LG05	44.5	0.440421
5_16555998	LG05	44.694	0.454242
cLG05.loc45	LG05	45	0.441795
cLG05.loc45.5	LG05	45.5	0.419713
5_17090389	LG05	45.874	0.401876
cLG05.loc46	LG05	46	0.40122
cLG05.loc46.5	LG05	46.5	0.39788
cLG05.loc47	LG05	47	0.393142
cLG05.loc47.5	LG05	47.5	0.386691
cLG05.loc48	LG05	48	0.378268
cLG05.loc48.5	LG05	48.5	0.367748
5_19412685	LG05	48.568	0.366163
5_20348621	LG05	48.957	0.290936
cLG05.loc49	LG05	49	0.289396
cLG05.loc49.5	LG05	49.5	0.271613
cLG05.loc50	LG05	50	0.254305
cLG05.loc50.5	LG05	50.5	0.237612
cLG05.loc51	LG05	51	0.221658
cLG05.loc51.5	LG05	51.5	0.206547
cLG05.loc52	LG05	52	0.192362
cLG05.loc52.5	LG05	52.5	0.179169
cLG05.loc53	LG05	53	0.167014
cLG05.loc53.5	LG05	53.5	0.155932
cLG05.loc54	LG05	54	0.145942
5_25080273	LG05	54.295	0.140576
cLG05.loc54.5	LG05	54.5	0.139497
cLG05.loc55	LG05	55	0.137237
cLG05.loc55.5	LG05	55.5	0.135512
cLG05.loc56	LG05	56	0.134306
cLG05.loc56.5	LG05	56.5	0.133598
cLG05.loc57	LG05	57	0.13336
cLG05.loc57.5	LG05	57.5	0.133565
cLG05.loc58	LG05	58	0.134189
cLG05.loc58.5	LG05	58.5	0.135215
cLG05.loc59	LG05	59	0.136631
cLG05.loc59.5	LG05	59.5	0.138431
5_27779407	LG05	59.804	0.139708
cLG05.loc60	LG05	60	0.13306
cLG05.loc60.5	LG05	60.5	0.115882
cLG05.loc61	LG05	61	0.0996666
5_28771657	LG05	61.022	0.0990016
cLG05.loc61.5	LG05	61.5	0.106577
cLG05.loc62	LG05	62	0.112687
cLG05.loc62.5	LG05	62.5	0.116839
5_29810547	LG05	62.612	0.117523
5_29794183	LG05	62.648	0.11753
cLG05.loc63	LG05	63	0.120415
cLG05.loc63.5	LG05	63.5	0.12303
cLG05.loc64	LG05	64	0.123788
cLG05.loc64.5	LG05	64.5	0.122694
cLG05.loc65	LG05	65	0.119895
cLG05.loc65.5	LG05	65.5	0.115657
cLG05.loc66	LG05	66	0.110344
cLG05.loc66.5	LG05	66.5	0.104372
cLG05.loc67	LG05	67	0.098166
5_31270290	LG05	67.353	0.0938684
cLG05.loc67.5	LG05	67.5	0.0958207
5_31301497	LG05	67.505	0.0958875
5_31248647	LG05	67.588	0.153673
cLG05.loc68	LG05	68	0.151783
cLG05.loc68.5	LG05	68.5	0.148304
cLG05.loc69	LG05	69	0.14374
cLG05.loc69.5	LG05	69.5	0.138395
5_32444853	LG05	69.957	0.133111
cLG05.loc70	LG05	70	0.133849
5_32555820	LG05	70.285	0.139529
cLG05.loc70.5	LG05	70.5	0.156735
5_34294864	LG05	70.736	0.188439
cLG05.loc71	LG05	71	0.143048
5_35210788	LG05	71.099	0.128367
5_36016149	LG05	71.272	0.136121
cLG05.loc71.5	LG05	71.5	0.0582555
5_36638964	LG05	71.675	0.0218073
cLG05.loc72	LG05	72	0.00695629
5_37009426	LG05	72.059	0.00656847
5_37237157	LG05	72.148	0.00656847
5_39309374	LG05	72.281	0.00681468
5_36859698	LG05	72.406	0.000767432
cLG05.loc72.5	LG05	72.5	0.00124823
cLG05.loc73	LG05	73	0.00631113
5_36994055	LG05	73.303	0.0113888
6_3257871	LG06	0	1.44171
6_3247958	LG06	1e-06	1.44171
6_3257095	LG06	0.038002	1.44154
cLG06.loc0.5	LG06	0.5	1.42083
cLG06.loc1	LG06	1	1.39395
cLG06.loc1.5	LG06	1.5	1.3622
cLG06.loc2	LG06	2	1.32549
cLG06.loc2.5	LG06	2.5	1.28384
cLG06.loc3	LG06	3	1.23745
cLG06.loc3.5	LG06	3.5	1.18665
cLG06.loc4	LG06	4	1.13194
cLG06.loc4.5	LG06	4.5	1.07396
cLG06.loc5	LG06	5	1.01345
cLG06.loc5.5	LG06	5.5	0.95125
cLG06.loc6	LG06	6	0.8882
cLG06.loc6.5	LG06	6.5	0.825145
cLG06.loc7	LG06	7	0.762875
cLG06.loc7.5	LG06	7.5	0.702097
6_3886956	LG06	7.746	0.673003
cLG06.loc8	LG06	8	0.687596
6_4052171	LG06	8.498	0.698888
cLG06.loc8.5	LG06	8.5	0.698766
cLG06.loc9	LG06	9	0.667336
cLG06.loc9.5	LG06	9.5	0.634757
cLG06.loc10	LG06	10	0.601238
cLG06.loc10.5	LG06	10.5	0.567009
cLG06.loc11	LG06	11	0.532319
cLG06.loc11.5	LG06	11.5	0.497427
cLG06.loc12	LG06	12	0.462601
cLG06.loc12.5	LG06	12.5	0.428108
cLG06.loc13	LG06	13	0.394214
cLG06.loc13.5	LG06	13.5	0.36117
cLG06.loc14	LG06	14	0.329212
cLG06.loc14.5	LG06	14.5	0.298552
cLG06.loc15	LG06	15	0.269374
cLG06.loc15.5	LG06	15.5	0.241832
cLG06.loc16	LG06	16	0.216046
cLG06.loc16.5	LG06	16.5	0.1921
cLG06.loc17	LG06	17	0.170044
cLG06.loc17.5	LG06	17.5	0.149893
cLG06.loc18	LG06	18	0.131633
cLG06.loc18.5	LG06	18.5	0.115221
cLG06.loc19	LG06	19	0.10059
6_11364669	LG06	19.309	0.0924169
cLG06.loc19.5	LG06	19.5	0.0879189
cLG06.loc20	LG06	20	0.0793275
cLG06.loc20.5	LG06	20.5	0.0761288
cLG06.loc21	LG06	21	0.0788387
cLG06.loc21.5	LG06	21.5	0.0874055
6_13550375	LG06	21.994	0.101036
cLG06.loc22	LG06	22	0.100956
cLG06.loc22.5	LG06	22.5	0.0942078
cLG06.loc23	LG06	23	0.0878638
cLG06.loc23.5	LG06	23.5	0.0823723
6_15019141	LG06	23.598	0.081422
6_15525180	LG06	23.984	0.0818722
6_15342836	LG06	23.984	0.0818722
6_15342783	LG06	23.984	0.0818722
6_15342871	LG06	23.984	0.0818722
cLG06.loc24	LG06	24	0.0814062
cLG06.loc24.5	LG06	24.5	0.0671966
cLG06.loc25	LG06	25	0.0539255
cLG06.loc25.5	LG06	25.5	0.0417525
cLG06.loc26	LG06	26	0.0308473
cLG06.loc26.5	LG06	26.5	0.0213877
cLG06.loc27	LG06	27	0.0135589
cLG06.loc27.5	LG06	27.5	0.00755068
cLG06.loc28	LG06	28	0.00355495
cLG06.loc28.5	LG06	28.5	0.00176258
cLG06.loc29	LG06	29	0.00235961
cLG06.loc29.5	LG06	29.5	0.00552304
cLG06.loc30	LG06	30	0.0114162
cLG06.loc30.5	LG06	30.5	0.020184
cLG06.loc31	LG06	31	0.0319479
cLG06.loc31.5	LG06	31.5	0.0468008
cLG06.loc32	LG06	32	0.0648029
cLG06.loc32.5	LG06	32.5	0.0859777
cLG06.loc33	LG06	33	0.110308
cLG06.loc33.5	LG06	33.5	0.137737
cLG06.loc34	LG06	34	0.168161
cLG06.loc34.5	LG06	34.5	0.201438
cLG06.loc35	LG06	35	0.237383
cLG06.loc35.5	LG06	35.5	0.275776
cLG06.loc36	LG06	36	0.316364
cLG06.loc36.5	LG06	36.5	0.358866
cLG06.loc37	LG06	37	0.402985
cLG06.loc37.5	LG06	37.5	0.448406
cLG06.loc38	LG06	38	0.494811
cLG06.loc38.5	LG06	38.5	0.541882
cLG06.loc39	LG06	39	0.589309
cLG06.loc39.5	LG06	39.5	0.636796
cLG06.loc40	LG06	40	0.684064
cLG06.loc40.5	LG06	40.5	0.730855
cLG06.loc41	LG06	41	0.776938
cLG06.loc41.5	LG06	41.5	0.822108
cLG06.loc42	LG06	42	0.866187
cLG06.loc42.5	LG06	42.5	0.909026
cLG06.loc43	LG06	43	0.950501
cLG06.loc43.5	LG06	43.5	0.990515
cLG06.loc44	LG06	44	1.02899
cLG06.loc44.5	LG06	44.5	1.06589
cLG06.loc45	LG06	45	1.10116
cLG06.loc45.5	LG06	45.5	1.13481
cLG06.loc46	LG06	46	1.16682
6_29032041	LG06	46.029	1.16862
6_29177150	LG06	46.201	1.15159
cLG06.loc46.5	LG06	46.5	1.15554
cLG06.loc47	LG06	47	1.16174
cLG06.loc47.5	LG06	47.5	1.16735
cLG06.loc48	LG06	48	1.17227
cLG06.loc48.5	LG06	48.5	1.17639
cLG06.loc49	LG06	49	1.17961
cLG06.loc49.5	LG06	49.5	1.18185
cLG06.loc50	LG06	50	1.18299
cLG06.loc50.5	LG06	50.5	1.18296
cLG06.loc51	LG06	51	1.18167
cLG06.loc51.5	LG06	51.5	1.17906
cLG06.loc52	LG06	52	1.17508
cLG06.loc52.5	LG06	52.5	1.16968
cLG06.loc53	LG06	53	1.16286
cLG06.loc53.5	LG06	53.5	1.1546
cLG06.loc54	LG06	54	1.14494
cLG06.loc54.5	LG06	54.5	1.1339
cLG06.loc55	LG06	55	1.12156
cLG06.loc55.5	LG06	55.5	1.10798
cLG06.loc56	LG06	56	1.09327
cLG06.loc56.5	LG06	56.5	1.07752
cLG06.loc57	LG06	57	1.06087
cLG06.loc57.5	LG06	57.5	1.04342
cLG06.loc58	LG06	58	1.02532
cLG06.loc58.5	LG06	58.5	1.00668
cLG06.loc59	LG06	59	0.987639
cLG06.loc59.5	LG06	59.5	0.968317
cLG06.loc60	LG06	60	0.948831
cLG06.loc60.5	LG06	60.5	0.929288
cLG06.loc61	LG06	61	0.909787
cLG06.loc61.5	LG06	61.5	0.890418
cLG06.loc62	LG06	62	0.871259
cLG06.loc62.5	LG06	62.5	0.852378
cLG06.loc63	LG06	63	0.833836
cLG06.loc63.5	LG06	63.5	0.815681
cLG06.loc64	LG06	64	0.797954
6_34466633	LG06	64.111	0.794095
cLG06.loc64.5	LG06	64.5	0.803377
cLG06.loc65	LG06	65	0.815161
cLG06.loc65.5	LG06	65.5	0.826722
cLG06.loc66	LG06	66	0.838013
cLG06.loc66.5	LG06	66.5	0.848988
cLG06.loc67	LG06	67	0.859604
cLG06.loc67.5	LG06	67.5	0.869819
cLG06.loc68	LG06	68	0.879594
cLG06.loc68.5	LG06	68.5	0.888895
cLG06.loc69	LG06	69	0.897695
cLG06.loc69.5	LG06	69.5	0.905971
cLG06.loc70	LG06	70	0.913709
cLG06.loc70.5	LG06	70.5	0.920901
cLG06.loc71	LG06	71	0.927546
cLG06.loc71.5	LG06	71.5	0.933654
cLG06.loc72	LG06	72	0.939238
cLG06.loc72.5	LG06	72.5	0.94432
cLG06.loc73	LG06	73	0.948927
cLG06.loc73.5	LG06	73.5	0.95309
cLG06.loc74	LG06	74	0.956844
cLG06.loc74.5	LG06	74.5	0.960227
cLG06.loc75	LG06	75	0.963277
cLG06.loc75.5	LG06	75.5	0.966033
cLG06.loc76	LG06	76	0.96853
cLG06.loc76.5	LG06	76.5	0.970806
cLG06.loc77	LG06	77	0.972891
cLG06.loc77.5	LG06	77.5	0.974817
cLG06.loc78	LG06	78	0.976608
cLG06.loc78.5	LG06	78.5	0.978289
cLG06.loc79	LG06	79	0.979877
cLG06.loc79.5	LG06	79.5	0.981389
cLG06.loc80	LG06	80	0.982837
cLG06.loc80.5	LG06	80.5	0.984231
6_38196924	LG06	80.689	0.984745
cLG06.loc81	LG06	81	1.02991
cLG06.loc81.5	LG06	81.5	1.10115
cLG06.loc82	LG06	82	1.16838
cLG06.loc82.5	LG06	82.5	1.22911
cLG06.loc83	LG06	83	1.28117
cLG06.loc83.5	LG06	83.5	1.32304
6_41697725	LG06	83.787	1.34212
6_41906979	LG06	83.787	1.34212
6_41050900	LG06	83.787	1.34212
7_11124706	LG07	0	1.77263
7_11124753	LG07	0.140001	1.85988
7_11082301	LG07	0.178002	1.85981
cLG07.loc0.5	LG07	0.5	1.82849
cLG07.loc1	LG07	1	1.79614
cLG07.loc1.5	LG07	1.5	1.78359
7_11629013	LG07	1.669	1.78312
cLG07.loc2	LG07	2	1.82309
cLG07.loc2.5	LG07	2.5	1.8817
cLG07.loc3	LG07	3	1.93753
cLG07.loc3.5	LG07	3.5	1.98998
cLG07.loc4	LG07	4	2.03847
cLG07.loc4.5	LG07	4.5	2.08246
cLG07.loc5	LG07	5	2.12149
cLG07.loc5.5	LG07	5.5	2.15516
cLG07.loc6	LG07	6	2.18316
cLG07.loc6.5	LG07	6.5	2.20528
cLG07.loc7	LG07	7	2.2214
cLG07.loc7.5	LG07	7.5	2.23152
cLG07.loc8	LG07	8	2.23572
cLG07.loc8.5	LG07	8.5	2.23417
cLG07.loc9	LG07	9	2.22713
7_14214020	LG07	9.201	2.22285
cLG07.loc9.5	LG07	9.5	2.12642
cLG07.loc10	LG07	10	1.95937
cLG07.loc10.5	LG07	10.5	1.79058
cLG07.loc11	LG07	11	1.62591
7_15039800	LG07	11.334	1.52093
cLG07.loc11.5	LG07	11.5	1.56637
7_15038612	LG07	11.605	1.5923
cLG07.loc12	LG07	12	1.57101
cLG07.loc12.5	LG07	12.5	1.53984
cLG07.loc13	LG07	13	1.50428
cLG07.loc13.5	LG07	13.5	1.46479
cLG07.loc14	LG07	14	1.42195
cLG07.loc14.5	LG07	14.5	1.37639
cLG07.loc15	LG07	15	1.32873
cLG07.loc15.5	LG07	15.5	1.27961
cLG07.loc16	LG07	16	1.22958
cLG07.loc16.5	LG07	16.5	1.17914
7_16456370	LG07	16.871	1.14173
cLG07.loc17	LG07	17	1.15095
cLG07.loc17.5	LG07	17.5	1.18658
cLG07.loc18	LG07	18	1.2209
cLG07.loc18.5	LG07	18.5	1.25245
cLG07.loc19	LG07	19	1.27945
cLG07.loc19.5	LG07	19.5	1.29995
cLG07.loc20	LG07	20	1.31195
cLG07.loc20.5	LG07	20.5	1.31363
cLG07.loc21	LG07	21	1.30364
cLG07.loc21.5	LG07	21.5	1.28124
cLG07.loc22	LG07	22	1.24652
cLG07.loc22.5	LG07	22.5	1.20037
cLG07.loc23	LG07	23	1.1444
cLG07.loc23.5	LG07	23.5	1.08073
cLG07.loc24	LG07	24	1.01171
cLG07.loc24.5	LG07	24.5	0.939715
cLG07.loc25	LG07	25	0.866891
cLG07.loc25.5	LG07	25.5	0.795055
cLG07.loc26	LG07	26	0.72563
7_4058231	LG07	26.431	0.668553
7_4058545	LG07	26.489	0.669409
7_4058593	LG07	26.489	0.669409
cLG07.loc26.5	LG07	26.5	0.68509
7_4058224	LG07	26.527	0.726933
cLG07.loc27	LG07	27	0.72374
cLG07.loc27.5	LG07	27.5	0.718077
cLG07.loc28	LG07	28	0.711118
cLG07.loc28.5	LG07	28.5	0.703505
7_1533363	LG07	28.734	0.699768
7_1722667	LG07	28.748	0.699726
cLG07.loc29	LG07	29	0.701925
cLG07.loc29.5	LG07	29.5	0.70451
cLG07.loc30	LG07	30	0.70444
cLG07.loc30.5	LG07	30.5	0.701467
cLG07.loc31	LG07	31	0.695497
cLG07.loc31.5	LG07	31.5	0.686682
cLG07.loc32	LG07	32	0.675515
cLG07.loc32.5	LG07	32.5	0.662896
cLG07.loc33	LG07	33	0.65011
cLG07.loc33.5	LG07	33.5	0.638684
cLG07.loc34	LG07	34	0.630077
cLG07.loc34.5	LG07	34.5	0.625273
cLG07.loc35	LG07	35	0.624415
cLG07.loc35.5	LG07	35.5	0.626695
cLG07.loc36	LG07	36	0.630567
cLG07.loc36.5	LG07	36.5	0.634236
cLG07.loc37	LG07	37	0.636163
cLG07.loc37.5	LG07	37.5	0.635385
cLG07.loc38	LG07	38	0.631573
cLG07.loc38.5	LG07	38.5	0.624903
cLG07.loc39	LG07	39	0.61584
cLG07.loc39.5	LG07	39.5	0.60496
cLG07.loc40	LG07	40	0.592818
cLG07.loc40.5	LG07	40.5	0.579885
cLG07.loc41	LG07	41	0.566534
7_27947161	LG07	41.259	0.559565
7_28074986	LG07	41.46	0.499272
cLG07.loc41.5	LG07	41.5	0.504905
cLG07.loc42	LG07	42	0.570748
7_30833349	LG07	42.032	0.574619
7_30939417	LG07	42.036	0.574627
8_422532	LG08	0	1.37908
cLG08.loc0.5	LG08	0.5	1.23716
cLG08.loc1	LG08	1	1.10044
cLG08.loc1.5	LG08	1.5	0.970803
cLG08.loc2	LG08	2	0.849739
cLG08.loc2.5	LG08	2.5	0.738309
cLG08.loc3	LG08	3	0.637169
cLG08.loc3.5	LG08	3.5	0.546601
cLG08.loc4	LG08	4	0.466568
cLG08.loc4.5	LG08	4.5	0.396775
cLG08.loc5	LG08	5	0.336724
cLG08.loc5.5	LG08	5.5	0.285781
cLG08.loc6	LG08	6	0.243221
8_7327538	LG08	6.187	0.229343
cLG08.loc6.5	LG08	6.5	0.261828
cLG08.loc7	LG08	7	0.317239
cLG08.loc7.5	LG08	7.5	0.374773
cLG08.loc8	LG08	8	0.431749
cLG08.loc8.5	LG08	8.5	0.485551
cLG08.loc9	LG08	9	0.534033
8_10068034	LG08	9.239	0.554833
8_10068051	LG08	9.239	0.554833
8_10099583	LG08	9.3	0.532538
cLG08.loc9.5	LG08	9.5	0.351628
8_9347443	LG08	9.501	0.350818
cLG08.loc10	LG08	10	0.493707
cLG08.loc10.5	LG08	10.5	0.652326
cLG08.loc11	LG08	11	0.816211
cLG08.loc11.5	LG08	11.5	0.974044
cLG08.loc12	LG08	12	1.11439
cLG08.loc12.5	LG08	12.5	1.22687
8_11279690	LG08	12.789	1.27581
cLG08.loc13	LG08	13	1.30636
cLG08.loc13.5	LG08	13.5	1.36282
cLG08.loc14	LG08	14	1.3925
cLG08.loc14.5	LG08	14.5	1.39399
8_12434918	LG08	14.611	1.39074
cLG08.loc15	LG08	15	1.37252
cLG08.loc15.5	LG08	15.5	1.28317
8_12141319	LG08	15.814	1.19939
cLG08.loc16	LG08	16	1.19749
cLG08.loc16.5	LG08	16.5	1.16713
cLG08.loc17	LG08	17	1.10394
8_12141350	LG08	17.062	1.09438
cLG08.loc17.5	LG08	17.5	1.09094
cLG08.loc18	LG08	18	1.08228
cLG08.loc18.5	LG08	18.5	1.06838
cLG08.loc19	LG08	19	1.04908
cLG08.loc19.5	LG08	19.5	1.02433
cLG08.loc20	LG08	20	0.994156
cLG08.loc20.5	LG08	20.5	0.958681
cLG08.loc21	LG08	21	0.918149
cLG08.loc21.5	LG08	21.5	0.872913
cLG08.loc22	LG08	22	0.823438
cLG08.loc22.5	LG08	22.5	0.770298
cLG08.loc23	LG08	23	0.714165
cLG08.loc23.5	LG08	23.5	0.655794
cLG08.loc24	LG08	24	0.596006
cLG08.loc24.5	LG08	24.5	0.53566
cLG08.loc25	LG08	25	0.475631
cLG08.loc25.5	LG08	25.5	0.416777
cLG08.loc26	LG08	26	0.359916
cLG08.loc26.5	LG08	26.5	0.305799
cLG08.loc27	LG08	27	0.255086
cLG08.loc27.5	LG08	27.5	0.208334
cLG08.loc28	LG08	28	0.165983
cLG08.loc28.5	LG08	28.5	0.12835
cLG08.loc29	LG08	29	0.0956348
cLG08.loc29.5	LG08	29.5	0.0679243
cLG08.loc30	LG08	30	0.0452013
cLG08.loc30.5	LG08	30.5	0.027359
8_17625610	LG08	30.712	0.0212414
8_17625605	LG08	30.712	0.0212414
cLG08.loc31	LG08	31	0.0191689
cLG08.loc31.5	LG08	31.5	0.0160145
cLG08.loc32	LG08	32	0.0134162
cLG08.loc32.5	LG08	32.5	0.011346
cLG08.loc33	LG08	33	0.00976906
cLG08.loc33.5	LG08	33.5	0.00864489
cLG08.loc34	LG08	34	0.0079302
cLG08.loc34.5	LG08	34.5	0.00758086
cLG08.loc35	LG08	35	0.00755409
cLG08.loc35.5	LG08	35.5	0.00781029
cLG08.loc36	LG08	36	0.00831454
cLG08.loc36.5	LG08	36.5	0.00903747
cLG08.loc37	LG08	37	0.00995577
cLG08.loc37.5	LG08	37.5	0.0110521
cLG08.loc38	LG08	38	0.0123145
cLG08.loc38.5	LG08	38.5	0.0137358
8_19533626	LG08	38.805	0.0146773
cLG08.loc39	LG08	39	0.0151138
cLG08.loc39.5	LG08	39.5	0.0166801
8_19955057	LG08	39.797	0.0178896
cLG08.loc40	LG08	40	0.0177437
cLG08.loc40.5	LG08	40.5	0.0174975
cLG08.loc41	LG08	41	0.017457
cLG08.loc41.5	LG08	41.5	0.0176832
cLG08.loc42	LG08	42	0.0182447
cLG08.loc42.5	LG08	42.5	0.0192159
cLG08.loc43	LG08	43	0.0206748
cLG08.loc43.5	LG08	43.5	0.0227008
cLG08.loc44	LG08	44	0.0253712
cLG08.loc44.5	LG08	44.5	0.0287587
cLG08.loc45	LG08	45	0.0329283
cLG08.loc45.5	LG08	45.5	0.0379345
cLG08.loc46	LG08	46	0.0438188
cLG08.loc46.5	LG08	46.5	0.0506081
cLG08.loc47	LG08	47	0.0583133
cLG08.loc47.5	LG08	47.5	0.0669288
cLG08.loc48	LG08	48	0.0764328
cLG08.loc48.5	LG08	48.5	0.0867881
cLG08.loc49	LG08	49	0.0979429
8_22380999	LG08	49.141	0.101213
cLG08.loc49.5	LG08	49.5	0.10354
cLG08.loc50	LG08	50	0.106889
cLG08.loc50.5	LG08	50.5	0.110347
cLG08.loc51	LG08	51	0.113895
cLG08.loc51.5	LG08	51.5	0.117508
cLG08.loc52	LG08	52	0.121152
cLG08.loc52.5	LG08	52.5	0.124788
cLG08.loc53	LG08	53	0.12837
cLG08.loc53.5	LG08	53.5	0.131846
cLG08.loc54	LG08	54	0.135162
cLG08.loc54.5	LG08	54.5	0.138266
cLG08.loc55	LG08	55	0.141103
cLG08.loc55.5	LG08	55.5	0.143628
cLG08.loc56	LG08	56	0.145801
8_24282500	LG08	56.496	0.147579
cLG08.loc56.5	LG08	56.5	0.147268
cLG08.loc57	LG08	57	0.105303
8_24291676	LG08	57.399	0.0719097
cLG08.loc57.5	LG08	57.5	0.0715545
cLG08.loc58	LG08	58	0.0694846
cLG08.loc58.5	LG08	58.5	0.0669139
cLG08.loc59	LG08	59	0.0638706
cLG08.loc59.5	LG08	59.5	0.0604076
cLG08.loc60	LG08	60	0.0566008
cLG08.loc60.5	LG08	60.5	0.0525426
cLG08.loc61	LG08	61	0.0483351
cLG08.loc61.5	LG08	61.5	0.0440815
cLG08.loc62	LG08	62	0.0398783
8_26692027	LG08	62.363	0.0369103
cLG08.loc62.5	LG08	62.5	0.0410345
cLG08.loc63	LG08	63	0.0590632
cLG08.loc63.5	LG08	63.5	0.080603
8_28915761	LG08	63.808	0.0948446
8_28992820	LG08	63.836	0.0948549
8_28739542	LG08	63.889	0.094852
8_28849308	LG08	63.889	0.094852
cLG08.loc64	LG08	64	0.0792024
8_28707278	LG08	64.083	0.0687436
9_333454	LG09	0	0.0695831
cLG09.loc0.5	LG09	0.5	0.0759532
cLG09.loc1	LG09	1	0.0833647
cLG09.loc1.5	LG09	1.5	0.0918053
cLG09.loc2	LG09	2	0.101224
cLG09.loc2.5	LG09	2.5	0.11153
cLG09.loc3	LG09	3	0.122588
cLG09.loc3.5	LG09	3.5	0.134229
cLG09.loc4	LG09	4	0.146253
cLG09.loc4.5	LG09	4.5	0.158443
cLG09.loc5	LG09	5	0.170574
cLG09.loc5.5	LG09	5.5	0.182433
cLG09.loc6	LG09	6	0.193822
cLG09.loc6.5	LG09	6.5	0.204576
cLG09.loc7	LG09	7	0.214563
cLG09.loc7.5	LG09	7.5	0.22369
9_4435034	LG09	7.841	0.229382
cLG09.loc8	LG09	8	0.229174
cLG09.loc8.5	LG09	8.5	0.228574
cLG09.loc9	LG09	9	0.228061
cLG09.loc9.5	LG09	9.5	0.227638
cLG09.loc10	LG09	10	0.227311
cLG09.loc10.5	LG09	10.5	0.227082
cLG09.loc11	LG09	11	0.226956
cLG09.loc11.5	LG09	11.5	0.226936
cLG09.loc12	LG09	12	0.227027
cLG09.loc12.5	LG09	12.5	0.227231
cLG09.loc13	LG09	13	0.227554
cLG09.loc13.5	LG09	13.5	0.227998
cLG09.loc14	LG09	14	0.228566
cLG09.loc14.5	LG09	14.5	0.229262
cLG09.loc15	LG09	15	0.23009
cLG09.loc15.5	LG09	15.5	0.231051
cLG09.loc16	LG09	16	0.232149
cLG09.loc16.5	LG09	16.5	0.233386
cLG09.loc17	LG09	17	0.234765
cLG09.loc17.5	LG09	17.5	0.236286
cLG09.loc18	LG09	18	0.237953
cLG09.loc18.5	LG09	18.5	0.239765
cLG09.loc19	LG09	19	0.241724
cLG09.loc19.5	LG09	19.5	0.243831
cLG09.loc20	LG09	20	0.246085
cLG09.loc20.5	LG09	20.5	0.248486
cLG09.loc21	LG09	21	0.251034
cLG09.loc21.5	LG09	21.5	0.253726
cLG09.loc22	LG09	22	0.256563
cLG09.loc22.5	LG09	22.5	0.259541
cLG09.loc23	LG09	23	0.262658
cLG09.loc23.5	LG09	23.5	0.265911
cLG09.loc24	LG09	24	0.269296
cLG09.loc24.5	LG09	24.5	0.272811
cLG09.loc25	LG09	25	0.27645
cLG09.loc25.5	LG09	25.5	0.280208
cLG09.loc26	LG09	26	0.284082
cLG09.loc26.5	LG09	26.5	0.288065
cLG09.loc27	LG09	27	0.292151
cLG09.loc27.5	LG09	27.5	0.296336
cLG09.loc28	LG09	28	0.300612
cLG09.loc28.5	LG09	28.5	0.304973
cLG09.loc29	LG09	29	0.309413
cLG09.loc29.5	LG09	29.5	0.313926
cLG09.loc30	LG09	30	0.318504
cLG09.loc30.5	LG09	30.5	0.323141
cLG09.loc31	LG09	31	0.32783
cLG09.loc31.5	LG09	31.5	0.332566
cLG09.loc32	LG09	32	0.337341
cLG09.loc32.5	LG09	32.5	0.342149
cLG09.loc33	LG09	33	0.346986
cLG09.loc33.5	LG09	33.5	0.351844
cLG09.loc34	LG09	34	0.356718
cLG09.loc34.5	LG09	34.5	0.361604
cLG09.loc35	LG09	35	0.366495
cLG09.loc35.5	LG09	35.5	0.371389
cLG09.loc36	LG09	36	0.37628
cLG09.loc36.5	LG09	36.5	0.381165
cLG09.loc37	LG09	37	0.386039
cLG09.loc37.5	LG09	37.5	0.3909
cLG09.loc38	LG09	38	0.395745
cLG09.loc38.5	LG09	38.5	0.40057
cLG09.loc39	LG09	39	0.405373
cLG09.loc39.5	LG09	39.5	0.410152
cLG09.loc40	LG09	40	0.414906
cLG09.loc40.5	LG09	40.5	0.419631
cLG09.loc41	LG09	41	0.424328
cLG09.loc41.5	LG09	41.5	0.428993
cLG09.loc42	LG09	42	0.433627
cLG09.loc42.5	LG09	42.5	0.438228
cLG09.loc43	LG09	43	0.442795
cLG09.loc43.5	LG09	43.5	0.447327
cLG09.loc44	LG09	44	0.451824
cLG09.loc44.5	LG09	44.5	0.456286
cLG09.loc45	LG09	45	0.460711
cLG09.loc45.5	LG09	45.5	0.465099
cLG09.loc46	LG09	46	0.46945
cLG09.loc46.5	LG09	46.5	0.473764
cLG09.loc47	LG09	47	0.47804
cLG09.loc47.5	LG09	47.5	0.482278
cLG09.loc48	LG09	48	0.486478
cLG09.loc48.5	LG09	48.5	0.49064
cLG09.loc49	LG09	49	0.494763
cLG09.loc49.5	LG09	49.5	0.498847
cLG09.loc50	LG09	50	0.502893
cLG09.loc50.5	LG09	50.5	0.5069
cLG09.loc51	LG09	51	0.510867
cLG09.loc51.5	LG09	51.5	0.514795
cLG09.loc52	LG09	52	0.518684
cLG09.loc52.5	LG09	52.5	0.522534
cLG09.loc53	LG09	53	0.526343
cLG09.loc53.5	LG09	53.5	0.530113
cLG09.loc54	LG09	54	0.533843
9_18255470	LG09	54.103	0.534603
cLG09.loc54.5	LG09	54.5	0.545558
cLG09.loc55	LG09	55	0.557481
cLG09.loc55.5	LG09	55.5	0.566833
cLG09.loc56	LG09	56	0.57319
cLG09.loc56.5	LG09	56.5	0.576258
9_18923354	LG09	56.956	0.576081
cLG09.loc57	LG09	57	0.574863
cLG09.loc57.5	LG09	57.5	0.560375
cLG09.loc58	LG09	58	0.54483
cLG09.loc58.5	LG09	58.5	0.528264
cLG09.loc59	LG09	59	0.51073
cLG09.loc59.5	LG09	59.5	0.4923
cLG09.loc60	LG09	60	0.473061
cLG09.loc60.5	LG09	60.5	0.453117
cLG09.loc61	LG09	61	0.432588
cLG09.loc61.5	LG09	61.5	0.411604
cLG09.loc62	LG09	62	0.390307
cLG09.loc62.5	LG09	62.5	0.368844
cLG09.loc63	LG09	63	0.347367
cLG09.loc63.5	LG09	63.5	0.326022
cLG09.loc64	LG09	64	0.304955
cLG09.loc64.5	LG09	64.5	0.284299
cLG09.loc65	LG09	65	0.264178
cLG09.loc65.5	LG09	65.5	0.2447
cLG09.loc66	LG09	66	0.22596
9_21599364	LG09	66.249	0.216948
cLG09.loc66.5	LG09	66.5	0.223856
cLG09.loc67	LG09	67	0.23604
cLG09.loc67.5	LG09	67.5	0.24542
cLG09.loc68	LG09	68	0.251453
9_25520258	LG09	68.104	0.25226
cLG09.loc68.5	LG09	68.5	0.20051
cLG09.loc69	LG09	69	0.174172
9_25972327	LG09	69.094	0.174204
cLG09.loc69.5	LG09	69.5	0.189526
cLG09.loc70	LG09	70	0.207889
9_26730486	LG09	70.336	0.219564
cLG09.loc70.5	LG09	70.5	0.214462
cLG09.loc71	LG09	71	0.198357
cLG09.loc71.5	LG09	71.5	0.181742
cLG09.loc72	LG09	72	0.164943
9_31134069	LG09	72.214	0.157801
9_30216634	LG09	72.214	0.157801
9_29936734	LG09	72.214	0.157801
9_30216688	LG09	72.214	0.157801
9_30216700	LG09	72.214	0.157801
9_30217172	LG09	72.214	0.157801
9_29936715	LG09	72.214	0.157801
old_1190_arrow_15163	LG09	72.214	0.157801
9_30581034	LG09	72.214	0.157801
10_4238505	LG10	0	0.502671
cLG10.loc0.5	LG10	0.5	0.457107
cLG10.loc1	LG10	1	0.405498
cLG10.loc1.5	LG10	1.5	0.350418
cLG10.loc2	LG10	2	0.294991
cLG10.loc2.5	LG10	2.5	0.242264
cLG10.loc3	LG10	3	0.194648
10_728850	LG10	3.22	0.175787
10_783251	LG10	3.247	0.175781
10_783283	LG10	3.414	0.128393
cLG10.loc3.5	LG10	3.5	0.136127
cLG10.loc4	LG10	4	0.18195
10_4195681	LG10	4.083	0.18936
10_4322037	LG10	4.22501	0.211407
10_4229227	LG10	4.33501	0.18936
10_4229228	LG10	4.33501	0.18936
10_4427928	LG10	4.33701	0.18936
10_4162974	LG10	4.36501	0.18936
10_4162978	LG10	4.36501	0.18936
cLG10.loc4.5	LG10	4.5	0.124747
10_3318807	LG10	4.51601	0.117407
10_3318764	LG10	4.51601	0.117407
10_4485348	LG10	4.94001	0.178445
cLG10.loc5	LG10	5	0.187341
10_5052845	LG10	5.31801	0.230201
cLG10.loc5.5	LG10	5.5	0.238813
cLG10.loc6	LG10	6	0.262996
cLG10.loc6.5	LG10	6.5	0.287652
cLG10.loc7	LG10	7	0.31253
cLG10.loc7.5	LG10	7.5	0.337358
cLG10.loc8	LG10	8	0.361844
cLG10.loc8.5	LG10	8.5	0.385689
cLG10.loc9	LG10	9	0.408593
cLG10.loc9.5	LG10	9.5	0.430262
cLG10.loc10	LG10	10	0.450421
cLG10.loc10.5	LG10	10.5	0.468822
cLG10.loc11	LG10	11	0.485252
cLG10.loc11.5	LG10	11.5	0.499543
cLG10.loc12	LG10	12	0.511575
cLG10.loc12.5	LG10	12.5	0.521282
cLG10.loc13	LG10	13	0.528652
cLG10.loc13.5	LG10	13.5	0.533724
cLG10.loc14	LG10	14	0.536588
cLG10.loc14.5	LG10	14.5	0.537376
cLG10.loc15	LG10	15	0.536259
cLG10.loc15.5	LG10	15.5	0.533433
cLG10.loc16	LG10	16	0.529116
cLG10.loc16.5	LG10	16.5	0.523538
cLG10.loc17	LG10	17	0.516931
cLG10.loc17.5	LG10	17.5	0.509525
10_9248155	LG10	17.648	0.50722
10_9248173	LG10	17.648	0.50722
cLG10.loc18	LG10	18	0.508062
cLG10.loc18.5	LG10	18.5	0.509194
cLG10.loc19	LG10	19	0.510219
cLG10.loc19.5	LG10	19.5	0.511102
cLG10.loc20	LG10	20	0.511804
cLG10.loc20.5	LG10	20.5	0.512281
cLG10.loc21	LG10	21	0.512488
cLG10.loc21.5	LG10	21.5	0.512375
cLG10.loc22	LG10	22	0.511892
cLG10.loc22.5	LG10	22.5	0.510985
cLG10.loc23	LG10	23	0.509602
cLG10.loc23.5	LG10	23.5	0.507688
cLG10.loc24	LG10	24	0.505193
cLG10.loc24.5	LG10	24.5	0.502066
cLG10.loc25	LG10	25	0.498262
cLG10.loc25.5	LG10	25.5	0.493739
cLG10.loc26	LG10	26	0.488463
cLG10.loc26.5	LG10	26.5	0.482406
cLG10.loc27	LG10	27	0.475549
cLG10.loc27.5	LG10	27.5	0.467881
cLG10.loc28	LG10	28	0.459401
cLG10.loc28.5	LG10	28.5	0.45012
cLG10.loc29	LG10	29	0.440058
cLG10.loc29.5	LG10	29.5	0.429245
cLG10.loc30	LG10	30	0.417722
cLG10.loc30.5	LG10	30.5	0.405538
cLG10.loc31	LG10	31	0.392752
cLG10.loc31.5	LG10	31.5	0.379429
cLG10.loc32	LG10	32	0.365642
cLG10.loc32.5	LG10	32.5	0.351466
cLG10.loc33	LG10	33	0.336981
cLG10.loc33.5	LG10	33.5	0.322269
cLG10.loc34	LG10	34	0.307413
cLG10.loc34.5	LG10	34.5	0.292493
cLG10.loc35	LG10	35	0.277588
cLG10.loc35.5	LG10	35.5	0.262775
cLG10.loc36	LG10	36	0.248124
cLG10.loc36.5	LG10	36.5	0.233702
cLG10.loc37	LG10	37	0.219571
cLG10.loc37.5	LG10	37.5	0.205784
cLG10.loc38	LG10	38	0.192392
cLG10.loc38.5	LG10	38.5	0.179435
10_15630569	LG10	38.79	0.172149
cLG10.loc39	LG10	39	0.164745
cLG10.loc39.5	LG10	39.5	0.14643
cLG10.loc40	LG10	40	0.127584
cLG10.loc40.5	LG10	40.5	0.108698
cLG10.loc41	LG10	41	0.090294
cLG10.loc41.5	LG10	41.5	0.072888
cLG10.loc42	LG10	42	0.056961
cLG10.loc42.5	LG10	42.5	0.0429255
cLG10.loc43	LG10	43	0.0310996
cLG10.loc43.5	LG10	43.5	0.0216887
cLG10.loc44	LG10	44	0.0147777
cLG10.loc44.5	LG10	44.5	0.0103331
10_20876424	LG10	44.538	0.0100938
cLG10.loc45	LG10	45	0.0228556
cLG10.loc45.5	LG10	45.5	0.0506354
cLG10.loc46	LG10	46	0.0900112
10_19635333	LG10	46.152	0.103528
cLG10.loc46.5	LG10	46.5	0.0905682
cLG10.loc47	LG10	47	0.0729763
cLG10.loc47.5	LG10	47.5	0.0571769
cLG10.loc48	LG10	48	0.0437314
cLG10.loc48.5	LG10	48.5	0.0330986
cLG10.loc49	LG10	49	0.0255875
cLG10.loc49.5	LG10	49.5	0.0213299
cLG10.loc50	LG10	50	0.0202767
10_22858032	LG10	50.386	0.0215254
cLG10.loc50.5	LG10	50.5	0.0306749
10_22918143	LG10	50.515	0.0322604
cLG10.loc51	LG10	51	0.0308855
cLG10.loc51.5	LG10	51.5	0.0307714
cLG10.loc52	LG10	52	0.0319308
cLG10.loc52.5	LG10	52.5	0.0342788
cLG10.loc53	LG10	53	0.0376983
cLG10.loc53.5	LG10	53.5	0.0420437
cLG10.loc54	LG10	54	0.0471459
cLG10.loc54.5	LG10	54.5	0.0528184
cLG10.loc55	LG10	55	0.0588643
cLG10.loc55.5	LG10	55.5	0.0650834
cLG10.loc56	LG10	56	0.0712794
cLG10.loc56.5	LG10	56.5	0.0772669
cLG10.loc57	LG10	57	0.0828773
cLG10.loc57.5	LG10	57.5	0.0879641
cLG10.loc58	LG10	58	0.0924069
cLG10.loc58.5	LG10	58.5	0.0961144
cLG10.loc59	LG10	59	0.0990249
10_26719796	LG10	59.183	0.0998814
cLG10.loc59.5	LG10	59.5	0.1037
cLG10.loc60	LG10	60	0.11021
cLG10.loc60.5	LG10	60.5	0.117252
cLG10.loc61	LG10	61	0.124761
cLG10.loc61.5	LG10	61.5	0.132666
cLG10.loc62	LG10	62	0.140892
cLG10.loc62.5	LG10	62.5	0.149363
cLG10.loc63	LG10	63	0.158006
cLG10.loc63.5	LG10	63.5	0.16675
cLG10.loc64	LG10	64	0.175531
cLG10.loc64.5	LG10	64.5	0.184292
cLG10.loc65	LG10	65	0.192985
cLG10.loc65.5	LG10	65.5	0.20157
cLG10.loc66	LG10	66	0.210017
cLG10.loc66.5	LG10	66.5	0.218301
cLG10.loc67	LG10	67	0.226408
cLG10.loc67.5	LG10	67.5	0.234324
10_28696785	LG10	67.697	0.237381
cLG10.loc68	LG10	68	0.245676
cLG10.loc68.5	LG10	68.5	0.259591
cLG10.loc69	LG10	69	0.273596
cLG10.loc69.5	LG10	69.5	0.287486
cLG10.loc70	LG10	70	0.301036
cLG10.loc70.5	LG10	70.5	0.314011
cLG10.loc71	LG10	71	0.32618
cLG10.loc71.5	LG10	71.5	0.337327
cLG10.loc72	LG10	72	0.347264
cLG10.loc72.5	LG10	72.5	0.35584
cLG10.loc73	LG10	73	0.362951
cLG10.loc73.5	LG10	73.5	0.368541
cLG10.loc74	LG10	74	0.372606
cLG10.loc74.5	LG10	74.5	0.375184
10_33585949	LG10	74.894	0.376219
11_687219	LG11	0	1.9948
11_687237	LG11	1e-06	1.9948
cLG11.loc0.5	LG11	0.5	1.96674
cLG11.loc1	LG11	1	1.92183
cLG11.loc1.5	LG11	1.5	1.86064
cLG11.loc2	LG11	2	1.78473
cLG11.loc2.5	LG11	2.5	1.69655
11_4886228	LG11	2.788	1.64145
cLG11.loc3	LG11	3	1.6392
cLG11.loc3.5	LG11	3.5	1.63367
cLG11.loc4	LG11	4	1.62785
cLG11.loc4.5	LG11	4.5	1.62169
cLG11.loc5	LG11	5	1.61517
cLG11.loc5.5	LG11	5.5	1.60823
cLG11.loc6	LG11	6	1.60086
cLG11.loc6.5	LG11	6.5	1.59301
cLG11.loc7	LG11	7	1.58465
cLG11.loc7.5	LG11	7.5	1.57575
cLG11.loc8	LG11	8	1.56628
cLG11.loc8.5	LG11	8.5	1.55622
cLG11.loc9	LG11	9	1.54556
cLG11.loc9.5	LG11	9.5	1.53426
cLG11.loc10	LG11	10	1.52232
cLG11.loc10.5	LG11	10.5	1.50973
cLG11.loc11	LG11	11	1.49648
cLG11.loc11.5	LG11	11.5	1.48258
cLG11.loc12	LG11	12	1.46801
cLG11.loc12.5	LG11	12.5	1.4528
cLG11.loc13	LG11	13	1.43694
cLG11.loc13.5	LG11	13.5	1.42045
cLG11.loc14	LG11	14	1.40335
cLG11.loc14.5	LG11	14.5	1.38566
cLG11.loc15	LG11	15	1.3674
cLG11.loc15.5	LG11	15.5	1.3486
cLG11.loc16	LG11	16	1.3293
cLG11.loc16.5	LG11	16.5	1.30952
cLG11.loc17	LG11	17	1.28931
cLG11.loc17.5	LG11	17.5	1.2687
cLG11.loc18	LG11	18	1.24774
cLG11.loc18.5	LG11	18.5	1.22648
cLG11.loc19	LG11	19	1.20497
cLG11.loc19.5	LG11	19.5	1.18325
cLG11.loc20	LG11	20	1.16138
11_7873113	LG11	20.147	1.15495
cLG11.loc20.5	LG11	20.5	1.16495
cLG11.loc21	LG11	21	1.18003
cLG11.loc21.5	LG11	21.5	1.19606
cLG11.loc22	LG11	22	1.21289
cLG11.loc22.5	LG11	22.5	1.23024
cLG11.loc23	LG11	23	1.24773
cLG11.loc23.5	LG11	23.5	1.26486
cLG11.loc24	LG11	24	1.28113
cLG11.loc24.5	LG11	24.5	1.29599
cLG11.loc25	LG11	25	1.30894
11_10536741	LG11	25.268	1.31494
cLG11.loc25.5	LG11	25.5	1.35469
11_10796228	LG11	25.805	1.39375
cLG11.loc26	LG11	26	1.3882
cLG11.loc26.5	LG11	26.5	1.37081
cLG11.loc27	LG11	27	1.34874
cLG11.loc27.5	LG11	27.5	1.32189
cLG11.loc28	LG11	28	1.29025
cLG11.loc28.5	LG11	28.5	1.25388
cLG11.loc29	LG11	29	1.21297
cLG11.loc29.5	LG11	29.5	1.16778
cLG11.loc30	LG11	30	1.11867
cLG11.loc30.5	LG11	30.5	1.06609
cLG11.loc31	LG11	31	1.01055
cLG11.loc31.5	LG11	31.5	0.952625
cLG11.loc32	LG11	32	0.892945
cLG11.loc32.5	LG11	32.5	0.832155
cLG11.loc33	LG11	33	0.770913
cLG11.loc33.5	LG11	33.5	0.709869
cLG11.loc34	LG11	34	0.649644
11_14492344	LG11	34.241	0.621153
cLG11.loc34.5	LG11	34.5	0.742945
11_15265854	LG11	34.503	0.744011
cLG11.loc35	LG11	35	0.775281
cLG11.loc35.5	LG11	35.5	0.805272
cLG11.loc36	LG11	36	0.833035
cLG11.loc36.5	LG11	36.5	0.857815
cLG11.loc37	LG11	37	0.878918
cLG11.loc37.5	LG11	37.5	0.89577
cLG11.loc38	LG11	38	0.907971
11_16824391	LG11	38.37	0.913872
cLG11.loc38.5	LG11	38.5	0.906417
cLG11.loc39	LG11	39	0.876673
cLG11.loc39.5	LG11	39.5	0.845391
cLG11.loc40	LG11	40	0.812609
cLG11.loc40.5	LG11	40.5	0.778433
cLG11.loc41	LG11	41	0.743055
cLG11.loc41.5	LG11	41.5	0.706763
cLG11.loc42	LG11	42	0.669943
cLG11.loc42.5	LG11	42.5	0.633069
cLG11.loc43	LG11	43	0.59669
cLG11.loc43.5	LG11	43.5	0.561402
cLG11.loc44	LG11	44	0.527812
cLG11.loc44.5	LG11	44.5	0.496504
cLG11.loc45	LG11	45	0.468006
cLG11.loc45.5	LG11	45.5	0.442757
cLG11.loc46	LG11	46	0.42109
cLG11.loc46.5	LG11	46.5	0.40322
cLG11.loc47	LG11	47	0.389244
cLG11.loc47.5	LG11	47.5	0.379148
11_23671192	LG11	47.71	0.376049
cLG11.loc48	LG11	48	0.396465
cLG11.loc48.5	LG11	48.5	0.437397
cLG11.loc49	LG11	49	0.480425
cLG11.loc49.5	LG11	49.5	0.51837
11_23220745	LG11	49.762	0.534073
cLG11.loc50	LG11	50	0.537408
11_23412869	LG11	50.261	0.529705
11_23412860	LG11	50.261	0.529705
cLG11.loc50.5	LG11	50.5	0.506972
cLG11.loc51	LG11	51	0.45753
cLG11.loc51.5	LG11	51.5	0.406566
cLG11.loc52	LG11	52	0.355267
cLG11.loc52.5	LG11	52.5	0.3049
cLG11.loc53	LG11	53	0.256706
cLG11.loc53.5	LG11	53.5	0.211794
cLG11.loc54	LG11	54	0.171051
11_26385288	LG11	54.305	0.148559
cLG11.loc54.5	LG11	54.5	0.148559
11_26900449	LG11	54.52	0.148559
cLG11.loc55	LG11	55	0.149303
cLG11.loc55.5	LG11	55.5	0.150433
cLG11.loc56	LG11	56	0.151929
cLG11.loc56.5	LG11	56.5	0.153795
cLG11.loc57	LG11	57	0.15603
cLG11.loc57.5	LG11	57.5	0.158631
cLG11.loc58	LG11	58	0.16159
cLG11.loc58.5	LG11	58.5	0.164897
cLG11.loc59	LG11	59	0.168538
cLG11.loc59.5	LG11	59.5	0.172496
cLG11.loc60	LG11	60	0.176752
cLG11.loc60.5	LG11	60.5	0.181282
cLG11.loc61	LG11	61	0.186061
cLG11.loc61.5	LG11	61.5	0.191063
cLG11.loc62	LG11	62	0.196259
cLG11.loc62.5	LG11	62.5	0.201619
cLG11.loc63	LG11	63	0.207114
cLG11.loc63.5	LG11	63.5	0.212714
cLG11.loc64	LG11	64	0.218391
cLG11.loc64.5	LG11	64.5	0.224117
cLG11.loc65	LG11	65	0.229865
cLG11.loc65.5	LG11	65.5	0.235613
cLG11.loc66	LG11	66	0.241337
11_30136983	LG11	66.351	0.245326
cLG11.loc66.5	LG11	66.5	0.23898
cLG11.loc67	LG11	67	0.217212
cLG11.loc67.5	LG11	67.5	0.195032
cLG11.loc68	LG11	68	0.172737
cLG11.loc68.5	LG11	68.5	0.150658
cLG11.loc69	LG11	69	0.129148
cLG11.loc69.5	LG11	69.5	0.108556
cLG11.loc70	LG11	70	0.0892191
cLG11.loc70.5	LG11	70.5	0.071434
cLG11.loc71	LG11	71	0.0554466
cLG11.loc71.5	LG11	71.5	0.0414381
cLG11.loc72	LG11	72	0.0295203
cLG11.loc72.5	LG11	72.5	0.0197348
11_32774769	LG11	72.86	0.0140061
cLG11.loc73	LG11	73	0.0122356
cLG11.loc73.5	LG11	73.5	0.0068087
cLG11.loc74	LG11	74	0.00302636
cLG11.loc74.5	LG11	74.5	0.00113233
cLG11.loc75	LG11	75	0.00131718
cLG11.loc75.5	LG11	75.5	0.00369723
cLG11.loc76	LG11	76	0.00829894
cLG11.loc76.5	LG11	76.5	0.0150518
cLG11.loc77	LG11	77	0.0237914
cLG11.loc77.5	LG11	77.5	0.0342731
cLG11.loc78	LG11	78	0.046193
cLG11.loc78.5	LG11	78.5	0.0592134
11_36211537	LG11	78.862	0.0691176
12_4980361	LG12	0	2.17925
12_4043713	LG12	0.075001	2.17726
12_3776783	LG12	0.075002	2.17726
12_3427306	LG12	0.261003	2.03274
12_3465294	LG12	0.268004	2.03274
12_5228824	LG12	0.277005	2.03274
cLG12.loc0.5	LG12	0.5	2.10344
cLG12.loc1	LG12	1	2.28165
cLG12.loc1.5	LG12	1.5	2.47597
12_1840090	LG12	1.72101	2.56257
cLG12.loc2	LG12	2	2.60404
cLG12.loc2.5	LG12	2.5	2.6609
cLG12.loc3	LG12	3	2.6914
cLG12.loc3.5	LG12	3.5	2.6923
12_14011	LG12	3.53801	2.69112
12_13989	LG12	3.53801	2.69112
12_6299634	LG12	3.90901	2.50505
12_5726661	LG12	3.99801	3.11886
cLG12.loc4	LG12	4	3.11845
12_5861050	LG12	4.19501	3.07029
12_6469209	LG12	4.33901	3.02481
12_6469214	LG12	4.33901	3.02481
12_5923567	LG12	4.49301	2.97087
cLG12.loc4.5	LG12	4.5	2.97078
cLG12.loc5	LG12	5	2.95363
cLG12.loc5.5	LG12	5.5	2.91377
cLG12.loc6	LG12	6	2.85132
cLG12.loc6.5	LG12	6.5	2.76771
cLG12.loc7	LG12	7	2.66559
cLG12.loc7.5	LG12	7.5	2.54857
cLG12.loc8	LG12	8	2.42073
12_11822139	LG12	8.22602	2.36067
cLG12.loc8.5	LG12	8.5	2.40972
cLG12.loc9	LG12	9	2.49498
cLG12.loc9.5	LG12	9.5	2.57455
cLG12.loc10	LG12	10	2.64899
cLG12.loc10.5	LG12	10.5	2.71907
12_13065792	LG12	10.916	2.77456
cLG12.loc11	LG12	11	2.80464
cLG12.loc11.5	LG12	11.5	2.95791
12_13821038	LG12	11.704	3.00441
cLG12.loc12	LG12	12	3.13718
cLG12.loc12.5	LG12	12.5	3.35696
cLG12.loc13	LG12	13	3.56682
cLG12.loc13.5	LG12	13.5	3.76262
cLG12.loc14	LG12	14	3.94063
cLG12.loc14.5	LG12	14.5	4.09775
12_14559493	LG12	14.71	4.15678
cLG12.loc15	LG12	15	4.15593
cLG12.loc15.5	LG12	15.5	4.14923
cLG12.loc16	LG12	16	4.13568
cLG12.loc16.5	LG12	16.5	4.11509
cLG12.loc17	LG12	17	4.08733
cLG12.loc17.5	LG12	17.5	4.05236
cLG12.loc18	LG12	18	4.01023
cLG12.loc18.5	LG12	18.5	3.96108
cLG12.loc19	LG12	19	3.90512
cLG12.loc19.5	LG12	19.5	3.84268
cLG12.loc20	LG12	20	3.77412
cLG12.loc20.5	LG12	20.5	3.69992
cLG12.loc21	LG12	21	3.62058
cLG12.loc21.5	LG12	21.5	3.53666
12_17795413	LG12	21.825	3.48004
cLG12.loc22	LG12	22	3.55452
cLG12.loc22.5	LG12	22.5	3.76164
cLG12.loc23	LG12	23	3.95605
cLG12.loc23.5	LG12	23.5	4.1337
cLG12.loc24	LG12	24	4.29097
cLG12.loc24.5	LG12	24.5	4.42486
cLG12.loc25	LG12	25	4.53329
cLG12.loc25.5	LG12	25.5	4.6153
cLG12.loc26	LG12	26	4.67108
cLG12.loc26.5	LG12	26.5	4.70197
cLG12.loc27	LG12	27	4.71022
cLG12.loc27.5	LG12	27.5	4.69869
12_21907124	LG12	27.721	4.68816
cLG12.loc28	LG12	28	4.71724
cLG12.loc28.5	LG12	28.5	4.73186
cLG12.loc29	LG12	29	4.69046
cLG12.loc29.5	LG12	29.5	4.58797
cLG12.loc30	LG12	30	4.42566
12_21788089	LG12	30.259	4.32068
12_21788105	LG12	30.259	4.32068
cLG12.loc30.5	LG12	30.5	4.3069
cLG12.loc31	LG12	31	4.27029
cLG12.loc31.5	LG12	31.5	4.2228
cLG12.loc32	LG12	32	4.16446
cLG12.loc32.5	LG12	32.5	4.09542
cLG12.loc33	LG12	33	4.01607
cLG12.loc33.5	LG12	33.5	3.92694
cLG12.loc34	LG12	34	3.82874
cLG12.loc34.5	LG12	34.5	3.72231
cLG12.loc35	LG12	35	3.60864
cLG12.loc35.5	LG12	35.5	3.48879
cLG12.loc36	LG12	36	3.3639
cLG12.loc36.5	LG12	36.5	3.23511
cLG12.loc37	LG12	37	3.1036
12_25207473	LG12	37.015	3.09963
12_25355308	LG12	37.297	2.94689
12_25282861	LG12	37.379	3.0856
cLG12.loc37.5	LG12	37.5	3.06866
cLG12.loc38	LG12	38	2.94869
12_25991052	LG12	38.35	2.81938
cLG12.loc38.5	LG12	38.5	2.78453
cLG12.loc39	LG12	39	2.66367
cLG12.loc39.5	LG12	39.5	2.53701
cLG12.loc40	LG12	40	2.40563
cLG12.loc40.5	LG12	40.5	2.27074
cLG12.loc41	LG12	41	2.13363
cLG12.loc41.5	LG12	41.5	1.99563
cLG12.loc42	LG12	42	1.85807
cLG12.loc42.5	LG12	42.5	1.72222
cLG12.loc43	LG12	43	1.58925
cLG12.loc43.5	LG12	43.5	1.46021
cLG12.loc44	LG12	44	1.33602
12_28128166	LG12	44.099	1.31216
12_28090575	LG12	44.125	1.31216
cLG12.loc44.5	LG12	44.5	1.34134
cLG12.loc45	LG12	45	1.37747
cLG12.loc45.5	LG12	45.5	1.40984
cLG12.loc46	LG12	46	1.43791
cLG12.loc46.5	LG12	46.5	1.46126
cLG12.loc47	LG12	47	1.47959
cLG12.loc47.5	LG12	47.5	1.49276
cLG12.loc48	LG12	48	1.50072
cLG12.loc48.5	LG12	48.5	1.5036
cLG12.loc49	LG12	49	1.50161
cLG12.loc49.5	LG12	49.5	1.49506
12_30892042	LG12	49.937	1.4859
cLG12.loc50	LG12	50	1.475
cLG12.loc50.5	LG12	50.5	1.38343
12_30978176	LG12	50.564	1.37162
cLG12.loc51	LG12	51	1.37109
cLG12.loc51.5	LG12	51.5	1.36424
cLG12.loc52	LG12	52	1.35099
cLG12.loc52.5	LG12	52.5	1.33188
cLG12.loc53	LG12	53	1.30765
cLG12.loc53.5	LG12	53.5	1.27915
cLG12.loc54	LG12	54	1.2473
cLG12.loc54.5	LG12	54.5	1.21303
cLG12.loc55	LG12	55	1.17717
cLG12.loc55.5	LG12	55.5	1.14047
12_32509241	LG12	55.778	1.11999
cLG12.loc56	LG12	56	1.11023
cLG12.loc56.5	LG12	56.5	1.08496
cLG12.loc57	LG12	57	1.05522
cLG12.loc57.5	LG12	57.5	1.02115
cLG12.loc58	LG12	58	0.982983
cLG12.loc58.5	LG12	58.5	0.941089
cLG12.loc59	LG12	59	0.895945
cLG12.loc59.5	LG12	59.5	0.848128
cLG12.loc60	LG12	60	0.798294
12_34678447	LG12	60.493	0.747871
cLG12.loc60.5	LG12	60.5	0.747852
12_34768462	LG12	60.66	0.747402
13_30813634	LG13	0	0.905461
cLG13.loc0.5	LG13	0.5	0.935897
13_32341941	LG13	0.578001	0.934213
13_32407895	LG13	0.579002	0.934207
cLG13.loc1	LG13	1	0.748783
13_32270786	LG13	1.016	0.740992
13_32270777	LG13	1.016	0.740992
14_3752266	LG14	0	0.68705
cLG14.loc0.5	LG14	0.5	0.65203
14_3733214	LG14	0.837001	0.619762
14_3733237	LG14	0.837002	0.619762
14_3939472	LG14	0.975003	0.526191
cLG14.loc1	LG14	1	0.488528
14_4405690	LG14	1.102	0.34307
14_4089167	LG14	1.15501	0.34307
14_4702998	LG14	1.41001	0.321876
cLG14.loc1.5	LG14	1.5	0.373398
14_1256796	LG14	1.64901	0.451508
14_1268530	LG14	1.80901	0.438444
cLG14.loc2	LG14	2	0.42097
cLG14.loc2.5	LG14	2.5	0.371056
cLG14.loc3	LG14	3	0.319267
cLG14.loc3.5	LG14	3.5	0.270915
14_5299989	LG14	3.93301	0.235131
cLG14.loc4	LG14	4	0.235897
cLG14.loc4.5	LG14	4.5	0.241512
cLG14.loc5	LG14	5	0.246902
cLG14.loc5.5	LG14	5.5	0.252086
cLG14.loc6	LG14	6	0.257077
cLG14.loc6.5	LG14	6.5	0.261881
cLG14.loc7	LG14	7	0.266484
14_6320481	LG14	7.22001	0.268433
cLG14.loc7.5	LG14	7.5	0.297975
cLG14.loc8	LG14	8	0.355531
cLG14.loc8.5	LG14	8.5	0.418526
cLG14.loc9	LG14	9	0.486053
cLG14.loc9.5	LG14	9.5	0.556993
cLG14.loc10	LG14	10	0.630079
14_7703495	LG14	10.292	0.673141
cLG14.loc10.5	LG14	10.5	0.664141
cLG14.loc11	LG14	11	0.64322
cLG14.loc11.5	LG14	11.5	0.623658
cLG14.loc12	LG14	12	0.605778
cLG14.loc12.5	LG14	12.5	0.589899
cLG14.loc13	LG14	13	0.576323
cLG14.loc13.5	LG14	13.5	0.565324
cLG14.loc14	LG14	14	0.557135
cLG14.loc14.5	LG14	14.5	0.551936
cLG14.loc15	LG14	15	0.549842
cLG14.loc15.5	LG14	15.5	0.550902
cLG14.loc16	LG14	16	0.555087
cLG14.loc16.5	LG14	16.5	0.562299
cLG14.loc17	LG14	17	0.572366
cLG14.loc17.5	LG14	17.5	0.585057
cLG14.loc18	LG14	18	0.600089
cLG14.loc18.5	LG14	18.5	0.617141
cLG14.loc19	LG14	19	0.635869
cLG14.loc19.5	LG14	19.5	0.655919
cLG14.loc20	LG14	20	0.676939
cLG14.loc20.5	LG14	20.5	0.698593
cLG14.loc21	LG14	21	0.720569
cLG14.loc21.5	LG14	21.5	0.742586
14_15445939	LG14	21.717	0.752065
cLG14.loc22	LG14	22	0.797419
14_15963784	LG14	22.159	0.823894
cLG14.loc22.5	LG14	22.5	0.690988
14_16474745	LG14	22.77	0.586114
14_16475333	LG14	22.953	0.624917
cLG14.loc23	LG14	23	0.544768
14_16735036	LG14	23.044	0.467158
14_16620615	LG14	23.164	0.546639
cLG14.loc23.5	LG14	23.5	0.591524
cLG14.loc24	LG14	24	0.659925
cLG14.loc24.5	LG14	24.5	0.728419
cLG14.loc25	LG14	25	0.794906
cLG14.loc25.5	LG14	25.5	0.857252
cLG14.loc26	LG14	26	0.913509
cLG14.loc26.5	LG14	26.5	0.962113
cLG14.loc27	LG14	27	1.00203
14_20035340	LG14	27.436	1.02935
14_20035362	LG14	27.436	1.02935
cLG14.loc27.5	LG14	27.5	1.04989
14_20462427	LG14	27.859	1.16801
cLG14.loc28	LG14	28	1.17412
cLG14.loc28.5	LG14	28.5	1.18366
cLG14.loc29	LG14	29	1.17335
cLG14.loc29.5	LG14	29.5	1.14383
14_21337295	LG14	29.647	1.13187
cLG14.loc30	LG14	30	1.24897
cLG14.loc30.5	LG14	30.5	1.38747
14_22043079	LG14	30.565	1.40226
cLG14.loc31	LG14	31	1.30488
14_22092494	LG14	31.233	1.21412
cLG14.loc31.5	LG14	31.5	1.21897
cLG14.loc32	LG14	32	1.21049
cLG14.loc32.5	LG14	32.5	1.17859
14_22860236	LG14	32.895	1.13831
cLG14.loc33	LG14	33	1.12837
cLG14.loc33.5	LG14	33.5	1.0792
cLG14.loc34	LG14	34	1.02776
cLG14.loc34.5	LG14	34.5	0.974658
cLG14.loc35	LG14	35	0.92065
cLG14.loc35.5	LG14	35.5	0.866583
cLG14.loc36	LG14	36	0.813383
cLG14.loc36.5	LG14	36.5	0.762013
cLG14.loc37	LG14	37	0.713421
cLG14.loc37.5	LG14	37.5	0.668493
cLG14.loc38	LG14	38	0.628003
cLG14.loc38.5	LG14	38.5	0.592578
cLG14.loc39	LG14	39	0.562662
cLG14.loc39.5	LG14	39.5	0.538506
cLG14.loc40	LG14	40	0.520168
cLG14.loc40.5	LG14	40.5	0.507525
cLG14.loc41	LG14	41	0.500301
14_27404137	LG14	41.361	0.498233
cLG14.loc41.5	LG14	41.5	0.49397
cLG14.loc42	LG14	42	0.477474
cLG14.loc42.5	LG14	42.5	0.45941
14_27722735	LG14	42.926	0.442975
cLG14.loc43	LG14	43	0.443837
cLG14.loc43.5	LG14	43.5	0.449591
cLG14.loc44	LG14	44	0.455162
cLG14.loc44.5	LG14	44.5	0.460533
cLG14.loc45	LG14	45	0.465688
cLG14.loc45.5	LG14	45.5	0.470612
cLG14.loc46	LG14	46	0.475289
cLG14.loc46.5	LG14	46.5	0.479708
cLG14.loc47	LG14	47	0.483856
cLG14.loc47.5	LG14	47.5	0.487724
cLG14.loc48	LG14	48	0.491305
cLG14.loc48.5	LG14	48.5	0.494591
cLG14.loc49	LG14	49	0.49758
cLG14.loc49.5	LG14	49.5	0.500269
cLG14.loc50	LG14	50	0.502659
cLG14.loc50.5	LG14	50.5	0.504752
cLG14.loc51	LG14	51	0.50655
cLG14.loc51.5	LG14	51.5	0.50806
cLG14.loc52	LG14	52	0.509288
cLG14.loc52.5	LG14	52.5	0.510242
cLG14.loc53	LG14	53	0.510929
cLG14.loc53.5	LG14	53.5	0.511361
cLG14.loc54	LG14	54	0.511545
cLG14.loc54.5	LG14	54.5	0.511491
cLG14.loc55	LG14	55	0.511209
cLG14.loc55.5	LG14	55.5	0.510708
cLG14.loc56	LG14	56	0.509996
cLG14.loc56.5	LG14	56.5	0.509083
cLG14.loc57	LG14	57	0.507975
cLG14.loc57.5	LG14	57.5	0.506681
cLG14.loc58	LG14	58	0.505206
cLG14.loc58.5	LG14	58.5	0.503558
cLG14.loc59	LG14	59	0.501743
cLG14.loc59.5	LG14	59.5	0.499767
cLG14.loc60	LG14	60	0.497635
cLG14.loc60.5	LG14	60.5	0.495354
cLG14.loc61	LG14	61	0.49293
cLG14.loc61.5	LG14	61.5	0.490368
cLG14.loc62	LG14	62	0.487674
cLG14.loc62.5	LG14	62.5	0.484856
cLG14.loc63	LG14	63	0.48192
cLG14.loc63.5	LG14	63.5	0.478873
14_34701100	LG14	63.581	0.478371
cLG14.loc64	LG14	64	0.477781
cLG14.loc64.5	LG14	64.5	0.476516
cLG14.loc65	LG14	65	0.474605
cLG14.loc65.5	LG14	65.5	0.472013
cLG14.loc66	LG14	66	0.468712
cLG14.loc66.5	LG14	66.5	0.464676
cLG14.loc67	LG14	67	0.459891
cLG14.loc67.5	LG14	67.5	0.454349
cLG14.loc68	LG14	68	0.448052
cLG14.loc68.5	LG14	68.5	0.441015
cLG14.loc69	LG14	69	0.433263
cLG14.loc69.5	LG14	69.5	0.424832
cLG14.loc70	LG14	70	0.415769
cLG14.loc70.5	LG14	70.5	0.406132
cLG14.loc71	LG14	71	0.395983
cLG14.loc71.5	LG14	71.5	0.385392
[truncated: 1,513 more rows]
