# Supplementary material for: Contrasting signatures of genomic divergence during sympatric speciation
Source: Nature. 2020 Oct 28;588(7836):106–11. doi: 10.1038/s41586-020-2845-0 (PMC7759464; doi:10.1038/s41586-020-2845-0)
Supplement: Supplementary file 6 — Source Data Fig. 3 [file 41586_2020_2845_MOESM6_ESM.xlsx]

## Sheet: Figure 3a
Population 1	Population 2	Lake	Genome-wide FST	p-value	color	fill
A. chancho (CL Apoyo)	A. globosus (CL Apoyo)	CL Apoyo	0.317	P<0.001	#231f20	#FF6B53
A. chancho (CL Apoyo)	A. zaliosus (CL Apoyo)	CL Apoyo	0.316	P<0.001	#231f20	#FF6B53
A. globosus (CL Apoyo)	A. zaliosus (CL Apoyo)	CL Apoyo	0.311	P<0.001	#231f20	#FF6B53
A. supercilius (CL Apoyo)	A. zaliosus (CL Apoyo)	CL Apoyo	0.259	P<0.001	#231f20	#FF6B53
A. globosus (CL Apoyo)	A. supercilius (CL Apoyo)	CL Apoyo	0.22	P<0.001	#231f20	#FF6B53
A. flaveolus (CL Apoyo)	A. zaliosus (CL Apoyo)	CL Apoyo	0.208	P<0.001	#231f20	#FF6B53
A. chancho (CL Apoyo)	A. supercilius (CL Apoyo)	CL Apoyo	0.201	P<0.001	#231f20	#FF6B53
A. chancho (CL Apoyo)	A. flaveolus (CL Apoyo)	CL Apoyo	0.2	P<0.001	#231f20	#FF6B53
A. astorquii (CL Apoyo)	A. zaliosus (CL Apoyo)	CL Apoyo	0.198	P<0.001	#231f20	#FF6B53
A. astorquii (CL Apoyo)	A. chancho (CL Apoyo)	CL Apoyo	0.192	P<0.001	#231f20	#FF6B53
A. astorquii (CL Apoyo)	A. globosus (CL Apoyo)	CL Apoyo	0.183	P<0.001	#231f20	#FF6B53
A. amarillo (CL Xiloá)	A. xiloaensis (CL Xiloá)	CL Xiloá	0.165	P<0.001	#231f20	#7DC8F7
A. amarillo (CL Xiloá)	A. sagittae (CL Xiloá)	CL Xiloá	0.156	P<0.001	#231f20	#7DC8F7
A. flaveolus (CL Apoyo)	A. globosus (CL Apoyo)	CL Apoyo	0.149	P<0.001	#231f20	#FF6B53
A. viridis (CL Xiloá)	A. xiloaensis (CL Xiloá)	CL Xiloá	0.148	P<0.001	#231f20	#7DC8F7
A. sagittae (CL Xiloá)	A. xiloaensis (CL Xiloá)	CL Xiloá	0.145	P<0.001	#231f20	#7DC8F7
A. astorquii (CL Apoyo)	A. supercilius (CL Apoyo)	CL Apoyo	0.111	P<0.001	#231f20	#FF6B53
A. sagittae (CL Xiloá)	A. viridis (CL Xiloá)	CL Xiloá	0.108	P<0.001	#231f20	#7DC8F7
A. flaveolus (CL Apoyo)	A. supercilius (CL Apoyo)	CL Apoyo	0.082	P<0.001	#231f20	#FF6B53
A. amarillo (CL Xiloá)	A. viridis (CL Xiloá)	CL Xiloá	0.079	P<0.001	#231f20	#7DC8F7
A. astorquii (CL Apoyo)	A. flaveolus (CL Apoyo)	CL Apoyo	0.077	P<0.001	#231f20	#FF6B53
A. labiatus (GL Managua)	A. citrinellus (GL Managua)	GL Managua	0.031	P<0.001	#00581A	#231f20
A. sagittae (CL Xiloá) - gold	A. sagittae (CL Xiloá) -dark	CL Xiloá	0.027	P<0.001	#231f20	#999999
A. citrinellus (CL Masaya) - thick-lipped	A. citrinellus (CL Masaya) - thin-lipped	CL Masaya	0.017	P<0.001	#231f20	#231f20
A. labiatus (GL Nicaragua)	A. citrinellus (GL Nicaragua)	GL Nicaragua	0.016	P<0.001	#FF88F9	#231f20
A. citrinellus (CL Masaya) - gold	A. citrinellus (CL Masaya) - dark	CL Masaya	0.009	P<0.001	#231f20	#999999
A. citrinellus (GL Managua) - gold	A. citrinellus (GL Managua) - dark	GL Managua	0.004	P<0.001	#231f20	#999999
A. labiatus (GL Nicaragua) - gold	A. labiatus (GL Nicaragua) - dark	GL Nicaragua	0.002	P<0.001	#231f20	#999999
A. tolteca (CL As. Managua) - gold	A. tolteca (CL As. Managua) - dark	CL As. Managua	0	NS	#231f20	#999999
A. xiloaensis (CL Xiloá) - gold	A. xiloaensis (CL Xiloá) - dark	CL Xiloá	0	NS	#231f20	#999999
A. citrinellus (GL Nicaragua) - gold	A. citrinellus (GL Nicaragua) - dark	GL Nicaragua	0	NS	#231f20	#999999
A. citrinellus (CL Apoyeque) - thick-lipped	A. citrinellus (CL Apoyeque) - thin-lipped	CL Apoyeque	0	NS	#231f20	#231f20
A. citrinellus (CL Apoyeque) - gold	A. citrinellus (CL Apoyeque) - dark	CL Apoyeque	0	NS	#231f20	#999999

## Sheet: Figure 3b
Please note: Trunkated table as data above 30mb size limit. Full dataset in dryad repository (https://doi.org/10.5061/dryad.bcc2fqz91; genomescans/genomescan_Aye_cit_lip_Aye_cit_nlp_10kb_10kb_masked.bed)
chrom	start	end	fst_hudson
1	0	10000	-0.0172763
1	10000	20000	0.025641
1	20000	30000	-0.0147047
1	30000	40000	-0.0164941
1	40000	50000	0.0103575
1	50000	60000	-0.00536847
1	60000	70000	NA
1	70000	80000	NA
1	80000	90000	NA
1	90000	100000	NA
1	100000	110000	NA
1	110000	120000	-0.0195068
1	120000	130000	-0.0074559
1	130000	140000	-0.0223747
1	140000	150000	-0.0153296
1	150000	160000	-0.0171224
1	160000	170000	-0.0130483
1	170000	180000	-0.0244083
1	180000	190000	0.025641
1	190000	200000	-0.0188934
1	200000	210000	-0.0124495
1	210000	220000	-0.0172516
1	220000	230000	NA
1	230000	240000	-0.0188587
1	240000	250000	-0.0171821
1	250000	260000	-0.0144415
1	260000	270000	-0.00989654
1	270000	280000	-0.0160515
1	280000	290000	0.0512821
1	290000	300000	NA
1	300000	310000	NA
1	310000	320000	NA
1	320000	330000	-0.0100114
1	330000	340000	0.0104167
1	340000	350000	-0.0131077
1	350000	360000	-0.0155127
1	360000	370000	-0.0157117
1	370000	380000	-0.0135212
1	380000	390000	-0.0122599
1	390000	400000	-0.00528707
1	400000	410000	4.33681e-18
1	410000	420000	-0.0190769
1	420000	430000	-0.0206501
1	430000	440000	-0.0197705
1	440000	450000	-0.0219672
1	450000	460000	-0.0143565
1	460000	470000	-0.00266667
1	470000	480000	-0.0209091
1	480000	490000	NA
1	490000	500000	-0.00724069
1	500000	510000	-0.0118372
1	510000	520000	-0.012321
1	520000	530000	-0.0216264
1	530000	540000	-0.0193099
1	540000	550000	-0.0168599
1	550000	560000	0.025641
1	560000	570000	-0.0130011
1	570000	580000	-0.0160762
1	580000	590000	-0.0211347
1	590000	600000	-0.0212642
1	600000	610000	-0.019275
1	610000	620000	-0.0116434
1	620000	630000	-0.0171446
1	630000	640000	-0.0184416
1	640000	650000	-0.0198833
1	650000	660000	-0.0210106
1	660000	670000	-0.0179041
1	670000	680000	-0.0193248
1	680000	690000	-0.016362
1	690000	700000	-0.016401
1	700000	710000	-0.0219634
1	710000	720000	-0.018285
1	720000	730000	-0.0203838
1	730000	740000	-0.0177451
1	740000	750000	-0.0149669
1	750000	760000	-0.0211125
1	760000	770000	-0.0216796
1	770000	780000	-0.0204313
1	780000	790000	-0.0238557
1	790000	800000	-0.0197029
1	800000	810000	-0.0219875
1	810000	820000	-0.0206576
1	820000	830000	-0.0164629
1	830000	840000	-0.0200893
1	840000	850000	-0.0171159
1	850000	860000	-0.0185564
1	860000	870000	-0.0204176
1	870000	880000	-0.0184211
1	880000	890000	-0.0219901
1	890000	900000	-0.019943
1	900000	910000	-0.0200805
1	910000	920000	-0.0211188
1	920000	930000	-0.0226168
1	930000	940000	-0.0238666
1	940000	950000	-0.0221081
1	950000	960000	-0.0224167
1	960000	970000	-0.0182499
1	970000	980000	-0.0224518
1	980000	990000	-0.0204674
1	990000	1000000	-0.0197338

## Sheet: Figure 3c
Please note: Trunkated table as data above 30mb size limit. Full dataset in dryad repository (https://doi.org/10.5061/dryad.bcc2fqz91; genomescans/genomescan_Mas_cit_lip_Mas_cit_nlp_10kb_10kb_masked.bed)
chrom	start	end	fst_hudson
1	0	10000	0.0015083
1	10000	20000	-0.0201855
1	20000	30000	0.0357298
1	30000	40000	0.00713529
1	40000	50000	0.0117272
1	50000	60000	-0.00980444
1	60000	70000	NA
1	70000	80000	NA
1	80000	90000	NA
1	90000	100000	NA
1	100000	110000	NA
1	110000	120000	0.00992273
1	120000	130000	-0.00401606
1	130000	140000	-0.0178063
1	140000	150000	-0.00882997
1	150000	160000	-0.0165497
1	160000	170000	0.0213512
1	170000	180000	0.0154743
1	180000	190000	0.0384615
1	190000	200000	-0.000460617
1	200000	210000	0.0234477
1	210000	220000	-0.0113895
1	220000	230000	NA
1	230000	240000	-0.000144321
1	240000	250000	0.00300503
1	250000	260000	-0.00301659
1	260000	270000	-0.0193871
1	270000	280000	-0.00664879
1	280000	290000	0.012118
1	290000	300000	NA
1	300000	310000	NA
1	310000	320000	NA
1	320000	330000	-0.015525
1	330000	340000	0.0148448
1	340000	350000	-0.00462815
1	350000	360000	-0.00713349
1	360000	370000	0.00303281
1	370000	380000	-0.00246931
1	380000	390000	-0.0168485
1	390000	400000	-0.00420972
1	400000	410000	0.0075359
1	410000	420000	-0.00468284
1	420000	430000	-0.00268472
1	430000	440000	-0.00622757
1	440000	450000	0.00452489
1	450000	460000	-0.00541188
1	460000	470000	-0.00980426
1	470000	480000	-0.00040557
1	480000	490000	NA
1	490000	500000	-0.00152567
1	500000	510000	0.00237865
1	510000	520000	0.00809717
1	520000	530000	-0.00607077
1	530000	540000	-0.0092081
1	540000	550000	-0.00658887
1	550000	560000	-0.00102564
1	560000	570000	0.0047028
1	570000	580000	-0.0115181
1	580000	590000	-0.00393964
1	590000	600000	-0.0144056
1	600000	610000	0.00189599
1	610000	620000	-0.0186551
1	620000	630000	-0.0159295
1	630000	640000	-0.00993099
1	640000	650000	-0.00722603
1	650000	660000	-0.00437774
1	660000	670000	-0.0119024
1	670000	680000	-0.000879223
1	680000	690000	0.0319388
1	690000	700000	0.0224153
1	700000	710000	0.00508979
1	710000	720000	0.00204499
1	720000	730000	0.00771315
1	730000	740000	0.0342061
1	740000	750000	0.00932401
1	750000	760000	-0.0161923
1	760000	770000	-0.00787979
1	770000	780000	-0.016218
1	780000	790000	-0.00871297
1	790000	800000	-0.0120913
1	800000	810000	0.022792
1	810000	820000	-0.0191997
1	820000	830000	-0.00841833
1	830000	840000	-0.0120793
1	840000	850000	0.00764466
1	850000	860000	0.0154568
1	860000	870000	0.00381427
1	870000	880000	-0.0128024
1	880000	890000	-0.013468
1	890000	900000	0.0405207
1	900000	910000	-0.00366329
1	910000	920000	-0.013212
1	920000	930000	-0.00754148
1	930000	940000	-0.01717
1	940000	950000	-0.0119927
1	950000	960000	-0.00472213
1	960000	970000	-0.0116919
1	970000	980000	-0.0100755
1	980000	990000	-0.0162612
1	990000	1000000	-0.0086737

## Sheet: Figure 3d
Please note: Trunkated table as data above 30mb size limit. Full dataset in dryad repository (https://doi.org/10.5061/dryad.bcc2fqz91; genomescans/genomescan_Nic_lab_lip_Nic_cit_nlp_10kb_10kb_masked.bed)
chrom	start	end	fst_hudson
1	0	10000	-0.00816561
1	10000	20000	2.60209e-18
1	20000	30000	-0.00431411
1	30000	40000	0.026649
1	40000	50000	0.0585461
1	50000	60000	0.0561323
1	60000	70000	NA
1	70000	80000	NA
1	80000	90000	NA
1	90000	100000	NA
1	100000	110000	NA
1	110000	120000	0.0854239
1	120000	130000	0.0381325
1	130000	140000	0.0706174
1	140000	150000	0.0173586
1	150000	160000	0.0289131
1	160000	170000	0.00113438
1	170000	180000	0.0314249
1	180000	190000	0.0803553
1	190000	200000	0.0621964
1	200000	210000	0.0657059
1	210000	220000	0.00610432
1	220000	230000	NA
1	230000	240000	0.00268213
1	240000	250000	0.0439113
1	250000	260000	0.0274219
1	260000	270000	0.0239961
1	270000	280000	0.0194945
1	280000	290000	-0.00393449
1	290000	300000	NA
1	300000	310000	NA
1	310000	320000	NA
1	320000	330000	0.0303479
1	330000	340000	0.0250432
1	340000	350000	0.0289066
1	350000	360000	0.0136668
1	360000	370000	0.0188148
1	370000	380000	0.00038359
1	380000	390000	-0.00296174
1	390000	400000	0.000166368
1	400000	410000	0.00718613
1	410000	420000	-0.00823249
1	420000	430000	0.046832
1	430000	440000	-0.00520922
1	440000	450000	0.00380472
1	450000	460000	0.0195161
1	460000	470000	0.0218023
1	470000	480000	-0.00434936
1	480000	490000	NA
1	490000	500000	0.0312502
1	500000	510000	-0.00287522
1	510000	520000	0.0372429
1	520000	530000	0.0207112
1	530000	540000	0.0372722
1	540000	550000	0.0268092
1	550000	560000	0.0207135
1	560000	570000	0.116717
1	570000	580000	0.0558104
1	580000	590000	0.0779042
1	590000	600000	0.0399163
1	600000	610000	0.00268178
1	610000	620000	0.00152815
1	620000	630000	0.00200832
1	630000	640000	0.0217274
1	640000	650000	0.156075
1	650000	660000	0.0588876
1	660000	670000	0.0678374
1	670000	680000	0.0754929
1	680000	690000	0.0070922
1	690000	700000	0.105283
1	700000	710000	0.0043693
1	710000	720000	0.0124634
1	720000	730000	0.0752076
1	730000	740000	0.0723455
1	740000	750000	0.0693205
1	750000	760000	0.0172426
1	760000	770000	0.00976886
1	770000	780000	0.0738945
1	780000	790000	0.119809
1	790000	800000	0.0668471
1	800000	810000	0.175391
1	810000	820000	0.0641683
1	820000	830000	0.0235912
1	830000	840000	0.0233182
1	840000	850000	0.0570874
1	850000	860000	0.0266549
1	860000	870000	0.083507
1	870000	880000	0.112119
1	880000	890000	0.131429
1	890000	900000	0.150133
1	900000	910000	0.152744
1	910000	920000	0.115103
1	920000	930000	0.143796
1	930000	940000	0.100375
1	940000	950000	0.122509
1	950000	960000	0.0744729
1	960000	970000	0.131249
1	970000	980000	0.0418826
1	980000	990000	0.0589336
1	990000	1000000	0.00829852

## Sheet: Figure 3e
Please note: Trunkated table as data above 30mb size limit. Full dataset in dryad repository (https://doi.org/10.5061/dryad.bcc2fqz91; genomescans/genomescan_Man_lab_lip_Man_cit_nlp_10kb_10kb_masked.bed)
chrom	start	end	fst_hudson
1	0	10000	0.0620671
1	10000	20000	0.129436
1	20000	30000	0.163866
1	30000	40000	0.0245054
1	40000	50000	0.0469921
1	50000	60000	0.0582617
1	60000	70000	NA
1	70000	80000	NA
1	80000	90000	NA
1	90000	100000	NA
1	100000	110000	NA
1	110000	120000	0.0227672
1	120000	130000	0.07728
1	130000	140000	0.0276739
1	140000	150000	0.0384615
1	150000	160000	0.0387305
1	160000	170000	0.0586788
1	170000	180000	0.0535995
1	180000	190000	-0.00566238
1	190000	200000	0.0381874
1	200000	210000	0.0521749
1	210000	220000	0.00331687
1	220000	230000	NA
1	230000	240000	0.0786896
1	240000	250000	0.032403
1	250000	260000	0.0127641
1	260000	270000	0.103932
1	270000	280000	0.0306676
1	280000	290000	0.0108624
1	290000	300000	NA
1	300000	310000	NA
1	310000	320000	NA
1	320000	330000	0.0382731
1	330000	340000	0.0955846
1	340000	350000	0.0653634
1	350000	360000	0.0414796
1	360000	370000	0.0395098
1	370000	380000	0.0468799
1	380000	390000	0.0188778
1	390000	400000	0.0391631
1	400000	410000	-0.0118166
1	410000	420000	0.0202897
1	420000	430000	0.0206057
1	430000	440000	0.0284052
1	440000	450000	-0.00386021
1	450000	460000	0.0483613
1	460000	470000	0.0833042
1	470000	480000	0.0454966
1	480000	490000	NA
1	490000	500000	0.0760817
1	500000	510000	0.0417311
1	510000	520000	0.026886
1	520000	530000	0.0060935
1	530000	540000	0.030986
1	540000	550000	0.030658
1	550000	560000	0.0402563
1	560000	570000	0.00758975
1	570000	580000	0.0411465
1	580000	590000	0.00944145
1	590000	600000	-0.00728394
1	600000	610000	0.0198465
1	610000	620000	0.0381074
1	620000	630000	-0.0125686
1	630000	640000	0.0421793
1	640000	650000	0.00650993
1	650000	660000	0.0173089
1	660000	670000	-0.00769698
1	670000	680000	-0.0153822
1	680000	690000	-0.0111457
1	690000	700000	0.00414554
1	700000	710000	0.0104817
1	710000	720000	0.0314991
1	720000	730000	-0.00475996
1	730000	740000	0.0263228
1	740000	750000	0.0135466
1	750000	760000	0.00996113
1	760000	770000	0.0201379
1	770000	780000	0.000508624
1	780000	790000	0.00247312
1	790000	800000	0.0136635
1	800000	810000	0.010968
1	810000	820000	-0.0103775
1	820000	830000	0.00942187
1	830000	840000	0.00104429
1	840000	850000	-3.47454e-05
1	850000	860000	0.00364864
1	860000	870000	0.00307124
1	870000	880000	-0.00373411
1	880000	890000	-0.0144521
1	890000	900000	0.00105986
1	900000	910000	0.0168012
1	910000	920000	-0.0122672
1	920000	930000	-0.0108716
1	930000	940000	-0.000575157
1	940000	950000	-0.00490209
1	950000	960000	-0.00675523
1	960000	970000	0.000464228
1	970000	980000	0.0132111
1	980000	990000	0.0202611
1	990000	1000000	-0.00469932

## Sheet: Figure 3f
Please note: Trunkated table as data above 30mb size limit. Full dataset in dryad repository (https://doi.org/10.5061/dryad.bcc2fqz91; genomescans/genomescan_Xil_ama_Xil_sag_10kb_10kb_masked.bed)
chrom	start	end	fst_hudson
1	0	10000	0.0552313
1	10000	20000	-0.0165289
1	20000	30000	-0.00977172
1	30000	40000	-0.000907311
1	40000	50000	0.0213299
1	50000	60000	-0.011094
1	60000	70000	NA
1	70000	80000	NA
1	80000	90000	NA
1	90000	100000	NA
1	100000	110000	NA
1	110000	120000	-0.0078733
1	120000	130000	0.0200487
1	130000	140000	0.0114118
1	140000	150000	0.0224785
1	150000	160000	-0.00590265
1	160000	170000	0.0171805
1	170000	180000	0.0587281
1	180000	190000	0.0161576
1	190000	200000	0.051234
1	200000	210000	0.0590848
1	210000	220000	0.00897733
1	220000	230000	NA
1	230000	240000	0.0687763
1	240000	250000	0.0119772
1	250000	260000	-0.0147041
1	260000	270000	0.102558
1	270000	280000	-0.00551058
1	280000	290000	0.046282
1	290000	300000	NA
1	300000	310000	NA
1	310000	320000	NA
1	320000	330000	-0.00515959
1	330000	340000	0.063286
1	340000	350000	0.00871045
1	350000	360000	0.0183648
1	360000	370000	0.0330813
1	370000	380000	0.0360913
1	380000	390000	0.0202512
1	390000	400000	0.0449279
1	400000	410000	0.065055
1	410000	420000	0.0299586
1	420000	430000	0.0456932
1	430000	440000	0.00495173
1	440000	450000	0.0159765
1	450000	460000	-0.00910721
1	460000	470000	0.00978265
1	470000	480000	0.0526108
1	480000	490000	NA
1	490000	500000	0.0194843
1	500000	510000	0.0157292
1	510000	520000	0.0216166
1	520000	530000	0.0120163
1	530000	540000	0.00299522
1	540000	550000	0.149727
1	550000	560000	0.0807105
1	560000	570000	0.114946
1	570000	580000	0.0228499
1	580000	590000	0.0175052
1	590000	600000	0.156148
1	600000	610000	0.0790352
1	610000	620000	0.023333
1	620000	630000	0.0140359
1	630000	640000	0.0211556
1	640000	650000	0.0496582
1	650000	660000	0.0053401
1	660000	670000	0.0381192
1	670000	680000	0.0317376
1	680000	690000	0.0819307
1	690000	700000	-0.00480502
1	700000	710000	0.124422
1	710000	720000	0.00781021
1	720000	730000	0.00455447
1	730000	740000	-0.00757894
1	740000	750000	0.0251694
1	750000	760000	-0.00548171
1	760000	770000	0.0369267
1	770000	780000	0.00420716
1	780000	790000	-0.00242134
1	790000	800000	0.0946409
1	800000	810000	0.0253271
1	810000	820000	0.00644401
1	820000	830000	0.0110551
1	830000	840000	0.00831737
1	840000	850000	-0.00162266
1	850000	860000	0.000267908
1	860000	870000	0.0481772
1	870000	880000	-0.00538952
1	880000	890000	0.00112211
1	890000	900000	0.00703175
1	900000	910000	0.00183716
1	910000	920000	0.00703141
1	920000	930000	0.0385109
1	930000	940000	-1.78186e-18
1	940000	950000	-0.000482212
1	950000	960000	0.0332825
1	960000	970000	-0.00174464
1	970000	980000	0.0795769
1	980000	990000	-0.00201997
1	990000	1000000	-0.00251039

## Sheet: Figure 3g
Please note: Trunkated table as data above 30mb size limit. Full dataset in dryad repository (https://doi.org/10.5061/dryad.bcc2fqz91; genomescans/genomescan_Xil_vir_Xil_xil_10kb_10kb_masked.bed)
chrom	start	end	fst_hudson
1	0	10000	-0.018564
1	10000	20000	0.137741
1	20000	30000	0.255702
1	30000	40000	-0.0116051
1	40000	50000	0.0653698
1	50000	60000	0.0228835
1	60000	70000	NA
1	70000	80000	NA
1	80000	90000	NA
1	90000	100000	NA
1	100000	110000	NA
1	110000	120000	0.00686045
1	120000	130000	-0.00711579
1	130000	140000	0.00611743
1	140000	150000	0.00741559
1	150000	160000	0.00112449
1	160000	170000	0.0182421
1	170000	180000	0.0746859
1	180000	190000	0.0425687
1	190000	200000	0.0395996
1	200000	210000	-0.00901745
1	210000	220000	0.0669258
1	220000	230000	NA
1	230000	240000	0.154619
1	240000	250000	0.0250705
1	250000	260000	-0.0116392
1	260000	270000	0.0231876
1	270000	280000	0.0118744
1	280000	290000	0.0215853
1	290000	300000	NA
1	300000	310000	NA
1	310000	320000	NA
1	320000	330000	-0.00870513
1	330000	340000	0.0478892
1	340000	350000	0.0333275
1	350000	360000	-0.0160004
1	360000	370000	0.043779
1	370000	380000	0.0707788
1	380000	390000	0.0171279
1	390000	400000	0.0504149
1	400000	410000	0.086683
1	410000	420000	0.0714327
1	420000	430000	0.0696495
1	430000	440000	0.0147407
1	440000	450000	0.0477432
1	450000	460000	-0.00660338
1	460000	470000	-0.0100744
1	470000	480000	0.0616196
1	480000	490000	NA
1	490000	500000	0.0208943
1	500000	510000	0.0107913
1	510000	520000	0.0668035
1	520000	530000	-0.00224431
1	530000	540000	-0.0102041
1	540000	550000	0.102587
1	550000	560000	-0.0204082
1	560000	570000	0.0914655
1	570000	580000	0.0410429
1	580000	590000	0.0583221
1	590000	600000	0.108037
1	600000	610000	0.041433
1	610000	620000	0.0653409
1	620000	630000	-0.0119701
1	630000	640000	0.0179258
1	640000	650000	0.0879608
1	650000	660000	0.0796821
1	660000	670000	0.0705233
1	670000	680000	0.0401129
1	680000	690000	0.0173178
1	690000	700000	0.0599429
1	700000	710000	0.0706763
1	710000	720000	0.161896
1	720000	730000	0.0357764
1	730000	740000	0.0463779
1	740000	750000	0.017836
1	750000	760000	0.0463572
1	760000	770000	0.0520372
1	770000	780000	0.054256
1	780000	790000	0.0482504
1	790000	800000	0.0329795
1	800000	810000	0.017836
1	810000	820000	0.0414229
1	820000	830000	0.0507738
1	830000	840000	0.0432027
1	840000	850000	0.0284763
1	850000	860000	0.0593756
1	860000	870000	-0.0121606
1	870000	880000	0.0245684
1	880000	890000	0.0283375
1	890000	900000	0
1	900000	910000	0.0165519
1	910000	920000	0.0147248
1	920000	930000	NA
1	930000	940000	NA
1	940000	950000	0.0649129
1	950000	960000	0.0321703
1	960000	970000	0.053036
1	970000	980000	0.106172
1	980000	990000	0.0573951
1	990000	1000000	0.0840003

## Sheet: Figure 3h
Please note: Trunkated table as data above 30mb size limit. Full dataset in dryad repository (https://doi.org/10.5061/dryad.bcc2fqz91; genomescans/genomescan_Apo_ast_Apo_zal_10kb_10kb_masked.bed)
chrom	start	end	fst_hudson
1	0	10000	0.244589
1	10000	20000	NA
1	20000	30000	0.11984
1	30000	40000	0.226411
1	40000	50000	0.207507
1	50000	60000	0.20506
1	60000	70000	NA
1	70000	80000	NA
1	80000	90000	NA
1	90000	100000	NA
1	100000	110000	NA
1	110000	120000	0.233665
1	120000	130000	0.235768
1	130000	140000	0.223223
1	140000	150000	0.215277
1	150000	160000	0.138215
1	160000	170000	0.21431
1	170000	180000	0.244589
1	180000	190000	0.248515
1	190000	200000	0.191426
1	200000	210000	0.206128
1	210000	220000	0.0435023
1	220000	230000	NA
1	230000	240000	0.65326
1	240000	250000	0.279811
1	250000	260000	0
1	260000	270000	0.0148148
1	270000	280000	0.210398
1	280000	290000	NA
1	290000	300000	NA
1	300000	310000	NA
1	310000	320000	NA
1	320000	330000	0.0463456
1	330000	340000	0.410569
1	340000	350000	0.24948
1	350000	360000	0.236434
1	360000	370000	0.228636
1	370000	380000	0.303261
1	380000	390000	0.290384
1	390000	400000	0.27976
1	400000	410000	0.290607
1	410000	420000	0.273002
1	420000	430000	0.34705
1	430000	440000	0.332299
1	440000	450000	0.330575
1	450000	460000	0.273903
1	460000	470000	0.320985
1	470000	480000	0.349979
1	480000	490000	NA
1	490000	500000	0.366636
1	500000	510000	0.448153
1	510000	520000	0.332067
1	520000	530000	0.0535578
1	530000	540000	0.129637
1	540000	550000	0.329978
1	550000	560000	0.248851
1	560000	570000	0.259411
1	570000	580000	0.175326
1	580000	590000	0.616521
1	590000	600000	0.668578
1	600000	610000	0.647084
1	610000	620000	0.600763
1	620000	630000	0.271117
1	630000	640000	0.726075
1	640000	650000	0.606565
1	650000	660000	0.702201
1	660000	670000	0.745291
1	670000	680000	0.730959
1	680000	690000	0.0595701
1	690000	700000	0.0623306
1	700000	710000	0.0108527
1	710000	720000	0.662041
1	720000	730000	0
1	730000	740000	0.641657
1	740000	750000	0.586223
1	750000	760000	0.726132
1	760000	770000	0.662535
1	770000	780000	0.730707
1	780000	790000	0.731463
1	790000	800000	0.749414
1	800000	810000	0.686016
1	810000	820000	0.537307
1	820000	830000	0.636698
1	830000	840000	0.614699
1	840000	850000	0.635969
1	850000	860000	0.540434
1	860000	870000	0.452724
1	870000	880000	0.476022
1	880000	890000	0.487165
1	890000	900000	0.487864
1	900000	910000	0.420824
1	910000	920000	0.529796
1	920000	930000	0.474252
1	930000	940000	0.466995
1	940000	950000	0.45653
1	950000	960000	0.459468
1	960000	970000	0.482487
1	970000	980000	0.435257
1	980000	990000	0.308857
1	990000	1000000	0.222127

## Sheet: Figure 3i
Please note: Trunkated table as data above 30mb size limit. Full dataset in dryad repository (https://doi.org/10.5061/dryad.bcc2fqz91; genomescans/genomescan_Apo_fla_Apo_glo_10kb_10kb_masked.bed)
chrom	start	end	fst_hudson
1	0	10000	-0.0251606
1	10000	20000	0
1	20000	30000	-0.0217097
1	30000	40000	-0.0252123
1	40000	50000	0.0568925
1	50000	60000	0.0105655
1	60000	70000	NA
1	70000	80000	NA
1	80000	90000	NA
1	90000	100000	NA
1	100000	110000	NA
1	110000	120000	-0.0237346
1	120000	130000	-0.0239723
1	130000	140000	-0.0212342
1	140000	150000	0.023637
1	150000	160000	-0.0221513
1	160000	170000	-0.0241571
1	170000	180000	-0.021871
1	180000	190000	-0.0219003
1	190000	200000	0.00496286
1	200000	210000	-0.0246352
1	210000	220000	0.00290467
1	220000	230000	NA
1	230000	240000	-0.0169205
1	240000	250000	-0.0136377
1	250000	260000	0.0621963
1	260000	270000	0
1	270000	280000	-0.0244584
1	280000	290000	0.232258
1	290000	300000	NA
1	300000	310000	NA
1	310000	320000	NA
1	320000	330000	-0.0240023
1	330000	340000	-0.00129421
1	340000	350000	-0.0251732
1	350000	360000	0.0618624
1	360000	370000	0.0163181
1	370000	380000	-0.0223679
1	380000	390000	-0.0132952
1	390000	400000	-0.020206
1	400000	410000	-0.0230331
1	410000	420000	-0.00952526
1	420000	430000	0.0936857
1	430000	440000	0.149372
1	440000	450000	0.131103
1	450000	460000	0.0329734
1	460000	470000	0.144793
1	470000	480000	0.182273
1	480000	490000	NA
1	490000	500000	0.119115
1	500000	510000	0.188661
1	510000	520000	0.138288
1	520000	530000	0.0252207
1	530000	540000	0.0309592
1	540000	550000	0.124638
1	550000	560000	0.0914573
1	560000	570000	0.0677484
1	570000	580000	0.0253084
1	580000	590000	0.0744198
1	590000	600000	-0.024814
1	600000	610000	0.138599
1	610000	620000	0.0814768
1	620000	630000	0.0220109
1	630000	640000	0.11805
1	640000	650000	0.161342
1	650000	660000	0.0933202
1	660000	670000	0.113995
1	670000	680000	0.0886634
1	680000	690000	4.76572e-19
1	690000	700000	1.01644e-18
1	700000	710000	1.32759e-18
1	710000	720000	0.0649514
1	720000	730000	0.0236559
1	730000	740000	0.0743919
1	740000	750000	0.187874
1	750000	760000	0.142915
1	760000	770000	0.147381
1	770000	780000	0.168388
1	780000	790000	0.120424
1	790000	800000	0.172903
1	800000	810000	0.152532
1	810000	820000	0.06343
1	820000	830000	0.145384
1	830000	840000	0.140042
1	840000	850000	0.155832
1	850000	860000	0.165243
1	860000	870000	0.257591
1	870000	880000	0.169574
1	880000	890000	0.158173
1	890000	900000	0.171906
1	900000	910000	0.128806
1	910000	920000	0.187491
1	920000	930000	0.175046
1	930000	940000	0.161361
1	940000	950000	0.159048
1	950000	960000	0.140377
1	960000	970000	0.15943
1	970000	980000	0.0818689
1	980000	990000	0.103418
1	990000	1000000	0.0935758

## Sheet: Figure 3j
0	0	0	0	0	0	0	0	0	0	0	0	0	0	0	0	0	0	0	0	0	0	0	0	0	0	0	0	0	1	3	6	21	42	100	237	545	1194	2814	15437	407153
0	0	0	0	0	0	0	0	0	0	0	0	0	0	0	0	0	4	0	0	0	0	0	0	0	0	3	0	2	14	21	56	97	235	410	817	1560	2411	3627	5490	28318
0	0	0	0	0	0	0	0	0	0	0	0	0	0	0	0	0	1	0	0	0	0	0	1	0	4	9	14	17	45	104	170	453	557	892	1594	2126	2643	3380	3341	2799
0	0	0	0	0	0	0	0	0	0	0	0	0	0	0	0	0	0	0	4	1	1	2	0	3	16	19	45	82	144	231	356	681	895	1351	1924	2229	2719	2622	2409	1277
0	0	0	0	0	0	0	0	0	0	0	0	0	0	0	0	0	0	0	2	0	2	4	7	19	41	58	136	192	321	452	599	925	1346	1889	1997	2485	2357	1829	1206	445
0	0	0	0	0	0	0	0	0	0	0	0	0	0	0	0	0	0	0	0	2	1	10	8	32	46	106	189	328	473	714	925	1291	1537	1913	1969	1983	1890	1169	662	219
0	0	0	0	0	0	0	0	0	0	0	0	0	0	0	0	0	1	2	3	8	9	23	30	78	144	212	363	562	755	1015	1257	1613	1849	2095	1718	1757	1349	921	357	67
0	0	0	0	0	0	0	0	0	0	0	0	0	0	7	1	0	2	4	18	35	27	35	72	154	216	390	544	697	914	1422	1605	1694	1863	1761	1543	1196	862	488	188	29
0	0	0	0	0	0	0	0	0	0	0	0	0	0	2	3	3	10	45	70	44	47	93	158	277	365	632	775	983	1346	1602	1629	1766	1762	1471	1262	860	710	292	97	10
0	0	0	0	0	0	0	0	0	0	0	0	0	0	1	5	10	6	18	40	65	90	206	265	458	551	746	1109	1468	1843	1642	1618	1696	1485	1130	887	561	337	177	37	2
0	0	0	0	0	0	0	0	0	0	0	0	0	1	5	9	5	6	30	60	118	176	257	399	590	857	1027	1255	1562	1688	1790	1551	1500	1114	867	599	340	169	87	10	3
0	0	0	0	0	0	0	0	0	0	0	0	0	1	5	6	14	46	69	110	198	268	427	636	857	1075	1283	1419	1601	1572	1648	1409	1113	934	710	369	233	110	29	7	3
0	0	0	0	0	0	0	0	0	0	0	4	4	4	9	14	39	59	117	169	299	452	593	825	1082	1349	1412	1554	1615	1502	1384	1120	909	593	428	228	127	39	7	6	0
0	0	0	0	0	0	0	0	0	0	1	4	2	22	17	36	52	126	247	329	402	630	871	1007	1323	1595	1601	1623	1595	1454	1181	1004	790	462	323	166	74	22	4	2	0
0	0	0	0	0	0	0	0	0	3	4	8	18	52	34	75	124	240	314	462	589	844	1054	1324	1675	1759	1613	1379	1314	1193	957	747	551	298	179	81	27	20	2	0	0
0	0	0	0	0	0	0	0	0	3	7	12	36	48	75	132	229	338	483	632	939	1374	1247	1445	1483	1576	1504	1435	1200	983	713	524	353	217	86	46	16	3	1	1	0
0	0	0	0	0	0	0	0	4	7	11	20	52	64	99	252	351	452	655	966	1184	1214	1475	1457	1608	1538	1467	1149	1024	728	557	351	164	114	72	16	3	7	0	0	0
0	0	0	0	0	0	0	0	2	17	14	52	73	125	235	320	451	666	861	1166	1355	1548	1606	1523	1535	1434	1218	1062	904	697	413	229	137	76	34	10	3	2	1	0	0
0	0	0	0	0	0	1	1	2	7	29	79	138	208	349	477	658	791	1189	1280	1398	1628	1519	1618	1500	1244	1091	828	579	367	250	116	60	31	17	3	0	4	0	0	0
0	0	0	0	0	0	1	7	13	38	60	149	240	400	487	718	989	1175	1409	1522	1668	1770	1573	1422	1262	967	776	571	379	239	117	94	38	9	2	4	1	0	0	0	0
0	0	0	0	0	2	3	21	25	69	103	196	352	416	708	936	1199	1470	1568	1608	1719	1662	1482	1307	1106	788	608	395	275	170	74	50	20	5	3	2	0	0	0	0	0
0	0	0	0	4	1	8	18	55	118	192	292	478	724	905	1129	1357	1559	1718	1783	1603	1504	1330	1110	938	665	400	279	192	96	36	14	6	1	0	0	1	0	0	0	0
0	0	0	0	2	4	27	59	95	172	334	472	743	941	1212	1424	1719	1737	1688	1619	1482	1328	1164	810	619	481	348	184	135	52	17	12	0	3	0	0	0	0	0	0	0
0	0	2	1	1	14	48	106	208	323	573	780	1163	1242	1556	1767	1855	1818	1694	1597	1509	1325	903	666	465	295	214	127	47	28	19	7	0	0	0	0	0	0	0	0	0
0	0	1	6	17	29	89	183	289	465	731	992	1251	1420	1681	1942	2046	1801	1648	1408	1284	1154	758	484	333	294	111	55	29	22	7	5	0	0	0	0	0	0	0	0	0
0	0	2	11	35	64	180	339	479	790	1022	1344	1681	1922	2030	2032	1927	1622	1517	1431	981	750	559	324	230	179	57	37	38	21	6	2	1	0	0	0	0	0	0	0	0
0	0	2	26	52	141	293	464	799	1142	1376	1610	1829	1962	2200	2086	1862	1574	1245	926	708	509	335	254	127	45	31	27	14	5	0	1	4	0	0	0	0	0	0	0	0
0	4	8	46	117	276	482	709	1280	1577	1727	1948	2143	2092	2235	2051	1726	1252	1044	738	541	388	214	116	72	32	19	14	8	1	0	0	0	0	0	0	0	0	0	0	0
2	10	29	81	238	415	671	1101	1669	2157	2241	2417	2287	2238	2021	1830	1519	1071	748	567	325	200	133	76	27	23	5	3	5	2	0	2	1	0	0	0	0	0	0	0	0
5	15	55	197	395	714	1193	1608	2076	2294	2550	2519	2369	2095	1750	1667	1261	850	518	354	212	131	79	48	18	7	13	4	0	0	1	0	0	0	0	0	0	0	0	0	0
5	35	142	339	719	1107	1640	2104	2529	2713	2657	2554	2299	1887	1519	1247	881	545	340	230	134	64	51	13	9	1	1	1	0	0	1	0	0	0	0	0	0	0	0	0	0
8	88	293	558	1004	1755	2256	2568	3210	2847	2503	2757	2158	1642	1257	847	542	359	224	140	63	33	20	7	15	14	1	2	1	0	0	0	0	0	0	0	0	0	0	0	0
55	202	647	1132	1786	2554	2987	3528	3665	2901	2698	2209	1579	1261	1030	564	377	238	134	74	52	69	38	12	0	0	0	1	0	0	0	0	0	0	0	0	0	0	0	0	0
89	471	966	1696	2501	3216	3486	3538	3535	3024	2551	1703	1323	931	561	305	203	99	50	36	29	13	7	1	3	0	0	1	0	0	0	0	0	0	0	0	0	0	0	0	0
193	868	1953	2785	3515	3969	4147	3658	3092	2449	2017	1321	1020	587	335	192	91	63	25	4	6	8	1	0	0	0	0	0	0	0	0	0	0	0	0	0	0	0	0	0	0
547	1706	3090	4121	4352	4395	4071	3316	2431	1803	1278	950	551	314	196	99	56	18	5	2	1	3	0	1	0	0	0	0	0	0	0	0	0	0	0	0	0	0	0	0	0
1346	3316	4370	5304	5662	4182	3948	2845	1895	1182	897	531	362	186	253	229	80	13	4	0	2	3	0	0	0	0	0	0	1	0	0	0	0	0	0	0	0	0	0	0	0
3608	6077	6363	6330	5539	4259	2996	1826	1249	764	397	316	182	70	31	16	1	2	0	1	14	11	0	1	1	0	0	0	0	0	0	0	0	0	0	0	0	0	0	0	0
8878	10068	9018	6989	5111	3223	2109	1295	820	313	198	113	53	29	9	8	2	1	0	0	0	2	2	1	0	0	0	0	0	0	0	0	0	0	0	0	0	0	0	0	0
53083	18675	10784	7051	3757	1941	940	492	199	112	43	22	11	1	3	0	1	0	0	0	0	0	1	6	2	0	0	0	0	0	0	0	0	0	0	0	0	0	0	0	0
2127459	43975	9347	3860	1576	674	262	114	45	23	5	3	0	0	0	0	0	0	0	0	0	0	0	0	0	0	0	0	0	0	0	0	0	0	0	0	0	0	0	0	0

[truncated: 15 more sheets: Figure 3k, Figure 3l, Figure 3m, Figure 3n, Figure 3o, Figure 3p, Figure 3q, Figure 3r, Figure 3s, Figure 3t, Figure 3u, Figure 3v, Figure 3w, Figure 3x, Figure 3y]
