# Supplementary material for: Contrasting signatures of genomic divergence during sympatric speciation
Source: Nature. 2020 Oct 28;588(7836):106–11. doi: 10.1038/s41586-020-2845-0 (PMC7759464; doi:10.1038/s41586-020-2845-0)
Supplement: Supplementary file 7 — Source Data Extended Data Fig. 1 [file 41586_2020_2845_MOESM7_ESM.xlsx]

## Sheet: Ext. Data Fig.1b
Sample_name	Group_short	Species	Lake	Color_lake	PC1_All	PC2_All	PC3_All
Apo_cl2_d_ben_01074	Apo_ast	Amphilophus astorquii	CL Apoyo	#FF6B53	-0.0693	-0.0102	-0.0033
Apo_cl2_d_ben_01076	Apo_ast	Amphilophus astorquii	CL Apoyo	#FF6B53	-0.0696	-0.0117	-0.004
Apo_cl2_d_ben_01100	Apo_ast	Amphilophus astorquii	CL Apoyo	#FF6B53	-0.0688	-0.0106	-0.0031
Apo_cl2_d_ben_01101	Apo_ast	Amphilophus astorquii	CL Apoyo	#FF6B53	-0.0695	-0.0115	-0.0034
Apo_cl2_d_ben_01102	Apo_ast	Amphilophus astorquii	CL Apoyo	#FF6B53	-0.0713	-0.0123	-0.0019
Apo_cl2_d_ben_01103	Apo_ast	Amphilophus astorquii	CL Apoyo	#FF6B53	-0.0686	-0.0102	-0.0042
Apo_cl2_d_ben_03979	Apo_ast	Amphilophus astorquii	CL Apoyo	#FF6B53	-0.0633	-0.0093	0.0003
Apo_cl2_d_ben_07674	Apo_ast	Amphilophus astorquii	CL Apoyo	#FF6B53	-0.0693	-0.0107	-0.0029
Apo_cl2_d_ben_07682	Apo_ast	Amphilophus astorquii	CL Apoyo	#FF6B53	-0.0688	-0.0114	-0.0032
Apo_cl2_d_ben_07683	Apo_ast	Amphilophus astorquii	CL Apoyo	#FF6B53	-0.0678	-0.011	-0.0031
Apo_cl2_d_ben_12407	Apo_ast	Amphilophus astorquii	CL Apoyo	#FF6B53	-0.0703	-0.0106	-0.004
Apo_cl2_d_ben_12451	Apo_ast	Amphilophus astorquii	CL Apoyo	#FF6B53	-0.0672	-0.011	-0.0034
Apo_cl2_d_ben_12494	Apo_ast	Amphilophus astorquii	CL Apoyo	#FF6B53	-0.0633	-0.0106	-0.001
Apo_cl2_d_ben_12521	Apo_ast	Amphilophus astorquii	CL Apoyo	#FF6B53	-0.0681	-0.013	-0.0047
Apo_cl2_d_ben_13695	Apo_ast	Amphilophus astorquii	CL Apoyo	#FF6B53	-0.0705	-0.0124	-0.0049
Apo_cl2_d_ben_13727	Apo_ast	Amphilophus astorquii	CL Apoyo	#FF6B53	-0.0674	-0.0115	-0.0036
Apo_cl2_d_ben_13732	Apo_ast	Amphilophus astorquii	CL Apoyo	#FF6B53	-0.0689	-0.0111	-0.0034
Apo_cl2_d_ben_18030	Apo_ast	Amphilophus astorquii	CL Apoyo	#FF6B53	-0.0626	-0.0083	0.0017
Apo_cl2_d_ben_18449	Apo_ast	Amphilophus astorquii	CL Apoyo	#FF6B53	-0.0618	-0.008	0.0016
Apo_cl2_d_ben_19353	Apo_ast	Amphilophus astorquii	CL Apoyo	#FF6B53	-0.0627	-0.0075	-0.0007
Apo_cl2_d_ben_19361	Apo_ast	Amphilophus astorquii	CL Apoyo	#FF6B53	-0.07	-0.0097	-0.0027
Apo_cl2_d_ben_19362	Apo_ast	Amphilophus astorquii	CL Apoyo	#FF6B53	-0.0688	-0.0104	-0.0041
Apo_cl2_g_ben_18446	Apo_ast	Amphilophus astorquii	CL Apoyo	#FF6B53	-0.0691	-0.0098	-0.0039
Apo_cl3_d_ben_01234	Apo_cha	Amphilophus chancho	CL Apoyo	#FF6B53	-0.0751	-0.0147	-0.0088
Apo_cl3_d_ben_03977	Apo_cha	Amphilophus chancho	CL Apoyo	#FF6B53	-0.0731	-0.0132	-0.0091
Apo_cl3_d_ben_05663	Apo_cha	Amphilophus chancho	CL Apoyo	#FF6B53	-0.0749	-0.0126	-0.0091
Apo_cl3_d_ben_05664	Apo_cha	Amphilophus chancho	CL Apoyo	#FF6B53	-0.0743	-0.0129	-0.0083
Apo_cl3_d_ben_05665	Apo_cha	Amphilophus chancho	CL Apoyo	#FF6B53	-0.0741	-0.0141	-0.0093
Apo_cl3_d_ben_05666	Apo_xxx	Amphilophus spp. (hybrid)	CL Apoyo	#FF6B53	-0.0718	-0.0138	-0.0069
Apo_cl3_d_ben_05667	Apo_cha	Amphilophus chancho	CL Apoyo	#FF6B53	-0.0743	-0.0157	-0.0104
Apo_cl3_d_ben_07670	Apo_xxx	Amphilophus spp. (hybrid)	CL Apoyo	#FF6B53	-0.0723	-0.0119	-0.0093
Apo_cl3_d_ben_07690	Apo_xxx	Amphilophus spp. (hybrid)	CL Apoyo	#FF6B53	-0.0761	-0.0133	-0.0077
Apo_cl3_d_ben_07699	Apo_xxx	Amphilophus spp. (hybrid)	CL Apoyo	#FF6B53	-0.0728	-0.0121	-0.0071
Apo_cl3_d_ben_13713	Apo_cha	Amphilophus chancho	CL Apoyo	#FF6B53	-0.075	-0.0132	-0.0077
Apo_cl3_d_ben_18011	Apo_cha	Amphilophus chancho	CL Apoyo	#FF6B53	-0.0746	-0.0129	-0.0095
Apo_cl3_d_ben_18034	Apo_cha	Amphilophus chancho	CL Apoyo	#FF6B53	-0.0738	-0.0141	-0.0091
Apo_cl3_d_ben_18397	Apo_cha	Amphilophus chancho	CL Apoyo	#FF6B53	-0.0745	-0.0143	-0.009
Apo_cl3_d_ben_18399	Apo_cha	Amphilophus chancho	CL Apoyo	#FF6B53	-0.0751	-0.0137	-0.0097
Apo_cl3_d_ben_18400	Apo_cha	Amphilophus chancho	CL Apoyo	#FF6B53	-0.0741	-0.0133	-0.011
Apo_cl3_d_ben_18401	Apo_cha	Amphilophus chancho	CL Apoyo	#FF6B53	-0.0737	-0.015	-0.0088
Apo_cl3_d_ben_18412	Apo_cha	Amphilophus chancho	CL Apoyo	#FF6B53	-0.075	-0.0141	-0.0113
Apo_cl3_d_ben_18423	Apo_xxx	Amphilophus spp. (hybrid)	CL Apoyo	#FF6B53	-0.0706	-0.0109	-0.0061
Apo_cl3_d_ben_19338	Apo_xxx	Amphilophus spp. (hybrid)	CL Apoyo	#FF6B53	-0.0705	-0.0122	-0.0072
Apo_cl3_d_ben_19363	Apo_cha	Amphilophus chancho	CL Apoyo	#FF6B53	-0.0758	-0.0136	-0.0082
Apo_cl3_d_ben_19364	Apo_cha	Amphilophus chancho	CL Apoyo	#FF6B53	-0.0732	-0.0121	-0.0089
Apo_cl3_d_ben_19365	Apo_xxx	Amphilophus spp. (hybrid)	CL Apoyo	#FF6B53	-0.0758	-0.0155	-0.0088
Apo_cl4_d_ben_03960	Apo_glo	Amphilophus globosus	CL Apoyo	#FF6B53	-0.0754	-0.0168	-0.008
Apo_cl4_d_ben_07691	Apo_glo	Amphilophus globosus	CL Apoyo	#FF6B53	-0.0773	-0.0159	-0.0059
Apo_cl4_d_ben_07692	Apo_glo	Amphilophus globosus	CL Apoyo	#FF6B53	-0.0755	-0.014	-0.0073
Apo_cl4_d_ben_07693	Apo_glo	Amphilophus globosus	CL Apoyo	#FF6B53	-0.0768	-0.0182	-0.0073
Apo_cl4_d_ben_07701	Apo_glo	Amphilophus globosus	CL Apoyo	#FF6B53	-0.0757	-0.0149	-0.0079
Apo_cl4_d_ben_12443	Apo_glo	Amphilophus globosus	CL Apoyo	#FF6B53	-0.0762	-0.0163	-0.0067
Apo_cl4_d_ben_12553	Apo_glo	Amphilophus globosus	CL Apoyo	#FF6B53	-0.076	-0.0162	-0.0077
Apo_cl4_d_ben_12554	Apo_glo	Amphilophus globosus	CL Apoyo	#FF6B53	-0.0761	-0.0173	-0.0089
Apo_cl4_d_ben_12556	Apo_glo	Amphilophus globosus	CL Apoyo	#FF6B53	-0.0768	-0.0141	-0.0069
Apo_cl4_d_ben_13504	Apo_glo	Amphilophus globosus	CL Apoyo	#FF6B53	-0.0768	-0.0144	-0.0054
Apo_cl4_d_ben_13686	Apo_glo	Amphilophus globosus	CL Apoyo	#FF6B53	-0.0769	-0.0152	-0.006
Apo_cl4_d_ben_13715	Apo_xxx	Amphilophus spp. (hybrid)	CL Apoyo	#FF6B53	-0.0758	-0.0152	-0.0045
Apo_cl4_d_ben_18037	Apo_glo	Amphilophus globosus	CL Apoyo	#FF6B53	-0.0762	-0.0145	-0.0089
Apo_cl4_d_ben_18442	Apo_glo	Amphilophus globosus	CL Apoyo	#FF6B53	-0.0764	-0.0177	-0.007
Apo_cl4_d_ben_18443	Apo_glo	Amphilophus globosus	CL Apoyo	#FF6B53	-0.0771	-0.0158	-0.0085
Apo_cl4_d_ben_18444	Apo_glo	Amphilophus globosus	CL Apoyo	#FF6B53	-0.0756	-0.0148	-0.0062
Apo_cl5_d_ben_02419	Apo_fla	Amphilophus flaveolus	CL Apoyo	#FF6B53	-0.0709	-0.0102	-0.0053
Apo_cl5_d_ben_02426	Apo_fla	Amphilophus flaveolus	CL Apoyo	#FF6B53	-0.068	-0.0096	-0.006
Apo_cl5_d_ben_03120	Apo_fla	Amphilophus flaveolus	CL Apoyo	#FF6B53	-0.0691	-0.0098	-0.0048
Apo_cl5_d_ben_03972	Apo_fla	Amphilophus flaveolus	CL Apoyo	#FF6B53	-0.0708	-0.012	-0.0062
Apo_cl5_d_ben_03975	Apo_fla	Amphilophus flaveolus	CL Apoyo	#FF6B53	-0.0686	-0.0126	-0.005
Apo_cl5_d_ben_07689	Apo_fla	Amphilophus flaveolus	CL Apoyo	#FF6B53	-0.0686	-0.0111	-0.0059
Apo_cl5_d_ben_12413	Apo_fla	Amphilophus flaveolus	CL Apoyo	#FF6B53	-0.0697	-0.0133	-0.0046
Apo_cl5_d_ben_12437	Apo_fla	Amphilophus flaveolus	CL Apoyo	#FF6B53	-0.0693	-0.0121	-0.0054
Apo_cl5_d_ben_12440	Apo_fla	Amphilophus flaveolus	CL Apoyo	#FF6B53	-0.0705	-0.012	-0.0054
Apo_cl5_d_ben_12454	Apo_fla	Amphilophus flaveolus	CL Apoyo	#FF6B53	-0.0696	-0.0115	-0.0065
Apo_cl5_d_ben_12478	Apo_fla	Amphilophus flaveolus	CL Apoyo	#FF6B53	-0.0646	-0.01	-0.004
Apo_cl5_d_ben_12479	Apo_fla	Amphilophus flaveolus	CL Apoyo	#FF6B53	-0.0697	-0.012	-0.0045
Apo_cl5_d_ben_12482	Apo_fla	Amphilophus flaveolus	CL Apoyo	#FF6B53	-0.0676	-0.0141	-0.0051
Apo_cl5_d_ben_13245	Apo_fla	Amphilophus flaveolus	CL Apoyo	#FF6B53	-0.0687	-0.0103	-0.0054
Apo_cl5_d_ben_13700	Apo_xxx	Amphilophus spp. (hybrid)	CL Apoyo	#FF6B53	-0.0715	-0.012	-0.0034
Apo_cl5_d_ben_18032	Apo_fla	Amphilophus flaveolus	CL Apoyo	#FF6B53	-0.0676	-0.011	-0.0048
Apo_cl5_d_ben_18036	Apo_fla	Amphilophus flaveolus	CL Apoyo	#FF6B53	-0.0696	-0.0109	-0.0039
Apo_glo_d_ben_MO618	Apo_glo	Amphilophus globosus	CL Apoyo	#FF6B53	-0.0769	-0.0143	-0.0078
Apo_glo_d_ben_MO621	Apo_glo	Amphilophus globosus	CL Apoyo	#FF6B53	-0.0759	-0.0139	-0.0074
Apo_glo_d_ben_MO622	Apo_glo	Amphilophus globosus	CL Apoyo	#FF6B53	-0.0766	-0.0153	-0.0083
Apo_glo_d_ben_MO625	Apo_glo	Amphilophus globosus	CL Apoyo	#FF6B53	-0.0769	-0.0151	-0.007
Apo_glo_d_ben_MO627	Apo_glo	Amphilophus globosus	CL Apoyo	#FF6B53	-0.0742	-0.0156	-0.0074
Apo_glo_d_ben_MO630	Apo_glo	Amphilophus globosus	CL Apoyo	#FF6B53	-0.0755	-0.0147	-0.0071
Apo_glo_d_ben_MO631	Apo_glo	Amphilophus globosus	CL Apoyo	#FF6B53	-0.077	-0.0149	-0.0076
Apo_glo_d_ben_MO636	Apo_glo	Amphilophus globosus	CL Apoyo	#FF6B53	-0.0767	-0.017	-0.0072
Apo_glo_d_ben_MO640	Apo_glo	Amphilophus globosus	CL Apoyo	#FF6B53	-0.0743	-0.0171	-0.0075
Apo_glo_d_ben_MO642	Apo_glo	Amphilophus globosus	CL Apoyo	#FF6B53	-0.0756	-0.0135	-0.0075
Apo_sup_d_ben_MO164	Apo_sup	Amphilophus supercilius	CL Apoyo	#FF6B53	-0.0725	-0.0122	-0.0047
Apo_sup_d_ben_MO247	Apo_sup	Amphilophus supercilius	CL Apoyo	#FF6B53	-0.0725	-0.0113	-0.0038
Apo_sup_d_ben_MO250	Apo_sup	Amphilophus supercilius	CL Apoyo	#FF6B53	-0.0713	-0.0125	-0.0059
Apo_sup_d_ben_MO251	Apo_sup	Amphilophus supercilius	CL Apoyo	#FF6B53	-0.0718	-0.0111	-0.0052
Apo_sup_d_ben_MO252	Apo_sup	Amphilophus supercilius	CL Apoyo	#FF6B53	-0.0737	-0.013	-0.0055
Apo_sup_d_ben_MO629	Apo_sup	Amphilophus supercilius	CL Apoyo	#FF6B53	-0.0717	-0.0108	-0.0057
Apo_sup_d_ben_MO723	Apo_sup	Amphilophus supercilius	CL Apoyo	#FF6B53	-0.0719	-0.0123	-0.0063
Apo_sup_d_ben_MO728	Apo_sup	Amphilophus supercilius	CL Apoyo	#FF6B53	-0.0716	-0.012	-0.0046
Apo_sup_d_ben_MO735	Apo_sup	Amphilophus supercilius	CL Apoyo	#FF6B53	-0.0724	-0.0133	-0.0063
Apo_sup_d_ben_MO736	Apo_sup	Amphilophus supercilius	CL Apoyo	#FF6B53	-0.0721	-0.013	-0.005
Apo_zal_d_lim_03119	Apo_zal	Amphilophus supercilius	CL Apoyo	#FF6B53	-0.0729	-0.0113	-0.0067
Apo_zal_d_lim_03122	Apo_zal	Amphilophus zaliosus	CL Apoyo	#FF6B53	-0.0737	-0.0113	-0.007
Apo_zal_d_lim_03124	Apo_zal	Amphilophus zaliosus	CL Apoyo	#FF6B53	-0.0739	-0.0132	-0.008
Apo_zal_d_lim_03964	Apo_zal	Amphilophus zaliosus	CL Apoyo	#FF6B53	-0.0737	-0.0121	-0.008
Apo_zal_d_lim_03965	Apo_zal	Amphilophus zaliosus	CL Apoyo	#FF6B53	-0.0711	-0.012	-0.0078
Apo_zal_d_lim_03969	Apo_zal	Amphilophus zaliosus	CL Apoyo	#FF6B53	-0.0729	-0.0119	-0.0074
Apo_zal_d_lim_03976	Apo_zal	Amphilophus zaliosus	CL Apoyo	#FF6B53	-0.0719	-0.0114	-0.0048
Apo_zal_d_lim_05386	Apo_zal	Amphilophus zaliosus	CL Apoyo	#FF6B53	-0.0731	-0.0107	-0.0054
Apo_zal_d_lim_05396	Apo_zal	Amphilophus zaliosus	CL Apoyo	#FF6B53	-0.0728	-0.0118	-0.0072
Apo_zal_d_lim_07676	Apo_zal	Amphilophus zaliosus	CL Apoyo	#FF6B53	-0.0739	-0.0112	-0.0065
Apo_zal_d_lim_07678	Apo_zal	Amphilophus zaliosus	CL Apoyo	#FF6B53	-0.0727	-0.0116	-0.0048
Apo_zal_d_lim_07687	Apo_zal	Amphilophus zaliosus	CL Apoyo	#FF6B53	-0.0747	-0.0122	-0.0062
Apo_zal_d_lim_07697	Apo_zal	Amphilophus zaliosus	CL Apoyo	#FF6B53	-0.0733	-0.0107	-0.0064
Apo_zal_d_lim_12498	Apo_zal	Amphilophus zaliosus	CL Apoyo	#FF6B53	-0.0737	-0.0106	-0.0056
Apo_zal_d_lim_12523	Apo_zal	Amphilophus zaliosus	CL Apoyo	#FF6B53	-0.0745	-0.011	-0.0073
Apo_zal_d_lim_12534	Apo_zal	Amphilophus zaliosus	CL Apoyo	#FF6B53	-0.0747	-0.0122	-0.0075
Apo_zal_d_lim_18026	Apo_zal	Amphilophus zaliosus	CL Apoyo	#FF6B53	-0.073	-0.011	-0.0078
Apo_zal_d_lim_18031	Apo_zal	Amphilophus zaliosus	CL Apoyo	#FF6B53	-0.0724	-0.0116	-0.0066
Apo_zal_d_lim_18413	Apo_zal	Amphilophus zaliosus	CL Apoyo	#FF6B53	-0.0713	-0.0111	-0.0042
Apo_zal_d_lim_19349	Apo_zal	Amphilophus zaliosus	CL Apoyo	#FF6B53	-0.0727	-0.0113	-0.0062
Apo_zal_d_lim_19352	Apo_zal	Amphilophus zaliosus	CL Apoyo	#FF6B53	-0.0737	-0.0119	-0.0063
AsL_cit_d_nlp_02325	AsL_cit	Amphilophus cf. citrinellus	CL As. León	#30D5C8	0.0265	0.0389	0.0585
AsL_cit_d_nlp_02326	AsL_cit	Amphilophus cf. citrinellus	CL As. León	#30D5C8	0.0266	0.0389	0.0573
AsL_cit_d_nlp_02327	AsL_cit	Amphilophus cf. citrinellus	CL As. León	#30D5C8	0.0283	0.0396	0.0562
AsL_cit_d_nlp_02328	AsL_cit	Amphilophus cf. citrinellus	CL As. León	#30D5C8	0.0273	0.0388	0.0594
AsL_cit_d_nlp_02329	AsL_cit	Amphilophus cf. citrinellus	CL As. León	#30D5C8	0.0283	0.041	0.0583
AsL_cit_d_nlp_02331	AsL_cit	Amphilophus cf. citrinellus	CL As. León	#30D5C8	0.026	0.0394	0.0588
AsL_cit_d_nlp_02332	AsL_cit	Amphilophus cf. citrinellus	CL As. León	#30D5C8	0.0262	0.0407	0.0595
AsL_cit_d_nlp_02333	AsL_cit	Amphilophus cf. citrinellus	CL As. León	#30D5C8	0.0268	0.0414	0.0572
AsL_cit_d_nlp_02341	AsL_cit	Amphilophus cf. citrinellus	CL As. León	#30D5C8	0.027	0.0395	0.0592
AsL_cit_d_nlp_02343	AsL_cit	Amphilophus cf. citrinellus	CL As. León	#30D5C8	0.0269	0.0415	0.058
AsL_cit_d_nlp_02345	AsL_cit	Amphilophus cf. citrinellus	CL As. León	#30D5C8	0.0276	0.0393	0.062
AsL_cit_d_nlp_02346	AsL_cit	Amphilophus cf. citrinellus	CL As. León	#30D5C8	0.0268	0.0375	0.0583
AsL_cit_d_nlp_02347	AsL_cit	Amphilophus cf. citrinellus	CL As. León	#30D5C8	0.026	0.0359	0.0543
AsL_cit_d_nlp_02351	AsL_cit	Amphilophus cf. citrinellus	CL As. León	#30D5C8	0.0271	0.0404	0.0575
AsL_cit_d_nlp_02353	AsL_cit	Amphilophus cf. citrinellus	CL As. León	#30D5C8	0.0277	0.0423	0.0607
AsL_cit_d_nlp_02355	AsL_cit	Amphilophus cf. citrinellus	CL As. León	#30D5C8	0.0272	0.0374	0.0606
AsL_cit_d_nlp_02356	AsL_cit	Amphilophus cf. citrinellus	CL As. León	#30D5C8	0.0264	0.0421	0.0597
AsL_cit_g_nlp_00122	AsL_cit	Amphilophus cf. citrinellus	CL As. León	#30D5C8	0.0277	0.0406	0.0566
AsL_cit_g_nlp_13291	AsL_cit	Amphilophus cf. citrinellus	CL As. León	#30D5C8	0.0275	0.0363	0.0501
AsL_cit_g_nlp_13323	AsL_cit	Amphilophus cf. citrinellus	CL As. León	#30D5C8	0.0272	0.0374	0.0527
AsM_tol_d_mid_02394	AsM_tol	Amphilophus tolteca	CL As. Managua	#FFC901	0.0273	0.0601	-0.1106
AsM_tol_d_mid_02395	AsM_tol	Amphilophus tolteca	CL As. Managua	#FFC901	0.0252	0.0575	-0.1057
AsM_tol_d_mid_02396	AsM_tol	Amphilophus tolteca	CL As. Managua	#FFC901	0.0254	0.0595	-0.1105
AsM_tol_d_mid_02397	AsM_tol	Amphilophus tolteca	CL As. Managua	#FFC901	0.0234	0.0562	-0.1073
AsM_tol_d_mid_02398	AsM_tol	Amphilophus tolteca	CL As. Managua	#FFC901	0.0249	0.0599	-0.1088
AsM_tol_d_mid_02410	AsM_tol	Amphilophus tolteca	CL As. Managua	#FFC901	0.0256	0.0575	-0.1093
AsM_tol_d_mid_02411	AsM_tol	Amphilophus tolteca	CL As. Managua	#FFC901	0.0257	0.0569	-0.103
AsM_tol_d_mid_02590	AsM_tol	Amphilophus tolteca	CL As. Managua	#FFC901	0.0244	0.0586	-0.1086
AsM_tol_d_sho_02375	AsM_tol	Amphilophus tolteca	CL As. Managua	#FFC901	0.0256	0.0575	-0.1048
AsM_tol_d_sho_02383	AsM_tol	Amphilophus tolteca	CL As. Managua	#FFC901	0.0246	0.055	-0.105
AsM_tol_d_sho_02388	AsM_tol	Amphilophus tolteca	CL As. Managua	#FFC901	0.0258	0.0567	-0.1012
AsM_tol_d_sho_02389	AsM_tol	Amphilophus tolteca	CL As. Managua	#FFC901	0.0258	0.0539	-0.1058
AsM_tol_d_sho_02391	AsM_tol	Amphilophus tolteca	CL As. Managua	#FFC901	0.0259	0.0598	-0.107
AsM_tol_d_sho_02392	AsM_tol	Amphilophus tolteca	CL As. Managua	#FFC901	0.0256	0.0596	-0.1127
AsM_tol_d_sho_02591	AsM_tol	Amphilophus tolteca	CL As. Managua	#FFC901	0.0259	0.0579	-0.1077
AsM_tol_g_mid_02366	AsM_tol	Amphilophus tolteca	CL As. Managua	#FFC901	0.0257	0.0585	-0.1102
AsM_tol_g_sho_02368	AsM_tol	Amphilophus tolteca	CL As. Managua	#FFC901	0.0257	0.0567	-0.1032
AsM_tol_g_sho_02369	AsM_tol	Amphilophus tolteca	CL As. Managua	#FFC901	0.0259	0.0565	-0.1065
AsM_tol_g_sho_02370	AsM_tol	Amphilophus tolteca	CL As. Managua	#FFC901	0.0261	0.0558	-0.1059
AsM_tol_g_sho_02371	AsM_tol	Amphilophus tolteca	CL As. Managua	#FFC901	0.0246	0.0566	-0.0991
Aye_cit_d_lip_00378	Aye_cit	Amphilophus cf. citrinellus	CL Apoyeque	#FFA500	0.0337	-0.0122	0.0136
Aye_cit_d_lip_00678	Aye_cit	Amphilophus cf. citrinellus	CL Apoyeque	#FFA500	0.0341	-0.0108	0.0122
Aye_cit_d_lip_00718	Aye_cit	Amphilophus cf. citrinellus	CL Apoyeque	#FFA500	0.0321	-0.0111	0.012
Aye_cit_d_lip_00945	Aye_cit	Amphilophus cf. citrinellus	CL Apoyeque	#FFA500	0.0322	-0.0107	0.0098
Aye_cit_d_lip_00948	Aye_cit	Amphilophus cf. citrinellus	CL Apoyeque	#FFA500	0.0312	-0.0122	0.0126
Aye_cit_d_lip_00954	Aye_cit	Amphilophus cf. citrinellus	CL Apoyeque	#FFA500	0.0316	-0.0101	0.0132
Aye_cit_d_lip_00955	Aye_cit	Amphilophus cf. citrinellus	CL Apoyeque	#FFA500	0.0341	-0.0123	0.0137
Aye_cit_d_lip_00973	Aye_cit	Amphilophus cf. citrinellus	CL Apoyeque	#FFA500	0.0318	-0.0104	0.0142
Aye_cit_d_lip_00980	Aye_cit	Amphilophus cf. citrinellus	CL Apoyeque	#FFA500	0.032	-0.0104	0.0138
Aye_cit_d_lip_00999	Aye_cit	Amphilophus cf. citrinellus	CL Apoyeque	#FFA500	0.0324	-0.0128	0.0155
Aye_cit_d_lip_01046	Aye_cit	Amphilophus cf. citrinellus	CL Apoyeque	#FFA500	0.0328	-0.0103	0.0097
Aye_cit_d_lip_02432	Aye_cit	Amphilophus cf. citrinellus	CL Apoyeque	#FFA500	0.0323	-0.0109	0.0138
Aye_cit_d_lip_02448	Aye_cit	Amphilophus cf. citrinellus	CL Apoyeque	#FFA500	0.0322	-0.0109	0.0151
Aye_cit_d_lip_05114	Aye_cit	Amphilophus cf. citrinellus	CL Apoyeque	#FFA500	0.0342	-0.009	0.0142
Aye_cit_d_lip_07897	Aye_cit	Amphilophus cf. citrinellus	CL Apoyeque	#FFA500	0.0318	-0.0139	0.0144
Aye_cit_d_lip_07903	Aye_cit	Amphilophus cf. citrinellus	CL Apoyeque	#FFA500	0.0334	-0.0123	0.0116
Aye_cit_d_lip_17863	Aye_cit	Amphilophus cf. citrinellus	CL Apoyeque	#FFA500	0.0325	-0.0134	0.0099
Aye_cit_d_lip_17875	Aye_cit	Amphilophus cf. citrinellus	CL Apoyeque	#FFA500	0.033	-0.0107	0.01
Aye_cit_d_nlp_00654	Aye_cit	Amphilophus cf. citrinellus	CL Apoyeque	#FFA500	0.0324	-0.0102	0.0132
Aye_cit_d_nlp_00660	Aye_cit	Amphilophus cf. citrinellus	CL Apoyeque	#FFA500	0.0325	-0.0101	0.0141
Aye_cit_d_nlp_00675	Aye_cit	Amphilophus cf. citrinellus	CL Apoyeque	#FFA500	0.0321	-0.0117	0.0131
Aye_cit_d_nlp_02437	Aye_cit	Amphilophus cf. citrinellus	CL Apoyeque	#FFA500	0.0325	-0.013	0.012
Aye_cit_d_nlp_02460	Aye_cit	Amphilophus cf. citrinellus	CL Apoyeque	#FFA500	0.0321	-0.0091	0.0136
Aye_cit_d_nlp_02461	Aye_cit	Amphilophus cf. citrinellus	CL Apoyeque	#FFA500	0.0335	-0.0126	0.0124
Aye_cit_d_nlp_02462	Aye_cit	Amphilophus cf. citrinellus	CL Apoyeque	#FFA500	0.0335	-0.0134	0.0113
Aye_cit_d_nlp_05120	Aye_cit	Amphilophus cf. citrinellus	CL Apoyeque	#FFA500	0.033	-0.0098	0.0122
Aye_cit_d_nlp_13518	Aye_cit	Amphilophus cf. citrinellus	CL Apoyeque	#FFA500	0.0315	-0.0113	0.0135
Aye_cit_d_nlp_13523	Aye_cit	Amphilophus cf. citrinellus	CL Apoyeque	#FFA500	0.0341	-0.0125	0.016
Aye_cit_d_nlp_13549	Aye_cit	Amphilophus cf. citrinellus	CL Apoyeque	#FFA500	0.0341	-0.0126	0.013
Aye_cit_d_nlp_17850	Aye_cit	Amphilophus cf. citrinellus	CL Apoyeque	#FFA500	0.0321	-0.0131	0.0117
Aye_cit_d_nlp_17859	Aye_cit	Amphilophus cf. citrinellus	CL Apoyeque	#FFA500	0.032	-0.008	0.0154
Aye_cit_d_nlp_17860	Aye_cit	Amphilophus cf. citrinellus	CL Apoyeque	#FFA500	0.032	-0.0097	0.0151
Aye_cit_d_nlp_17861	Aye_cit	Amphilophus cf. citrinellus	CL Apoyeque	#FFA500	0.032	-0.0129	0.0107
Aye_cit_d_nlp_17862	Aye_cit	Amphilophus cf. citrinellus	CL Apoyeque	#FFA500	0.0327	-0.0116	0.0142
Aye_cit_g_lip_02431	Aye_cit	Amphilophus cf. citrinellus	CL Apoyeque	#FFA500	0.0314	-0.0133	0.0129
Aye_cit_g_lip_07890	Aye_cit	Amphilophus cf. citrinellus	CL Apoyeque	#FFA500	0.033	-0.0113	0.0112
Aye_cit_g_nlp_02444	Aye_cit	Amphilophus cf. citrinellus	CL Apoyeque	#FFA500	0.0323	-0.0135	0.013
Aye_cit_g_nlp_14194	Aye_cit	Amphilophus cf. citrinellus	CL Apoyeque	#FFA500	0.0323	-0.011	0.0138
Aye_cit_g_nlp_14197	Aye_cit	Amphilophus cf. citrinellus	CL Apoyeque	#FFA500	0.0317	-0.0119	0.0141
Aye_cit_g_nlp_14200	Aye_cit	Amphilophus cf. citrinellus	CL Apoyeque	#FFA500	0.0324	-0.0127	0.014
Man_cit_d_nlp_02589	Man_cit	Amphilophus citrinellus	GL Managua	#228B22	0.0202	0.0261	0.012
Man_cit_d_nlp_03928	Man_cit	Amphilophus citrinellus	GL Managua	#228B22	0.0203	0.0224	0.0074
Man_cit_d_nlp_07731	Man_cit	Amphilophus citrinellus	GL Managua	#228B22	0.0182	0.0312	0.0169
Man_cit_d_nlp_07736	Man_cit	Amphilophus citrinellus	GL Managua	#228B22	0.0195	0.0278	0.0153
Man_cit_d_nlp_07737	Man_cit	Amphilophus citrinellus	GL Managua	#228B22	0.0204	0.0295	0.0164
Man_cit_d_nlp_07738	Man_cit	Amphilophus citrinellus	GL Managua	#228B22	0.019	0.0233	0.0138
Man_cit_d_nlp_07739	Man_cit	Amphilophus citrinellus	GL Managua	#228B22	0.0184	0.0258	0.0167
Man_cit_d_nlp_13350	Man_cit	Amphilophus citrinellus	GL Managua	#228B22	0.0203	0.0284	0.0177
Man_cit_d_nlp_13358	Man_cit	Amphilophus citrinellus	GL Managua	#228B22	0.0197	0.0273	0.019
Man_cit_d_nlp_13370	Man_cit	Amphilophus citrinellus	GL Managua	#228B22	0.0202	0.0239	0.0183
Man_cit_d_nlp_13458	Man_cit	Amphilophus citrinellus	GL Managua	#228B22	0.0209	0.0264	0.014
Man_cit_d_nlp_13676	Man_cit	Amphilophus citrinellus	GL Managua	#228B22	0.0193	0.0269	0.0145
Man_cit_d_nlp_13677	Man_cit	Amphilophus citrinellus	GL Managua	#228B22	0.0203	0.0253	0.013
Man_cit_g_nlp_02584	Man_cit	Amphilophus citrinellus	GL Managua	#228B22	0.0192	0.0294	0.0154
Man_cit_g_nlp_03043	Man_cit	Amphilophus citrinellus	GL Managua	#228B22	0.0191	0.028	0.0158
Man_cit_g_nlp_03926	Man_cit	Amphilophus citrinellus	GL Managua	#228B22	0.0175	0.0268	0.0187
Man_cit_g_nlp_07740	Man_cit	Amphilophus citrinellus	GL Managua	#228B22	0.0167	0.028	0.0171
Man_cit_g_nlp_07741	Man_cit	Amphilophus citrinellus	GL Managua	#228B22	0.0204	0.0266	0.0141
Man_cit_g_nlp_13376	Man_cit	Amphilophus citrinellus	GL Managua	#228B22	0.0205	0.0271	0.0146
Man_cit_g_nlp_13460	Man_cit	Amphilophus citrinellus	GL Managua	#228B22	0.0187	0.0276	0.018
Man_cit_g_nlp_13946	Man_cit	Amphilophus citrinellus	GL Managua	#228B22	0.0181	0.0247	0.0109
Man_cit_g_nlp_13947	Man_cit	Amphilophus citrinellus	GL Managua	#228B22	0.0196	0.0255	0.0144
Man_cit_g_nlp_14025	Man_cit	Amphilophus citrinellus	GL Managua	#228B22	0.0201	0.0251	0.015
Man_cit_g_nlp_14026	Man_cit	Amphilophus citrinellus	GL Managua	#228B22	0.0196	0.0267	0.0141
Man_cit_g_nlp_14029	Man_cit	Amphilophus citrinellus	GL Managua	#228B22	0.0204	0.0268	0.0166
Man_lab_d_lip_02404	Man_lab	Amphilophus labiatus	GL Managua	#228B22	0.0211	0.0296	0.0146
Man_lab_d_lip_02582	Man_lab	Amphilophus labiatus	GL Managua	#228B22	0.02	0.0279	0.0146
Man_lab_d_lip_02583	Man_lab	Amphilophus labiatus	GL Managua	#228B22	0.022	0.0276	0.0154
Man_lab_d_lip_05002	Man_lab	Amphilophus labiatus	GL Managua	#228B22	0.021	0.0303	0.0171
Man_lab_d_lip_05249	Man_lab	Amphilophus labiatus	GL Managua	#228B22	0.0196	0.027	0.013
Man_lab_d_lip_05251	Man_lab	Amphilophus labiatus	GL Managua	#228B22	0.023	0.0272	0.0148
Man_lab_d_lip_05335	Man_lab	Amphilophus labiatus	GL Managua	#228B22	0.0195	0.027	0.0143
Man_lab_d_lip_05598	Man_lab	Amphilophus labiatus	GL Managua	#228B22	0.02	0.0263	0.0125
Man_lab_d_lip_05600	Man_lab	Amphilophus labiatus	GL Managua	#228B22	0.021	0.0312	0.0175
Man_lab_d_lip_05816	Man_lab	Amphilophus labiatus	GL Managua	#228B22	0.0185	0.0278	0.0142
Man_lab_d_lip_05819	Man_lab	Amphilophus labiatus	GL Managua	#228B22	0.0216	0.0255	0.0149
Man_lab_d_lip_05825	Man_lab	Amphilophus labiatus	GL Managua	#228B22	0.0213	0.0261	0.0131
Man_lab_d_lip_13345	Man_lab	Amphilophus labiatus	GL Managua	#228B22	0.02	0.029	0.0098
Man_lab_d_lip_13346	Man_lab	Amphilophus labiatus	GL Managua	#228B22	0.0209	0.028	0.0156
Man_lab_d_lip_13348	Man_lab	Amphilophus labiatus	GL Managua	#228B22	0.0195	0.0282	0.0159
Man_lab_d_lip_13351	Man_lab	Amphilophus labiatus	GL Managua	#228B22	0.0209	0.0257	0.01
Man_lab_d_lip_13356	Man_lab	Amphilophus labiatus	GL Managua	#228B22	0.0181	0.0237	0.0159
Man_lab_d_lip_13357	Man_lab	Amphilophus labiatus	GL Managua	#228B22	0.0207	0.0264	0.014
Man_lab_d_lip_13360	Man_lab	Amphilophus labiatus	GL Managua	#228B22	0.0195	0.0288	0.0166
Man_lab_d_lip_13933	Man_lab	Amphilophus labiatus	GL Managua	#228B22	0.0223	0.0272	0.0131
Man_lab_d_lip_13936	Man_lab	Amphilophus labiatus	GL Managua	#228B22	0.0218	0.0263	0.0174
Man_lab_d_lip_14027	Man_lab	Amphilophus labiatus	GL Managua	#228B22	0.0207	0.0291	0.0166
Man_lab_d_lip_14598	Man_lab	Amphilophus labiatus	GL Managua	#228B22	0.0223	0.0288	0.0137
Man_lab_g_lip_13361	Man_lab	Amphilophus labiatus	GL Managua	#228B22	0.0209	0.0298	0.0169
Man_lab_g_lip_13362	Man_lab	Amphilophus labiatus	GL Managua	#228B22	0.0201	0.0264	0.0117
Mas_cit_d_lip_00033	Mas_cit	Amphilophus cf. citrinellus	CL Masaya	#F5DEB3	0.0185	0.0372	0.0277
Mas_cit_d_lip_03497	Mas_cit	Amphilophus cf. citrinellus	CL Masaya	#F5DEB3	0.0171	0.04	0.0272
Mas_cit_d_lip_03516	Mas_cit	Amphilophus cf. citrinellus	CL Masaya	#F5DEB3	0.0163	0.0423	0.0294
Mas_cit_d_lip_13896	Mas_cit	Amphilophus cf. citrinellus	CL Masaya	#F5DEB3	0.0145	0.0403	0.0303
Mas_cit_d_lip_14154	Mas_cit	Amphilophus cf. citrinellus	CL Masaya	#F5DEB3	0.0164	0.044	0.0326
Mas_cit_d_lip_14156	Mas_cit	Amphilophus cf. citrinellus	CL Masaya	#F5DEB3	0.016	0.0379	0.0324
Mas_cit_d_lip_19434	Mas_cit	Amphilophus cf. citrinellus	CL Masaya	#F5DEB3	0.0153	0.0421	0.0357
Mas_cit_d_nlp_00034	Mas_cit	Amphilophus cf. citrinellus	CL Masaya	#F5DEB3	0.0162	0.0387	0.0285
Mas_cit_d_nlp_02508	Mas_cit	Amphilophus cf. citrinellus	CL Masaya	#F5DEB3	0.0182	0.0352	0.0318
Mas_cit_d_nlp_03886	Mas_cit	Amphilophus cf. citrinellus	CL Masaya	#F5DEB3	0.0149	0.0377	0.0349
Mas_cit_d_nlp_03887	Mas_cit	Amphilophus cf. citrinellus	CL Masaya	#F5DEB3	0.0155	0.0361	0.0313
Mas_cit_d_nlp_03889	Mas_cit	Amphilophus cf. citrinellus	CL Masaya	#F5DEB3	0.0166	0.0358	0.0307
Mas_cit_d_nlp_13917	Mas_cit	Amphilophus cf. citrinellus	CL Masaya	#F5DEB3	0.0162	0.0357	0.0286
Mas_cit_d_nlp_13922	Mas_cit	Amphilophus cf. citrinellus	CL Masaya	#F5DEB3	0.0151	0.0372	0.0292
Mas_cit_d_nlp_14146	Mas_cit	Amphilophus cf. citrinellus	CL Masaya	#F5DEB3	0.0156	0.0367	0.0266
Mas_cit_d_nlp_19404	Mas_cit	Amphilophus cf. citrinellus	CL Masaya	#F5DEB3	0.0193	0.0385	0.0268
Mas_cit_d_nlp_19429	Mas_cit	Amphilophus cf. citrinellus	CL Masaya	#F5DEB3	0.0175	0.0373	0.0289
Mas_cit_d_nlp_19431	Mas_cit	Amphilophus cf. citrinellus	CL Masaya	#F5DEB3	0.0183	0.0363	0.0282
Mas_cit_d_nlp_19456	Mas_cit	Amphilophus cf. citrinellus	CL Masaya	#F5DEB3	0.0167	0.0384	0.0272
Mas_cit_d_nlp_19459	Mas_cit	Amphilophus cf. citrinellus	CL Masaya	#F5DEB3	0.0183	0.0389	0.0301
Mas_cit_g_lip_02499	Mas_cit	Amphilophus cf. citrinellus	CL Masaya	#F5DEB3	0.0168	0.0378	0.0324
Mas_cit_g_lip_02500	Mas_cit	Amphilophus cf. citrinellus	CL Masaya	#F5DEB3	0.0172	0.0404	0.0303
Mas_cit_g_lip_02501	Mas_cit	Amphilophus cf. citrinellus	CL Masaya	#F5DEB3	0.016	0.044	0.0324
Mas_cit_g_lip_02502	Mas_cit	Amphilophus cf. citrinellus	CL Masaya	#F5DEB3	0.0167	0.0448	0.0332
Mas_cit_g_lip_07577	Mas_cit	Amphilophus cf. citrinellus	CL Masaya	#F5DEB3	0.0167	0.038	0.0313
Mas_cit_g_lip_13895	Mas_cit	Amphilophus cf. citrinellus	CL Masaya	#F5DEB3	0.0178	0.0431	0.0331
Mas_cit_g_lip_13902	Mas_cit	Amphilophus cf. citrinellus	CL Masaya	#F5DEB3	0.0164	0.0412	0.0294
Mas_cit_g_lip_13903	Mas_cit	Amphilophus cf. citrinellus	CL Masaya	#F5DEB3	0.0157	0.0448	0.0345
Mas_cit_g_lip_13911	Mas_cit	Amphilophus cf. citrinellus	CL Masaya	#F5DEB3	0.0165	0.0417	0.0286
Mas_cit_g_lip_13912	Mas_cit	Amphilophus cf. citrinellus	CL Masaya	#F5DEB3	0.0171	0.0395	0.0314
Mas_cit_g_lip_14145	Mas_cit	Amphilophus cf. citrinellus	CL Masaya	#F5DEB3	0.0156	0.0376	0.0306
Mas_cit_g_lip_14150	Mas_cit	Amphilophus cf. citrinellus	CL Masaya	#F5DEB3	0.017	0.0444	0.0315
Mas_cit_g_lip_14155	Mas_cit	Amphilophus cf. citrinellus	CL Masaya	#F5DEB3	0.0155	0.0433	0.0296
Mas_cit_g_nlp_02469	Mas_cit	Amphilophus cf. citrinellus	CL Masaya	#F5DEB3	0.016	0.0369	0.028
Mas_cit_g_nlp_02470	Mas_cit	Amphilophus cf. citrinellus	CL Masaya	#F5DEB3	0.0172	0.0382	0.028
Mas_cit_g_nlp_02503	Mas_cit	Amphilophus cf. citrinellus	CL Masaya	#F5DEB3	0.019	0.0367	0.0315
Mas_cit_g_nlp_03496	Mas_cit	Amphilophus cf. citrinellus	CL Masaya	#F5DEB3	0.0167	0.0337	0.0286
Mas_cit_g_nlp_13910	Mas_cit	Amphilophus cf. citrinellus	CL Masaya	#F5DEB3	0.0172	0.0353	0.0275
Mas_cit_g_nlp_14191	Mas_cit	Amphilophus cf. citrinellus	CL Masaya	#F5DEB3	0.017	0.0385	0.0342
Mas_cit_g_nlp_14722	Mas_cit	Amphilophus cf. citrinellus	CL Masaya	#F5DEB3	0.0155	0.0355	0.0294
Nic_cit_d_nlp_00834	Nic_cit	Amphilophus citrinellus	GL Nicaragua	#B57EDC	0.0072	0.0529	0.0634
Nic_cit_d_nlp_00836	Nic_cit	Amphilophus citrinellus	GL Nicaragua	#B57EDC	0.0067	0.0418	0.0516
Nic_cit_d_nlp_02536	Nic_cit	Amphilophus citrinellus	GL Nicaragua	#B57EDC	0.0076	0.0358	0.0386
Nic_cit_d_nlp_02537	Nic_cit	Amphilophus citrinellus	GL Nicaragua	#B57EDC	0.007	0.0407	0.0474
Nic_cit_d_nlp_03186	Nic_cit	Amphilophus citrinellus	GL Nicaragua	#B57EDC	0.0068	0.0403	0.0454
Nic_cit_d_nlp_03304	Nic_cit	Amphilophus citrinellus	GL Nicaragua	#B57EDC	0.0076	0.0431	0.0457
Nic_cit_d_nlp_03683	Nic_cit	Amphilophus citrinellus	GL Nicaragua	#B57EDC	0.0088	0.0394	0.043
Nic_cit_d_nlp_03685	Nic_cit	Amphilophus citrinellus	GL Nicaragua	#B57EDC	0.0045	0.0401	0.0463
Nic_cit_d_nlp_03702	Nic_cit	Amphilophus citrinellus	GL Nicaragua	#B57EDC	0.0064	0.0399	0.0453
Nic_cit_d_nlp_05656	Nic_cit	Amphilophus citrinellus	GL Nicaragua	#B57EDC	0.0064	0.0414	0.0457
Nic_cit_d_nlp_05766	Nic_cit	Amphilophus citrinellus	GL Nicaragua	#B57EDC	0.0064	0.0392	0.0444
Nic_cit_d_nlp_07747	Nic_cit	Amphilophus citrinellus	GL Nicaragua	#B57EDC	0.0068	0.0393	0.042
Nic_cit_g_nlp_00850	Nic_cit	Amphilophus citrinellus	GL Nicaragua	#B57EDC	0.0061	0.0394	0.0471
Nic_cit_g_nlp_02524	Nic_cit	Amphilophus citrinellus	GL Nicaragua	#B57EDC	0.0072	0.042	0.0488
Nic_cit_g_nlp_02525	Nic_cit	Amphilophus citrinellus	GL Nicaragua	#B57EDC	0.0055	0.0406	0.0435
Nic_cit_g_nlp_02526	Nic_cit	Amphilophus citrinellus	GL Nicaragua	#B57EDC	0.0084	0.0423	0.0428
Nic_cit_g_nlp_02527	Nic_cit	Amphilophus citrinellus	GL Nicaragua	#B57EDC	0.0078	0.042	0.0466
Nic_cit_g_nlp_02528	Nic_cit	Amphilophus citrinellus	GL Nicaragua	#B57EDC	0.0077	0.041	0.0439
Nic_cit_g_nlp_04003	Nic_cit	Amphilophus citrinellus	GL Nicaragua	#B57EDC	0.0069	0.0377	0.0473
Nic_cit_g_nlp_05794	Nic_cit	Amphilophus citrinellus	GL Nicaragua	#B57EDC	0.0081	0.0509	0.0645
Nic_cit_g_nlp_05810	Nic_cit	Amphilophus citrinellus	GL Nicaragua	#B57EDC	0.0064	0.0404	0.0492
Nic_cit_g_nlp_13775	Nic_cit	Amphilophus citrinellus	GL Nicaragua	#B57EDC	0.0067	0.0399	0.0467
Nic_cit_g_nlp_13776	Nic_cit	Amphilophus citrinellus	GL Nicaragua	#B57EDC	0.0079	0.0375	0.0445
Nic_cit_g_nlp_13778	Nic_cit	Amphilophus citrinellus	GL Nicaragua	#B57EDC	0.0045	0.0428	0.0449
Nic_lab_d_lip_02515	Nic_lab	Amphilophus labiatus	GL Nicaragua	#B57EDC	0.0044	0.0389	0.0509
Nic_lab_d_lip_02516	Nic_lab	Amphilophus labiatus	GL Nicaragua	#B57EDC	0.0054	0.0461	0.0523
Nic_lab_d_lip_02518	Nic_lab	Amphilophus labiatus	GL Nicaragua	#B57EDC	0.0037	0.0413	0.0536
Nic_lab_d_lip_02535	Nic_lab	Amphilophus labiatus	GL Nicaragua	#B57EDC	0.005	0.0381	0.0454
Nic_lab_d_lip_03680	Nic_lab	Amphilophus labiatus	GL Nicaragua	#B57EDC	0.006	0.0401	0.052
Nic_lab_d_lip_03681	Nic_lab	Amphilophus labiatus	GL Nicaragua	#B57EDC	0.006	0.0504	0.0647
Nic_lab_d_lip_05757	Nic_lab	Amphilophus labiatus	GL Nicaragua	#B57EDC	0.0069	0.043	0.0477
Nic_lab_d_lip_12607	Nic_lab	Amphilophus labiatus	GL Nicaragua	#B57EDC	0.0046	0.0374	0.0453
Nic_lab_d_lip_14001	Nic_lab	Amphilophus labiatus	GL Nicaragua	#B57EDC	0.0054	0.041	0.0481
Nic_lab_d_lip_14003	Nic_lab	Amphilophus labiatus	GL Nicaragua	#B57EDC	0.0064	0.0423	0.0529
Nic_lab_d_lip_14005	Nic_lab	Amphilophus labiatus	GL Nicaragua	#B57EDC	0.0068	0.0427	0.0501
Nic_lab_d_lip_19553	Nic_lab	Amphilophus labiatus	GL Nicaragua	#B57EDC	0.0067	0.0429	0.0465
Nic_lab_g_lip_02520	Nic_lab	Amphilophus labiatus	GL Nicaragua	#B57EDC	0.0045	0.0438	0.0504
Nic_lab_g_lip_02521	Nic_lab	Amphilophus labiatus	GL Nicaragua	#B57EDC	0.0052	0.0412	0.0515
Nic_lab_g_lip_02568	Nic_lab	Amphilophus labiatus	GL Nicaragua	#B57EDC	0.0065	0.0429	0.0517
Nic_lab_g_lip_02572	Nic_lab	Amphilophus labiatus	GL Nicaragua	#B57EDC	0.0061	0.0428	0.048
Nic_lab_g_lip_03028	Nic_lab	Amphilophus labiatus	GL Nicaragua	#B57EDC	0.0066	0.0413	0.0484
Nic_lab_g_lip_03289	Nic_lab	Amphilophus labiatus	GL Nicaragua	#B57EDC	0.0033	0.0406	0.0466
Nic_lab_g_lip_05628	Nic_lab	Amphilophus labiatus	GL Nicaragua	#B57EDC	0.008	0.0468	0.0538
Nic_lab_g_lip_13768	Nic_lab	Amphilophus labiatus	GL Nicaragua	#B57EDC	0.0049	0.0473	0.0543
Nic_lab_g_lip_13769	Nic_lab	Amphilophus labiatus	GL Nicaragua	#B57EDC	0.0048	0.0367	0.0499
Nic_lab_g_lip_13771	Nic_lab	Amphilophus labiatus	GL Nicaragua	#B57EDC	0.0071	0.0433	0.0449
Nic_lab_g_lip_14000	Nic_lab	Amphilophus labiatus	GL Nicaragua	#B57EDC	0.0065	0.0442	0.0467
Nic_lab_g_lip_14637	Nic_lab	Amphilophus labiatus	GL Nicaragua	#B57EDC	0.0066	0.0411	0.0474
Tsc_cit_d_nlp_07789	Tsc_cit	Amphilophus cf. citrinellus	CL Tiscapa	#8B7355	0.0265	0.0618	-0.1173
Tsc_cit_d_nlp_07790	Tsc_cit	Amphilophus cf. citrinellus	CL Tiscapa	#8B7355	0.0288	0.0615	-0.1233
Tsc_cit_d_nlp_07791	Tsc_cit	Amphilophus cf. citrinellus	CL Tiscapa	#8B7355	0.0247	0.0622	-0.121
Tsc_cit_d_nlp_07792	Tsc_cit	Amphilophus cf. citrinellus	CL Tiscapa	#8B7355	0.0292	0.0655	-0.127
Tsc_cit_d_nlp_07796	Tsc_cit	Amphilophus cf. citrinellus	CL Tiscapa	#8B7355	0.0284	0.0627	-0.1265
Tsc_cit_d_nlp_07797	Tsc_cit	Amphilophus cf. citrinellus	CL Tiscapa	#8B7355	0.0276	0.0609	-0.1213
Tsc_cit_d_nlp_07798	Tsc_cit	Amphilophus cf. citrinellus	CL Tiscapa	#8B7355	0.0267	0.0597	-0.1135
Tsc_cit_d_nlp_07799	Tsc_cit	Amphilophus cf. citrinellus	CL Tiscapa	#8B7355	0.0276	0.0609	-0.1151
Tsc_cit_d_nlp_07801	Tsc_cit	Amphilophus cf. citrinellus	CL Tiscapa	#8B7355	0.028	0.0618	-0.1265
Tsc_cit_d_nlp_07802	Tsc_cit	Amphilophus cf. citrinellus	CL Tiscapa	#8B7355	0.0277	0.0646	-0.1284
Tsc_cit_d_nlp_07803	Tsc_cit	Amphilophus cf. citrinellus	CL Tiscapa	#8B7355	0.0287	0.0614	-0.118
Tsc_cit_d_nlp_07806	Tsc_cit	Amphilophus cf. citrinellus	CL Tiscapa	#8B7355	0.0276	0.062	-0.1245
Tsc_cit_d_nlp_07807	Tsc_cit	Amphilophus cf. citrinellus	CL Tiscapa	#8B7355	0.0298	0.0601	-0.124
Tsc_cit_d_nlp_07808	Tsc_cit	Amphilophus cf. citrinellus	CL Tiscapa	#8B7355	0.0277	0.0652	-0.1244
Tsc_cit_d_nlp_07809	Tsc_cit	Amphilophus cf. citrinellus	CL Tiscapa	#8B7355	0.0253	0.06	-0.1148
Tsc_cit_d_nlp_07810	Tsc_cit	Amphilophus cf. citrinellus	CL Tiscapa	#8B7355	0.0263	0.0616	-0.1174
Tsc_cit_d_nlp_13881	Tsc_cit	Amphilophus cf. citrinellus	CL Tiscapa	#8B7355	0.0285	0.06	-0.1102
Tsc_cit_d_nlp_13882	Tsc_cit	Amphilophus cf. citrinellus	CL Tiscapa	#8B7355	0.0282	0.0602	-0.1155
Tsc_cit_d_nlp_13885	Tsc_cit	Amphilophus cf. citrinellus	CL Tiscapa	#8B7355	0.0293	0.0598	-0.1112
Tsc_cit_d_nlp_13887	Tsc_cit	Amphilophus cf. citrinellus	CL Tiscapa	#8B7355	0.0281	0.0591	-0.1133
Xil_ama_d_ben_07661	Xil_ama	Amphilophus amarillo	CL Xilo√°	#7DC8F7	0.0359	-0.0488	-0.0033
Xil_ama_d_ben_07666	Xil_ama	Amphilophus amarillo	CL Xilo√°	#7DC8F7	0.0366	-0.0449	-0.0052
Xil_ama_d_ben_07667	Xil_ama	Amphilophus amarillo	CL Xilo√°	#7DC8F7	0.0342	-0.0456	-0.0047
Xil_ama_d_ben_13025	Xil_ama	Amphilophus amarillo	CL Xilo√°	#7DC8F7	0.0359	-0.0459	-0.0036
Xil_ama_d_ben_13039	Xil_ama	Amphilophus amarillo	CL Xilo√°	#7DC8F7	0.0358	-0.0475	-0.0045
Xil_ama_d_ben_13091	Xil_ama	Amphilophus amarillo	CL Xilo√°	#7DC8F7	0.0358	-0.0471	-0.0045
Xil_ama_d_ben_13185	Xil_ama	Amphilophus amarillo	CL Xilo√°	#7DC8F7	0.0354	-0.0437	-0.0049
Xil_ama_d_ben_13268	Xil_ama	Amphilophus amarillo	CL Xilo√°	#7DC8F7	0.0365	-0.0469	-0.0049
Xil_ama_d_ben_13636	Xil_ama	Amphilophus amarillo	CL Xilo√°	#7DC8F7	0.0343	-0.0476	-0.0045
Xil_ama_d_ben_13637	Xil_ama	Amphilophus amarillo	CL Xilo√°	#7DC8F7	0.0362	-0.0474	-0.0035
Xil_ama_d_ben_13638	Xil_ama	Amphilophus amarillo	CL Xilo√°	#7DC8F7	0.0368	-0.051	-0.0062
Xil_ama_d_ben_17973	Xil_ama	Amphilophus amarillo	CL Xilo√°	#7DC8F7	0.0345	-0.0462	-0.0063
Xil_ama_d_ben_17974	Xil_ama	Amphilophus amarillo	CL Xilo√°	#7DC8F7	0.034	-0.0468	-0.0054
Xil_ama_d_ben_17985	Xil_ama	Amphilophus amarillo	CL Xilo√°	#7DC8F7	0.034	-0.0447	-0.0042
Xil_ama_d_ben_19033	Xil_ama	Amphilophus amarillo	CL Xilo√°	#7DC8F7	0.037	-0.046	-0.0067
Xil_ama_d_ben_19034	Xil_ama	Amphilophus amarillo	CL Xilo√°	#7DC8F7	0.0333	-0.0466	-0.005
Xil_ama_d_ben_19035	Xil_ama	Amphilophus amarillo	CL Xilo√°	#7DC8F7	0.0351	-0.0458	-0.0058
Xil_ama_d_ben_19315	Xil_ama	Amphilophus amarillo	CL Xilo√°	#7DC8F7	0.0362	-0.0472	-0.006
Xil_ama_d_ben_19481	Xil_ama	Amphilophus amarillo	CL Xilo√°	#7DC8F7	0.0344	-0.0447	-0.0045
Xil_ama_d_ben_19482	Xil_ama	Amphilophus amarillo	CL Xilo√°	#7DC8F7	0.0352	-0.0474	-0.0042
Xil_ama_d_ben_19503	Xil_ama	Amphilophus amarillo	CL Xilo√°	#7DC8F7	0.0359	-0.0465	-0.0035
Xil_sag_d_lim_00535	Xil_sag	Amphilophus sagittae	CL Xilo√°	#7DC8F7	0.0403	-0.0752	-0.007
Xil_sag_d_lim_00862	Xil_sag	Amphilophus sagittae	CL Xilo√°	#7DC8F7	0.0411	-0.0753	-0.0106
Xil_sag_d_lim_00878	Xil_xxx	Amphilophus spp. (hybrid)	CL Xilo√°	#7DC8F7	0.0423	-0.0773	-0.0099
Xil_sag_d_lim_00879	Xil_sag	Amphilophus sagittae	CL Xilo√°	#7DC8F7	0.0416	-0.0789	-0.0096
Xil_sag_d_lim_00882	Xil_xxx	Amphilophus spp. (hybrid)	CL Xilo√°	#7DC8F7	0.0411	-0.0732	-0.0081
Xil_sag_d_lim_00884	Xil_sag	Amphilophus sagittae	CL Xilo√°	#7DC8F7	0.0414	-0.0809	-0.0085
Xil_sag_d_lim_07639	Xil_sag	Amphilophus sagittae	CL Xilo√°	#7DC8F7	0.0416	-0.0829	-0.011
Xil_sag_d_lim_07710	Xil_sag	Amphilophus sagittae	CL Xilo√°	#7DC8F7	0.042	-0.0833	-0.0094
Xil_sag_d_lim_07785	Xil_sag	Amphilophus sagittae	CL Xilo√°	#7DC8F7	0.0416	-0.0808	-0.0119
Xil_sag_d_lim_13008	Xil_sag	Amphilophus sagittae	CL Xilo√°	#7DC8F7	0.0434	-0.0805	-0.0093
Xil_sag_d_lim_13032	Xil_sag	Amphilophus sagittae	CL Xilo√°	#7DC8F7	0.0426	-0.0805	-0.0083
Xil_sag_d_lim_13065	Xil_sag	Amphilophus sagittae	CL Xilo√°	#7DC8F7	0.0419	-0.0793	-0.0114
Xil_sag_d_lim_13066	Xil_sag	Amphilophus sagittae	CL Xilo√°	#7DC8F7	0.0405	-0.08	-0.0097
Xil_sag_d_lim_13067	Xil_sag	Amphilophus sagittae	CL Xilo√°	#7DC8F7	0.042	-0.0767	-0.0096
Xil_sag_d_lim_13070	Xil_sag	Amphilophus sagittae	CL Xilo√°	#7DC8F7	0.0419	-0.0774	-0.0097
Xil_sag_d_lim_13166	Xil_sag	Amphilophus sagittae	CL Xilo√°	#7DC8F7	0.0425	-0.0807	-0.0092
Xil_sag_d_lim_13173	Xil_sag	Amphilophus sagittae	CL Xilo√°	#7DC8F7	0.0417	-0.0807	-0.0085
Xil_sag_d_lim_17976	Xil_sag	Amphilophus sagittae	CL Xilo√°	#7DC8F7	0.0411	-0.0829	-0.0093
Xil_sag_d_lim_19498	Xil_sag	Amphilophus sagittae	CL Xilo√°	#7DC8F7	0.0415	-0.0787	-0.0089
Xil_sag_g_lim_07709	Xil_sag	Amphilophus sagittae	CL Xilo√°	#7DC8F7	0.0419	-0.0851	-0.0114
Xil_sag_g_lim_07786	Xil_sag	Amphilophus sagittae	CL Xilo√°	#7DC8F7	0.0419	-0.0805	-0.0109
Xil_sag_g_lim_13137	Xil_sag	Amphilophus sagittae	CL Xilo√°	#7DC8F7	0.0419	-0.0809	-0.0105
Xil_sag_g_lim_17980	Xil_sag	Amphilophus sagittae	CL Xilo√°	#7DC8F7	0.0422	-0.0859	-0.0114
Xil_vir_d_ben_00539	Xil_xxx	Amphilophus spp. (hybrid)	CL Xilo√°	#7DC8F7	0.0383	-0.056	-0.0049
Xil_vir_d_ben_00877	Xil_vir	Amphilophus viridis	CL Xilo√°	#7DC8F7	0.0383	-0.0492	-0.0064
Xil_vir_d_ben_01247	Xil_vir	Amphilophus viridis	CL Xilo√°	#7DC8F7	0.0375	-0.0486	-0.0064
Xil_vir_d_ben_01254	Xil_vir	Amphilophus viridis	CL Xilo√°	#7DC8F7	0.0358	-0.0463	-0.007
Xil_vir_d_ben_01263	Xil_vir	Amphilophus viridis	CL Xilo√°	#7DC8F7	0.0352	-0.042	-0.0056
Xil_vir_d_ben_13014	Xil_vir	Amphilophus viridis	CL Xilo√°	#7DC8F7	0.0366	-0.0433	-0.0059
Xil_vir_d_ben_13016	Xil_vir	Amphilophus viridis	CL Xilo√°	#7DC8F7	0.0355	-0.0479	-0.0085
Xil_vir_d_ben_13051	Xil_vir	Amphilophus viridis	CL Xilo√°	#7DC8F7	0.036	-0.0431	-0.0087
Xil_vir_d_ben_13075	Xil_vir	Amphilophus viridis	CL Xilo√°	#7DC8F7	0.0362	-0.0423	-0.007
Xil_vir_d_ben_13076	Xil_vir	Amphilophus viridis	CL Xilo√°	#7DC8F7	0.0361	-0.0422	-0.0071
Xil_vir_d_ben_13079	Xil_vir	Amphilophus viridis	CL Xilo√°	#7DC8F7	0.0366	-0.0464	-0.0049
Xil_vir_d_ben_13080	Xil_vir	Amphilophus viridis	CL Xilo√°	#7DC8F7	0.0372	-0.0448	-0.0092
Xil_vir_d_ben_13109	Xil_vir	Amphilophus viridis	CL Xilo√°	#7DC8F7	0.0344	-0.0452	-0.0076
Xil_vir_d_ben_13178	Xil_vir	Amphilophus viridis	CL Xilo√°	#7DC8F7	0.0371	-0.0477	-0.0047
Xil_vir_d_ben_13180	Xil_vir	Amphilophus viridis	CL Xilo√°	#7DC8F7	0.0357	-0.0431	-0.0069
Xil_vir_d_ben_19317	Xil_xxx	Amphilophus spp. (hybrid)	CL Xilo√°	#7DC8F7	0.0364	-0.0535	-0.0085
Xil_vir_d_ben_19319	Xil_vir	Amphilophus viridis	CL Xilo√°	#7DC8F7	0.0358	-0.0434	-0.0072
Xil_vir_d_ben_19323	Xil_vir	Amphilophus viridis	CL Xilo√°	#7DC8F7	0.035	-0.0456	-0.0055
Xil_vir_d_ben_19494	Xil_vir	Amphilophus viridis	CL Xilo√°	#7DC8F7	0.0351	-0.0455	-0.0066
Xil_xil_d_ben_00870	Xil_xxx	Amphilophus spp. (hybrid)	CL Xilo√°	#7DC8F7	0.0412	-0.0817	-0.0114
Xil_xil_d_ben_00872	Xil_xil	Amphilophus xiloaensis	CL Xilo√°	#7DC8F7	0.0414	-0.0764	-0.0085
Xil_xil_d_ben_00874	Xil_xil	Amphilophus xiloaensis	CL Xilo√°	#7DC8F7	0.041	-0.0778	-0.0098
Xil_xil_d_ben_00880	Xil_xil	Amphilophus xiloaensis	CL Xilo√°	#7DC8F7	0.0404	-0.0767	-0.0108
Xil_xil_d_ben_00881	Xil_xxx	Amphilophus spp. (hybrid)	CL Xilo√°	#7DC8F7	0.0407	-0.0737	-0.0086
Xil_xil_d_ben_00902	Xil_xxx	Amphilophus spp. (hybrid)	CL Xilo√°	#7DC8F7	0.0409	-0.0777	-0.0069
Xil_xil_d_ben_00915	Xil_xxx	Amphilophus spp. (hybrid)	CL Xilo√°	#7DC8F7	0.0419	-0.0767	-0.0106
Xil_xil_d_ben_07648	Xil_xxx	Amphilophus spp. (hybrid)	CL Xilo√°	#7DC8F7	0.0399	-0.0768	-0.0116
Xil_xil_d_ben_07653	Xil_xxx	Amphilophus spp. (hybrid)	CL Xilo√°	#7DC8F7	0.0416	-0.0804	-0.0118
Xil_xil_d_ben_07656	Xil_xxx	Amphilophus spp. (hybrid)	CL Xilo√°	#7DC8F7	0.0401	-0.077	-0.0092
Xil_xil_d_ben_13034	Xil_sag	Amphilophus sagittae	CL Xilo√°	#7DC8F7	0.0417	-0.0791	-0.0092
Xil_xil_d_ben_13113	Xil_xxx	Amphilophus spp. (hybrid)	CL Xilo√°	#7DC8F7	0.0419	-0.0775	-0.0113
Xil_xil_d_ben_13152	Xil_xil	Amphilophus xiloaensis	CL Xilo√°	#7DC8F7	0.0417	-0.0757	-0.0101
Xil_xil_d_ben_13275	Xil_xxx	Amphilophus spp. (hybrid)	CL Xilo√°	#7DC8F7	0.0415	-0.0793	-0.0104
Xil_xil_d_ben_13426	Xil_xxx	Amphilophus spp. (hybrid)	CL Xilo√°	#7DC8F7	0.0405	-0.0758	-0.0066
Xil_xil_d_ben_13446	Xil_sag	Amphilophus sagittae	CL Xilo√°	#7DC8F7	0.0402	-0.0794	-0.0118
Xil_xil_d_ben_17975	Xil_xil	Amphilophus xiloaensis	CL Xilo√°	#7DC8F7	0.0414	-0.0748	-0.0107
Xil_xil_d_ben_19484	Xil_sag	Amphilophus sagittae	CL Xilo√°	#7DC8F7	0.0412	-0.0827	-0.0107
Xil_xil_d_ben_19493	Xil_sag	Amphilophus sagittae	CL Xilo√°	#7DC8F7	0.0423	-0.0832	-0.0087
Xil_xil_d_ben_19501	Xil_xil	Amphilophus xiloaensis	CL Xilo√°	#7DC8F7	0.0398	-0.0785	-0.0132
Xil_xil_g_ben_00869	Xil_xil	Amphilophus xiloaensis	CL Xilo√°	#7DC8F7	0.0419	-0.0783	-0.0103
Xil_xil_g_ben_00871	Xil_xil	Amphilophus xiloaensis	CL Xilo√°	#7DC8F7	0.0412	-0.0785	-0.009
Xil_xil_g_ben_00873	Xil_xil	Amphilophus xiloaensis	CL Xilo√°	#7DC8F7	0.041	-0.0772	-0.0091
Xil_xil_g_ben_00875	Xil_xil	Amphilophus xiloaensis	CL Xilo√°	#7DC8F7	0.0401	-0.0755	-0.0109
Xil_xil_g_ben_01239	Xil_xil	Amphilophus xiloaensis	CL Xilo√°	#7DC8F7	0.0402	-0.0758	-0.0085
Xil_xil_g_ben_03841	Xil_xil	Amphilophus xiloaensis	CL Xilo√°	#7DC8F7	0.04	-0.0753	-0.0081
Xil_xil_g_ben_13154	Xil_xil	Amphilophus xiloaensis	CL Xilo√°	#7DC8F7	0.041	-0.0786	-0.0114
Xil_xil_g_ben_13262	Xil_xil	Amphilophus xiloaensis	CL Xilo√°	#7DC8F7	0.0416	-0.0749	-0.0105
Xil_xil_g_ben_13408	Xil_xil	Amphilophus xiloaensis	CL Xilo√°	#7DC8F7	0.0419	-0.076	-0.0111
Xil_xil_g_ben_13413	Xil_xil	Amphilophus xiloaensis	CL Xilo√°	#7DC8F7	0.0396	-0.0758	-0.0107
Xil_xil_g_ben_17981	Xil_sag	Amphilophus sagittae	CL Xilo√°	#7DC8F7	0.0435	-0.0844	-0.0102
Xil_xil_g_ben_19488	Xil_sag	Amphilophus sagittae	CL Xilo√°	#7DC8F7	0.0426	-0.085	-0.0124

## Sheet: Ext. Data Fig.1c
Sample_name	Group_short	Species	Lake	Color_species	PC1_Lake_Specific	PC2_Lake_Specific	PC3_Lake_Specific
Apo_cl2_d_ben_01074	Apo_ast	Amphilophus astorquii	CL Apoyo	#FF9FB8	0.0052	0.0196	-0.102
Apo_cl2_d_ben_01076	Apo_ast	Amphilophus astorquii	CL Apoyo	#FF9FB8	0.0072	0.0199	-0.0994
Apo_cl2_d_ben_01100	Apo_ast	Amphilophus astorquii	CL Apoyo	#FF9FB8	0.0007	0.0185	-0.1072
Apo_cl2_d_ben_01101	Apo_ast	Amphilophus astorquii	CL Apoyo	#FF9FB8	0.0036	0.019	-0.1019
Apo_cl2_d_ben_01102	Apo_ast	Amphilophus astorquii	CL Apoyo	#FF9FB8	0.0047	0.0198	-0.0991
Apo_cl2_d_ben_01103	Apo_ast	Amphilophus astorquii	CL Apoyo	#FF9FB8	0.0035	0.0205	-0.1035
Apo_cl2_d_ben_03979	Apo_ast	Amphilophus astorquii	CL Apoyo	#FF9FB8	0.0135	0.0275	-0.0895
Apo_cl2_d_ben_07674	Apo_ast	Amphilophus astorquii	CL Apoyo	#FF9FB8	0.0025	0.0193	-0.0977
Apo_cl2_d_ben_07682	Apo_ast	Amphilophus astorquii	CL Apoyo	#FF9FB8	0.0017	0.0244	-0.1014
Apo_cl2_d_ben_07683	Apo_ast	Amphilophus astorquii	CL Apoyo	#FF9FB8	0.0051	0.0156	-0.1073
Apo_cl2_d_ben_12407	Apo_ast	Amphilophus astorquii	CL Apoyo	#FF9FB8	0.0047	0.0186	-0.0961
Apo_cl2_d_ben_12451	Apo_ast	Amphilophus astorquii	CL Apoyo	#FF9FB8	0.0065	0.0212	-0.1047
Apo_cl2_d_ben_12494	Apo_ast	Amphilophus astorquii	CL Apoyo	#FF9FB8	0.0161	0.023	-0.0823
Apo_cl2_d_ben_12521	Apo_ast	Amphilophus astorquii	CL Apoyo	#FF9FB8	0.0048	0.0195	-0.1063
Apo_cl2_d_ben_13695	Apo_ast	Amphilophus astorquii	CL Apoyo	#FF9FB8	0.0054	0.0212	-0.0996
Apo_cl2_d_ben_13727	Apo_ast	Amphilophus astorquii	CL Apoyo	#FF9FB8	0.0064	0.0178	-0.0999
Apo_cl2_d_ben_13732	Apo_ast	Amphilophus astorquii	CL Apoyo	#FF9FB8	0.0107	0.0233	-0.0972
Apo_cl2_d_ben_18030	Apo_ast	Amphilophus astorquii	CL Apoyo	#FF9FB8	0.0245	0.0276	-0.097
Apo_cl2_d_ben_18449	Apo_ast	Amphilophus astorquii	CL Apoyo	#FF9FB8	0.0238	0.0268	-0.0913
Apo_cl2_d_ben_19353	Apo_ast	Amphilophus astorquii	CL Apoyo	#FF9FB8	0.0216	0.0291	-0.0939
Apo_cl2_d_ben_19361	Apo_ast	Amphilophus astorquii	CL Apoyo	#FF9FB8	0.0037	0.0213	-0.1047
Apo_cl2_d_ben_19362	Apo_ast	Amphilophus astorquii	CL Apoyo	#FF9FB8	0.0007	0.02	-0.1031
Apo_cl2_g_ben_18446	Apo_ast	Amphilophus astorquii	CL Apoyo	#FF9FB8	0.0038	0.0244	-0.1043
Apo_cl3_d_ben_01234	Apo_cha	Amphilophus chancho	CL Apoyo	#ED1D40	0.025	0.1362	0.1053
Apo_cl3_d_ben_03977	Apo_cha	Amphilophus chancho	CL Apoyo	#ED1D40	0.0349	0.1071	0.0947
Apo_cl3_d_ben_05663	Apo_cha	Amphilophus chancho	CL Apoyo	#ED1D40	0.0285	0.1355	0.1088
Apo_cl3_d_ben_05664	Apo_cha	Amphilophus chancho	CL Apoyo	#ED1D40	0.0273	0.1336	0.1079
Apo_cl3_d_ben_05665	Apo_cha	Amphilophus chancho	CL Apoyo	#ED1D40	0.0262	0.1369	0.1024
Apo_cl3_d_ben_05666	Apo_xxx	Amphilophus spp. (hybrid)	CL Apoyo	#FFFFFF	0.0076	0.0844	0.0447
Apo_cl3_d_ben_05667	Apo_cha	Amphilophus chancho	CL Apoyo	#ED1D40	0.0254	0.1313	0.1011
Apo_cl3_d_ben_07670	Apo_xxx	Amphilophus spp. (hybrid)	CL Apoyo	#FFFFFF	0.0184	0.1096	0.0571
Apo_cl3_d_ben_07690	Apo_xxx	Amphilophus spp. (hybrid)	CL Apoyo	#FFFFFF	-0.0369	0.0363	0.0751
Apo_cl3_d_ben_07699	Apo_xxx	Amphilophus spp. (hybrid)	CL Apoyo	#FFFFFF	-0.0048	0.0678	0.0365
Apo_cl3_d_ben_13713	Apo_cha	Amphilophus chancho	CL Apoyo	#ED1D40	0.0202	0.1222	0.0968
Apo_cl3_d_ben_18011	Apo_cha	Amphilophus chancho	CL Apoyo	#ED1D40	0.0282	0.1363	0.1014
Apo_cl3_d_ben_18034	Apo_cha	Amphilophus chancho	CL Apoyo	#ED1D40	0.0246	0.1313	0.0972
Apo_cl3_d_ben_18397	Apo_cha	Amphilophus chancho	CL Apoyo	#ED1D40	0.0246	0.1333	0.1073
Apo_cl3_d_ben_18399	Apo_cha	Amphilophus chancho	CL Apoyo	#ED1D40	0.0247	0.1348	0.1016
Apo_cl3_d_ben_18400	Apo_cha	Amphilophus chancho	CL Apoyo	#ED1D40	0.027	0.1309	0.1027
Apo_cl3_d_ben_18401	Apo_cha	Amphilophus chancho	CL Apoyo	#ED1D40	0.0235	0.1255	0.0928
Apo_cl3_d_ben_18412	Apo_cha	Amphilophus chancho	CL Apoyo	#ED1D40	0.0247	0.134	0.1075
Apo_cl3_d_ben_18423	Apo_xxx	Amphilophus spp. (hybrid)	CL Apoyo	#FFFFFF	0.0027	0.0608	0.0165
Apo_cl3_d_ben_19338	Apo_xxx	Amphilophus spp. (hybrid)	CL Apoyo	#FFFFFF	0.0241	0.0846	0.0453
Apo_cl3_d_ben_19363	Apo_cha	Amphilophus chancho	CL Apoyo	#ED1D40	0.0154	0.1087	0.0937
Apo_cl3_d_ben_19364	Apo_cha	Amphilophus chancho	CL Apoyo	#ED1D40	0.0246	0.129	0.0917
Apo_cl3_d_ben_19365	Apo_xxx	Amphilophus spp. (hybrid)	CL Apoyo	#FFFFFF	-0.0222	0.0542	0.0594
Apo_cl4_d_ben_03960	Apo_glo	Amphilophus globosus	CL Apoyo	#F97373	-0.1111	-0.065	0.0541
Apo_cl4_d_ben_07691	Apo_glo	Amphilophus globosus	CL Apoyo	#F97373	-0.1062	-0.0686	0.0456
Apo_cl4_d_ben_07692	Apo_glo	Amphilophus globosus	CL Apoyo	#F97373	-0.1115	-0.0696	0.0437
Apo_cl4_d_ben_07693	Apo_glo	Amphilophus globosus	CL Apoyo	#F97373	-0.1125	-0.0696	0.0518
Apo_cl4_d_ben_07701	Apo_glo	Amphilophus globosus	CL Apoyo	#F97373	-0.1068	-0.0698	0.044
Apo_cl4_d_ben_12443	Apo_glo	Amphilophus globosus	CL Apoyo	#F97373	-0.1108	-0.0693	0.05
Apo_cl4_d_ben_12553	Apo_glo	Amphilophus globosus	CL Apoyo	#F97373	-0.1112	-0.0667	0.0445
Apo_cl4_d_ben_12554	Apo_glo	Amphilophus globosus	CL Apoyo	#F97373	-0.11	-0.0676	0.0471
Apo_cl4_d_ben_12556	Apo_glo	Amphilophus globosus	CL Apoyo	#F97373	-0.1098	-0.071	0.05
Apo_cl4_d_ben_13504	Apo_glo	Amphilophus globosus	CL Apoyo	#F97373	-0.1092	-0.0719	0.0469
Apo_cl4_d_ben_13686	Apo_glo	Amphilophus globosus	CL Apoyo	#F97373	-0.0863	-0.0378	0.0376
Apo_cl4_d_ben_13715	Apo_xxx	Amphilophus spp. (hybrid)	CL Apoyo	#FFFFFF	-0.079	-0.0319	0.0351
Apo_cl4_d_ben_18037	Apo_glo	Amphilophus globosus	CL Apoyo	#F97373	-0.1126	-0.0684	0.0476
Apo_cl4_d_ben_18442	Apo_glo	Amphilophus globosus	CL Apoyo	#F97373	-0.1141	-0.0728	0.0529
Apo_cl4_d_ben_18443	Apo_glo	Amphilophus globosus	CL Apoyo	#F97373	-0.113	-0.0667	0.0517
Apo_cl4_d_ben_18444	Apo_glo	Amphilophus globosus	CL Apoyo	#F97373	-0.1084	-0.0724	0.0482
Apo_cl5_d_ben_02419	Apo_fla	Amphilophus flaveolus	CL Apoyo	#AF5151	-0.0164	0.0087	-0.0526
Apo_cl5_d_ben_02426	Apo_fla	Amphilophus flaveolus	CL Apoyo	#AF5151	-0.0195	0.008	-0.0704
Apo_cl5_d_ben_03120	Apo_fla	Amphilophus flaveolus	CL Apoyo	#AF5151	-0.015	0.0047	-0.0596
Apo_cl5_d_ben_03972	Apo_fla	Amphilophus flaveolus	CL Apoyo	#AF5151	-0.028	0.0091	-0.047
Apo_cl5_d_ben_03975	Apo_fla	Amphilophus flaveolus	CL Apoyo	#AF5151	-0.0324	0.0052	-0.0514
Apo_cl5_d_ben_07689	Apo_fla	Amphilophus flaveolus	CL Apoyo	#AF5151	-0.0352	-0.0006	-0.0506
Apo_cl5_d_ben_12413	Apo_fla	Amphilophus flaveolus	CL Apoyo	#AF5151	-0.0174	0.009	-0.0616
Apo_cl5_d_ben_12437	Apo_fla	Amphilophus flaveolus	CL Apoyo	#AF5151	-0.0172	0.0109	-0.0527
Apo_cl5_d_ben_12440	Apo_fla	Amphilophus flaveolus	CL Apoyo	#AF5151	-0.0155	0.0099	-0.0582
Apo_cl5_d_ben_12454	Apo_fla	Amphilophus flaveolus	CL Apoyo	#AF5151	-0.0333	0.0048	-0.0555
Apo_cl5_d_ben_12478	Apo_fla	Amphilophus flaveolus	CL Apoyo	#AF5151	-0.0141	0.0096	-0.054
Apo_cl5_d_ben_12479	Apo_fla	Amphilophus flaveolus	CL Apoyo	#AF5151	-0.0163	0.0071	-0.0558
Apo_cl5_d_ben_12482	Apo_fla	Amphilophus flaveolus	CL Apoyo	#AF5151	-0.0131	0.012	-0.0609
Apo_cl5_d_ben_13245	Apo_fla	Amphilophus flaveolus	CL Apoyo	#AF5151	-0.0111	0.0088	-0.058
Apo_cl5_d_ben_13700	Apo_xxx	Amphilophus spp. (hybrid)	CL Apoyo	#FFFFFF	0.0151	-0.0069	-0.0488
Apo_cl5_d_ben_18032	Apo_fla	Amphilophus flaveolus	CL Apoyo	#AF5151	-0.0037	0.0057	-0.0534
Apo_cl5_d_ben_18036	Apo_fla	Amphilophus flaveolus	CL Apoyo	#AF5151	-0.0195	0.0116	-0.0688
Apo_glo_d_ben_MO618	Apo_glo	Amphilophus globosus	CL Apoyo	#F97373	-0.1119	-0.0719	0.0472
Apo_glo_d_ben_MO621	Apo_glo	Amphilophus globosus	CL Apoyo	#F97373	-0.1168	-0.0693	0.0492
Apo_glo_d_ben_MO622	Apo_glo	Amphilophus globosus	CL Apoyo	#F97373	-0.0988	-0.0571	0.0417
Apo_glo_d_ben_MO625	Apo_glo	Amphilophus globosus	CL Apoyo	#F97373	-0.1047	-0.0651	0.0462
Apo_glo_d_ben_MO627	Apo_glo	Amphilophus globosus	CL Apoyo	#F97373	-0.1076	-0.0693	0.045
Apo_glo_d_ben_MO630	Apo_glo	Amphilophus globosus	CL Apoyo	#F97373	-0.108	-0.0672	0.0467
Apo_glo_d_ben_MO631	Apo_glo	Amphilophus globosus	CL Apoyo	#F97373	-0.1127	-0.0708	0.0526
Apo_glo_d_ben_MO636	Apo_glo	Amphilophus globosus	CL Apoyo	#F97373	-0.1084	-0.0663	0.046
Apo_glo_d_ben_MO640	Apo_glo	Amphilophus globosus	CL Apoyo	#F97373	-0.1131	-0.0719	0.0519
Apo_glo_d_ben_MO642	Apo_glo	Amphilophus globosus	CL Apoyo	#F97373	-0.1113	-0.0673	0.0468
Apo_sup_d_ben_MO164	Apo_sup	Amphilophus supercilius	CL Apoyo	#F93A88	-0.0103	0.0435	-0.0633
Apo_sup_d_ben_MO247	Apo_sup	Amphilophus supercilius	CL Apoyo	#F93A88	-0.007	0.0468	-0.0609
Apo_sup_d_ben_MO250	Apo_sup	Amphilophus supercilius	CL Apoyo	#F93A88	-0.0041	0.0446	-0.0627
Apo_sup_d_ben_MO251	Apo_sup	Amphilophus supercilius	CL Apoyo	#F93A88	-0.0056	0.047	-0.0585
Apo_sup_d_ben_MO252	Apo_sup	Amphilophus supercilius	CL Apoyo	#F93A88	-0.0091	0.0429	-0.0655
Apo_sup_d_ben_MO629	Apo_sup	Amphilophus supercilius	CL Apoyo	#F93A88	-0.0081	0.0473	-0.0656
Apo_sup_d_ben_MO723	Apo_sup	Amphilophus supercilius	CL Apoyo	#F93A88	-0.0099	0.0487	-0.0657
Apo_sup_d_ben_MO728	Apo_sup	Amphilophus supercilius	CL Apoyo	#F93A88	-0.0063	0.0454	-0.0604
Apo_sup_d_ben_MO735	Apo_sup	Amphilophus supercilius	CL Apoyo	#F93A88	-0.0081	0.0473	-0.0668
Apo_sup_d_ben_MO736	Apo_sup	Amphilophus supercilius	CL Apoyo	#F93A88	-0.0062	0.0434	-0.0612
Apo_zal_d_lim_03119	Apo_zal	Amphilophus supercilius	CL Apoyo	#821426	0.1285	-0.0973	0.0387
Apo_zal_d_lim_03122	Apo_zal	Amphilophus zaliosus	CL Apoyo	#821426	0.1261	-0.0998	0.0349
Apo_zal_d_lim_03124	Apo_zal	Amphilophus zaliosus	CL Apoyo	#821426	0.1292	-0.0992	0.0346
Apo_zal_d_lim_03964	Apo_zal	Amphilophus zaliosus	CL Apoyo	#821426	0.1266	-0.0951	0.0327
Apo_zal_d_lim_03965	Apo_zal	Amphilophus zaliosus	CL Apoyo	#821426	0.1255	-0.094	0.0288
Apo_zal_d_lim_03969	Apo_zal	Amphilophus zaliosus	CL Apoyo	#821426	0.134	-0.097	0.0363
Apo_zal_d_lim_03976	Apo_zal	Amphilophus zaliosus	CL Apoyo	#821426	0.1171	-0.0901	0.0302
Apo_zal_d_lim_05386	Apo_zal	Amphilophus zaliosus	CL Apoyo	#821426	0.1182	-0.0901	0.0271
Apo_zal_d_lim_05396	Apo_zal	Amphilophus zaliosus	CL Apoyo	#821426	0.1311	-0.0967	0.0335
Apo_zal_d_lim_07676	Apo_zal	Amphilophus zaliosus	CL Apoyo	#821426	0.1038	-0.0786	0.0196
Apo_zal_d_lim_07678	Apo_zal	Amphilophus zaliosus	CL Apoyo	#821426	0.1048	-0.078	0.0161
Apo_zal_d_lim_07687	Apo_zal	Amphilophus zaliosus	CL Apoyo	#821426	0.1266	-0.0951	0.0339
Apo_zal_d_lim_07697	Apo_zal	Amphilophus zaliosus	CL Apoyo	#821426	0.1276	-0.096	0.0357
Apo_zal_d_lim_12498	Apo_zal	Amphilophus zaliosus	CL Apoyo	#821426	0.1	-0.0762	0.0153
Apo_zal_d_lim_12523	Apo_zal	Amphilophus zaliosus	CL Apoyo	#821426	0.1407	-0.1016	0.0532
Apo_zal_d_lim_12534	Apo_zal	Amphilophus zaliosus	CL Apoyo	#821426	0.141	-0.0985	0.0499
Apo_zal_d_lim_18026	Apo_zal	Amphilophus zaliosus	CL Apoyo	#821426	0.1369	-0.1001	0.0447
Apo_zal_d_lim_18031	Apo_zal	Amphilophus zaliosus	CL Apoyo	#821426	0.1359	-0.0982	0.0476
Apo_zal_d_lim_18413	Apo_zal	Amphilophus zaliosus	CL Apoyo	#821426	0.0985	-0.0592	0.0213
Apo_zal_d_lim_19349	Apo_zal	Amphilophus zaliosus	CL Apoyo	#821426	0.1293	-0.0966	0.0361
Apo_zal_d_lim_19352	Apo_zal	Amphilophus zaliosus	CL Apoyo	#821426	0.1229	-0.0881	0.0366
AsL_cit_d_nlp_02325	AsL_cit	Amphilophus cf. citrinellus	CL As. León	#30D5C8	0.0898	-0.0101	0.332
AsL_cit_d_nlp_02326	AsL_cit	Amphilophus cf. citrinellus	CL As. León	#30D5C8	0.1295	0.1019	0.0923
AsL_cit_d_nlp_02327	AsL_cit	Amphilophus cf. citrinellus	CL As. León	#30D5C8	0.0791	-0.1102	-0.0858
AsL_cit_d_nlp_02328	AsL_cit	Amphilophus cf. citrinellus	CL As. León	#30D5C8	0.0938	-0.1353	-0.1803
AsL_cit_d_nlp_02329	AsL_cit	Amphilophus cf. citrinellus	CL As. León	#30D5C8	0.0801	-0.023	0.0003
AsL_cit_d_nlp_02331	AsL_cit	Amphilophus cf. citrinellus	CL As. León	#30D5C8	0.0653	0.1309	0.159
AsL_cit_d_nlp_02332	AsL_cit	Amphilophus cf. citrinellus	CL As. León	#30D5C8	0.1016	0.0088	-0.036
AsL_cit_d_nlp_02333	AsL_cit	Amphilophus cf. citrinellus	CL As. León	#30D5C8	0.0814	0.1533	0.1243
AsL_cit_d_nlp_02341	AsL_cit	Amphilophus cf. citrinellus	CL As. León	#30D5C8	0.1222	0.0799	0.1405
AsL_cit_d_nlp_02343	AsL_cit	Amphilophus cf. citrinellus	CL As. León	#30D5C8	0.1239	-0.0133	0.0785
AsL_cit_d_nlp_02345	AsL_cit	Amphilophus cf. citrinellus	CL As. León	#30D5C8	0.0704	0.1559	0.035
AsL_cit_d_nlp_02346	AsL_cit	Amphilophus cf. citrinellus	CL As. León	#30D5C8	0.0765	-0.063	-0.1038
AsL_cit_d_nlp_02347	AsL_cit	Amphilophus cf. citrinellus	CL As. León	#30D5C8	0.0612	0.2473	0.1088
AsL_cit_d_nlp_02351	AsL_cit	Amphilophus cf. citrinellus	CL As. León	#30D5C8	0.091	-0.369	-0.504
AsL_cit_d_nlp_02353	AsL_cit	Amphilophus cf. citrinellus	CL As. León	#30D5C8	0.0937	0.0569	0.354
AsL_cit_d_nlp_02355	AsL_cit	Amphilophus cf. citrinellus	CL As. León	#30D5C8	0.1064	-0.0748	-0.2708
AsL_cit_d_nlp_02356	AsL_cit	Amphilophus cf. citrinellus	CL As. León	#30D5C8	0.1232	-0.1393	-0.2061
AsL_cit_g_nlp_00122	AsL_cit	Amphilophus cf. citrinellus	CL As. León	#30D5C8	-0.5469	-0.6595	0.3821
AsL_cit_g_nlp_13291	AsL_cit	Amphilophus cf. citrinellus	CL As. León	#30D5C8	-0.4906	0.2932	-0.3106
AsL_cit_g_nlp_13323	AsL_cit	Amphilophus cf. citrinellus	CL As. León	#30D5C8	-0.5517	0.3695	-0.1096
AsM_tol_d_mid_02394	AsM_tol	Amphilophus tolteca	CL As. Managua	#FFC901	0.2066	-0.25	0.0212
AsM_tol_d_mid_02395	AsM_tol	Amphilophus tolteca	CL As. Managua	#FFC901	-0.0443	0.262	-0.2646
AsM_tol_d_mid_02396	AsM_tol	Amphilophus tolteca	CL As. Managua	#FFC901	0.1286	-0.029	0.1726
AsM_tol_d_mid_02397	AsM_tol	Amphilophus tolteca	CL As. Managua	#FFC901	0.1667	-0.2152	-0.0187
AsM_tol_d_mid_02398	AsM_tol	Amphilophus tolteca	CL As. Managua	#FFC901	0.0024	0.0007	-0.438
AsM_tol_d_mid_02410	AsM_tol	Amphilophus tolteca	CL As. Managua	#FFC901	0.2021	-0.2082	0.0753
AsM_tol_d_mid_02411	AsM_tol	Amphilophus tolteca	CL As. Managua	#FFC901	-0.0505	0.4433	0.3012
AsM_tol_d_mid_02590	AsM_tol	Amphilophus tolteca	CL As. Managua	#FFC901	0.2298	-0.2597	0.2491
AsM_tol_d_sho_02375	AsM_tol	Amphilophus tolteca	CL As. Managua	#FFC901	0.0527	-0.1335	-0.1039
AsM_tol_d_sho_02383	AsM_tol	Amphilophus tolteca	CL As. Managua	#FFC901	0.0461	0.254	0.047
AsM_tol_d_sho_02388	AsM_tol	Amphilophus tolteca	CL As. Managua	#FFC901	-0.0609	0.1756	-0.2522
AsM_tol_d_sho_02389	AsM_tol	Amphilophus tolteca	CL As. Managua	#FFC901	-0.6046	-0.262	0.107
AsM_tol_d_sho_02391	AsM_tol	Amphilophus tolteca	CL As. Managua	#FFC901	-0.0377	0.3463	0.3944
AsM_tol_d_sho_02392	AsM_tol	Amphilophus tolteca	CL As. Managua	#FFC901	0.0194	0.0436	-0.3385
AsM_tol_d_sho_02591	AsM_tol	Amphilophus tolteca	CL As. Managua	#FFC901	0.2284	-0.2597	0.1603
AsM_tol_g_mid_02366	AsM_tol	Amphilophus tolteca	CL As. Managua	#FFC901	-0.6033	-0.2577	0.11
AsM_tol_g_sho_02368	AsM_tol	Amphilophus tolteca	CL As. Managua	#FFC901	0.0139	0.2371	0.2028
AsM_tol_g_sho_02369	AsM_tol	Amphilophus tolteca	CL As. Managua	#FFC901	-0.0594	0.0989	-0.3266
AsM_tol_g_sho_02370	AsM_tol	Amphilophus tolteca	CL As. Managua	#FFC901	0.1351	-0.0669	-0.0649
AsM_tol_g_sho_02371	AsM_tol	Amphilophus tolteca	CL As. Managua	#FFC901	0.0289	0.0804	-0.0337
Aye_cit_d_lip_00378	Aye_cit	Amphilophus cf. citrinellus	CL Apoyeque	#FFA500	-0.1232	0.0181	-0.1374
Aye_cit_d_lip_00678	Aye_cit	Amphilophus cf. citrinellus	CL Apoyeque	#FFA500	0.0147	0.158	-0.0696
Aye_cit_d_lip_00718	Aye_cit	Amphilophus cf. citrinellus	CL Apoyeque	#FFA500	0.0191	0.3418	-0.1397
Aye_cit_d_lip_00945	Aye_cit	Amphilophus cf. citrinellus	CL Apoyeque	#FFA500	-0.165	0.0264	-0.0393
Aye_cit_d_lip_00948	Aye_cit	Amphilophus cf. citrinellus	CL Apoyeque	#FFA500	0.0112	-0.1077	-0.1381
Aye_cit_d_lip_00954	Aye_cit	Amphilophus cf. citrinellus	CL Apoyeque	#FFA500	-0.2154	0.1425	-0.1199
Aye_cit_d_lip_00955	Aye_cit	Amphilophus cf. citrinellus	CL Apoyeque	#FFA500	0.0548	-0.1862	-0.2934
Aye_cit_d_lip_00973	Aye_cit	Amphilophus cf. citrinellus	CL Apoyeque	#FFA500	0.1135	-0.1018	0.069
Aye_cit_d_lip_00980	Aye_cit	Amphilophus cf. citrinellus	CL Apoyeque	#FFA500	0.1158	-0.2303	-0.1655
Aye_cit_d_lip_00999	Aye_cit	Amphilophus cf. citrinellus	CL Apoyeque	#FFA500	-0.1608	0.0576	0.1771
Aye_cit_d_lip_01046	Aye_cit	Amphilophus cf. citrinellus	CL Apoyeque	#FFA500	-0.0889	-0.0422	-0.1158
Aye_cit_d_lip_02432	Aye_cit	Amphilophus cf. citrinellus	CL Apoyeque	#FFA500	0.064	0.2538	0.2064
Aye_cit_d_lip_02448	Aye_cit	Amphilophus cf. citrinellus	CL Apoyeque	#FFA500	0.2169	-0.0615	0.231
Aye_cit_d_lip_05114	Aye_cit	Amphilophus cf. citrinellus	CL Apoyeque	#FFA500	0.0518	-0.0805	-0.1356
Aye_cit_d_lip_07897	Aye_cit	Amphilophus cf. citrinellus	CL Apoyeque	#FFA500	-0.3349	-0.1176	-0.0435
Aye_cit_d_lip_07903	Aye_cit	Amphilophus cf. citrinellus	CL Apoyeque	#FFA500	0.058	0.0879	-0.1208
Aye_cit_d_lip_17863	Aye_cit	Amphilophus cf. citrinellus	CL Apoyeque	#FFA500	-0.0025	0.0464	0.0336
Aye_cit_d_lip_17875	Aye_cit	Amphilophus cf. citrinellus	CL Apoyeque	#FFA500	0.0962	-0.2493	-0.0453
Aye_cit_d_nlp_00654	Aye_cit	Amphilophus cf. citrinellus	CL Apoyeque	#FFA500	0.0155	0.0451	-0.2349
Aye_cit_d_nlp_00660	Aye_cit	Amphilophus cf. citrinellus	CL Apoyeque	#FFA500	-0.024	-0.0017	-0.1825
Aye_cit_d_nlp_00675	Aye_cit	Amphilophus cf. citrinellus	CL Apoyeque	#FFA500	0.0577	-0.0988	0.1817
Aye_cit_d_nlp_02437	Aye_cit	Amphilophus cf. citrinellus	CL Apoyeque	#FFA500	0.1228	0.3228	-0.2293
Aye_cit_d_nlp_02460	Aye_cit	Amphilophus cf. citrinellus	CL Apoyeque	#FFA500	0.1402	0.1064	0.2405
Aye_cit_d_nlp_02461	Aye_cit	Amphilophus cf. citrinellus	CL Apoyeque	#FFA500	0.0713	-0.0675	-0.1004
Aye_cit_d_nlp_02462	Aye_cit	Amphilophus cf. citrinellus	CL Apoyeque	#FFA500	0.0695	0.0577	0.2583
Aye_cit_d_nlp_05120	Aye_cit	Amphilophus cf. citrinellus	CL Apoyeque	#FFA500	0.0017	0.2921	0.1511
Aye_cit_d_nlp_13518	Aye_cit	Amphilophus cf. citrinellus	CL Apoyeque	#FFA500	-0.0969	0.2479	0.0325
Aye_cit_d_nlp_13523	Aye_cit	Amphilophus cf. citrinellus	CL Apoyeque	#FFA500	0.0516	-0.1022	-0.3001
Aye_cit_d_nlp_13549	Aye_cit	Amphilophus cf. citrinellus	CL Apoyeque	#FFA500	0.3986	-0.0152	0.0173
Aye_cit_d_nlp_17850	Aye_cit	Amphilophus cf. citrinellus	CL Apoyeque	#FFA500	0.1011	-0.1191	0.1011
Aye_cit_d_nlp_17859	Aye_cit	Amphilophus cf. citrinellus	CL Apoyeque	#FFA500	0.265	0.037	0.0539
Aye_cit_d_nlp_17860	Aye_cit	Amphilophus cf. citrinellus	CL Apoyeque	#FFA500	-0.1417	-0.1196	-0.0061
Aye_cit_d_nlp_17861	Aye_cit	Amphilophus cf. citrinellus	CL Apoyeque	#FFA500	-0.0836	-0.0012	0.0604
Aye_cit_d_nlp_17862	Aye_cit	Amphilophus cf. citrinellus	CL Apoyeque	#FFA500	-0.1284	0.0122	-0.0176
Aye_cit_g_lip_02431	Aye_cit	Amphilophus cf. citrinellus	CL Apoyeque	#FFA500	-0.2521	-0.2028	0.3016
Aye_cit_g_lip_07890	Aye_cit	Amphilophus cf. citrinellus	CL Apoyeque	#FFA500	-0.1417	-0.3358	0.0897
Aye_cit_g_nlp_02444	Aye_cit	Amphilophus cf. citrinellus	CL Apoyeque	#FFA500	0.0586	-0.2466	0.1875
Aye_cit_g_nlp_14194	Aye_cit	Amphilophus cf. citrinellus	CL Apoyeque	#FFA500	0.145	0.0169	-0.0415
Aye_cit_g_nlp_14197	Aye_cit	Amphilophus cf. citrinellus	CL Apoyeque	#FFA500	-0.4539	0.1296	0.0734
Aye_cit_g_nlp_14200	Aye_cit	Amphilophus cf. citrinellus	CL Apoyeque	#FFA500	0.1049	0.0842	0.2082
Man_cit_d_nlp_02589	Man_cit	Amphilophus citrinellus	GL Managua	#50C878	-0.087	0.07	0.0293
Man_cit_d_nlp_03928	Man_cit	Amphilophus citrinellus	GL Managua	#50C878	-0.0641	-0.0834	0.0154
Man_cit_d_nlp_07731	Man_cit	Amphilophus citrinellus	GL Managua	#50C878	-0.0819	-0.1212	-0.2288
Man_cit_d_nlp_07736	Man_cit	Amphilophus citrinellus	GL Managua	#50C878	-0.0756	-0.1139	-0.2533
Man_cit_d_nlp_07737	Man_cit	Amphilophus citrinellus	GL Managua	#50C878	-0.0687	0.0442	0.0039
Man_cit_d_nlp_07738	Man_cit	Amphilophus citrinellus	GL Managua	#50C878	-0.0726	-0.1549	-0.2621
Man_cit_d_nlp_07739	Man_cit	Amphilophus citrinellus	GL Managua	#50C878	-0.0876	0.0397	-0.0496
Man_cit_d_nlp_13350	Man_cit	Amphilophus citrinellus	GL Managua	#50C878	-0.1044	0.1387	0.0259
Man_cit_d_nlp_13358	Man_cit	Amphilophus citrinellus	GL Managua	#50C878	-0.0733	-0.1078	-0.1839
Man_cit_d_nlp_13370	Man_cit	Amphilophus citrinellus	GL Managua	#50C878	-0.0833	-0.1239	-0.2504
Man_cit_d_nlp_13458	Man_cit	Amphilophus citrinellus	GL Managua	#50C878	-0.088	0.1437	0.0503
Man_cit_d_nlp_13676	Man_cit	Amphilophus citrinellus	GL Managua	#50C878	-0.0797	0.0406	-0.0138
Man_cit_d_nlp_13677	Man_cit	Amphilophus citrinellus	GL Managua	#50C878	-0.0672	-0.095	-0.0416
Man_cit_g_nlp_02584	Man_cit	Amphilophus citrinellus	GL Managua	#50C878	-0.0736	0.0699	0.0251
Man_cit_g_nlp_03043	Man_cit	Amphilophus citrinellus	GL Managua	#50C878	-0.0966	0.1074	-0.0155
Man_cit_g_nlp_03926	Man_cit	Amphilophus citrinellus	GL Managua	#50C878	-0.0912	0.1306	-0.0016
Man_cit_g_nlp_07740	Man_cit	Amphilophus citrinellus	GL Managua	#50C878	-0.0867	0.1069	0.0388
Man_cit_g_nlp_07741	Man_cit	Amphilophus citrinellus	GL Managua	#50C878	-0.0813	0.0492	0.0156
Man_cit_g_nlp_13376	Man_cit	Amphilophus citrinellus	GL Managua	#50C878	-0.0733	0.0347	-0.0142
Man_cit_g_nlp_13460	Man_cit	Amphilophus citrinellus	GL Managua	#50C878	-0.0993	0.1259	0.0254
Man_cit_g_nlp_13946	Man_cit	Amphilophus citrinellus	GL Managua	#50C878	-0.1116	0.1661	0.0472
Man_cit_g_nlp_13947	Man_cit	Amphilophus citrinellus	GL Managua	#50C878	-0.0959	0.1358	-0.0195
Man_cit_g_nlp_14025	Man_cit	Amphilophus citrinellus	GL Managua	#50C878	-0.0694	0.0552	0.0421
Man_cit_g_nlp_14026	Man_cit	Amphilophus citrinellus	GL Managua	#50C878	-0.1013	0.1627	0.0406
Man_cit_g_nlp_14029	Man_cit	Amphilophus citrinellus	GL Managua	#50C878	-0.0582	0.013	0.0637
Man_lab_d_lip_02404	Man_lab	Amphilophus labiatus	GL Managua	#00581A	0.1438	0.0337	-0.0416
Man_lab_d_lip_02582	Man_lab	Amphilophus labiatus	GL Managua	#00581A	0.1606	0.0456	-0.0289
Man_lab_d_lip_02583	Man_lab	Amphilophus labiatus	GL Managua	#00581A	0.1533	0.04	-0.0238
Man_lab_d_lip_05002	Man_lab	Amphilophus labiatus	GL Managua	#00581A	0.1536	0.0226	-0.0012
Man_lab_d_lip_05249	Man_lab	Amphilophus labiatus	GL Managua	#00581A	-0.0234	-0.1338	0.1346
Man_lab_d_lip_05251	Man_lab	Amphilophus labiatus	GL Managua	#00581A	0.0045	-0.1395	0.1186
Man_lab_d_lip_05335	Man_lab	Amphilophus labiatus	GL Managua	#00581A	-0.0254	-0.1352	0.1345
Man_lab_d_lip_05598	Man_lab	Amphilophus labiatus	GL Managua	#00581A	-0.0201	-0.1432	0.1431
Man_lab_d_lip_05600	Man_lab	Amphilophus labiatus	GL Managua	#00581A	0.1479	0.0434	-0.0264
Man_lab_d_lip_05816	Man_lab	Amphilophus labiatus	GL Managua	#00581A	0.1513	0.0303	-0.0379
Man_lab_d_lip_05819	Man_lab	Amphilophus labiatus	GL Managua	#00581A	0.1464	0.0408	-0.0397
Man_lab_d_lip_05825	Man_lab	Amphilophus labiatus	GL Managua	#00581A	0.1587	0.0393	-0.0152
Man_lab_d_lip_13345	Man_lab	Amphilophus labiatus	GL Managua	#00581A	0.1427	0.0463	-0.0179
Man_lab_d_lip_13346	Man_lab	Amphilophus labiatus	GL Managua	#00581A	0.1516	0.0193	-0.0325
Man_lab_d_lip_13348	Man_lab	Amphilophus labiatus	GL Managua	#00581A	-0.0161	-0.1407	0.1348
Man_lab_d_lip_13351	Man_lab	Amphilophus labiatus	GL Managua	#00581A	0.1433	0.0302	-0.01
Man_lab_d_lip_13356	Man_lab	Amphilophus labiatus	GL Managua	#00581A	-0.0012	-0.152	0.1369
Man_lab_d_lip_13357	Man_lab	Amphilophus labiatus	GL Managua	#00581A	-0.0134	-0.1436	0.127
Man_lab_d_lip_13360	Man_lab	Amphilophus labiatus	GL Managua	#00581A	0.075	-0.0348	0.0339
Man_lab_d_lip_13933	Man_lab	Amphilophus labiatus	GL Managua	#00581A	-0.01	-0.1258	0.1226
Man_lab_d_lip_13936	Man_lab	Amphilophus labiatus	GL Managua	#00581A	0.1525	0.0447	-0.0331
Man_lab_d_lip_14027	Man_lab	Amphilophus labiatus	GL Managua	#00581A	0.1507	0.0443	-0.0418
Man_lab_d_lip_14598	Man_lab	Amphilophus labiatus	GL Managua	#00581A	0.1531	0.0464	-0.0294
Man_lab_g_lip_13361	Man_lab	Amphilophus labiatus	GL Managua	#00581A	-0.0028	-0.0943	0.0825
Man_lab_g_lip_13362	Man_lab	Amphilophus labiatus	GL Managua	#00581A	0.0026	-0.1159	0.1227
Mas_cit_d_lip_00033	Mas_cit	Amphilophus cf. citrinellus	CL Masaya	#F5DEB3	-0.048	0.0298	0.0086
Mas_cit_d_lip_03497	Mas_cit	Amphilophus cf. citrinellus	CL Masaya	#F5DEB3	-0.0371	0.0234	-0.0004
Mas_cit_d_lip_03516	Mas_cit	Amphilophus cf. citrinellus	CL Masaya	#F5DEB3	-0.0447	0.0165	0.0328
Mas_cit_d_lip_13896	Mas_cit	Amphilophus cf. citrinellus	CL Masaya	#F5DEB3	0.0387	0.0625	0.007
Mas_cit_d_lip_14154	Mas_cit	Amphilophus cf. citrinellus	CL Masaya	#F5DEB3	0.0791	-0.019	0.2256
Mas_cit_d_lip_14156	Mas_cit	Amphilophus cf. citrinellus	CL Masaya	#F5DEB3	-0.0386	0.0351	-0.0554
Mas_cit_d_lip_19434	Mas_cit	Amphilophus cf. citrinellus	CL Masaya	#F5DEB3	-0.0056	0.0552	0.169
Mas_cit_d_nlp_00034	Mas_cit	Amphilophus cf. citrinellus	CL Masaya	#F5DEB3	-0.0665	0.0195	-0.0264
Mas_cit_d_nlp_02508	Mas_cit	Amphilophus cf. citrinellus	CL Masaya	#F5DEB3	-0.081	0.0472	-0.045
Mas_cit_d_nlp_03886	Mas_cit	Amphilophus cf. citrinellus	CL Masaya	#F5DEB3	-0.073	0.0226	-0.1211
Mas_cit_d_nlp_03887	Mas_cit	Amphilophus cf. citrinellus	CL Masaya	#F5DEB3	-0.0719	0.0316	-0.0272
Mas_cit_d_nlp_03889	Mas_cit	Amphilophus cf. citrinellus	CL Masaya	#F5DEB3	-0.0744	0.0123	-0.0202
Mas_cit_d_nlp_13917	Mas_cit	Amphilophus cf. citrinellus	CL Masaya	#F5DEB3	-0.09	0.0395	0.0275
Mas_cit_d_nlp_13922	Mas_cit	Amphilophus cf. citrinellus	CL Masaya	#F5DEB3	-0.0715	0.0516	0.0064
Mas_cit_d_nlp_14146	Mas_cit	Amphilophus cf. citrinellus	CL Masaya	#F5DEB3	-0.079	0.0541	0.032
Mas_cit_d_nlp_19404	Mas_cit	Amphilophus cf. citrinellus	CL Masaya	#F5DEB3	-0.0703	0.0355	0.0152
Mas_cit_d_nlp_19429	Mas_cit	Amphilophus cf. citrinellus	CL Masaya	#F5DEB3	-0.0796	0.0437	0.046
Mas_cit_d_nlp_19431	Mas_cit	Amphilophus cf. citrinellus	CL Masaya	#F5DEB3	-0.0764	0.0608	-0.0655
Mas_cit_d_nlp_19456	Mas_cit	Amphilophus cf. citrinellus	CL Masaya	#F5DEB3	-0.0679	0.0414	0.0507
Mas_cit_d_nlp_19459	Mas_cit	Amphilophus cf. citrinellus	CL Masaya	#F5DEB3	-0.0883	0.056	0.0203
Mas_cit_g_lip_02499	Mas_cit	Amphilophus cf. citrinellus	CL Masaya	#F5DEB3	0.0119	0.0146	0.0324
Mas_cit_g_lip_02500	Mas_cit	Amphilophus cf. citrinellus	CL Masaya	#F5DEB3	0.1094	-0.1054	0.4735
Mas_cit_g_lip_02501	Mas_cit	Amphilophus cf. citrinellus	CL Masaya	#F5DEB3	0.2641	0.0193	-0.201
Mas_cit_g_lip_02502	Mas_cit	Amphilophus cf. citrinellus	CL Masaya	#F5DEB3	0.2579	0.0142	-0.1892
Mas_cit_g_lip_07577	Mas_cit	Amphilophus cf. citrinellus	CL Masaya	#F5DEB3	0.1805	-0.0489	0.2173
Mas_cit_g_lip_13895	Mas_cit	Amphilophus cf. citrinellus	CL Masaya	#F5DEB3	0.2222	0.039	-0.1724
Mas_cit_g_lip_13902	Mas_cit	Amphilophus cf. citrinellus	CL Masaya	#F5DEB3	-0.0359	-0.0546	0.059
Mas_cit_g_lip_13903	Mas_cit	Amphilophus cf. citrinellus	CL Masaya	#F5DEB3	0.2472	0.0157	-0.1161
Mas_cit_g_lip_13911	Mas_cit	Amphilophus cf. citrinellus	CL Masaya	#F5DEB3	0.0901	-0.1761	0.5554
Mas_cit_g_lip_13912	Mas_cit	Amphilophus cf. citrinellus	CL Masaya	#F5DEB3	-0.0843	-0.3793	-0.2428
Mas_cit_g_lip_14145	Mas_cit	Amphilophus cf. citrinellus	CL Masaya	#F5DEB3	-0.0142	0.0394	-0.0124
Mas_cit_g_lip_14150	Mas_cit	Amphilophus cf. citrinellus	CL Masaya	#F5DEB3	0.2231	0.0195	-0.1982
Mas_cit_g_lip_14155	Mas_cit	Amphilophus cf. citrinellus	CL Masaya	#F5DEB3	0.0829	0.05	-0.0699
Mas_cit_g_nlp_02469	Mas_cit	Amphilophus cf. citrinellus	CL Masaya	#F5DEB3	-0.0744	0.0337	-0.0303
Mas_cit_g_nlp_02470	Mas_cit	Amphilophus cf. citrinellus	CL Masaya	#F5DEB3	-0.0624	0.0122	0.0102
Mas_cit_g_nlp_02503	Mas_cit	Amphilophus cf. citrinellus	CL Masaya	#F5DEB3	-0.0578	0.0272	-0.0041
Mas_cit_g_nlp_03496	Mas_cit	Amphilophus cf. citrinellus	CL Masaya	#F5DEB3	-0.08	0.0392	-0.0664
Mas_cit_g_nlp_13910	Mas_cit	Amphilophus cf. citrinellus	CL Masaya	#F5DEB3	-0.062	0.0501	-0.0588
Mas_cit_g_nlp_14191	Mas_cit	Amphilophus cf. citrinellus	CL Masaya	#F5DEB3	-0.0844	-0.3617	-0.265
Mas_cit_g_nlp_14722	Mas_cit	Amphilophus cf. citrinellus	CL Masaya	#F5DEB3	-0.0863	0.0348	-0.0002
Nic_cit_d_nlp_00834	Nic_cit	Amphilophus citrinellus	GL Nicaragua	#FF88F9	0.0708	0.0233	0.0288
Nic_cit_d_nlp_00836	Nic_cit	Amphilophus citrinellus	GL Nicaragua	#FF88F9	0.1088	-0.0396	-0.0113
Nic_cit_d_nlp_02536	Nic_cit	Amphilophus citrinellus	GL Nicaragua	#FF88F9	0.0819	-0.0176	-0.0333
Nic_cit_d_nlp_02537	Nic_cit	Amphilophus citrinellus	GL Nicaragua	#FF88F9	0.1133	-0.0353	0.0112
Nic_cit_d_nlp_03186	Nic_cit	Amphilophus citrinellus	GL Nicaragua	#FF88F9	0.1028	-0.0144	0.0202
Nic_cit_d_nlp_03304	Nic_cit	Amphilophus citrinellus	GL Nicaragua	#FF88F9	0.1074	0.0019	-0.0032
Nic_cit_d_nlp_03683	Nic_cit	Amphilophus citrinellus	GL Nicaragua	#FF88F9	0.0836	0.0807	0.001
Nic_cit_d_nlp_03685	Nic_cit	Amphilophus citrinellus	GL Nicaragua	#FF88F9	0.0863	0.0134	0.0027
Nic_cit_d_nlp_03702	Nic_cit	Amphilophus citrinellus	GL Nicaragua	#FF88F9	0.0739	-0.0123	-0.0109
Nic_cit_d_nlp_05656	Nic_cit	Amphilophus citrinellus	GL Nicaragua	#FF88F9	0.0955	-0.0254	0.0334
Nic_cit_d_nlp_05766	Nic_cit	Amphilophus citrinellus	GL Nicaragua	#FF88F9	0.0922	0.0554	0.0122
Nic_cit_d_nlp_07747	Nic_cit	Amphilophus citrinellus	GL Nicaragua	#FF88F9	0.0873	-0.0335	0.0206
Nic_cit_g_nlp_00850	Nic_cit	Amphilophus citrinellus	GL Nicaragua	#FF88F9	0.1138	-0.0174	-0.0021
Nic_cit_g_nlp_02524	Nic_cit	Amphilophus citrinellus	GL Nicaragua	#FF88F9	0.1019	-0.0567	0.0035
Nic_cit_g_nlp_02525	Nic_cit	Amphilophus citrinellus	GL Nicaragua	#FF88F9	0.1066	-0.0209	0.0014
Nic_cit_g_nlp_02526	Nic_cit	Amphilophus citrinellus	GL Nicaragua	#FF88F9	0.0946	-0.013	-0.0121
Nic_cit_g_nlp_02527	Nic_cit	Amphilophus citrinellus	GL Nicaragua	#FF88F9	0.1197	-0.0325	-0.0431
Nic_cit_g_nlp_02528	Nic_cit	Amphilophus citrinellus	GL Nicaragua	#FF88F9	0.1263	-0.0425	-0.0216
Nic_cit_g_nlp_04003	Nic_cit	Amphilophus citrinellus	GL Nicaragua	#FF88F9	0.0952	-0.0256	0.0208
Nic_cit_g_nlp_05794	Nic_cit	Amphilophus citrinellus	GL Nicaragua	#FF88F9	0.0303	-0.0302	0.1487
Nic_cit_g_nlp_05810	Nic_cit	Amphilophus citrinellus	GL Nicaragua	#FF88F9	0.0962	0.0033	0.023
Nic_cit_g_nlp_13775	Nic_cit	Amphilophus citrinellus	GL Nicaragua	#FF88F9	0.1124	-0.0034	-0.0121
Nic_cit_g_nlp_13776	Nic_cit	Amphilophus citrinellus	GL Nicaragua	#FF88F9	0.1241	-0.0498	0.0084
Nic_cit_g_nlp_13778	Nic_cit	Amphilophus citrinellus	GL Nicaragua	#FF88F9	0.1056	-0.0001	-0.0483
Nic_lab_d_lip_02515	Nic_lab	Amphilophus labiatus	GL Nicaragua	#835BB2	-0.137	-0.0527	0.0693
Nic_lab_d_lip_02516	Nic_lab	Amphilophus labiatus	GL Nicaragua	#835BB2	-0.1395	-0.0557	0.1927
Nic_lab_d_lip_02518	Nic_lab	Amphilophus labiatus	GL Nicaragua	#835BB2	-0.138	-0.0729	0.1909
Nic_lab_d_lip_02535	Nic_lab	Amphilophus labiatus	GL Nicaragua	#835BB2	-0.0128	0.0026	-0.0318
Nic_lab_d_lip_03680	Nic_lab	Amphilophus labiatus	GL Nicaragua	#835BB2	-0.0557	0.4387	0.0311
Nic_lab_d_lip_03681	Nic_lab	Amphilophus labiatus	GL Nicaragua	#835BB2	-0.0505	0.4623	0.0358
Nic_lab_d_lip_05757	Nic_lab	Amphilophus labiatus	GL Nicaragua	#835BB2	-0.1176	-0.0571	0.2531
Nic_lab_d_lip_12607	Nic_lab	Amphilophus labiatus	GL Nicaragua	#835BB2	0.007	0.0749	-0.0104
Nic_lab_d_lip_14001	Nic_lab	Amphilophus labiatus	GL Nicaragua	#835BB2	-0.1023	-0.0148	-0.1139
Nic_lab_d_lip_14003	Nic_lab	Amphilophus labiatus	GL Nicaragua	#835BB2	-0.1325	-0.0253	-0.1998
Nic_lab_d_lip_14005	Nic_lab	Amphilophus labiatus	GL Nicaragua	#835BB2	-0.1234	-0.0198	-0.2243
Nic_lab_d_lip_19553	Nic_lab	Amphilophus labiatus	GL Nicaragua	#835BB2	-0.1121	-0.0565	-0.1032
Nic_lab_g_lip_02520	Nic_lab	Amphilophus labiatus	GL Nicaragua	#835BB2	-0.1146	-0.0356	0.1974
Nic_lab_g_lip_02521	Nic_lab	Amphilophus labiatus	GL Nicaragua	#835BB2	-0.0939	-0.0214	-0.0529
Nic_lab_g_lip_02568	Nic_lab	Amphilophus labiatus	GL Nicaragua	#835BB2	-0.1229	-0.0526	0.1784
Nic_lab_g_lip_02572	Nic_lab	Amphilophus labiatus	GL Nicaragua	#835BB2	-0.1096	-0.0457	-0.0889
Nic_lab_g_lip_03028	Nic_lab	Amphilophus labiatus	GL Nicaragua	#835BB2	-0.0849	-0.0179	0.0417
Nic_lab_g_lip_03289	Nic_lab	Amphilophus labiatus	GL Nicaragua	#835BB2	-0.0974	-0.0307	-0.0277
Nic_lab_g_lip_05628	Nic_lab	Amphilophus labiatus	GL Nicaragua	#835BB2	-0.0901	-0.0165	-0.0451
Nic_lab_g_lip_13768	Nic_lab	Amphilophus labiatus	GL Nicaragua	#835BB2	-0.1075	-0.0318	-0.1104
Nic_lab_g_lip_13769	Nic_lab	Amphilophus labiatus	GL Nicaragua	#835BB2	-0.0856	-0.0051	-0.0883
Nic_lab_g_lip_13771	Nic_lab	Amphilophus labiatus	GL Nicaragua	#835BB2	-0.1132	-0.0225	-0.1234
Nic_lab_g_lip_14000	Nic_lab	Amphilophus labiatus	GL Nicaragua	#835BB2	-0.1066	-0.0259	-0.0671
Nic_lab_g_lip_14637	Nic_lab	Amphilophus labiatus	GL Nicaragua	#835BB2	-0.0922	-0.0251	-0.046
Tsc_cit_d_nlp_07789	Tsc_cit	Amphilophus cf. citrinellus	CL Tiscapa	#8B7355	0.3098	0.0909	-0.323
Tsc_cit_d_nlp_07790	Tsc_cit	Amphilophus cf. citrinellus	CL Tiscapa	#8B7355	-0.09	-0.1716	0.4266
Tsc_cit_d_nlp_07791	Tsc_cit	Amphilophus cf. citrinellus	CL Tiscapa	#8B7355	0.0202	0.2075	0.0166
Tsc_cit_d_nlp_07792	Tsc_cit	Amphilophus cf. citrinellus	CL Tiscapa	#8B7355	-0.2704	0.1222	-0.1559
Tsc_cit_d_nlp_07796	Tsc_cit	Amphilophus cf. citrinellus	CL Tiscapa	#8B7355	-0.2663	0.1055	-0.1373
Tsc_cit_d_nlp_07797	Tsc_cit	Amphilophus cf. citrinellus	CL Tiscapa	#8B7355	0.0295	0.2157	-0.0256
Tsc_cit_d_nlp_07798	Tsc_cit	Amphilophus cf. citrinellus	CL Tiscapa	#8B7355	0.3589	0.4463	0.2765
Tsc_cit_d_nlp_07799	Tsc_cit	Amphilophus cf. citrinellus	CL Tiscapa	#8B7355	-0.0914	-0.1291	0.2169
Tsc_cit_d_nlp_07801	Tsc_cit	Amphilophus cf. citrinellus	CL Tiscapa	#8B7355	-0.2817	0.0978	-0.0571
Tsc_cit_d_nlp_07802	Tsc_cit	Amphilophus cf. citrinellus	CL Tiscapa	#8B7355	-0.278	0.1037	-0.0746
Tsc_cit_d_nlp_07803	Tsc_cit	Amphilophus cf. citrinellus	CL Tiscapa	#8B7355	-0.0941	-0.1818	0.1553
Tsc_cit_d_nlp_07806	Tsc_cit	Amphilophus cf. citrinellus	CL Tiscapa	#8B7355	-0.2593	0.0568	-0.1749
Tsc_cit_d_nlp_07807	Tsc_cit	Amphilophus cf. citrinellus	CL Tiscapa	#8B7355	-0.1026	-0.1762	0.4614
Tsc_cit_d_nlp_07808	Tsc_cit	Amphilophus cf. citrinellus	CL Tiscapa	#8B7355	-0.2692	0.1077	-0.1258
Tsc_cit_d_nlp_07809	Tsc_cit	Amphilophus cf. citrinellus	CL Tiscapa	#8B7355	0.304	0.3072	0.1778
Tsc_cit_d_nlp_07810	Tsc_cit	Amphilophus cf. citrinellus	CL Tiscapa	#8B7355	0.2713	0.0398	-0.3148
Tsc_cit_d_nlp_13881	Tsc_cit	Amphilophus cf. citrinellus	CL Tiscapa	#8B7355	0.1246	-0.4483	-0.1784
Tsc_cit_d_nlp_13882	Tsc_cit	Amphilophus cf. citrinellus	CL Tiscapa	#8B7355	0.1606	-0.3307	-0.289
Tsc_cit_d_nlp_13885	Tsc_cit	Amphilophus cf. citrinellus	CL Tiscapa	#8B7355	0.1968	-0.3264	0.0601
Tsc_cit_d_nlp_13887	Tsc_cit	Amphilophus cf. citrinellus	CL Tiscapa	#8B7355	0.2272	-0.1369	0.0653
Xil_ama_d_ben_07661	Xil_ama	Amphilophus amarillo	CL Xiloá	#7BAFD4	0.115	0.0426	-0.0762
Xil_ama_d_ben_07666	Xil_ama	Amphilophus amarillo	CL Xiloá	#7BAFD4	0.1202	0.0529	-0.0863
Xil_ama_d_ben_07667	Xil_ama	Amphilophus amarillo	CL Xiloá	#7BAFD4	0.1172	0.0468	-0.0863
Xil_ama_d_ben_13025	Xil_ama	Amphilophus amarillo	CL Xiloá	#7BAFD4	0.1147	0.0496	-0.0757
Xil_ama_d_ben_13039	Xil_ama	Amphilophus amarillo	CL Xiloá	#7BAFD4	0.1143	0.0461	-0.0754
Xil_ama_d_ben_13091	Xil_ama	Amphilophus amarillo	CL Xiloá	#7BAFD4	0.1109	0.0365	-0.0642
Xil_ama_d_ben_13185	Xil_ama	Amphilophus amarillo	CL Xiloá	#7BAFD4	0.1203	0.046	-0.0796
Xil_ama_d_ben_13268	Xil_ama	Amphilophus amarillo	CL Xiloá	#7BAFD4	0.1097	0.0467	-0.0748
Xil_ama_d_ben_13636	Xil_ama	Amphilophus amarillo	CL Xiloá	#7BAFD4	0.1177	0.048	-0.0838
Xil_ama_d_ben_13637	Xil_ama	Amphilophus amarillo	CL Xiloá	#7BAFD4	0.1128	0.0329	-0.0703
Xil_ama_d_ben_13638	Xil_ama	Amphilophus amarillo	CL Xiloá	#7BAFD4	0.1066	0.0452	-0.0827
Xil_ama_d_ben_17973	Xil_ama	Amphilophus amarillo	CL Xiloá	#7BAFD4	0.1179	0.0476	-0.0845
Xil_ama_d_ben_17974	Xil_ama	Amphilophus amarillo	CL Xiloá	#7BAFD4	0.1138	0.0449	-0.0835
Xil_ama_d_ben_17985	Xil_ama	Amphilophus amarillo	CL Xiloá	#7BAFD4	0.123	0.0534	-0.0895
Xil_ama_d_ben_19033	Xil_ama	Amphilophus amarillo	CL Xiloá	#7BAFD4	0.1155	0.0434	-0.0832
Xil_ama_d_ben_19034	Xil_ama	Amphilophus amarillo	CL Xiloá	#7BAFD4	0.1166	0.0491	-0.0809
Xil_ama_d_ben_19035	Xil_ama	Amphilophus amarillo	CL Xiloá	#7BAFD4	0.1182	0.0563	-0.0852
Xil_ama_d_ben_19315	Xil_ama	Amphilophus amarillo	CL Xiloá	#7BAFD4	0.1124	0.0466	-0.0743
Xil_ama_d_ben_19481	Xil_ama	Amphilophus amarillo	CL Xiloá	#7BAFD4	0.1184	0.0524	-0.0818
Xil_ama_d_ben_19482	Xil_ama	Amphilophus amarillo	CL Xiloá	#7BAFD4	0.1232	0.0451	-0.0834
Xil_ama_d_ben_19503	Xil_ama	Amphilophus amarillo	CL Xiloá	#7BAFD4	0.1182	0.0482	-0.0738
Xil_sag_d_lim_00535	Xil_sag	Amphilophus sagittae	CL Xiloá	#0BB5FF	-0.0576	-0.0805	-0.0601
Xil_sag_d_lim_00862	Xil_sag	Amphilophus sagittae	CL Xiloá	#0BB5FF	-0.0572	-0.0962	-0.0588
Xil_sag_d_lim_00878	Xil_xxx	Amphilophus spp. (hybrid)	CL Xiloá	#FFFFFF	-0.0647	0.0312	0.0038
Xil_sag_d_lim_00879	Xil_sag	Amphilophus sagittae	CL Xiloá	#0BB5FF	-0.0679	-0.0895	-0.0633
Xil_sag_d_lim_00882	Xil_xxx	Amphilophus spp. (hybrid)	CL Xiloá	#FFFFFF	-0.0571	0.0557	0.0322
Xil_sag_d_lim_00884	Xil_sag	Amphilophus sagittae	CL Xiloá	#0BB5FF	-0.063	-0.0945	-0.0578
Xil_sag_d_lim_07639	Xil_sag	Amphilophus sagittae	CL Xiloá	#0BB5FF	-0.0821	-0.0558	-0.0582
Xil_sag_d_lim_07710	Xil_sag	Amphilophus sagittae	CL Xiloá	#0BB5FF	-0.0823	-0.0609	-0.0683
Xil_sag_d_lim_07785	Xil_sag	Amphilophus sagittae	CL Xiloá	#0BB5FF	-0.0709	-0.0968	-0.0662
Xil_sag_d_lim_13008	Xil_sag	Amphilophus sagittae	CL Xiloá	#0BB5FF	-0.0627	-0.0933	-0.0574
Xil_sag_d_lim_13032	Xil_sag	Amphilophus sagittae	CL Xiloá	#0BB5FF	-0.0652	-0.0702	-0.0501
Xil_sag_d_lim_13065	Xil_sag	Amphilophus sagittae	CL Xiloá	#0BB5FF	-0.0683	-0.098	-0.0675
Xil_sag_d_lim_13066	Xil_sag	Amphilophus sagittae	CL Xiloá	#0BB5FF	-0.0601	-0.1028	-0.0631
Xil_sag_d_lim_13067	Xil_sag	Amphilophus sagittae	CL Xiloá	#0BB5FF	-0.0625	-0.0918	-0.06
Xil_sag_d_lim_13070	Xil_sag	Amphilophus sagittae	CL Xiloá	#0BB5FF	-0.0584	-0.0943	-0.06
Xil_sag_d_lim_13166	Xil_sag	Amphilophus sagittae	CL Xiloá	#0BB5FF	-0.0656	-0.0925	-0.0665
Xil_sag_d_lim_13173	Xil_sag	Amphilophus sagittae	CL Xiloá	#0BB5FF	-0.0662	-0.0885	-0.0594
Xil_sag_d_lim_17976	Xil_sag	Amphilophus sagittae	CL Xiloá	#0BB5FF	-0.0778	-0.0617	-0.0639
Xil_sag_d_lim_19498	Xil_sag	Amphilophus sagittae	CL Xiloá	#0BB5FF	-0.0766	-0.0677	-0.0641
Xil_sag_g_lim_07709	Xil_sag	Amphilophus sagittae	CL Xiloá	#0BB5FF	-0.0784	-0.0499	-0.0676
Xil_sag_g_lim_07786	Xil_sag	Amphilophus sagittae	CL Xiloá	#0BB5FF	-0.0795	-0.0642	-0.065
Xil_sag_g_lim_13137	Xil_sag	Amphilophus sagittae	CL Xiloá	#0BB5FF	-0.0796	-0.0399	-0.0573
Xil_sag_g_lim_17980	Xil_sag	Amphilophus sagittae	CL Xiloá	#0BB5FF	-0.0797	-0.0374	-0.0527
Xil_vir_d_ben_00539	Xil_xxx	Amphilophus spp. (hybrid)	CL Xiloá	#FFFFFF	0.0242	-0.0857	0.0504
Xil_vir_d_ben_00877	Xil_vir	Amphilophus viridis	CL Xiloá	#091F92	0.0464	-0.0375	0.1118
Xil_vir_d_ben_01247	Xil_vir	Amphilophus viridis	CL Xiloá	#091F92	0.0631	-0.0791	0.1107
Xil_vir_d_ben_01254	Xil_vir	Amphilophus viridis	CL Xiloá	#091F92	0.0701	-0.0827	0.1115
Xil_vir_d_ben_01263	Xil_vir	Amphilophus viridis	CL Xiloá	#091F92	0.0781	-0.0815	0.1373
Xil_vir_d_ben_13014	Xil_vir	Amphilophus viridis	CL Xiloá	#091F92	0.088	-0.0859	0.1378
Xil_vir_d_ben_13016	Xil_vir	Amphilophus viridis	CL Xiloá	#091F92	0.0692	-0.078	0.116
Xil_vir_d_ben_13051	Xil_vir	Amphilophus viridis	CL Xiloá	#091F92	0.0769	-0.0846	0.1274
Xil_vir_d_ben_13075	Xil_vir	Amphilophus viridis	CL Xiloá	#091F92	0.0711	-0.0863	0.13
Xil_vir_d_ben_13076	Xil_vir	Amphilophus viridis	CL Xiloá	#091F92	0.0667	-0.0791	0.1206
Xil_vir_d_ben_13079	Xil_vir	Amphilophus viridis	CL Xiloá	#091F92	0.0758	-0.088	0.136
Xil_vir_d_ben_13080	Xil_vir	Amphilophus viridis	CL Xiloá	#091F92	0.076	-0.0805	0.1267
Xil_vir_d_ben_13109	Xil_vir	Amphilophus viridis	CL Xiloá	#091F92	0.0699	-0.0807	0.1207
Xil_vir_d_ben_13178	Xil_vir	Amphilophus viridis	CL Xiloá	#091F92	0.0654	-0.0857	0.1103
Xil_vir_d_ben_13180	Xil_vir	Amphilophus viridis	CL Xiloá	#091F92	0.0629	-0.0744	0.1023
Xil_vir_d_ben_19317	Xil_xxx	Amphilophus spp. (hybrid)	CL Xiloá	#FFFFFF	0.0279	-0.0391	0.0956
Xil_vir_d_ben_19319	Xil_vir	Amphilophus viridis	CL Xiloá	#091F92	0.0746	-0.0654	0.1182
Xil_vir_d_ben_19323	Xil_vir	Amphilophus viridis	CL Xiloá	#091F92	0.0736	-0.0668	0.1128
Xil_vir_d_ben_19494	Xil_vir	Amphilophus viridis	CL Xiloá	#091F92	0.0656	-0.0755	0.1012
Xil_xil_d_ben_00870	Xil_xxx	Amphilophus spp. (hybrid)	CL Xiloá	#FFFFFF	-0.0713	0.0461	0.014
Xil_xil_d_ben_00872	Xil_xil	Amphilophus xiloaensis	CL Xiloá	#4876FF	-0.0636	0.097	0.0462
Xil_xil_d_ben_00874	Xil_xil	Amphilophus xiloaensis	CL Xiloá	#4876FF	-0.0621	0.1379	0.0743
Xil_xil_d_ben_00880	Xil_xil	Amphilophus xiloaensis	CL Xiloá	#4876FF	-0.06	0.1069	0.0558
Xil_xil_d_ben_00881	Xil_xxx	Amphilophus spp. (hybrid)	CL Xiloá	#FFFFFF	-0.0529	0.0878	0.0561
Xil_xil_d_ben_00902	Xil_xxx	Amphilophus spp. (hybrid)	CL Xiloá	#FFFFFF	-0.0711	0.0379	0.0022
Xil_xil_d_ben_00915	Xil_xxx	Amphilophus spp. (hybrid)	CL Xiloá	#FFFFFF	-0.0639	0.0195	-0.0049
Xil_xil_d_ben_07648	Xil_xxx	Amphilophus spp. (hybrid)	CL Xiloá	#FFFFFF	-0.0696	0.0412	0.0073
Xil_xil_d_ben_07653	Xil_xxx	Amphilophus spp. (hybrid)	CL Xiloá	#FFFFFF	-0.0639	0.0321	0.0119
Xil_xil_d_ben_07656	Xil_xxx	Amphilophus spp. (hybrid)	CL Xiloá	#FFFFFF	-0.0634	0.05	0.0128
Xil_xil_d_ben_13034	Xil_sag	Amphilophus sagittae	CL Xiloá	#0BB5FF	-0.0703	-0.0325	-0.0332
Xil_xil_d_ben_13113	Xil_xxx	Amphilophus spp. (hybrid)	CL Xiloá	#FFFFFF	-0.0678	0.0197	-0.0025
Xil_xil_d_ben_13152	Xil_xil	Amphilophus xiloaensis	CL Xiloá	#4876FF	-0.0545	0.134	0.0688
Xil_xil_d_ben_13275	Xil_xxx	Amphilophus spp. (hybrid)	CL Xiloá	#FFFFFF	-0.0677	-0.0151	-0.0121
Xil_xil_d_ben_13426	Xil_xxx	Amphilophus spp. (hybrid)	CL Xiloá	#FFFFFF	-0.0607	0.0203	0.0085
Xil_xil_d_ben_13446	Xil_sag	Amphilophus sagittae	CL Xiloá	#0BB5FF	-0.0628	-0.055	-0.0377
Xil_xil_d_ben_17975	Xil_xil	Amphilophus xiloaensis	CL Xiloá	#4876FF	-0.0588	0.114	0.051
Xil_xil_d_ben_19484	Xil_sag	Amphilophus sagittae	CL Xiloá	#0BB5FF	-0.0806	-0.0583	-0.0657
Xil_xil_d_ben_19493	Xil_sag	Amphilophus sagittae	CL Xiloá	#0BB5FF	-0.0763	-0.0514	-0.0606
Xil_xil_d_ben_19501	Xil_xil	Amphilophus xiloaensis	CL Xiloá	#4876FF	-0.0632	0.1108	0.049
Xil_xil_g_ben_00869	Xil_xil	Amphilophus xiloaensis	CL Xiloá	#4876FF	-0.0633	0.1338	0.0683
Xil_xil_g_ben_00871	Xil_xil	Amphilophus xiloaensis	CL Xiloá	#4876FF	-0.0655	0.1354	0.0709
Xil_xil_g_ben_00873	Xil_xil	Amphilophus xiloaensis	CL Xiloá	#4876FF	-0.0678	0.1303	0.0623
Xil_xil_g_ben_00875	Xil_xil	Amphilophus xiloaensis	CL Xiloá	#4876FF	-0.0662	0.1202	0.0557
Xil_xil_g_ben_01239	Xil_xil	Amphilophus xiloaensis	CL Xiloá	#4876FF	-0.0655	0.1076	0.0493
Xil_xil_g_ben_03841	Xil_xil	Amphilophus xiloaensis	CL Xiloá	#4876FF	-0.0583	0.1049	0.0436
Xil_xil_g_ben_13154	Xil_xil	Amphilophus xiloaensis	CL Xiloá	#4876FF	-0.0617	0.1251	0.0652
Xil_xil_g_ben_13262	Xil_xil	Amphilophus xiloaensis	CL Xiloá	#4876FF	-0.0644	0.135	0.061
Xil_xil_g_ben_13408	Xil_xil	Amphilophus xiloaensis	CL Xiloá	#4876FF	-0.0646	0.1424	0.0708
Xil_xil_g_ben_13413	Xil_xil	Amphilophus xiloaensis	CL Xiloá	#4876FF	-0.0662	0.1349	0.0705
Xil_xil_g_ben_17981	Xil_sag	Amphilophus sagittae	CL Xiloá	#0BB5FF	-0.0825	-0.0552	-0.0547
Xil_xil_g_ben_19488	Xil_sag	Amphilophus sagittae	CL Xiloá	#0BB5FF	-0.0808	-0.0548	-0.0643

## Sheet: Ext. Data Fig.1d
Sample_name	Group_short	Species	Lake	Color_species	PC1_Lake_Specific	PC2_Lake_Specific	PC3_Lake_Specific
Apo_cl2_d_ben_01074	Apo_ast	Amphilophus astorquii	CL Apoyo	#FF9FB8	0.0052	0.0196	-0.102
Apo_cl2_d_ben_01076	Apo_ast	Amphilophus astorquii	CL Apoyo	#FF9FB8	0.0072	0.0199	-0.0994
Apo_cl2_d_ben_01100	Apo_ast	Amphilophus astorquii	CL Apoyo	#FF9FB8	0.0007	0.0185	-0.1072
Apo_cl2_d_ben_01101	Apo_ast	Amphilophus astorquii	CL Apoyo	#FF9FB8	0.0036	0.019	-0.1019
Apo_cl2_d_ben_01102	Apo_ast	Amphilophus astorquii	CL Apoyo	#FF9FB8	0.0047	0.0198	-0.0991
Apo_cl2_d_ben_01103	Apo_ast	Amphilophus astorquii	CL Apoyo	#FF9FB8	0.0035	0.0205	-0.1035
Apo_cl2_d_ben_03979	Apo_ast	Amphilophus astorquii	CL Apoyo	#FF9FB8	0.0135	0.0275	-0.0895
Apo_cl2_d_ben_07674	Apo_ast	Amphilophus astorquii	CL Apoyo	#FF9FB8	0.0025	0.0193	-0.0977
Apo_cl2_d_ben_07682	Apo_ast	Amphilophus astorquii	CL Apoyo	#FF9FB8	0.0017	0.0244	-0.1014
Apo_cl2_d_ben_07683	Apo_ast	Amphilophus astorquii	CL Apoyo	#FF9FB8	0.0051	0.0156	-0.1073
Apo_cl2_d_ben_12407	Apo_ast	Amphilophus astorquii	CL Apoyo	#FF9FB8	0.0047	0.0186	-0.0961
Apo_cl2_d_ben_12451	Apo_ast	Amphilophus astorquii	CL Apoyo	#FF9FB8	0.0065	0.0212	-0.1047
Apo_cl2_d_ben_12494	Apo_ast	Amphilophus astorquii	CL Apoyo	#FF9FB8	0.0161	0.023	-0.0823
Apo_cl2_d_ben_12521	Apo_ast	Amphilophus astorquii	CL Apoyo	#FF9FB8	0.0048	0.0195	-0.1063
Apo_cl2_d_ben_13695	Apo_ast	Amphilophus astorquii	CL Apoyo	#FF9FB8	0.0054	0.0212	-0.0996
Apo_cl2_d_ben_13727	Apo_ast	Amphilophus astorquii	CL Apoyo	#FF9FB8	0.0064	0.0178	-0.0999
Apo_cl2_d_ben_13732	Apo_ast	Amphilophus astorquii	CL Apoyo	#FF9FB8	0.0107	0.0233	-0.0972
Apo_cl2_d_ben_18030	Apo_ast	Amphilophus astorquii	CL Apoyo	#FF9FB8	0.0245	0.0276	-0.097
Apo_cl2_d_ben_18449	Apo_ast	Amphilophus astorquii	CL Apoyo	#FF9FB8	0.0238	0.0268	-0.0913
Apo_cl2_d_ben_19353	Apo_ast	Amphilophus astorquii	CL Apoyo	#FF9FB8	0.0216	0.0291	-0.0939
Apo_cl2_d_ben_19361	Apo_ast	Amphilophus astorquii	CL Apoyo	#FF9FB8	0.0037	0.0213	-0.1047
Apo_cl2_d_ben_19362	Apo_ast	Amphilophus astorquii	CL Apoyo	#FF9FB8	0.0007	0.02	-0.1031
Apo_cl2_g_ben_18446	Apo_ast	Amphilophus astorquii	CL Apoyo	#FF9FB8	0.0038	0.0244	-0.1043
Apo_cl3_d_ben_01234	Apo_cha	Amphilophus chancho	CL Apoyo	#ED1D40	0.025	0.1362	0.1053
Apo_cl3_d_ben_03977	Apo_cha	Amphilophus chancho	CL Apoyo	#ED1D40	0.0349	0.1071	0.0947
Apo_cl3_d_ben_05663	Apo_cha	Amphilophus chancho	CL Apoyo	#ED1D40	0.0285	0.1355	0.1088
Apo_cl3_d_ben_05664	Apo_cha	Amphilophus chancho	CL Apoyo	#ED1D40	0.0273	0.1336	0.1079
Apo_cl3_d_ben_05665	Apo_cha	Amphilophus chancho	CL Apoyo	#ED1D40	0.0262	0.1369	0.1024
Apo_cl3_d_ben_05666	Apo_xxx	Amphilophus spp. (hybrid)	CL Apoyo	#FFFFFF	0.0076	0.0844	0.0447
Apo_cl3_d_ben_05667	Apo_cha	Amphilophus chancho	CL Apoyo	#ED1D40	0.0254	0.1313	0.1011
Apo_cl3_d_ben_07670	Apo_xxx	Amphilophus spp. (hybrid)	CL Apoyo	#FFFFFF	0.0184	0.1096	0.0571
Apo_cl3_d_ben_07690	Apo_xxx	Amphilophus spp. (hybrid)	CL Apoyo	#FFFFFF	-0.0369	0.0363	0.0751
Apo_cl3_d_ben_07699	Apo_xxx	Amphilophus spp. (hybrid)	CL Apoyo	#FFFFFF	-0.0048	0.0678	0.0365
Apo_cl3_d_ben_13713	Apo_cha	Amphilophus chancho	CL Apoyo	#ED1D40	0.0202	0.1222	0.0968
Apo_cl3_d_ben_18011	Apo_cha	Amphilophus chancho	CL Apoyo	#ED1D40	0.0282	0.1363	0.1014
Apo_cl3_d_ben_18034	Apo_cha	Amphilophus chancho	CL Apoyo	#ED1D40	0.0246	0.1313	0.0972
Apo_cl3_d_ben_18397	Apo_cha	Amphilophus chancho	CL Apoyo	#ED1D40	0.0246	0.1333	0.1073
Apo_cl3_d_ben_18399	Apo_cha	Amphilophus chancho	CL Apoyo	#ED1D40	0.0247	0.1348	0.1016
Apo_cl3_d_ben_18400	Apo_cha	Amphilophus chancho	CL Apoyo	#ED1D40	0.027	0.1309	0.1027
Apo_cl3_d_ben_18401	Apo_cha	Amphilophus chancho	CL Apoyo	#ED1D40	0.0235	0.1255	0.0928
Apo_cl3_d_ben_18412	Apo_cha	Amphilophus chancho	CL Apoyo	#ED1D40	0.0247	0.134	0.1075
Apo_cl3_d_ben_18423	Apo_xxx	Amphilophus spp. (hybrid)	CL Apoyo	#FFFFFF	0.0027	0.0608	0.0165
Apo_cl3_d_ben_19338	Apo_xxx	Amphilophus spp. (hybrid)	CL Apoyo	#FFFFFF	0.0241	0.0846	0.0453
Apo_cl3_d_ben_19363	Apo_cha	Amphilophus chancho	CL Apoyo	#ED1D40	0.0154	0.1087	0.0937
Apo_cl3_d_ben_19364	Apo_cha	Amphilophus chancho	CL Apoyo	#ED1D40	0.0246	0.129	0.0917
Apo_cl3_d_ben_19365	Apo_xxx	Amphilophus spp. (hybrid)	CL Apoyo	#FFFFFF	-0.0222	0.0542	0.0594
Apo_cl4_d_ben_03960	Apo_glo	Amphilophus globosus	CL Apoyo	#F97373	-0.1111	-0.065	0.0541
Apo_cl4_d_ben_07691	Apo_glo	Amphilophus globosus	CL Apoyo	#F97373	-0.1062	-0.0686	0.0456
Apo_cl4_d_ben_07692	Apo_glo	Amphilophus globosus	CL Apoyo	#F97373	-0.1115	-0.0696	0.0437
Apo_cl4_d_ben_07693	Apo_glo	Amphilophus globosus	CL Apoyo	#F97373	-0.1125	-0.0696	0.0518
Apo_cl4_d_ben_07701	Apo_glo	Amphilophus globosus	CL Apoyo	#F97373	-0.1068	-0.0698	0.044
Apo_cl4_d_ben_12443	Apo_glo	Amphilophus globosus	CL Apoyo	#F97373	-0.1108	-0.0693	0.05
Apo_cl4_d_ben_12553	Apo_glo	Amphilophus globosus	CL Apoyo	#F97373	-0.1112	-0.0667	0.0445
Apo_cl4_d_ben_12554	Apo_glo	Amphilophus globosus	CL Apoyo	#F97373	-0.11	-0.0676	0.0471
Apo_cl4_d_ben_12556	Apo_glo	Amphilophus globosus	CL Apoyo	#F97373	-0.1098	-0.071	0.05
Apo_cl4_d_ben_13504	Apo_glo	Amphilophus globosus	CL Apoyo	#F97373	-0.1092	-0.0719	0.0469
Apo_cl4_d_ben_13686	Apo_glo	Amphilophus globosus	CL Apoyo	#F97373	-0.0863	-0.0378	0.0376
Apo_cl4_d_ben_13715	Apo_xxx	Amphilophus spp. (hybrid)	CL Apoyo	#FFFFFF	-0.079	-0.0319	0.0351
Apo_cl4_d_ben_18037	Apo_glo	Amphilophus globosus	CL Apoyo	#F97373	-0.1126	-0.0684	0.0476
Apo_cl4_d_ben_18442	Apo_glo	Amphilophus globosus	CL Apoyo	#F97373	-0.1141	-0.0728	0.0529
Apo_cl4_d_ben_18443	Apo_glo	Amphilophus globosus	CL Apoyo	#F97373	-0.113	-0.0667	0.0517
Apo_cl4_d_ben_18444	Apo_glo	Amphilophus globosus	CL Apoyo	#F97373	-0.1084	-0.0724	0.0482
Apo_cl5_d_ben_02419	Apo_fla	Amphilophus flaveolus	CL Apoyo	#AF5151	-0.0164	0.0087	-0.0526
Apo_cl5_d_ben_02426	Apo_fla	Amphilophus flaveolus	CL Apoyo	#AF5151	-0.0195	0.008	-0.0704
Apo_cl5_d_ben_03120	Apo_fla	Amphilophus flaveolus	CL Apoyo	#AF5151	-0.015	0.0047	-0.0596
Apo_cl5_d_ben_03972	Apo_fla	Amphilophus flaveolus	CL Apoyo	#AF5151	-0.028	0.0091	-0.047
Apo_cl5_d_ben_03975	Apo_fla	Amphilophus flaveolus	CL Apoyo	#AF5151	-0.0324	0.0052	-0.0514
Apo_cl5_d_ben_07689	Apo_fla	Amphilophus flaveolus	CL Apoyo	#AF5151	-0.0352	-0.0006	-0.0506
Apo_cl5_d_ben_12413	Apo_fla	Amphilophus flaveolus	CL Apoyo	#AF5151	-0.0174	0.009	-0.0616
Apo_cl5_d_ben_12437	Apo_fla	Amphilophus flaveolus	CL Apoyo	#AF5151	-0.0172	0.0109	-0.0527
Apo_cl5_d_ben_12440	Apo_fla	Amphilophus flaveolus	CL Apoyo	#AF5151	-0.0155	0.0099	-0.0582
Apo_cl5_d_ben_12454	Apo_fla	Amphilophus flaveolus	CL Apoyo	#AF5151	-0.0333	0.0048	-0.0555
Apo_cl5_d_ben_12478	Apo_fla	Amphilophus flaveolus	CL Apoyo	#AF5151	-0.0141	0.0096	-0.054
Apo_cl5_d_ben_12479	Apo_fla	Amphilophus flaveolus	CL Apoyo	#AF5151	-0.0163	0.0071	-0.0558
Apo_cl5_d_ben_12482	Apo_fla	Amphilophus flaveolus	CL Apoyo	#AF5151	-0.0131	0.012	-0.0609
Apo_cl5_d_ben_13245	Apo_fla	Amphilophus flaveolus	CL Apoyo	#AF5151	-0.0111	0.0088	-0.058
Apo_cl5_d_ben_13700	Apo_xxx	Amphilophus spp. (hybrid)	CL Apoyo	#FFFFFF	0.0151	-0.0069	-0.0488
Apo_cl5_d_ben_18032	Apo_fla	Amphilophus flaveolus	CL Apoyo	#AF5151	-0.0037	0.0057	-0.0534
Apo_cl5_d_ben_18036	Apo_fla	Amphilophus flaveolus	CL Apoyo	#AF5151	-0.0195	0.0116	-0.0688
Apo_glo_d_ben_MO618	Apo_glo	Amphilophus globosus	CL Apoyo	#F97373	-0.1119	-0.0719	0.0472
Apo_glo_d_ben_MO621	Apo_glo	Amphilophus globosus	CL Apoyo	#F97373	-0.1168	-0.0693	0.0492
Apo_glo_d_ben_MO622	Apo_glo	Amphilophus globosus	CL Apoyo	#F97373	-0.0988	-0.0571	0.0417
Apo_glo_d_ben_MO625	Apo_glo	Amphilophus globosus	CL Apoyo	#F97373	-0.1047	-0.0651	0.0462
Apo_glo_d_ben_MO627	Apo_glo	Amphilophus globosus	CL Apoyo	#F97373	-0.1076	-0.0693	0.045
Apo_glo_d_ben_MO630	Apo_glo	Amphilophus globosus	CL Apoyo	#F97373	-0.108	-0.0672	0.0467
Apo_glo_d_ben_MO631	Apo_glo	Amphilophus globosus	CL Apoyo	#F97373	-0.1127	-0.0708	0.0526
Apo_glo_d_ben_MO636	Apo_glo	Amphilophus globosus	CL Apoyo	#F97373	-0.1084	-0.0663	0.046
Apo_glo_d_ben_MO640	Apo_glo	Amphilophus globosus	CL Apoyo	#F97373	-0.1131	-0.0719	0.0519
Apo_glo_d_ben_MO642	Apo_glo	Amphilophus globosus	CL Apoyo	#F97373	-0.1113	-0.0673	0.0468
Apo_sup_d_ben_MO164	Apo_sup	Amphilophus supercilius	CL Apoyo	#F93A88	-0.0103	0.0435	-0.0633
Apo_sup_d_ben_MO247	Apo_sup	Amphilophus supercilius	CL Apoyo	#F93A88	-0.007	0.0468	-0.0609
Apo_sup_d_ben_MO250	Apo_sup	Amphilophus supercilius	CL Apoyo	#F93A88	-0.0041	0.0446	-0.0627
Apo_sup_d_ben_MO251	Apo_sup	Amphilophus supercilius	CL Apoyo	#F93A88	-0.0056	0.047	-0.0585
Apo_sup_d_ben_MO252	Apo_sup	Amphilophus supercilius	CL Apoyo	#F93A88	-0.0091	0.0429	-0.0655
Apo_sup_d_ben_MO629	Apo_sup	Amphilophus supercilius	CL Apoyo	#F93A88	-0.0081	0.0473	-0.0656
Apo_sup_d_ben_MO723	Apo_sup	Amphilophus supercilius	CL Apoyo	#F93A88	-0.0099	0.0487	-0.0657
Apo_sup_d_ben_MO728	Apo_sup	Amphilophus supercilius	CL Apoyo	#F93A88	-0.0063	0.0454	-0.0604
Apo_sup_d_ben_MO735	Apo_sup	Amphilophus supercilius	CL Apoyo	#F93A88	-0.0081	0.0473	-0.0668
Apo_sup_d_ben_MO736	Apo_sup	Amphilophus supercilius	CL Apoyo	#F93A88	-0.0062	0.0434	-0.0612
Apo_zal_d_lim_03119	Apo_zal	Amphilophus supercilius	CL Apoyo	#821426	0.1285	-0.0973	0.0387
Apo_zal_d_lim_03122	Apo_zal	Amphilophus zaliosus	CL Apoyo	#821426	0.1261	-0.0998	0.0349
Apo_zal_d_lim_03124	Apo_zal	Amphilophus zaliosus	CL Apoyo	#821426	0.1292	-0.0992	0.0346
Apo_zal_d_lim_03964	Apo_zal	Amphilophus zaliosus	CL Apoyo	#821426	0.1266	-0.0951	0.0327
Apo_zal_d_lim_03965	Apo_zal	Amphilophus zaliosus	CL Apoyo	#821426	0.1255	-0.094	0.0288
Apo_zal_d_lim_03969	Apo_zal	Amphilophus zaliosus	CL Apoyo	#821426	0.134	-0.097	0.0363
Apo_zal_d_lim_03976	Apo_zal	Amphilophus zaliosus	CL Apoyo	#821426	0.1171	-0.0901	0.0302
Apo_zal_d_lim_05386	Apo_zal	Amphilophus zaliosus	CL Apoyo	#821426	0.1182	-0.0901	0.0271
Apo_zal_d_lim_05396	Apo_zal	Amphilophus zaliosus	CL Apoyo	#821426	0.1311	-0.0967	0.0335
Apo_zal_d_lim_07676	Apo_zal	Amphilophus zaliosus	CL Apoyo	#821426	0.1038	-0.0786	0.0196
Apo_zal_d_lim_07678	Apo_zal	Amphilophus zaliosus	CL Apoyo	#821426	0.1048	-0.078	0.0161
Apo_zal_d_lim_07687	Apo_zal	Amphilophus zaliosus	CL Apoyo	#821426	0.1266	-0.0951	0.0339
Apo_zal_d_lim_07697	Apo_zal	Amphilophus zaliosus	CL Apoyo	#821426	0.1276	-0.096	0.0357
Apo_zal_d_lim_12498	Apo_zal	Amphilophus zaliosus	CL Apoyo	#821426	0.1	-0.0762	0.0153
Apo_zal_d_lim_12523	Apo_zal	Amphilophus zaliosus	CL Apoyo	#821426	0.1407	-0.1016	0.0532
Apo_zal_d_lim_12534	Apo_zal	Amphilophus zaliosus	CL Apoyo	#821426	0.141	-0.0985	0.0499
Apo_zal_d_lim_18026	Apo_zal	Amphilophus zaliosus	CL Apoyo	#821426	0.1369	-0.1001	0.0447
Apo_zal_d_lim_18031	Apo_zal	Amphilophus zaliosus	CL Apoyo	#821426	0.1359	-0.0982	0.0476
Apo_zal_d_lim_18413	Apo_zal	Amphilophus zaliosus	CL Apoyo	#821426	0.0985	-0.0592	0.0213
Apo_zal_d_lim_19349	Apo_zal	Amphilophus zaliosus	CL Apoyo	#821426	0.1293	-0.0966	0.0361
Apo_zal_d_lim_19352	Apo_zal	Amphilophus zaliosus	CL Apoyo	#821426	0.1229	-0.0881	0.0366
AsL_cit_d_nlp_02325	AsL_cit	Amphilophus cf. citrinellus	CL As. León	#30D5C8	0.0898	-0.0101	0.332
AsL_cit_d_nlp_02326	AsL_cit	Amphilophus cf. citrinellus	CL As. León	#30D5C8	0.1295	0.1019	0.0923
AsL_cit_d_nlp_02327	AsL_cit	Amphilophus cf. citrinellus	CL As. León	#30D5C8	0.0791	-0.1102	-0.0858
AsL_cit_d_nlp_02328	AsL_cit	Amphilophus cf. citrinellus	CL As. León	#30D5C8	0.0938	-0.1353	-0.1803
AsL_cit_d_nlp_02329	AsL_cit	Amphilophus cf. citrinellus	CL As. León	#30D5C8	0.0801	-0.023	0.0003
AsL_cit_d_nlp_02331	AsL_cit	Amphilophus cf. citrinellus	CL As. León	#30D5C8	0.0653	0.1309	0.159
AsL_cit_d_nlp_02332	AsL_cit	Amphilophus cf. citrinellus	CL As. León	#30D5C8	0.1016	0.0088	-0.036
AsL_cit_d_nlp_02333	AsL_cit	Amphilophus cf. citrinellus	CL As. León	#30D5C8	0.0814	0.1533	0.1243
AsL_cit_d_nlp_02341	AsL_cit	Amphilophus cf. citrinellus	CL As. León	#30D5C8	0.1222	0.0799	0.1405
AsL_cit_d_nlp_02343	AsL_cit	Amphilophus cf. citrinellus	CL As. León	#30D5C8	0.1239	-0.0133	0.0785
AsL_cit_d_nlp_02345	AsL_cit	Amphilophus cf. citrinellus	CL As. León	#30D5C8	0.0704	0.1559	0.035
AsL_cit_d_nlp_02346	AsL_cit	Amphilophus cf. citrinellus	CL As. León	#30D5C8	0.0765	-0.063	-0.1038
AsL_cit_d_nlp_02347	AsL_cit	Amphilophus cf. citrinellus	CL As. León	#30D5C8	0.0612	0.2473	0.1088
AsL_cit_d_nlp_02351	AsL_cit	Amphilophus cf. citrinellus	CL As. León	#30D5C8	0.091	-0.369	-0.504
AsL_cit_d_nlp_02353	AsL_cit	Amphilophus cf. citrinellus	CL As. León	#30D5C8	0.0937	0.0569	0.354
AsL_cit_d_nlp_02355	AsL_cit	Amphilophus cf. citrinellus	CL As. León	#30D5C8	0.1064	-0.0748	-0.2708
AsL_cit_d_nlp_02356	AsL_cit	Amphilophus cf. citrinellus	CL As. León	#30D5C8	0.1232	-0.1393	-0.2061
AsL_cit_g_nlp_00122	AsL_cit	Amphilophus cf. citrinellus	CL As. León	#30D5C8	-0.5469	-0.6595	0.3821
AsL_cit_g_nlp_13291	AsL_cit	Amphilophus cf. citrinellus	CL As. León	#30D5C8	-0.4906	0.2932	-0.3106
AsL_cit_g_nlp_13323	AsL_cit	Amphilophus cf. citrinellus	CL As. León	#30D5C8	-0.5517	0.3695	-0.1096
AsM_tol_d_mid_02394	AsM_tol	Amphilophus tolteca	CL As. Managua	#FFC901	0.2066	-0.25	0.0212
AsM_tol_d_mid_02395	AsM_tol	Amphilophus tolteca	CL As. Managua	#FFC901	-0.0443	0.262	-0.2646
AsM_tol_d_mid_02396	AsM_tol	Amphilophus tolteca	CL As. Managua	#FFC901	0.1286	-0.029	0.1726
AsM_tol_d_mid_02397	AsM_tol	Amphilophus tolteca	CL As. Managua	#FFC901	0.1667	-0.2152	-0.0187
AsM_tol_d_mid_02398	AsM_tol	Amphilophus tolteca	CL As. Managua	#FFC901	0.0024	0.0007	-0.438
AsM_tol_d_mid_02410	AsM_tol	Amphilophus tolteca	CL As. Managua	#FFC901	0.2021	-0.2082	0.0753
AsM_tol_d_mid_02411	AsM_tol	Amphilophus tolteca	CL As. Managua	#FFC901	-0.0505	0.4433	0.3012
AsM_tol_d_mid_02590	AsM_tol	Amphilophus tolteca	CL As. Managua	#FFC901	0.2298	-0.2597	0.2491
AsM_tol_d_sho_02375	AsM_tol	Amphilophus tolteca	CL As. Managua	#FFC901	0.0527	-0.1335	-0.1039
AsM_tol_d_sho_02383	AsM_tol	Amphilophus tolteca	CL As. Managua	#FFC901	0.0461	0.254	0.047
AsM_tol_d_sho_02388	AsM_tol	Amphilophus tolteca	CL As. Managua	#FFC901	-0.0609	0.1756	-0.2522
AsM_tol_d_sho_02389	AsM_tol	Amphilophus tolteca	CL As. Managua	#FFC901	-0.6046	-0.262	0.107
AsM_tol_d_sho_02391	AsM_tol	Amphilophus tolteca	CL As. Managua	#FFC901	-0.0377	0.3463	0.3944
AsM_tol_d_sho_02392	AsM_tol	Amphilophus tolteca	CL As. Managua	#FFC901	0.0194	0.0436	-0.3385
AsM_tol_d_sho_02591	AsM_tol	Amphilophus tolteca	CL As. Managua	#FFC901	0.2284	-0.2597	0.1603
AsM_tol_g_mid_02366	AsM_tol	Amphilophus tolteca	CL As. Managua	#FFC901	-0.6033	-0.2577	0.11
AsM_tol_g_sho_02368	AsM_tol	Amphilophus tolteca	CL As. Managua	#FFC901	0.0139	0.2371	0.2028
AsM_tol_g_sho_02369	AsM_tol	Amphilophus tolteca	CL As. Managua	#FFC901	-0.0594	0.0989	-0.3266
AsM_tol_g_sho_02370	AsM_tol	Amphilophus tolteca	CL As. Managua	#FFC901	0.1351	-0.0669	-0.0649
AsM_tol_g_sho_02371	AsM_tol	Amphilophus tolteca	CL As. Managua	#FFC901	0.0289	0.0804	-0.0337
Aye_cit_d_lip_00378	Aye_cit	Amphilophus cf. citrinellus	CL Apoyeque	#FFA500	-0.1232	0.0181	-0.1374
Aye_cit_d_lip_00678	Aye_cit	Amphilophus cf. citrinellus	CL Apoyeque	#FFA500	0.0147	0.158	-0.0696
Aye_cit_d_lip_00718	Aye_cit	Amphilophus cf. citrinellus	CL Apoyeque	#FFA500	0.0191	0.3418	-0.1397
Aye_cit_d_lip_00945	Aye_cit	Amphilophus cf. citrinellus	CL Apoyeque	#FFA500	-0.165	0.0264	-0.0393
Aye_cit_d_lip_00948	Aye_cit	Amphilophus cf. citrinellus	CL Apoyeque	#FFA500	0.0112	-0.1077	-0.1381
Aye_cit_d_lip_00954	Aye_cit	Amphilophus cf. citrinellus	CL Apoyeque	#FFA500	-0.2154	0.1425	-0.1199
Aye_cit_d_lip_00955	Aye_cit	Amphilophus cf. citrinellus	CL Apoyeque	#FFA500	0.0548	-0.1862	-0.2934
Aye_cit_d_lip_00973	Aye_cit	Amphilophus cf. citrinellus	CL Apoyeque	#FFA500	0.1135	-0.1018	0.069
Aye_cit_d_lip_00980	Aye_cit	Amphilophus cf. citrinellus	CL Apoyeque	#FFA500	0.1158	-0.2303	-0.1655
Aye_cit_d_lip_00999	Aye_cit	Amphilophus cf. citrinellus	CL Apoyeque	#FFA500	-0.1608	0.0576	0.1771
Aye_cit_d_lip_01046	Aye_cit	Amphilophus cf. citrinellus	CL Apoyeque	#FFA500	-0.0889	-0.0422	-0.1158
Aye_cit_d_lip_02432	Aye_cit	Amphilophus cf. citrinellus	CL Apoyeque	#FFA500	0.064	0.2538	0.2064
Aye_cit_d_lip_02448	Aye_cit	Amphilophus cf. citrinellus	CL Apoyeque	#FFA500	0.2169	-0.0615	0.231
Aye_cit_d_lip_05114	Aye_cit	Amphilophus cf. citrinellus	CL Apoyeque	#FFA500	0.0518	-0.0805	-0.1356
Aye_cit_d_lip_07897	Aye_cit	Amphilophus cf. citrinellus	CL Apoyeque	#FFA500	-0.3349	-0.1176	-0.0435
Aye_cit_d_lip_07903	Aye_cit	Amphilophus cf. citrinellus	CL Apoyeque	#FFA500	0.058	0.0879	-0.1208
Aye_cit_d_lip_17863	Aye_cit	Amphilophus cf. citrinellus	CL Apoyeque	#FFA500	-0.0025	0.0464	0.0336
Aye_cit_d_lip_17875	Aye_cit	Amphilophus cf. citrinellus	CL Apoyeque	#FFA500	0.0962	-0.2493	-0.0453
Aye_cit_d_nlp_00654	Aye_cit	Amphilophus cf. citrinellus	CL Apoyeque	#FFA500	0.0155	0.0451	-0.2349
Aye_cit_d_nlp_00660	Aye_cit	Amphilophus cf. citrinellus	CL Apoyeque	#FFA500	-0.024	-0.0017	-0.1825
Aye_cit_d_nlp_00675	Aye_cit	Amphilophus cf. citrinellus	CL Apoyeque	#FFA500	0.0577	-0.0988	0.1817
Aye_cit_d_nlp_02437	Aye_cit	Amphilophus cf. citrinellus	CL Apoyeque	#FFA500	0.1228	0.3228	-0.2293
Aye_cit_d_nlp_02460	Aye_cit	Amphilophus cf. citrinellus	CL Apoyeque	#FFA500	0.1402	0.1064	0.2405
Aye_cit_d_nlp_02461	Aye_cit	Amphilophus cf. citrinellus	CL Apoyeque	#FFA500	0.0713	-0.0675	-0.1004
Aye_cit_d_nlp_02462	Aye_cit	Amphilophus cf. citrinellus	CL Apoyeque	#FFA500	0.0695	0.0577	0.2583
Aye_cit_d_nlp_05120	Aye_cit	Amphilophus cf. citrinellus	CL Apoyeque	#FFA500	0.0017	0.2921	0.1511
Aye_cit_d_nlp_13518	Aye_cit	Amphilophus cf. citrinellus	CL Apoyeque	#FFA500	-0.0969	0.2479	0.0325
Aye_cit_d_nlp_13523	Aye_cit	Amphilophus cf. citrinellus	CL Apoyeque	#FFA500	0.0516	-0.1022	-0.3001
Aye_cit_d_nlp_13549	Aye_cit	Amphilophus cf. citrinellus	CL Apoyeque	#FFA500	0.3986	-0.0152	0.0173
Aye_cit_d_nlp_17850	Aye_cit	Amphilophus cf. citrinellus	CL Apoyeque	#FFA500	0.1011	-0.1191	0.1011
Aye_cit_d_nlp_17859	Aye_cit	Amphilophus cf. citrinellus	CL Apoyeque	#FFA500	0.265	0.037	0.0539
Aye_cit_d_nlp_17860	Aye_cit	Amphilophus cf. citrinellus	CL Apoyeque	#FFA500	-0.1417	-0.1196	-0.0061
Aye_cit_d_nlp_17861	Aye_cit	Amphilophus cf. citrinellus	CL Apoyeque	#FFA500	-0.0836	-0.0012	0.0604
Aye_cit_d_nlp_17862	Aye_cit	Amphilophus cf. citrinellus	CL Apoyeque	#FFA500	-0.1284	0.0122	-0.0176
Aye_cit_g_lip_02431	Aye_cit	Amphilophus cf. citrinellus	CL Apoyeque	#FFA500	-0.2521	-0.2028	0.3016
Aye_cit_g_lip_07890	Aye_cit	Amphilophus cf. citrinellus	CL Apoyeque	#FFA500	-0.1417	-0.3358	0.0897
Aye_cit_g_nlp_02444	Aye_cit	Amphilophus cf. citrinellus	CL Apoyeque	#FFA500	0.0586	-0.2466	0.1875
Aye_cit_g_nlp_14194	Aye_cit	Amphilophus cf. citrinellus	CL Apoyeque	#FFA500	0.145	0.0169	-0.0415
Aye_cit_g_nlp_14197	Aye_cit	Amphilophus cf. citrinellus	CL Apoyeque	#FFA500	-0.4539	0.1296	0.0734
Aye_cit_g_nlp_14200	Aye_cit	Amphilophus cf. citrinellus	CL Apoyeque	#FFA500	0.1049	0.0842	0.2082
Man_cit_d_nlp_02589	Man_cit	Amphilophus citrinellus	GL Managua	#50C878	-0.087	0.07	0.0293
Man_cit_d_nlp_03928	Man_cit	Amphilophus citrinellus	GL Managua	#50C878	-0.0641	-0.0834	0.0154
Man_cit_d_nlp_07731	Man_cit	Amphilophus citrinellus	GL Managua	#50C878	-0.0819	-0.1212	-0.2288
Man_cit_d_nlp_07736	Man_cit	Amphilophus citrinellus	GL Managua	#50C878	-0.0756	-0.1139	-0.2533
Man_cit_d_nlp_07737	Man_cit	Amphilophus citrinellus	GL Managua	#50C878	-0.0687	0.0442	0.0039
Man_cit_d_nlp_07738	Man_cit	Amphilophus citrinellus	GL Managua	#50C878	-0.0726	-0.1549	-0.2621
Man_cit_d_nlp_07739	Man_cit	Amphilophus citrinellus	GL Managua	#50C878	-0.0876	0.0397	-0.0496
Man_cit_d_nlp_13350	Man_cit	Amphilophus citrinellus	GL Managua	#50C878	-0.1044	0.1387	0.0259
Man_cit_d_nlp_13358	Man_cit	Amphilophus citrinellus	GL Managua	#50C878	-0.0733	-0.1078	-0.1839
Man_cit_d_nlp_13370	Man_cit	Amphilophus citrinellus	GL Managua	#50C878	-0.0833	-0.1239	-0.2504
Man_cit_d_nlp_13458	Man_cit	Amphilophus citrinellus	GL Managua	#50C878	-0.088	0.1437	0.0503
Man_cit_d_nlp_13676	Man_cit	Amphilophus citrinellus	GL Managua	#50C878	-0.0797	0.0406	-0.0138
Man_cit_d_nlp_13677	Man_cit	Amphilophus citrinellus	GL Managua	#50C878	-0.0672	-0.095	-0.0416
Man_cit_g_nlp_02584	Man_cit	Amphilophus citrinellus	GL Managua	#50C878	-0.0736	0.0699	0.0251
Man_cit_g_nlp_03043	Man_cit	Amphilophus citrinellus	GL Managua	#50C878	-0.0966	0.1074	-0.0155
Man_cit_g_nlp_03926	Man_cit	Amphilophus citrinellus	GL Managua	#50C878	-0.0912	0.1306	-0.0016
Man_cit_g_nlp_07740	Man_cit	Amphilophus citrinellus	GL Managua	#50C878	-0.0867	0.1069	0.0388
Man_cit_g_nlp_07741	Man_cit	Amphilophus citrinellus	GL Managua	#50C878	-0.0813	0.0492	0.0156
Man_cit_g_nlp_13376	Man_cit	Amphilophus citrinellus	GL Managua	#50C878	-0.0733	0.0347	-0.0142
Man_cit_g_nlp_13460	Man_cit	Amphilophus citrinellus	GL Managua	#50C878	-0.0993	0.1259	0.0254
Man_cit_g_nlp_13946	Man_cit	Amphilophus citrinellus	GL Managua	#50C878	-0.1116	0.1661	0.0472
Man_cit_g_nlp_13947	Man_cit	Amphilophus citrinellus	GL Managua	#50C878	-0.0959	0.1358	-0.0195
Man_cit_g_nlp_14025	Man_cit	Amphilophus citrinellus	GL Managua	#50C878	-0.0694	0.0552	0.0421
Man_cit_g_nlp_14026	Man_cit	Amphilophus citrinellus	GL Managua	#50C878	-0.1013	0.1627	0.0406
Man_cit_g_nlp_14029	Man_cit	Amphilophus citrinellus	GL Managua	#50C878	-0.0582	0.013	0.0637
Man_lab_d_lip_02404	Man_lab	Amphilophus labiatus	GL Managua	#00581A	0.1438	0.0337	-0.0416
Man_lab_d_lip_02582	Man_lab	Amphilophus labiatus	GL Managua	#00581A	0.1606	0.0456	-0.0289
Man_lab_d_lip_02583	Man_lab	Amphilophus labiatus	GL Managua	#00581A	0.1533	0.04	-0.0238
Man_lab_d_lip_05002	Man_lab	Amphilophus labiatus	GL Managua	#00581A	0.1536	0.0226	-0.0012
Man_lab_d_lip_05249	Man_lab	Amphilophus labiatus	GL Managua	#00581A	-0.0234	-0.1338	0.1346
Man_lab_d_lip_05251	Man_lab	Amphilophus labiatus	GL Managua	#00581A	0.0045	-0.1395	0.1186
Man_lab_d_lip_05335	Man_lab	Amphilophus labiatus	GL Managua	#00581A	-0.0254	-0.1352	0.1345
Man_lab_d_lip_05598	Man_lab	Amphilophus labiatus	GL Managua	#00581A	-0.0201	-0.1432	0.1431
Man_lab_d_lip_05600	Man_lab	Amphilophus labiatus	GL Managua	#00581A	0.1479	0.0434	-0.0264
Man_lab_d_lip_05816	Man_lab	Amphilophus labiatus	GL Managua	#00581A	0.1513	0.0303	-0.0379
Man_lab_d_lip_05819	Man_lab	Amphilophus labiatus	GL Managua	#00581A	0.1464	0.0408	-0.0397
Man_lab_d_lip_05825	Man_lab	Amphilophus labiatus	GL Managua	#00581A	0.1587	0.0393	-0.0152
Man_lab_d_lip_13345	Man_lab	Amphilophus labiatus	GL Managua	#00581A	0.1427	0.0463	-0.0179
Man_lab_d_lip_13346	Man_lab	Amphilophus labiatus	GL Managua	#00581A	0.1516	0.0193	-0.0325
Man_lab_d_lip_13348	Man_lab	Amphilophus labiatus	GL Managua	#00581A	-0.0161	-0.1407	0.1348
Man_lab_d_lip_13351	Man_lab	Amphilophus labiatus	GL Managua	#00581A	0.1433	0.0302	-0.01
Man_lab_d_lip_13356	Man_lab	Amphilophus labiatus	GL Managua	#00581A	-0.0012	-0.152	0.1369
Man_lab_d_lip_13357	Man_lab	Amphilophus labiatus	GL Managua	#00581A	-0.0134	-0.1436	0.127
Man_lab_d_lip_13360	Man_lab	Amphilophus labiatus	GL Managua	#00581A	0.075	-0.0348	0.0339
Man_lab_d_lip_13933	Man_lab	Amphilophus labiatus	GL Managua	#00581A	-0.01	-0.1258	0.1226
Man_lab_d_lip_13936	Man_lab	Amphilophus labiatus	GL Managua	#00581A	0.1525	0.0447	-0.0331
Man_lab_d_lip_14027	Man_lab	Amphilophus labiatus	GL Managua	#00581A	0.1507	0.0443	-0.0418
Man_lab_d_lip_14598	Man_lab	Amphilophus labiatus	GL Managua	#00581A	0.1531	0.0464	-0.0294
Man_lab_g_lip_13361	Man_lab	Amphilophus labiatus	GL Managua	#00581A	-0.0028	-0.0943	0.0825
Man_lab_g_lip_13362	Man_lab	Amphilophus labiatus	GL Managua	#00581A	0.0026	-0.1159	0.1227
Mas_cit_d_lip_00033	Mas_cit	Amphilophus cf. citrinellus	CL Masaya	#F5DEB3	-0.048	0.0298	0.0086
Mas_cit_d_lip_03497	Mas_cit	Amphilophus cf. citrinellus	CL Masaya	#F5DEB3	-0.0371	0.0234	-0.0004
Mas_cit_d_lip_03516	Mas_cit	Amphilophus cf. citrinellus	CL Masaya	#F5DEB3	-0.0447	0.0165	0.0328
Mas_cit_d_lip_13896	Mas_cit	Amphilophus cf. citrinellus	CL Masaya	#F5DEB3	0.0387	0.0625	0.007
Mas_cit_d_lip_14154	Mas_cit	Amphilophus cf. citrinellus	CL Masaya	#F5DEB3	0.0791	-0.019	0.2256
Mas_cit_d_lip_14156	Mas_cit	Amphilophus cf. citrinellus	CL Masaya	#F5DEB3	-0.0386	0.0351	-0.0554
Mas_cit_d_lip_19434	Mas_cit	Amphilophus cf. citrinellus	CL Masaya	#F5DEB3	-0.0056	0.0552	0.169
Mas_cit_d_nlp_00034	Mas_cit	Amphilophus cf. citrinellus	CL Masaya	#F5DEB3	-0.0665	0.0195	-0.0264
Mas_cit_d_nlp_02508	Mas_cit	Amphilophus cf. citrinellus	CL Masaya	#F5DEB3	-0.081	0.0472	-0.045
Mas_cit_d_nlp_03886	Mas_cit	Amphilophus cf. citrinellus	CL Masaya	#F5DEB3	-0.073	0.0226	-0.1211
Mas_cit_d_nlp_03887	Mas_cit	Amphilophus cf. citrinellus	CL Masaya	#F5DEB3	-0.0719	0.0316	-0.0272
Mas_cit_d_nlp_03889	Mas_cit	Amphilophus cf. citrinellus	CL Masaya	#F5DEB3	-0.0744	0.0123	-0.0202
Mas_cit_d_nlp_13917	Mas_cit	Amphilophus cf. citrinellus	CL Masaya	#F5DEB3	-0.09	0.0395	0.0275
Mas_cit_d_nlp_13922	Mas_cit	Amphilophus cf. citrinellus	CL Masaya	#F5DEB3	-0.0715	0.0516	0.0064
Mas_cit_d_nlp_14146	Mas_cit	Amphilophus cf. citrinellus	CL Masaya	#F5DEB3	-0.079	0.0541	0.032
Mas_cit_d_nlp_19404	Mas_cit	Amphilophus cf. citrinellus	CL Masaya	#F5DEB3	-0.0703	0.0355	0.0152
Mas_cit_d_nlp_19429	Mas_cit	Amphilophus cf. citrinellus	CL Masaya	#F5DEB3	-0.0796	0.0437	0.046
Mas_cit_d_nlp_19431	Mas_cit	Amphilophus cf. citrinellus	CL Masaya	#F5DEB3	-0.0764	0.0608	-0.0655
Mas_cit_d_nlp_19456	Mas_cit	Amphilophus cf. citrinellus	CL Masaya	#F5DEB3	-0.0679	0.0414	0.0507
Mas_cit_d_nlp_19459	Mas_cit	Amphilophus cf. citrinellus	CL Masaya	#F5DEB3	-0.0883	0.056	0.0203
Mas_cit_g_lip_02499	Mas_cit	Amphilophus cf. citrinellus	CL Masaya	#F5DEB3	0.0119	0.0146	0.0324
Mas_cit_g_lip_02500	Mas_cit	Amphilophus cf. citrinellus	CL Masaya	#F5DEB3	0.1094	-0.1054	0.4735
Mas_cit_g_lip_02501	Mas_cit	Amphilophus cf. citrinellus	CL Masaya	#F5DEB3	0.2641	0.0193	-0.201
Mas_cit_g_lip_02502	Mas_cit	Amphilophus cf. citrinellus	CL Masaya	#F5DEB3	0.2579	0.0142	-0.1892
Mas_cit_g_lip_07577	Mas_cit	Amphilophus cf. citrinellus	CL Masaya	#F5DEB3	0.1805	-0.0489	0.2173
Mas_cit_g_lip_13895	Mas_cit	Amphilophus cf. citrinellus	CL Masaya	#F5DEB3	0.2222	0.039	-0.1724
Mas_cit_g_lip_13902	Mas_cit	Amphilophus cf. citrinellus	CL Masaya	#F5DEB3	-0.0359	-0.0546	0.059
Mas_cit_g_lip_13903	Mas_cit	Amphilophus cf. citrinellus	CL Masaya	#F5DEB3	0.2472	0.0157	-0.1161
Mas_cit_g_lip_13911	Mas_cit	Amphilophus cf. citrinellus	CL Masaya	#F5DEB3	0.0901	-0.1761	0.5554
Mas_cit_g_lip_13912	Mas_cit	Amphilophus cf. citrinellus	CL Masaya	#F5DEB3	-0.0843	-0.3793	-0.2428
Mas_cit_g_lip_14145	Mas_cit	Amphilophus cf. citrinellus	CL Masaya	#F5DEB3	-0.0142	0.0394	-0.0124
Mas_cit_g_lip_14150	Mas_cit	Amphilophus cf. citrinellus	CL Masaya	#F5DEB3	0.2231	0.0195	-0.1982
Mas_cit_g_lip_14155	Mas_cit	Amphilophus cf. citrinellus	CL Masaya	#F5DEB3	0.0829	0.05	-0.0699
Mas_cit_g_nlp_02469	Mas_cit	Amphilophus cf. citrinellus	CL Masaya	#F5DEB3	-0.0744	0.0337	-0.0303
Mas_cit_g_nlp_02470	Mas_cit	Amphilophus cf. citrinellus	CL Masaya	#F5DEB3	-0.0624	0.0122	0.0102
Mas_cit_g_nlp_02503	Mas_cit	Amphilophus cf. citrinellus	CL Masaya	#F5DEB3	-0.0578	0.0272	-0.0041
Mas_cit_g_nlp_03496	Mas_cit	Amphilophus cf. citrinellus	CL Masaya	#F5DEB3	-0.08	0.0392	-0.0664
Mas_cit_g_nlp_13910	Mas_cit	Amphilophus cf. citrinellus	CL Masaya	#F5DEB3	-0.062	0.0501	-0.0588
Mas_cit_g_nlp_14191	Mas_cit	Amphilophus cf. citrinellus	CL Masaya	#F5DEB3	-0.0844	-0.3617	-0.265
Mas_cit_g_nlp_14722	Mas_cit	Amphilophus cf. citrinellus	CL Masaya	#F5DEB3	-0.0863	0.0348	-0.0002
Nic_cit_d_nlp_00834	Nic_cit	Amphilophus citrinellus	GL Nicaragua	#FF88F9	0.0708	0.0233	0.0288
Nic_cit_d_nlp_00836	Nic_cit	Amphilophus citrinellus	GL Nicaragua	#FF88F9	0.1088	-0.0396	-0.0113
Nic_cit_d_nlp_02536	Nic_cit	Amphilophus citrinellus	GL Nicaragua	#FF88F9	0.0819	-0.0176	-0.0333
Nic_cit_d_nlp_02537	Nic_cit	Amphilophus citrinellus	GL Nicaragua	#FF88F9	0.1133	-0.0353	0.0112
Nic_cit_d_nlp_03186	Nic_cit	Amphilophus citrinellus	GL Nicaragua	#FF88F9	0.1028	-0.0144	0.0202
Nic_cit_d_nlp_03304	Nic_cit	Amphilophus citrinellus	GL Nicaragua	#FF88F9	0.1074	0.0019	-0.0032
Nic_cit_d_nlp_03683	Nic_cit	Amphilophus citrinellus	GL Nicaragua	#FF88F9	0.0836	0.0807	0.001
Nic_cit_d_nlp_03685	Nic_cit	Amphilophus citrinellus	GL Nicaragua	#FF88F9	0.0863	0.0134	0.0027
Nic_cit_d_nlp_03702	Nic_cit	Amphilophus citrinellus	GL Nicaragua	#FF88F9	0.0739	-0.0123	-0.0109
Nic_cit_d_nlp_05656	Nic_cit	Amphilophus citrinellus	GL Nicaragua	#FF88F9	0.0955	-0.0254	0.0334
Nic_cit_d_nlp_05766	Nic_cit	Amphilophus citrinellus	GL Nicaragua	#FF88F9	0.0922	0.0554	0.0122
Nic_cit_d_nlp_07747	Nic_cit	Amphilophus citrinellus	GL Nicaragua	#FF88F9	0.0873	-0.0335	0.0206
Nic_cit_g_nlp_00850	Nic_cit	Amphilophus citrinellus	GL Nicaragua	#FF88F9	0.1138	-0.0174	-0.0021
Nic_cit_g_nlp_02524	Nic_cit	Amphilophus citrinellus	GL Nicaragua	#FF88F9	0.1019	-0.0567	0.0035
Nic_cit_g_nlp_02525	Nic_cit	Amphilophus citrinellus	GL Nicaragua	#FF88F9	0.1066	-0.0209	0.0014
Nic_cit_g_nlp_02526	Nic_cit	Amphilophus citrinellus	GL Nicaragua	#FF88F9	0.0946	-0.013	-0.0121
Nic_cit_g_nlp_02527	Nic_cit	Amphilophus citrinellus	GL Nicaragua	#FF88F9	0.1197	-0.0325	-0.0431
Nic_cit_g_nlp_02528	Nic_cit	Amphilophus citrinellus	GL Nicaragua	#FF88F9	0.1263	-0.0425	-0.0216
Nic_cit_g_nlp_04003	Nic_cit	Amphilophus citrinellus	GL Nicaragua	#FF88F9	0.0952	-0.0256	0.0208
Nic_cit_g_nlp_05794	Nic_cit	Amphilophus citrinellus	GL Nicaragua	#FF88F9	0.0303	-0.0302	0.1487
Nic_cit_g_nlp_05810	Nic_cit	Amphilophus citrinellus	GL Nicaragua	#FF88F9	0.0962	0.0033	0.023
Nic_cit_g_nlp_13775	Nic_cit	Amphilophus citrinellus	GL Nicaragua	#FF88F9	0.1124	-0.0034	-0.0121
Nic_cit_g_nlp_13776	Nic_cit	Amphilophus citrinellus	GL Nicaragua	#FF88F9	0.1241	-0.0498	0.0084
Nic_cit_g_nlp_13778	Nic_cit	Amphilophus citrinellus	GL Nicaragua	#FF88F9	0.1056	-0.0001	-0.0483
Nic_lab_d_lip_02515	Nic_lab	Amphilophus labiatus	GL Nicaragua	#835BB2	-0.137	-0.0527	0.0693
Nic_lab_d_lip_02516	Nic_lab	Amphilophus labiatus	GL Nicaragua	#835BB2	-0.1395	-0.0557	0.1927
Nic_lab_d_lip_02518	Nic_lab	Amphilophus labiatus	GL Nicaragua	#835BB2	-0.138	-0.0729	0.1909
Nic_lab_d_lip_02535	Nic_lab	Amphilophus labiatus	GL Nicaragua	#835BB2	-0.0128	0.0026	-0.0318
Nic_lab_d_lip_03680	Nic_lab	Amphilophus labiatus	GL Nicaragua	#835BB2	-0.0557	0.4387	0.0311
Nic_lab_d_lip_03681	Nic_lab	Amphilophus labiatus	GL Nicaragua	#835BB2	-0.0505	0.4623	0.0358
Nic_lab_d_lip_05757	Nic_lab	Amphilophus labiatus	GL Nicaragua	#835BB2	-0.1176	-0.0571	0.2531
Nic_lab_d_lip_12607	Nic_lab	Amphilophus labiatus	GL Nicaragua	#835BB2	0.007	0.0749	-0.0104
Nic_lab_d_lip_14001	Nic_lab	Amphilophus labiatus	GL Nicaragua	#835BB2	-0.1023	-0.0148	-0.1139
Nic_lab_d_lip_14003	Nic_lab	Amphilophus labiatus	GL Nicaragua	#835BB2	-0.1325	-0.0253	-0.1998
Nic_lab_d_lip_14005	Nic_lab	Amphilophus labiatus	GL Nicaragua	#835BB2	-0.1234	-0.0198	-0.2243
Nic_lab_d_lip_19553	Nic_lab	Amphilophus labiatus	GL Nicaragua	#835BB2	-0.1121	-0.0565	-0.1032
Nic_lab_g_lip_02520	Nic_lab	Amphilophus labiatus	GL Nicaragua	#835BB2	-0.1146	-0.0356	0.1974
Nic_lab_g_lip_02521	Nic_lab	Amphilophus labiatus	GL Nicaragua	#835BB2	-0.0939	-0.0214	-0.0529
Nic_lab_g_lip_02568	Nic_lab	Amphilophus labiatus	GL Nicaragua	#835BB2	-0.1229	-0.0526	0.1784
Nic_lab_g_lip_02572	Nic_lab	Amphilophus labiatus	GL Nicaragua	#835BB2	-0.1096	-0.0457	-0.0889
Nic_lab_g_lip_03028	Nic_lab	Amphilophus labiatus	GL Nicaragua	#835BB2	-0.0849	-0.0179	0.0417
Nic_lab_g_lip_03289	Nic_lab	Amphilophus labiatus	GL Nicaragua	#835BB2	-0.0974	-0.0307	-0.0277
Nic_lab_g_lip_05628	Nic_lab	Amphilophus labiatus	GL Nicaragua	#835BB2	-0.0901	-0.0165	-0.0451
Nic_lab_g_lip_13768	Nic_lab	Amphilophus labiatus	GL Nicaragua	#835BB2	-0.1075	-0.0318	-0.1104
Nic_lab_g_lip_13769	Nic_lab	Amphilophus labiatus	GL Nicaragua	#835BB2	-0.0856	-0.0051	-0.0883
Nic_lab_g_lip_13771	Nic_lab	Amphilophus labiatus	GL Nicaragua	#835BB2	-0.1132	-0.0225	-0.1234
Nic_lab_g_lip_14000	Nic_lab	Amphilophus labiatus	GL Nicaragua	#835BB2	-0.1066	-0.0259	-0.0671
Nic_lab_g_lip_14637	Nic_lab	Amphilophus labiatus	GL Nicaragua	#835BB2	-0.0922	-0.0251	-0.046
Tsc_cit_d_nlp_07789	Tsc_cit	Amphilophus cf. citrinellus	CL Tiscapa	#8B7355	0.3098	0.0909	-0.323
Tsc_cit_d_nlp_07790	Tsc_cit	Amphilophus cf. citrinellus	CL Tiscapa	#8B7355	-0.09	-0.1716	0.4266
Tsc_cit_d_nlp_07791	Tsc_cit	Amphilophus cf. citrinellus	CL Tiscapa	#8B7355	0.0202	0.2075	0.0166
Tsc_cit_d_nlp_07792	Tsc_cit	Amphilophus cf. citrinellus	CL Tiscapa	#8B7355	-0.2704	0.1222	-0.1559
Tsc_cit_d_nlp_07796	Tsc_cit	Amphilophus cf. citrinellus	CL Tiscapa	#8B7355	-0.2663	0.1055	-0.1373
Tsc_cit_d_nlp_07797	Tsc_cit	Amphilophus cf. citrinellus	CL Tiscapa	#8B7355	0.0295	0.2157	-0.0256
Tsc_cit_d_nlp_07798	Tsc_cit	Amphilophus cf. citrinellus	CL Tiscapa	#8B7355	0.3589	0.4463	0.2765
Tsc_cit_d_nlp_07799	Tsc_cit	Amphilophus cf. citrinellus	CL Tiscapa	#8B7355	-0.0914	-0.1291	0.2169
Tsc_cit_d_nlp_07801	Tsc_cit	Amphilophus cf. citrinellus	CL Tiscapa	#8B7355	-0.2817	0.0978	-0.0571
Tsc_cit_d_nlp_07802	Tsc_cit	Amphilophus cf. citrinellus	CL Tiscapa	#8B7355	-0.278	0.1037	-0.0746
Tsc_cit_d_nlp_07803	Tsc_cit	Amphilophus cf. citrinellus	CL Tiscapa	#8B7355	-0.0941	-0.1818	0.1553
Tsc_cit_d_nlp_07806	Tsc_cit	Amphilophus cf. citrinellus	CL Tiscapa	#8B7355	-0.2593	0.0568	-0.1749
Tsc_cit_d_nlp_07807	Tsc_cit	Amphilophus cf. citrinellus	CL Tiscapa	#8B7355	-0.1026	-0.1762	0.4614
Tsc_cit_d_nlp_07808	Tsc_cit	Amphilophus cf. citrinellus	CL Tiscapa	#8B7355	-0.2692	0.1077	-0.1258
Tsc_cit_d_nlp_07809	Tsc_cit	Amphilophus cf. citrinellus	CL Tiscapa	#8B7355	0.304	0.3072	0.1778
Tsc_cit_d_nlp_07810	Tsc_cit	Amphilophus cf. citrinellus	CL Tiscapa	#8B7355	0.2713	0.0398	-0.3148
Tsc_cit_d_nlp_13881	Tsc_cit	Amphilophus cf. citrinellus	CL Tiscapa	#8B7355	0.1246	-0.4483	-0.1784
Tsc_cit_d_nlp_13882	Tsc_cit	Amphilophus cf. citrinellus	CL Tiscapa	#8B7355	0.1606	-0.3307	-0.289
Tsc_cit_d_nlp_13885	Tsc_cit	Amphilophus cf. citrinellus	CL Tiscapa	#8B7355	0.1968	-0.3264	0.0601
Tsc_cit_d_nlp_13887	Tsc_cit	Amphilophus cf. citrinellus	CL Tiscapa	#8B7355	0.2272	-0.1369	0.0653
Xil_ama_d_ben_07661	Xil_ama	Amphilophus amarillo	CL Xiloá	#7BAFD4	0.115	0.0426	-0.0762
Xil_ama_d_ben_07666	Xil_ama	Amphilophus amarillo	CL Xiloá	#7BAFD4	0.1202	0.0529	-0.0863
Xil_ama_d_ben_07667	Xil_ama	Amphilophus amarillo	CL Xiloá	#7BAFD4	0.1172	0.0468	-0.0863
Xil_ama_d_ben_13025	Xil_ama	Amphilophus amarillo	CL Xiloá	#7BAFD4	0.1147	0.0496	-0.0757
Xil_ama_d_ben_13039	Xil_ama	Amphilophus amarillo	CL Xiloá	#7BAFD4	0.1143	0.0461	-0.0754
Xil_ama_d_ben_13091	Xil_ama	Amphilophus amarillo	CL Xiloá	#7BAFD4	0.1109	0.0365	-0.0642
Xil_ama_d_ben_13185	Xil_ama	Amphilophus amarillo	CL Xiloá	#7BAFD4	0.1203	0.046	-0.0796
Xil_ama_d_ben_13268	Xil_ama	Amphilophus amarillo	CL Xiloá	#7BAFD4	0.1097	0.0467	-0.0748
Xil_ama_d_ben_13636	Xil_ama	Amphilophus amarillo	CL Xiloá	#7BAFD4	0.1177	0.048	-0.0838
Xil_ama_d_ben_13637	Xil_ama	Amphilophus amarillo	CL Xiloá	#7BAFD4	0.1128	0.0329	-0.0703
Xil_ama_d_ben_13638	Xil_ama	Amphilophus amarillo	CL Xiloá	#7BAFD4	0.1066	0.0452	-0.0827
Xil_ama_d_ben_17973	Xil_ama	Amphilophus amarillo	CL Xiloá	#7BAFD4	0.1179	0.0476	-0.0845
Xil_ama_d_ben_17974	Xil_ama	Amphilophus amarillo	CL Xiloá	#7BAFD4	0.1138	0.0449	-0.0835
Xil_ama_d_ben_17985	Xil_ama	Amphilophus amarillo	CL Xiloá	#7BAFD4	0.123	0.0534	-0.0895
Xil_ama_d_ben_19033	Xil_ama	Amphilophus amarillo	CL Xiloá	#7BAFD4	0.1155	0.0434	-0.0832
Xil_ama_d_ben_19034	Xil_ama	Amphilophus amarillo	CL Xiloá	#7BAFD4	0.1166	0.0491	-0.0809
Xil_ama_d_ben_19035	Xil_ama	Amphilophus amarillo	CL Xiloá	#7BAFD4	0.1182	0.0563	-0.0852
Xil_ama_d_ben_19315	Xil_ama	Amphilophus amarillo	CL Xiloá	#7BAFD4	0.1124	0.0466	-0.0743
Xil_ama_d_ben_19481	Xil_ama	Amphilophus amarillo	CL Xiloá	#7BAFD4	0.1184	0.0524	-0.0818
Xil_ama_d_ben_19482	Xil_ama	Amphilophus amarillo	CL Xiloá	#7BAFD4	0.1232	0.0451	-0.0834
Xil_ama_d_ben_19503	Xil_ama	Amphilophus amarillo	CL Xiloá	#7BAFD4	0.1182	0.0482	-0.0738
Xil_sag_d_lim_00535	Xil_sag	Amphilophus sagittae	CL Xiloá	#0BB5FF	-0.0576	-0.0805	-0.0601
Xil_sag_d_lim_00862	Xil_sag	Amphilophus sagittae	CL Xiloá	#0BB5FF	-0.0572	-0.0962	-0.0588
Xil_sag_d_lim_00878	Xil_xxx	Amphilophus spp. (hybrid)	CL Xiloá	#FFFFFF	-0.0647	0.0312	0.0038
Xil_sag_d_lim_00879	Xil_sag	Amphilophus sagittae	CL Xiloá	#0BB5FF	-0.0679	-0.0895	-0.0633
Xil_sag_d_lim_00882	Xil_xxx	Amphilophus spp. (hybrid)	CL Xiloá	#FFFFFF	-0.0571	0.0557	0.0322
Xil_sag_d_lim_00884	Xil_sag	Amphilophus sagittae	CL Xiloá	#0BB5FF	-0.063	-0.0945	-0.0578
Xil_sag_d_lim_07639	Xil_sag	Amphilophus sagittae	CL Xiloá	#0BB5FF	-0.0821	-0.0558	-0.0582
Xil_sag_d_lim_07710	Xil_sag	Amphilophus sagittae	CL Xiloá	#0BB5FF	-0.0823	-0.0609	-0.0683
Xil_sag_d_lim_07785	Xil_sag	Amphilophus sagittae	CL Xiloá	#0BB5FF	-0.0709	-0.0968	-0.0662
Xil_sag_d_lim_13008	Xil_sag	Amphilophus sagittae	CL Xiloá	#0BB5FF	-0.0627	-0.0933	-0.0574
Xil_sag_d_lim_13032	Xil_sag	Amphilophus sagittae	CL Xiloá	#0BB5FF	-0.0652	-0.0702	-0.0501
Xil_sag_d_lim_13065	Xil_sag	Amphilophus sagittae	CL Xiloá	#0BB5FF	-0.0683	-0.098	-0.0675
Xil_sag_d_lim_13066	Xil_sag	Amphilophus sagittae	CL Xiloá	#0BB5FF	-0.0601	-0.1028	-0.0631
Xil_sag_d_lim_13067	Xil_sag	Amphilophus sagittae	CL Xiloá	#0BB5FF	-0.0625	-0.0918	-0.06
Xil_sag_d_lim_13070	Xil_sag	Amphilophus sagittae	CL Xiloá	#0BB5FF	-0.0584	-0.0943	-0.06
Xil_sag_d_lim_13166	Xil_sag	Amphilophus sagittae	CL Xiloá	#0BB5FF	-0.0656	-0.0925	-0.0665
Xil_sag_d_lim_13173	Xil_sag	Amphilophus sagittae	CL Xiloá	#0BB5FF	-0.0662	-0.0885	-0.0594
Xil_sag_d_lim_17976	Xil_sag	Amphilophus sagittae	CL Xiloá	#0BB5FF	-0.0778	-0.0617	-0.0639
Xil_sag_d_lim_19498	Xil_sag	Amphilophus sagittae	CL Xiloá	#0BB5FF	-0.0766	-0.0677	-0.0641
Xil_sag_g_lim_07709	Xil_sag	Amphilophus sagittae	CL Xiloá	#0BB5FF	-0.0784	-0.0499	-0.0676
Xil_sag_g_lim_07786	Xil_sag	Amphilophus sagittae	CL Xiloá	#0BB5FF	-0.0795	-0.0642	-0.065
Xil_sag_g_lim_13137	Xil_sag	Amphilophus sagittae	CL Xiloá	#0BB5FF	-0.0796	-0.0399	-0.0573
Xil_sag_g_lim_17980	Xil_sag	Amphilophus sagittae	CL Xiloá	#0BB5FF	-0.0797	-0.0374	-0.0527
Xil_vir_d_ben_00539	Xil_xxx	Amphilophus spp. (hybrid)	CL Xiloá	#FFFFFF	0.0242	-0.0857	0.0504
Xil_vir_d_ben_00877	Xil_vir	Amphilophus viridis	CL Xiloá	#091F92	0.0464	-0.0375	0.1118
Xil_vir_d_ben_01247	Xil_vir	Amphilophus viridis	CL Xiloá	#091F92	0.0631	-0.0791	0.1107
Xil_vir_d_ben_01254	Xil_vir	Amphilophus viridis	CL Xiloá	#091F92	0.0701	-0.0827	0.1115
Xil_vir_d_ben_01263	Xil_vir	Amphilophus viridis	CL Xiloá	#091F92	0.0781	-0.0815	0.1373
Xil_vir_d_ben_13014	Xil_vir	Amphilophus viridis	CL Xiloá	#091F92	0.088	-0.0859	0.1378
Xil_vir_d_ben_13016	Xil_vir	Amphilophus viridis	CL Xiloá	#091F92	0.0692	-0.078	0.116
Xil_vir_d_ben_13051	Xil_vir	Amphilophus viridis	CL Xiloá	#091F92	0.0769	-0.0846	0.1274
Xil_vir_d_ben_13075	Xil_vir	Amphilophus viridis	CL Xiloá	#091F92	0.0711	-0.0863	0.13
Xil_vir_d_ben_13076	Xil_vir	Amphilophus viridis	CL Xiloá	#091F92	0.0667	-0.0791	0.1206
Xil_vir_d_ben_13079	Xil_vir	Amphilophus viridis	CL Xiloá	#091F92	0.0758	-0.088	0.136
Xil_vir_d_ben_13080	Xil_vir	Amphilophus viridis	CL Xiloá	#091F92	0.076	-0.0805	0.1267
Xil_vir_d_ben_13109	Xil_vir	Amphilophus viridis	CL Xiloá	#091F92	0.0699	-0.0807	0.1207
Xil_vir_d_ben_13178	Xil_vir	Amphilophus viridis	CL Xiloá	#091F92	0.0654	-0.0857	0.1103
Xil_vir_d_ben_13180	Xil_vir	Amphilophus viridis	CL Xiloá	#091F92	0.0629	-0.0744	0.1023
Xil_vir_d_ben_19317	Xil_xxx	Amphilophus spp. (hybrid)	CL Xiloá	#FFFFFF	0.0279	-0.0391	0.0956
Xil_vir_d_ben_19319	Xil_vir	Amphilophus viridis	CL Xiloá	#091F92	0.0746	-0.0654	0.1182
Xil_vir_d_ben_19323	Xil_vir	Amphilophus viridis	CL Xiloá	#091F92	0.0736	-0.0668	0.1128
Xil_vir_d_ben_19494	Xil_vir	Amphilophus viridis	CL Xiloá	#091F92	0.0656	-0.0755	0.1012
Xil_xil_d_ben_00870	Xil_xxx	Amphilophus spp. (hybrid)	CL Xiloá	#FFFFFF	-0.0713	0.0461	0.014
Xil_xil_d_ben_00872	Xil_xil	Amphilophus xiloaensis	CL Xiloá	#4876FF	-0.0636	0.097	0.0462
Xil_xil_d_ben_00874	Xil_xil	Amphilophus xiloaensis	CL Xiloá	#4876FF	-0.0621	0.1379	0.0743
Xil_xil_d_ben_00880	Xil_xil	Amphilophus xiloaensis	CL Xiloá	#4876FF	-0.06	0.1069	0.0558
Xil_xil_d_ben_00881	Xil_xxx	Amphilophus spp. (hybrid)	CL Xiloá	#FFFFFF	-0.0529	0.0878	0.0561
Xil_xil_d_ben_00902	Xil_xxx	Amphilophus spp. (hybrid)	CL Xiloá	#FFFFFF	-0.0711	0.0379	0.0022
Xil_xil_d_ben_00915	Xil_xxx	Amphilophus spp. (hybrid)	CL Xiloá	#FFFFFF	-0.0639	0.0195	-0.0049
Xil_xil_d_ben_07648	Xil_xxx	Amphilophus spp. (hybrid)	CL Xiloá	#FFFFFF	-0.0696	0.0412	0.0073
Xil_xil_d_ben_07653	Xil_xxx	Amphilophus spp. (hybrid)	CL Xiloá	#FFFFFF	-0.0639	0.0321	0.0119
Xil_xil_d_ben_07656	Xil_xxx	Amphilophus spp. (hybrid)	CL Xiloá	#FFFFFF	-0.0634	0.05	0.0128
Xil_xil_d_ben_13034	Xil_sag	Amphilophus sagittae	CL Xiloá	#0BB5FF	-0.0703	-0.0325	-0.0332
Xil_xil_d_ben_13113	Xil_xxx	Amphilophus spp. (hybrid)	CL Xiloá	#FFFFFF	-0.0678	0.0197	-0.0025
Xil_xil_d_ben_13152	Xil_xil	Amphilophus xiloaensis	CL Xiloá	#4876FF	-0.0545	0.134	0.0688
Xil_xil_d_ben_13275	Xil_xxx	Amphilophus spp. (hybrid)	CL Xiloá	#FFFFFF	-0.0677	-0.0151	-0.0121
Xil_xil_d_ben_13426	Xil_xxx	Amphilophus spp. (hybrid)	CL Xiloá	#FFFFFF	-0.0607	0.0203	0.0085
Xil_xil_d_ben_13446	Xil_sag	Amphilophus sagittae	CL Xiloá	#0BB5FF	-0.0628	-0.055	-0.0377
Xil_xil_d_ben_17975	Xil_xil	Amphilophus xiloaensis	CL Xiloá	#4876FF	-0.0588	0.114	0.051
Xil_xil_d_ben_19484	Xil_sag	Amphilophus sagittae	CL Xiloá	#0BB5FF	-0.0806	-0.0583	-0.0657
Xil_xil_d_ben_19493	Xil_sag	Amphilophus sagittae	CL Xiloá	#0BB5FF	-0.0763	-0.0514	-0.0606
Xil_xil_d_ben_19501	Xil_xil	Amphilophus xiloaensis	CL Xiloá	#4876FF	-0.0632	0.1108	0.049
Xil_xil_g_ben_00869	Xil_xil	Amphilophus xiloaensis	CL Xiloá	#4876FF	-0.0633	0.1338	0.0683
Xil_xil_g_ben_00871	Xil_xil	Amphilophus xiloaensis	CL Xiloá	#4876FF	-0.0655	0.1354	0.0709
Xil_xil_g_ben_00873	Xil_xil	Amphilophus xiloaensis	CL Xiloá	#4876FF	-0.0678	0.1303	0.0623
Xil_xil_g_ben_00875	Xil_xil	Amphilophus xiloaensis	CL Xiloá	#4876FF	-0.0662	0.1202	0.0557
Xil_xil_g_ben_01239	Xil_xil	Amphilophus xiloaensis	CL Xiloá	#4876FF	-0.0655	0.1076	0.0493
Xil_xil_g_ben_03841	Xil_xil	Amphilophus xiloaensis	CL Xiloá	#4876FF	-0.0583	0.1049	0.0436
Xil_xil_g_ben_13154	Xil_xil	Amphilophus xiloaensis	CL Xiloá	#4876FF	-0.0617	0.1251	0.0652
Xil_xil_g_ben_13262	Xil_xil	Amphilophus xiloaensis	CL Xiloá	#4876FF	-0.0644	0.135	0.061
Xil_xil_g_ben_13408	Xil_xil	Amphilophus xiloaensis	CL Xiloá	#4876FF	-0.0646	0.1424	0.0708
Xil_xil_g_ben_13413	Xil_xil	Amphilophus xiloaensis	CL Xiloá	#4876FF	-0.0662	0.1349	0.0705
Xil_xil_g_ben_17981	Xil_sag	Amphilophus sagittae	CL Xiloá	#0BB5FF	-0.0825	-0.0552	-0.0547
Xil_xil_g_ben_19488	Xil_sag	Amphilophus sagittae	CL Xiloá	#0BB5FF	-0.0808	-0.0548	-0.0643

## Sheet: Ext. Data Fig.1e
Sample_name	Group_short	Species	Lake	Color_species	PC1_Lake_Specific	PC2_Lake_Specific
Apo_cl2_d_ben_01074	Apo_ast	Amphilophus astorquii	CL Apoyo	#FF9FB8	0.0052	0.0196
Apo_cl2_d_ben_01076	Apo_ast	Amphilophus astorquii	CL Apoyo	#FF9FB8	0.0072	0.0199
Apo_cl2_d_ben_01100	Apo_ast	Amphilophus astorquii	CL Apoyo	#FF9FB8	0.0007	0.0185
Apo_cl2_d_ben_01101	Apo_ast	Amphilophus astorquii	CL Apoyo	#FF9FB8	0.0036	0.019
Apo_cl2_d_ben_01102	Apo_ast	Amphilophus astorquii	CL Apoyo	#FF9FB8	0.0047	0.0198
Apo_cl2_d_ben_01103	Apo_ast	Amphilophus astorquii	CL Apoyo	#FF9FB8	0.0035	0.0205
Apo_cl2_d_ben_03979	Apo_ast	Amphilophus astorquii	CL Apoyo	#FF9FB8	0.0135	0.0275
Apo_cl2_d_ben_07674	Apo_ast	Amphilophus astorquii	CL Apoyo	#FF9FB8	0.0025	0.0193
Apo_cl2_d_ben_07682	Apo_ast	Amphilophus astorquii	CL Apoyo	#FF9FB8	0.0017	0.0244
Apo_cl2_d_ben_07683	Apo_ast	Amphilophus astorquii	CL Apoyo	#FF9FB8	0.0051	0.0156
Apo_cl2_d_ben_12407	Apo_ast	Amphilophus astorquii	CL Apoyo	#FF9FB8	0.0047	0.0186
Apo_cl2_d_ben_12451	Apo_ast	Amphilophus astorquii	CL Apoyo	#FF9FB8	0.0065	0.0212
Apo_cl2_d_ben_12494	Apo_ast	Amphilophus astorquii	CL Apoyo	#FF9FB8	0.0161	0.023
Apo_cl2_d_ben_12521	Apo_ast	Amphilophus astorquii	CL Apoyo	#FF9FB8	0.0048	0.0195
Apo_cl2_d_ben_13695	Apo_ast	Amphilophus astorquii	CL Apoyo	#FF9FB8	0.0054	0.0212
Apo_cl2_d_ben_13727	Apo_ast	Amphilophus astorquii	CL Apoyo	#FF9FB8	0.0064	0.0178
Apo_cl2_d_ben_13732	Apo_ast	Amphilophus astorquii	CL Apoyo	#FF9FB8	0.0107	0.0233
Apo_cl2_d_ben_18030	Apo_ast	Amphilophus astorquii	CL Apoyo	#FF9FB8	0.0245	0.0276
Apo_cl2_d_ben_18449	Apo_ast	Amphilophus astorquii	CL Apoyo	#FF9FB8	0.0238	0.0268
Apo_cl2_d_ben_19353	Apo_ast	Amphilophus astorquii	CL Apoyo	#FF9FB8	0.0216	0.0291
Apo_cl2_d_ben_19361	Apo_ast	Amphilophus astorquii	CL Apoyo	#FF9FB8	0.0037	0.0213
Apo_cl2_d_ben_19362	Apo_ast	Amphilophus astorquii	CL Apoyo	#FF9FB8	0.0007	0.02
Apo_cl2_g_ben_18446	Apo_ast	Amphilophus astorquii	CL Apoyo	#FF9FB8	0.0038	0.0244
Apo_cl3_d_ben_01234	Apo_cha	Amphilophus chancho	CL Apoyo	#ED1D40	0.025	0.1362
Apo_cl3_d_ben_03977	Apo_cha	Amphilophus chancho	CL Apoyo	#ED1D40	0.0349	0.1071
Apo_cl3_d_ben_05663	Apo_cha	Amphilophus chancho	CL Apoyo	#ED1D40	0.0285	0.1355
Apo_cl3_d_ben_05664	Apo_cha	Amphilophus chancho	CL Apoyo	#ED1D40	0.0273	0.1336
Apo_cl3_d_ben_05665	Apo_cha	Amphilophus chancho	CL Apoyo	#ED1D40	0.0262	0.1369
Apo_cl3_d_ben_05666	Apo_xxx	Amphilophus spp. (hybrid)	CL Apoyo	#FFFFFF	0.0076	0.0844
Apo_cl3_d_ben_05667	Apo_cha	Amphilophus chancho	CL Apoyo	#ED1D40	0.0254	0.1313
Apo_cl3_d_ben_07670	Apo_xxx	Amphilophus spp. (hybrid)	CL Apoyo	#FFFFFF	0.0184	0.1096
Apo_cl3_d_ben_07690	Apo_xxx	Amphilophus spp. (hybrid)	CL Apoyo	#FFFFFF	-0.0369	0.0363
Apo_cl3_d_ben_07699	Apo_xxx	Amphilophus spp. (hybrid)	CL Apoyo	#FFFFFF	-0.0048	0.0678
Apo_cl3_d_ben_13713	Apo_cha	Amphilophus chancho	CL Apoyo	#ED1D40	0.0202	0.1222
Apo_cl3_d_ben_18011	Apo_cha	Amphilophus chancho	CL Apoyo	#ED1D40	0.0282	0.1363
Apo_cl3_d_ben_18034	Apo_cha	Amphilophus chancho	CL Apoyo	#ED1D40	0.0246	0.1313
Apo_cl3_d_ben_18397	Apo_cha	Amphilophus chancho	CL Apoyo	#ED1D40	0.0246	0.1333
Apo_cl3_d_ben_18399	Apo_cha	Amphilophus chancho	CL Apoyo	#ED1D40	0.0247	0.1348
Apo_cl3_d_ben_18400	Apo_cha	Amphilophus chancho	CL Apoyo	#ED1D40	0.027	0.1309
Apo_cl3_d_ben_18401	Apo_cha	Amphilophus chancho	CL Apoyo	#ED1D40	0.0235	0.1255
Apo_cl3_d_ben_18412	Apo_cha	Amphilophus chancho	CL Apoyo	#ED1D40	0.0247	0.134
Apo_cl3_d_ben_18423	Apo_xxx	Amphilophus spp. (hybrid)	CL Apoyo	#FFFFFF	0.0027	0.0608
Apo_cl3_d_ben_19338	Apo_xxx	Amphilophus spp. (hybrid)	CL Apoyo	#FFFFFF	0.0241	0.0846
Apo_cl3_d_ben_19363	Apo_cha	Amphilophus chancho	CL Apoyo	#ED1D40	0.0154	0.1087
Apo_cl3_d_ben_19364	Apo_cha	Amphilophus chancho	CL Apoyo	#ED1D40	0.0246	0.129
Apo_cl3_d_ben_19365	Apo_xxx	Amphilophus spp. (hybrid)	CL Apoyo	#FFFFFF	-0.0222	0.0542
Apo_cl4_d_ben_03960	Apo_glo	Amphilophus globosus	CL Apoyo	#F97373	-0.1111	-0.065
Apo_cl4_d_ben_07691	Apo_glo	Amphilophus globosus	CL Apoyo	#F97373	-0.1062	-0.0686
Apo_cl4_d_ben_07692	Apo_glo	Amphilophus globosus	CL Apoyo	#F97373	-0.1115	-0.0696
Apo_cl4_d_ben_07693	Apo_glo	Amphilophus globosus	CL Apoyo	#F97373	-0.1125	-0.0696
Apo_cl4_d_ben_07701	Apo_glo	Amphilophus globosus	CL Apoyo	#F97373	-0.1068	-0.0698
Apo_cl4_d_ben_12443	Apo_glo	Amphilophus globosus	CL Apoyo	#F97373	-0.1108	-0.0693
Apo_cl4_d_ben_12553	Apo_glo	Amphilophus globosus	CL Apoyo	#F97373	-0.1112	-0.0667
Apo_cl4_d_ben_12554	Apo_glo	Amphilophus globosus	CL Apoyo	#F97373	-0.11	-0.0676
Apo_cl4_d_ben_12556	Apo_glo	Amphilophus globosus	CL Apoyo	#F97373	-0.1098	-0.071
Apo_cl4_d_ben_13504	Apo_glo	Amphilophus globosus	CL Apoyo	#F97373	-0.1092	-0.0719
Apo_cl4_d_ben_13686	Apo_glo	Amphilophus globosus	CL Apoyo	#F97373	-0.0863	-0.0378
Apo_cl4_d_ben_13715	Apo_xxx	Amphilophus spp. (hybrid)	CL Apoyo	#FFFFFF	-0.079	-0.0319
Apo_cl4_d_ben_18037	Apo_glo	Amphilophus globosus	CL Apoyo	#F97373	-0.1126	-0.0684
Apo_cl4_d_ben_18442	Apo_glo	Amphilophus globosus	CL Apoyo	#F97373	-0.1141	-0.0728
Apo_cl4_d_ben_18443	Apo_glo	Amphilophus globosus	CL Apoyo	#F97373	-0.113	-0.0667
Apo_cl4_d_ben_18444	Apo_glo	Amphilophus globosus	CL Apoyo	#F97373	-0.1084	-0.0724
Apo_cl5_d_ben_02419	Apo_fla	Amphilophus flaveolus	CL Apoyo	#AF5151	-0.0164	0.0087
Apo_cl5_d_ben_02426	Apo_fla	Amphilophus flaveolus	CL Apoyo	#AF5151	-0.0195	0.008
Apo_cl5_d_ben_03120	Apo_fla	Amphilophus flaveolus	CL Apoyo	#AF5151	-0.015	0.0047
Apo_cl5_d_ben_03972	Apo_fla	Amphilophus flaveolus	CL Apoyo	#AF5151	-0.028	0.0091
Apo_cl5_d_ben_03975	Apo_fla	Amphilophus flaveolus	CL Apoyo	#AF5151	-0.0324	0.0052
Apo_cl5_d_ben_07689	Apo_fla	Amphilophus flaveolus	CL Apoyo	#AF5151	-0.0352	-0.0006
Apo_cl5_d_ben_12413	Apo_fla	Amphilophus flaveolus	CL Apoyo	#AF5151	-0.0174	0.009
Apo_cl5_d_ben_12437	Apo_fla	Amphilophus flaveolus	CL Apoyo	#AF5151	-0.0172	0.0109
Apo_cl5_d_ben_12440	Apo_fla	Amphilophus flaveolus	CL Apoyo	#AF5151	-0.0155	0.0099
Apo_cl5_d_ben_12454	Apo_fla	Amphilophus flaveolus	CL Apoyo	#AF5151	-0.0333	0.0048
Apo_cl5_d_ben_12478	Apo_fla	Amphilophus flaveolus	CL Apoyo	#AF5151	-0.0141	0.0096
Apo_cl5_d_ben_12479	Apo_fla	Amphilophus flaveolus	CL Apoyo	#AF5151	-0.0163	0.0071
Apo_cl5_d_ben_12482	Apo_fla	Amphilophus flaveolus	CL Apoyo	#AF5151	-0.0131	0.012
Apo_cl5_d_ben_13245	Apo_fla	Amphilophus flaveolus	CL Apoyo	#AF5151	-0.0111	0.0088
Apo_cl5_d_ben_13700	Apo_xxx	Amphilophus spp. (hybrid)	CL Apoyo	#FFFFFF	0.0151	-0.0069
Apo_cl5_d_ben_18032	Apo_fla	Amphilophus flaveolus	CL Apoyo	#AF5151	-0.0037	0.0057
Apo_cl5_d_ben_18036	Apo_fla	Amphilophus flaveolus	CL Apoyo	#AF5151	-0.0195	0.0116
Apo_glo_d_ben_MO618	Apo_glo	Amphilophus globosus	CL Apoyo	#F97373	-0.1119	-0.0719
Apo_glo_d_ben_MO621	Apo_glo	Amphilophus globosus	CL Apoyo	#F97373	-0.1168	-0.0693
Apo_glo_d_ben_MO622	Apo_glo	Amphilophus globosus	CL Apoyo	#F97373	-0.0988	-0.0571
Apo_glo_d_ben_MO625	Apo_glo	Amphilophus globosus	CL Apoyo	#F97373	-0.1047	-0.0651
Apo_glo_d_ben_MO627	Apo_glo	Amphilophus globosus	CL Apoyo	#F97373	-0.1076	-0.0693
Apo_glo_d_ben_MO630	Apo_glo	Amphilophus globosus	CL Apoyo	#F97373	-0.108	-0.0672
Apo_glo_d_ben_MO631	Apo_glo	Amphilophus globosus	CL Apoyo	#F97373	-0.1127	-0.0708
Apo_glo_d_ben_MO636	Apo_glo	Amphilophus globosus	CL Apoyo	#F97373	-0.1084	-0.0663
Apo_glo_d_ben_MO640	Apo_glo	Amphilophus globosus	CL Apoyo	#F97373	-0.1131	-0.0719
Apo_glo_d_ben_MO642	Apo_glo	Amphilophus globosus	CL Apoyo	#F97373	-0.1113	-0.0673
Apo_sup_d_ben_MO164	Apo_sup	Amphilophus supercilius	CL Apoyo	#F93A88	-0.0103	0.0435
Apo_sup_d_ben_MO247	Apo_sup	Amphilophus supercilius	CL Apoyo	#F93A88	-0.007	0.0468
Apo_sup_d_ben_MO250	Apo_sup	Amphilophus supercilius	CL Apoyo	#F93A88	-0.0041	0.0446
Apo_sup_d_ben_MO251	Apo_sup	Amphilophus supercilius	CL Apoyo	#F93A88	-0.0056	0.047
Apo_sup_d_ben_MO252	Apo_sup	Amphilophus supercilius	CL Apoyo	#F93A88	-0.0091	0.0429
Apo_sup_d_ben_MO629	Apo_sup	Amphilophus supercilius	CL Apoyo	#F93A88	-0.0081	0.0473
Apo_sup_d_ben_MO723	Apo_sup	Amphilophus supercilius	CL Apoyo	#F93A88	-0.0099	0.0487
Apo_sup_d_ben_MO728	Apo_sup	Amphilophus supercilius	CL Apoyo	#F93A88	-0.0063	0.0454
Apo_sup_d_ben_MO735	Apo_sup	Amphilophus supercilius	CL Apoyo	#F93A88	-0.0081	0.0473
Apo_sup_d_ben_MO736	Apo_sup	Amphilophus supercilius	CL Apoyo	#F93A88	-0.0062	0.0434
Apo_zal_d_lim_03119	Apo_zal	Amphilophus supercilius	CL Apoyo	#821426	0.1285	-0.0973
Apo_zal_d_lim_03122	Apo_zal	Amphilophus zaliosus	CL Apoyo	#821426	0.1261	-0.0998
Apo_zal_d_lim_03124	Apo_zal	Amphilophus zaliosus	CL Apoyo	#821426	0.1292	-0.0992
Apo_zal_d_lim_03964	Apo_zal	Amphilophus zaliosus	CL Apoyo	#821426	0.1266	-0.0951
Apo_zal_d_lim_03965	Apo_zal	Amphilophus zaliosus	CL Apoyo	#821426	0.1255	-0.094
Apo_zal_d_lim_03969	Apo_zal	Amphilophus zaliosus	CL Apoyo	#821426	0.134	-0.097
Apo_zal_d_lim_03976	Apo_zal	Amphilophus zaliosus	CL Apoyo	#821426	0.1171	-0.0901
Apo_zal_d_lim_05386	Apo_zal	Amphilophus zaliosus	CL Apoyo	#821426	0.1182	-0.0901
Apo_zal_d_lim_05396	Apo_zal	Amphilophus zaliosus	CL Apoyo	#821426	0.1311	-0.0967
Apo_zal_d_lim_07676	Apo_zal	Amphilophus zaliosus	CL Apoyo	#821426	0.1038	-0.0786
Apo_zal_d_lim_07678	Apo_zal	Amphilophus zaliosus	CL Apoyo	#821426	0.1048	-0.078
Apo_zal_d_lim_07687	Apo_zal	Amphilophus zaliosus	CL Apoyo	#821426	0.1266	-0.0951
Apo_zal_d_lim_07697	Apo_zal	Amphilophus zaliosus	CL Apoyo	#821426	0.1276	-0.096
Apo_zal_d_lim_12498	Apo_zal	Amphilophus zaliosus	CL Apoyo	#821426	0.1	-0.0762
Apo_zal_d_lim_12523	Apo_zal	Amphilophus zaliosus	CL Apoyo	#821426	0.1407	-0.1016
Apo_zal_d_lim_12534	Apo_zal	Amphilophus zaliosus	CL Apoyo	#821426	0.141	-0.0985
Apo_zal_d_lim_18026	Apo_zal	Amphilophus zaliosus	CL Apoyo	#821426	0.1369	-0.1001
Apo_zal_d_lim_18031	Apo_zal	Amphilophus zaliosus	CL Apoyo	#821426	0.1359	-0.0982
Apo_zal_d_lim_18413	Apo_zal	Amphilophus zaliosus	CL Apoyo	#821426	0.0985	-0.0592
Apo_zal_d_lim_19349	Apo_zal	Amphilophus zaliosus	CL Apoyo	#821426	0.1293	-0.0966
Apo_zal_d_lim_19352	Apo_zal	Amphilophus zaliosus	CL Apoyo	#821426	0.1229	-0.0881
AsL_cit_d_nlp_02325	AsL_cit	Amphilophus cf. citrinellus	CL As. León	#30D5C8	0.0898	-0.0101
AsL_cit_d_nlp_02326	AsL_cit	Amphilophus cf. citrinellus	CL As. León	#30D5C8	0.1295	0.1019
AsL_cit_d_nlp_02327	AsL_cit	Amphilophus cf. citrinellus	CL As. León	#30D5C8	0.0791	-0.1102
AsL_cit_d_nlp_02328	AsL_cit	Amphilophus cf. citrinellus	CL As. León	#30D5C8	0.0938	-0.1353
AsL_cit_d_nlp_02329	AsL_cit	Amphilophus cf. citrinellus	CL As. León	#30D5C8	0.0801	-0.023
AsL_cit_d_nlp_02331	AsL_cit	Amphilophus cf. citrinellus	CL As. León	#30D5C8	0.0653	0.1309
AsL_cit_d_nlp_02332	AsL_cit	Amphilophus cf. citrinellus	CL As. León	#30D5C8	0.1016	0.0088
AsL_cit_d_nlp_02333	AsL_cit	Amphilophus cf. citrinellus	CL As. León	#30D5C8	0.0814	0.1533
AsL_cit_d_nlp_02341	AsL_cit	Amphilophus cf. citrinellus	CL As. León	#30D5C8	0.1222	0.0799
AsL_cit_d_nlp_02343	AsL_cit	Amphilophus cf. citrinellus	CL As. León	#30D5C8	0.1239	-0.0133
AsL_cit_d_nlp_02345	AsL_cit	Amphilophus cf. citrinellus	CL As. León	#30D5C8	0.0704	0.1559
AsL_cit_d_nlp_02346	AsL_cit	Amphilophus cf. citrinellus	CL As. León	#30D5C8	0.0765	-0.063
AsL_cit_d_nlp_02347	AsL_cit	Amphilophus cf. citrinellus	CL As. León	#30D5C8	0.0612	0.2473
AsL_cit_d_nlp_02351	AsL_cit	Amphilophus cf. citrinellus	CL As. León	#30D5C8	0.091	-0.369
AsL_cit_d_nlp_02353	AsL_cit	Amphilophus cf. citrinellus	CL As. León	#30D5C8	0.0937	0.0569
AsL_cit_d_nlp_02355	AsL_cit	Amphilophus cf. citrinellus	CL As. León	#30D5C8	0.1064	-0.0748
AsL_cit_d_nlp_02356	AsL_cit	Amphilophus cf. citrinellus	CL As. León	#30D5C8	0.1232	-0.1393
AsL_cit_g_nlp_00122	AsL_cit	Amphilophus cf. citrinellus	CL As. León	#30D5C8	-0.5469	-0.6595
AsL_cit_g_nlp_13291	AsL_cit	Amphilophus cf. citrinellus	CL As. León	#30D5C8	-0.4906	0.2932
AsL_cit_g_nlp_13323	AsL_cit	Amphilophus cf. citrinellus	CL As. León	#30D5C8	-0.5517	0.3695
AsM_tol_d_mid_02394	AsM_tol	Amphilophus tolteca	CL As. Managua	#FFC901	0.2066	-0.25
AsM_tol_d_mid_02395	AsM_tol	Amphilophus tolteca	CL As. Managua	#FFC901	-0.0443	0.262
AsM_tol_d_mid_02396	AsM_tol	Amphilophus tolteca	CL As. Managua	#FFC901	0.1286	-0.029
AsM_tol_d_mid_02397	AsM_tol	Amphilophus tolteca	CL As. Managua	#FFC901	0.1667	-0.2152
AsM_tol_d_mid_02398	AsM_tol	Amphilophus tolteca	CL As. Managua	#FFC901	0.0024	0.0007
AsM_tol_d_mid_02410	AsM_tol	Amphilophus tolteca	CL As. Managua	#FFC901	0.2021	-0.2082
AsM_tol_d_mid_02411	AsM_tol	Amphilophus tolteca	CL As. Managua	#FFC901	-0.0505	0.4433
AsM_tol_d_mid_02590	AsM_tol	Amphilophus tolteca	CL As. Managua	#FFC901	0.2298	-0.2597
AsM_tol_d_sho_02375	AsM_tol	Amphilophus tolteca	CL As. Managua	#FFC901	0.0527	-0.1335
AsM_tol_d_sho_02383	AsM_tol	Amphilophus tolteca	CL As. Managua	#FFC901	0.0461	0.254
AsM_tol_d_sho_02388	AsM_tol	Amphilophus tolteca	CL As. Managua	#FFC901	-0.0609	0.1756
AsM_tol_d_sho_02389	AsM_tol	Amphilophus tolteca	CL As. Managua	#FFC901	-0.6046	-0.262
AsM_tol_d_sho_02391	AsM_tol	Amphilophus tolteca	CL As. Managua	#FFC901	-0.0377	0.3463
AsM_tol_d_sho_02392	AsM_tol	Amphilophus tolteca	CL As. Managua	#FFC901	0.0194	0.0436
AsM_tol_d_sho_02591	AsM_tol	Amphilophus tolteca	CL As. Managua	#FFC901	0.2284	-0.2597
AsM_tol_g_mid_02366	AsM_tol	Amphilophus tolteca	CL As. Managua	#FFC901	-0.6033	-0.2577
AsM_tol_g_sho_02368	AsM_tol	Amphilophus tolteca	CL As. Managua	#FFC901	0.0139	0.2371
AsM_tol_g_sho_02369	AsM_tol	Amphilophus tolteca	CL As. Managua	#FFC901	-0.0594	0.0989
AsM_tol_g_sho_02370	AsM_tol	Amphilophus tolteca	CL As. Managua	#FFC901	0.1351	-0.0669
AsM_tol_g_sho_02371	AsM_tol	Amphilophus tolteca	CL As. Managua	#FFC901	0.0289	0.0804
Aye_cit_d_lip_00378	Aye_cit	Amphilophus cf. citrinellus	CL Apoyeque	#FFA500	-0.1232	0.0181
Aye_cit_d_lip_00678	Aye_cit	Amphilophus cf. citrinellus	CL Apoyeque	#FFA500	0.0147	0.158
Aye_cit_d_lip_00718	Aye_cit	Amphilophus cf. citrinellus	CL Apoyeque	#FFA500	0.0191	0.3418
Aye_cit_d_lip_00945	Aye_cit	Amphilophus cf. citrinellus	CL Apoyeque	#FFA500	-0.165	0.0264
Aye_cit_d_lip_00948	Aye_cit	Amphilophus cf. citrinellus	CL Apoyeque	#FFA500	0.0112	-0.1077
Aye_cit_d_lip_00954	Aye_cit	Amphilophus cf. citrinellus	CL Apoyeque	#FFA500	-0.2154	0.1425
Aye_cit_d_lip_00955	Aye_cit	Amphilophus cf. citrinellus	CL Apoyeque	#FFA500	0.0548	-0.1862
Aye_cit_d_lip_00973	Aye_cit	Amphilophus cf. citrinellus	CL Apoyeque	#FFA500	0.1135	-0.1018
Aye_cit_d_lip_00980	Aye_cit	Amphilophus cf. citrinellus	CL Apoyeque	#FFA500	0.1158	-0.2303
Aye_cit_d_lip_00999	Aye_cit	Amphilophus cf. citrinellus	CL Apoyeque	#FFA500	-0.1608	0.0576
Aye_cit_d_lip_01046	Aye_cit	Amphilophus cf. citrinellus	CL Apoyeque	#FFA500	-0.0889	-0.0422
Aye_cit_d_lip_02432	Aye_cit	Amphilophus cf. citrinellus	CL Apoyeque	#FFA500	0.064	0.2538
Aye_cit_d_lip_02448	Aye_cit	Amphilophus cf. citrinellus	CL Apoyeque	#FFA500	0.2169	-0.0615
Aye_cit_d_lip_05114	Aye_cit	Amphilophus cf. citrinellus	CL Apoyeque	#FFA500	0.0518	-0.0805
Aye_cit_d_lip_07897	Aye_cit	Amphilophus cf. citrinellus	CL Apoyeque	#FFA500	-0.3349	-0.1176
Aye_cit_d_lip_07903	Aye_cit	Amphilophus cf. citrinellus	CL Apoyeque	#FFA500	0.058	0.0879
Aye_cit_d_lip_17863	Aye_cit	Amphilophus cf. citrinellus	CL Apoyeque	#FFA500	-0.0025	0.0464
Aye_cit_d_lip_17875	Aye_cit	Amphilophus cf. citrinellus	CL Apoyeque	#FFA500	0.0962	-0.2493
Aye_cit_d_nlp_00654	Aye_cit	Amphilophus cf. citrinellus	CL Apoyeque	#FFA500	0.0155	0.0451
Aye_cit_d_nlp_00660	Aye_cit	Amphilophus cf. citrinellus	CL Apoyeque	#FFA500	-0.024	-0.0017
Aye_cit_d_nlp_00675	Aye_cit	Amphilophus cf. citrinellus	CL Apoyeque	#FFA500	0.0577	-0.0988
Aye_cit_d_nlp_02437	Aye_cit	Amphilophus cf. citrinellus	CL Apoyeque	#FFA500	0.1228	0.3228
Aye_cit_d_nlp_02460	Aye_cit	Amphilophus cf. citrinellus	CL Apoyeque	#FFA500	0.1402	0.1064
Aye_cit_d_nlp_02461	Aye_cit	Amphilophus cf. citrinellus	CL Apoyeque	#FFA500	0.0713	-0.0675
Aye_cit_d_nlp_02462	Aye_cit	Amphilophus cf. citrinellus	CL Apoyeque	#FFA500	0.0695	0.0577
Aye_cit_d_nlp_05120	Aye_cit	Amphilophus cf. citrinellus	CL Apoyeque	#FFA500	0.0017	0.2921
Aye_cit_d_nlp_13518	Aye_cit	Amphilophus cf. citrinellus	CL Apoyeque	#FFA500	-0.0969	0.2479
Aye_cit_d_nlp_13523	Aye_cit	Amphilophus cf. citrinellus	CL Apoyeque	#FFA500	0.0516	-0.1022
Aye_cit_d_nlp_13549	Aye_cit	Amphilophus cf. citrinellus	CL Apoyeque	#FFA500	0.3986	-0.0152
Aye_cit_d_nlp_17850	Aye_cit	Amphilophus cf. citrinellus	CL Apoyeque	#FFA500	0.1011	-0.1191
Aye_cit_d_nlp_17859	Aye_cit	Amphilophus cf. citrinellus	CL Apoyeque	#FFA500	0.265	0.037
Aye_cit_d_nlp_17860	Aye_cit	Amphilophus cf. citrinellus	CL Apoyeque	#FFA500	-0.1417	-0.1196
Aye_cit_d_nlp_17861	Aye_cit	Amphilophus cf. citrinellus	CL Apoyeque	#FFA500	-0.0836	-0.0012
Aye_cit_d_nlp_17862	Aye_cit	Amphilophus cf. citrinellus	CL Apoyeque	#FFA500	-0.1284	0.0122
Aye_cit_g_lip_02431	Aye_cit	Amphilophus cf. citrinellus	CL Apoyeque	#FFA500	-0.2521	-0.2028
Aye_cit_g_lip_07890	Aye_cit	Amphilophus cf. citrinellus	CL Apoyeque	#FFA500	-0.1417	-0.3358
Aye_cit_g_nlp_02444	Aye_cit	Amphilophus cf. citrinellus	CL Apoyeque	#FFA500	0.0586	-0.2466
Aye_cit_g_nlp_14194	Aye_cit	Amphilophus cf. citrinellus	CL Apoyeque	#FFA500	0.145	0.0169
Aye_cit_g_nlp_14197	Aye_cit	Amphilophus cf. citrinellus	CL Apoyeque	#FFA500	-0.4539	0.1296
Aye_cit_g_nlp_14200	Aye_cit	Amphilophus cf. citrinellus	CL Apoyeque	#FFA500	0.1049	0.0842
Man_cit_d_nlp_02589	Man_cit	Amphilophus citrinellus	GL Managua	#50C878	-0.087	0.07
Man_cit_d_nlp_03928	Man_cit	Amphilophus citrinellus	GL Managua	#50C878	-0.0641	-0.0834
Man_cit_d_nlp_07731	Man_cit	Amphilophus citrinellus	GL Managua	#50C878	-0.0819	-0.1212
Man_cit_d_nlp_07736	Man_cit	Amphilophus citrinellus	GL Managua	#50C878	-0.0756	-0.1139
Man_cit_d_nlp_07737	Man_cit	Amphilophus citrinellus	GL Managua	#50C878	-0.0687	0.0442
Man_cit_d_nlp_07738	Man_cit	Amphilophus citrinellus	GL Managua	#50C878	-0.0726	-0.1549
Man_cit_d_nlp_07739	Man_cit	Amphilophus citrinellus	GL Managua	#50C878	-0.0876	0.0397
Man_cit_d_nlp_13350	Man_cit	Amphilophus citrinellus	GL Managua	#50C878	-0.1044	0.1387
Man_cit_d_nlp_13358	Man_cit	Amphilophus citrinellus	GL Managua	#50C878	-0.0733	-0.1078
Man_cit_d_nlp_13370	Man_cit	Amphilophus citrinellus	GL Managua	#50C878	-0.0833	-0.1239
Man_cit_d_nlp_13458	Man_cit	Amphilophus citrinellus	GL Managua	#50C878	-0.088	0.1437
Man_cit_d_nlp_13676	Man_cit	Amphilophus citrinellus	GL Managua	#50C878	-0.0797	0.0406
Man_cit_d_nlp_13677	Man_cit	Amphilophus citrinellus	GL Managua	#50C878	-0.0672	-0.095
Man_cit_g_nlp_02584	Man_cit	Amphilophus citrinellus	GL Managua	#50C878	-0.0736	0.0699
Man_cit_g_nlp_03043	Man_cit	Amphilophus citrinellus	GL Managua	#50C878	-0.0966	0.1074
Man_cit_g_nlp_03926	Man_cit	Amphilophus citrinellus	GL Managua	#50C878	-0.0912	0.1306
Man_cit_g_nlp_07740	Man_cit	Amphilophus citrinellus	GL Managua	#50C878	-0.0867	0.1069
Man_cit_g_nlp_07741	Man_cit	Amphilophus citrinellus	GL Managua	#50C878	-0.0813	0.0492
Man_cit_g_nlp_13376	Man_cit	Amphilophus citrinellus	GL Managua	#50C878	-0.0733	0.0347
Man_cit_g_nlp_13460	Man_cit	Amphilophus citrinellus	GL Managua	#50C878	-0.0993	0.1259
Man_cit_g_nlp_13946	Man_cit	Amphilophus citrinellus	GL Managua	#50C878	-0.1116	0.1661
Man_cit_g_nlp_13947	Man_cit	Amphilophus citrinellus	GL Managua	#50C878	-0.0959	0.1358
Man_cit_g_nlp_14025	Man_cit	Amphilophus citrinellus	GL Managua	#50C878	-0.0694	0.0552
Man_cit_g_nlp_14026	Man_cit	Amphilophus citrinellus	GL Managua	#50C878	-0.1013	0.1627
Man_cit_g_nlp_14029	Man_cit	Amphilophus citrinellus	GL Managua	#50C878	-0.0582	0.013
Man_lab_d_lip_02404	Man_lab	Amphilophus labiatus	GL Managua	#00581A	0.1438	0.0337
Man_lab_d_lip_02582	Man_lab	Amphilophus labiatus	GL Managua	#00581A	0.1606	0.0456
Man_lab_d_lip_02583	Man_lab	Amphilophus labiatus	GL Managua	#00581A	0.1533	0.04
Man_lab_d_lip_05002	Man_lab	Amphilophus labiatus	GL Managua	#00581A	0.1536	0.0226
Man_lab_d_lip_05249	Man_lab	Amphilophus labiatus	GL Managua	#00581A	-0.0234	-0.1338
Man_lab_d_lip_05251	Man_lab	Amphilophus labiatus	GL Managua	#00581A	0.0045	-0.1395
Man_lab_d_lip_05335	Man_lab	Amphilophus labiatus	GL Managua	#00581A	-0.0254	-0.1352
Man_lab_d_lip_05598	Man_lab	Amphilophus labiatus	GL Managua	#00581A	-0.0201	-0.1432
Man_lab_d_lip_05600	Man_lab	Amphilophus labiatus	GL Managua	#00581A	0.1479	0.0434
Man_lab_d_lip_05816	Man_lab	Amphilophus labiatus	GL Managua	#00581A	0.1513	0.0303
Man_lab_d_lip_05819	Man_lab	Amphilophus labiatus	GL Managua	#00581A	0.1464	0.0408
Man_lab_d_lip_05825	Man_lab	Amphilophus labiatus	GL Managua	#00581A	0.1587	0.0393
Man_lab_d_lip_13345	Man_lab	Amphilophus labiatus	GL Managua	#00581A	0.1427	0.0463
Man_lab_d_lip_13346	Man_lab	Amphilophus labiatus	GL Managua	#00581A	0.1516	0.0193
Man_lab_d_lip_13348	Man_lab	Amphilophus labiatus	GL Managua	#00581A	-0.0161	-0.1407
Man_lab_d_lip_13351	Man_lab	Amphilophus labiatus	GL Managua	#00581A	0.1433	0.0302
Man_lab_d_lip_13356	Man_lab	Amphilophus labiatus	GL Managua	#00581A	-0.0012	-0.152
Man_lab_d_lip_13357	Man_lab	Amphilophus labiatus	GL Managua	#00581A	-0.0134	-0.1436
Man_lab_d_lip_13360	Man_lab	Amphilophus labiatus	GL Managua	#00581A	0.075	-0.0348
Man_lab_d_lip_13933	Man_lab	Amphilophus labiatus	GL Managua	#00581A	-0.01	-0.1258
Man_lab_d_lip_13936	Man_lab	Amphilophus labiatus	GL Managua	#00581A	0.1525	0.0447
Man_lab_d_lip_14027	Man_lab	Amphilophus labiatus	GL Managua	#00581A	0.1507	0.0443
Man_lab_d_lip_14598	Man_lab	Amphilophus labiatus	GL Managua	#00581A	0.1531	0.0464
Man_lab_g_lip_13361	Man_lab	Amphilophus labiatus	GL Managua	#00581A	-0.0028	-0.0943
Man_lab_g_lip_13362	Man_lab	Amphilophus labiatus	GL Managua	#00581A	0.0026	-0.1159
Mas_cit_d_lip_00033	Mas_cit	Amphilophus cf. citrinellus	CL Masaya	#F5DEB3	-0.048	0.0298
Mas_cit_d_lip_03497	Mas_cit	Amphilophus cf. citrinellus	CL Masaya	#F5DEB3	-0.0371	0.0234
Mas_cit_d_lip_03516	Mas_cit	Amphilophus cf. citrinellus	CL Masaya	#F5DEB3	-0.0447	0.0165
Mas_cit_d_lip_13896	Mas_cit	Amphilophus cf. citrinellus	CL Masaya	#F5DEB3	0.0387	0.0625
Mas_cit_d_lip_14154	Mas_cit	Amphilophus cf. citrinellus	CL Masaya	#F5DEB3	0.0791	-0.019
Mas_cit_d_lip_14156	Mas_cit	Amphilophus cf. citrinellus	CL Masaya	#F5DEB3	-0.0386	0.0351
Mas_cit_d_lip_19434	Mas_cit	Amphilophus cf. citrinellus	CL Masaya	#F5DEB3	-0.0056	0.0552
Mas_cit_d_nlp_00034	Mas_cit	Amphilophus cf. citrinellus	CL Masaya	#F5DEB3	-0.0665	0.0195
Mas_cit_d_nlp_02508	Mas_cit	Amphilophus cf. citrinellus	CL Masaya	#F5DEB3	-0.081	0.0472
Mas_cit_d_nlp_03886	Mas_cit	Amphilophus cf. citrinellus	CL Masaya	#F5DEB3	-0.073	0.0226
Mas_cit_d_nlp_03887	Mas_cit	Amphilophus cf. citrinellus	CL Masaya	#F5DEB3	-0.0719	0.0316
Mas_cit_d_nlp_03889	Mas_cit	Amphilophus cf. citrinellus	CL Masaya	#F5DEB3	-0.0744	0.0123
Mas_cit_d_nlp_13917	Mas_cit	Amphilophus cf. citrinellus	CL Masaya	#F5DEB3	-0.09	0.0395
Mas_cit_d_nlp_13922	Mas_cit	Amphilophus cf. citrinellus	CL Masaya	#F5DEB3	-0.0715	0.0516
Mas_cit_d_nlp_14146	Mas_cit	Amphilophus cf. citrinellus	CL Masaya	#F5DEB3	-0.079	0.0541
Mas_cit_d_nlp_19404	Mas_cit	Amphilophus cf. citrinellus	CL Masaya	#F5DEB3	-0.0703	0.0355
Mas_cit_d_nlp_19429	Mas_cit	Amphilophus cf. citrinellus	CL Masaya	#F5DEB3	-0.0796	0.0437
Mas_cit_d_nlp_19431	Mas_cit	Amphilophus cf. citrinellus	CL Masaya	#F5DEB3	-0.0764	0.0608
Mas_cit_d_nlp_19456	Mas_cit	Amphilophus cf. citrinellus	CL Masaya	#F5DEB3	-0.0679	0.0414
Mas_cit_d_nlp_19459	Mas_cit	Amphilophus cf. citrinellus	CL Masaya	#F5DEB3	-0.0883	0.056
Mas_cit_g_lip_02499	Mas_cit	Amphilophus cf. citrinellus	CL Masaya	#F5DEB3	0.0119	0.0146
Mas_cit_g_lip_02500	Mas_cit	Amphilophus cf. citrinellus	CL Masaya	#F5DEB3	0.1094	-0.1054
Mas_cit_g_lip_02501	Mas_cit	Amphilophus cf. citrinellus	CL Masaya	#F5DEB3	0.2641	0.0193
Mas_cit_g_lip_02502	Mas_cit	Amphilophus cf. citrinellus	CL Masaya	#F5DEB3	0.2579	0.0142
Mas_cit_g_lip_07577	Mas_cit	Amphilophus cf. citrinellus	CL Masaya	#F5DEB3	0.1805	-0.0489
Mas_cit_g_lip_13895	Mas_cit	Amphilophus cf. citrinellus	CL Masaya	#F5DEB3	0.2222	0.039
Mas_cit_g_lip_13902	Mas_cit	Amphilophus cf. citrinellus	CL Masaya	#F5DEB3	-0.0359	-0.0546
Mas_cit_g_lip_13903	Mas_cit	Amphilophus cf. citrinellus	CL Masaya	#F5DEB3	0.2472	0.0157
Mas_cit_g_lip_13911	Mas_cit	Amphilophus cf. citrinellus	CL Masaya	#F5DEB3	0.0901	-0.1761
Mas_cit_g_lip_13912	Mas_cit	Amphilophus cf. citrinellus	CL Masaya	#F5DEB3	-0.0843	-0.3793
Mas_cit_g_lip_14145	Mas_cit	Amphilophus cf. citrinellus	CL Masaya	#F5DEB3	-0.0142	0.0394
Mas_cit_g_lip_14150	Mas_cit	Amphilophus cf. citrinellus	CL Masaya	#F5DEB3	0.2231	0.0195
Mas_cit_g_lip_14155	Mas_cit	Amphilophus cf. citrinellus	CL Masaya	#F5DEB3	0.0829	0.05
Mas_cit_g_nlp_02469	Mas_cit	Amphilophus cf. citrinellus	CL Masaya	#F5DEB3	-0.0744	0.0337
Mas_cit_g_nlp_02470	Mas_cit	Amphilophus cf. citrinellus	CL Masaya	#F5DEB3	-0.0624	0.0122
Mas_cit_g_nlp_02503	Mas_cit	Amphilophus cf. citrinellus	CL Masaya	#F5DEB3	-0.0578	0.0272
Mas_cit_g_nlp_03496	Mas_cit	Amphilophus cf. citrinellus	CL Masaya	#F5DEB3	-0.08	0.0392
Mas_cit_g_nlp_13910	Mas_cit	Amphilophus cf. citrinellus	CL Masaya	#F5DEB3	-0.062	0.0501
Mas_cit_g_nlp_14191	Mas_cit	Amphilophus cf. citrinellus	CL Masaya	#F5DEB3	-0.0844	-0.3617
Mas_cit_g_nlp_14722	Mas_cit	Amphilophus cf. citrinellus	CL Masaya	#F5DEB3	-0.0863	0.0348
Nic_cit_d_nlp_00834	Nic_cit	Amphilophus citrinellus	GL Nicaragua	#FF88F9	0.0708	0.0233
Nic_cit_d_nlp_00836	Nic_cit	Amphilophus citrinellus	GL Nicaragua	#FF88F9	0.1088	-0.0396
Nic_cit_d_nlp_02536	Nic_cit	Amphilophus citrinellus	GL Nicaragua	#FF88F9	0.0819	-0.0176
Nic_cit_d_nlp_02537	Nic_cit	Amphilophus citrinellus	GL Nicaragua	#FF88F9	0.1133	-0.0353
Nic_cit_d_nlp_03186	Nic_cit	Amphilophus citrinellus	GL Nicaragua	#FF88F9	0.1028	-0.0144
Nic_cit_d_nlp_03304	Nic_cit	Amphilophus citrinellus	GL Nicaragua	#FF88F9	0.1074	0.0019
Nic_cit_d_nlp_03683	Nic_cit	Amphilophus citrinellus	GL Nicaragua	#FF88F9	0.0836	0.0807
Nic_cit_d_nlp_03685	Nic_cit	Amphilophus citrinellus	GL Nicaragua	#FF88F9	0.0863	0.0134
Nic_cit_d_nlp_03702	Nic_cit	Amphilophus citrinellus	GL Nicaragua	#FF88F9	0.0739	-0.0123
Nic_cit_d_nlp_05656	Nic_cit	Amphilophus citrinellus	GL Nicaragua	#FF88F9	0.0955	-0.0254
Nic_cit_d_nlp_05766	Nic_cit	Amphilophus citrinellus	GL Nicaragua	#FF88F9	0.0922	0.0554
Nic_cit_d_nlp_07747	Nic_cit	Amphilophus citrinellus	GL Nicaragua	#FF88F9	0.0873	-0.0335
Nic_cit_g_nlp_00850	Nic_cit	Amphilophus citrinellus	GL Nicaragua	#FF88F9	0.1138	-0.0174
Nic_cit_g_nlp_02524	Nic_cit	Amphilophus citrinellus	GL Nicaragua	#FF88F9	0.1019	-0.0567
Nic_cit_g_nlp_02525	Nic_cit	Amphilophus citrinellus	GL Nicaragua	#FF88F9	0.1066	-0.0209
Nic_cit_g_nlp_02526	Nic_cit	Amphilophus citrinellus	GL Nicaragua	#FF88F9	0.0946	-0.013
Nic_cit_g_nlp_02527	Nic_cit	Amphilophus citrinellus	GL Nicaragua	#FF88F9	0.1197	-0.0325
Nic_cit_g_nlp_02528	Nic_cit	Amphilophus citrinellus	GL Nicaragua	#FF88F9	0.1263	-0.0425
Nic_cit_g_nlp_04003	Nic_cit	Amphilophus citrinellus	GL Nicaragua	#FF88F9	0.0952	-0.0256
Nic_cit_g_nlp_05794	Nic_cit	Amphilophus citrinellus	GL Nicaragua	#FF88F9	0.0303	-0.0302
Nic_cit_g_nlp_05810	Nic_cit	Amphilophus citrinellus	GL Nicaragua	#FF88F9	0.0962	0.0033
Nic_cit_g_nlp_13775	Nic_cit	Amphilophus citrinellus	GL Nicaragua	#FF88F9	0.1124	-0.0034
Nic_cit_g_nlp_13776	Nic_cit	Amphilophus citrinellus	GL Nicaragua	#FF88F9	0.1241	-0.0498
Nic_cit_g_nlp_13778	Nic_cit	Amphilophus citrinellus	GL Nicaragua	#FF88F9	0.1056	-0.0001
Nic_lab_d_lip_02515	Nic_lab	Amphilophus labiatus	GL Nicaragua	#835BB2	-0.137	-0.0527
Nic_lab_d_lip_02516	Nic_lab	Amphilophus labiatus	GL Nicaragua	#835BB2	-0.1395	-0.0557
Nic_lab_d_lip_02518	Nic_lab	Amphilophus labiatus	GL Nicaragua	#835BB2	-0.138	-0.0729
Nic_lab_d_lip_02535	Nic_lab	Amphilophus labiatus	GL Nicaragua	#835BB2	-0.0128	0.0026
Nic_lab_d_lip_03680	Nic_lab	Amphilophus labiatus	GL Nicaragua	#835BB2	-0.0557	0.4387
Nic_lab_d_lip_03681	Nic_lab	Amphilophus labiatus	GL Nicaragua	#835BB2	-0.0505	0.4623
Nic_lab_d_lip_05757	Nic_lab	Amphilophus labiatus	GL Nicaragua	#835BB2	-0.1176	-0.0571
Nic_lab_d_lip_12607	Nic_lab	Amphilophus labiatus	GL Nicaragua	#835BB2	0.007	0.0749
Nic_lab_d_lip_14001	Nic_lab	Amphilophus labiatus	GL Nicaragua	#835BB2	-0.1023	-0.0148
Nic_lab_d_lip_14003	Nic_lab	Amphilophus labiatus	GL Nicaragua	#835BB2	-0.1325	-0.0253
Nic_lab_d_lip_14005	Nic_lab	Amphilophus labiatus	GL Nicaragua	#835BB2	-0.1234	-0.0198
Nic_lab_d_lip_19553	Nic_lab	Amphilophus labiatus	GL Nicaragua	#835BB2	-0.1121	-0.0565
Nic_lab_g_lip_02520	Nic_lab	Amphilophus labiatus	GL Nicaragua	#835BB2	-0.1146	-0.0356
Nic_lab_g_lip_02521	Nic_lab	Amphilophus labiatus	GL Nicaragua	#835BB2	-0.0939	-0.0214
Nic_lab_g_lip_02568	Nic_lab	Amphilophus labiatus	GL Nicaragua	#835BB2	-0.1229	-0.0526
Nic_lab_g_lip_02572	Nic_lab	Amphilophus labiatus	GL Nicaragua	#835BB2	-0.1096	-0.0457
Nic_lab_g_lip_03028	Nic_lab	Amphilophus labiatus	GL Nicaragua	#835BB2	-0.0849	-0.0179
Nic_lab_g_lip_03289	Nic_lab	Amphilophus labiatus	GL Nicaragua	#835BB2	-0.0974	-0.0307
Nic_lab_g_lip_05628	Nic_lab	Amphilophus labiatus	GL Nicaragua	#835BB2	-0.0901	-0.0165
Nic_lab_g_lip_13768	Nic_lab	Amphilophus labiatus	GL Nicaragua	#835BB2	-0.1075	-0.0318
Nic_lab_g_lip_13769	Nic_lab	Amphilophus labiatus	GL Nicaragua	#835BB2	-0.0856	-0.0051
Nic_lab_g_lip_13771	Nic_lab	Amphilophus labiatus	GL Nicaragua	#835BB2	-0.1132	-0.0225
Nic_lab_g_lip_14000	Nic_lab	Amphilophus labiatus	GL Nicaragua	#835BB2	-0.1066	-0.0259
Nic_lab_g_lip_14637	Nic_lab	Amphilophus labiatus	GL Nicaragua	#835BB2	-0.0922	-0.0251
Tsc_cit_d_nlp_07789	Tsc_cit	Amphilophus cf. citrinellus	CL Tiscapa	#8B7355	0.3098	0.0909
Tsc_cit_d_nlp_07790	Tsc_cit	Amphilophus cf. citrinellus	CL Tiscapa	#8B7355	-0.09	-0.1716
Tsc_cit_d_nlp_07791	Tsc_cit	Amphilophus cf. citrinellus	CL Tiscapa	#8B7355	0.0202	0.2075
Tsc_cit_d_nlp_07792	Tsc_cit	Amphilophus cf. citrinellus	CL Tiscapa	#8B7355	-0.2704	0.1222
Tsc_cit_d_nlp_07796	Tsc_cit	Amphilophus cf. citrinellus	CL Tiscapa	#8B7355	-0.2663	0.1055
Tsc_cit_d_nlp_07797	Tsc_cit	Amphilophus cf. citrinellus	CL Tiscapa	#8B7355	0.0295	0.2157
Tsc_cit_d_nlp_07798	Tsc_cit	Amphilophus cf. citrinellus	CL Tiscapa	#8B7355	0.3589	0.4463
Tsc_cit_d_nlp_07799	Tsc_cit	Amphilophus cf. citrinellus	CL Tiscapa	#8B7355	-0.0914	-0.1291
Tsc_cit_d_nlp_07801	Tsc_cit	Amphilophus cf. citrinellus	CL Tiscapa	#8B7355	-0.2817	0.0978
Tsc_cit_d_nlp_07802	Tsc_cit	Amphilophus cf. citrinellus	CL Tiscapa	#8B7355	-0.278	0.1037
Tsc_cit_d_nlp_07803	Tsc_cit	Amphilophus cf. citrinellus	CL Tiscapa	#8B7355	-0.0941	-0.1818
Tsc_cit_d_nlp_07806	Tsc_cit	Amphilophus cf. citrinellus	CL Tiscapa	#8B7355	-0.2593	0.0568
Tsc_cit_d_nlp_07807	Tsc_cit	Amphilophus cf. citrinellus	CL Tiscapa	#8B7355	-0.1026	-0.1762
Tsc_cit_d_nlp_07808	Tsc_cit	Amphilophus cf. citrinellus	CL Tiscapa	#8B7355	-0.2692	0.1077
Tsc_cit_d_nlp_07809	Tsc_cit	Amphilophus cf. citrinellus	CL Tiscapa	#8B7355	0.304	0.3072
Tsc_cit_d_nlp_07810	Tsc_cit	Amphilophus cf. citrinellus	CL Tiscapa	#8B7355	0.2713	0.0398
Tsc_cit_d_nlp_13881	Tsc_cit	Amphilophus cf. citrinellus	CL Tiscapa	#8B7355	0.1246	-0.4483
Tsc_cit_d_nlp_13882	Tsc_cit	Amphilophus cf. citrinellus	CL Tiscapa	#8B7355	0.1606	-0.3307
Tsc_cit_d_nlp_13885	Tsc_cit	Amphilophus cf. citrinellus	CL Tiscapa	#8B7355	0.1968	-0.3264
Tsc_cit_d_nlp_13887	Tsc_cit	Amphilophus cf. citrinellus	CL Tiscapa	#8B7355	0.2272	-0.1369
Xil_ama_d_ben_07661	Xil_ama	Amphilophus amarillo	CL Xiloá	#7BAFD4	0.115	0.0426
Xil_ama_d_ben_07666	Xil_ama	Amphilophus amarillo	CL Xiloá	#7BAFD4	0.1202	0.0529
Xil_ama_d_ben_07667	Xil_ama	Amphilophus amarillo	CL Xiloá	#7BAFD4	0.1172	0.0468
Xil_ama_d_ben_13025	Xil_ama	Amphilophus amarillo	CL Xiloá	#7BAFD4	0.1147	0.0496
Xil_ama_d_ben_13039	Xil_ama	Amphilophus amarillo	CL Xiloá	#7BAFD4	0.1143	0.0461
Xil_ama_d_ben_13091	Xil_ama	Amphilophus amarillo	CL Xiloá	#7BAFD4	0.1109	0.0365
Xil_ama_d_ben_13185	Xil_ama	Amphilophus amarillo	CL Xiloá	#7BAFD4	0.1203	0.046
Xil_ama_d_ben_13268	Xil_ama	Amphilophus amarillo	CL Xiloá	#7BAFD4	0.1097	0.0467
Xil_ama_d_ben_13636	Xil_ama	Amphilophus amarillo	CL Xiloá	#7BAFD4	0.1177	0.048
Xil_ama_d_ben_13637	Xil_ama	Amphilophus amarillo	CL Xiloá	#7BAFD4	0.1128	0.0329
Xil_ama_d_ben_13638	Xil_ama	Amphilophus amarillo	CL Xiloá	#7BAFD4	0.1066	0.0452
Xil_ama_d_ben_17973	Xil_ama	Amphilophus amarillo	CL Xiloá	#7BAFD4	0.1179	0.0476
Xil_ama_d_ben_17974	Xil_ama	Amphilophus amarillo	CL Xiloá	#7BAFD4	0.1138	0.0449
Xil_ama_d_ben_17985	Xil_ama	Amphilophus amarillo	CL Xiloá	#7BAFD4	0.123	0.0534
Xil_ama_d_ben_19033	Xil_ama	Amphilophus amarillo	CL Xiloá	#7BAFD4	0.1155	0.0434
Xil_ama_d_ben_19034	Xil_ama	Amphilophus amarillo	CL Xiloá	#7BAFD4	0.1166	0.0491
Xil_ama_d_ben_19035	Xil_ama	Amphilophus amarillo	CL Xiloá	#7BAFD4	0.1182	0.0563
Xil_ama_d_ben_19315	Xil_ama	Amphilophus amarillo	CL Xiloá	#7BAFD4	0.1124	0.0466
Xil_ama_d_ben_19481	Xil_ama	Amphilophus amarillo	CL Xiloá	#7BAFD4	0.1184	0.0524
Xil_ama_d_ben_19482	Xil_ama	Amphilophus amarillo	CL Xiloá	#7BAFD4	0.1232	0.0451
Xil_ama_d_ben_19503	Xil_ama	Amphilophus amarillo	CL Xiloá	#7BAFD4	0.1182	0.0482
Xil_sag_d_lim_00535	Xil_sag	Amphilophus sagittae	CL Xiloá	#0BB5FF	-0.0576	-0.0805
Xil_sag_d_lim_00862	Xil_sag	Amphilophus sagittae	CL Xiloá	#0BB5FF	-0.0572	-0.0962
Xil_sag_d_lim_00878	Xil_xxx	Amphilophus spp. (hybrid)	CL Xiloá	#FFFFFF	-0.0647	0.0312
Xil_sag_d_lim_00879	Xil_sag	Amphilophus sagittae	CL Xiloá	#0BB5FF	-0.0679	-0.0895
Xil_sag_d_lim_00882	Xil_xxx	Amphilophus spp. (hybrid)	CL Xiloá	#FFFFFF	-0.0571	0.0557
Xil_sag_d_lim_00884	Xil_sag	Amphilophus sagittae	CL Xiloá	#0BB5FF	-0.063	-0.0945
Xil_sag_d_lim_07639	Xil_sag	Amphilophus sagittae	CL Xiloá	#0BB5FF	-0.0821	-0.0558
Xil_sag_d_lim_07710	Xil_sag	Amphilophus sagittae	CL Xiloá	#0BB5FF	-0.0823	-0.0609
Xil_sag_d_lim_07785	Xil_sag	Amphilophus sagittae	CL Xiloá	#0BB5FF	-0.0709	-0.0968
Xil_sag_d_lim_13008	Xil_sag	Amphilophus sagittae	CL Xiloá	#0BB5FF	-0.0627	-0.0933
Xil_sag_d_lim_13032	Xil_sag	Amphilophus sagittae	CL Xiloá	#0BB5FF	-0.0652	-0.0702
Xil_sag_d_lim_13065	Xil_sag	Amphilophus sagittae	CL Xiloá	#0BB5FF	-0.0683	-0.098
Xil_sag_d_lim_13066	Xil_sag	Amphilophus sagittae	CL Xiloá	#0BB5FF	-0.0601	-0.1028
Xil_sag_d_lim_13067	Xil_sag	Amphilophus sagittae	CL Xiloá	#0BB5FF	-0.0625	-0.0918
Xil_sag_d_lim_13070	Xil_sag	Amphilophus sagittae	CL Xiloá	#0BB5FF	-0.0584	-0.0943
Xil_sag_d_lim_13166	Xil_sag	Amphilophus sagittae	CL Xiloá	#0BB5FF	-0.0656	-0.0925
Xil_sag_d_lim_13173	Xil_sag	Amphilophus sagittae	CL Xiloá	#0BB5FF	-0.0662	-0.0885
Xil_sag_d_lim_17976	Xil_sag	Amphilophus sagittae	CL Xiloá	#0BB5FF	-0.0778	-0.0617
Xil_sag_d_lim_19498	Xil_sag	Amphilophus sagittae	CL Xiloá	#0BB5FF	-0.0766	-0.0677
Xil_sag_g_lim_07709	Xil_sag	Amphilophus sagittae	CL Xiloá	#0BB5FF	-0.0784	-0.0499
Xil_sag_g_lim_07786	Xil_sag	Amphilophus sagittae	CL Xiloá	#0BB5FF	-0.0795	-0.0642
Xil_sag_g_lim_13137	Xil_sag	Amphilophus sagittae	CL Xiloá	#0BB5FF	-0.0796	-0.0399
Xil_sag_g_lim_17980	Xil_sag	Amphilophus sagittae	CL Xiloá	#0BB5FF	-0.0797	-0.0374
Xil_vir_d_ben_00539	Xil_xxx	Amphilophus spp. (hybrid)	CL Xiloá	#FFFFFF	0.0242	-0.0857
Xil_vir_d_ben_00877	Xil_vir	Amphilophus viridis	CL Xiloá	#091F92	0.0464	-0.0375
Xil_vir_d_ben_01247	Xil_vir	Amphilophus viridis	CL Xiloá	#091F92	0.0631	-0.0791
Xil_vir_d_ben_01254	Xil_vir	Amphilophus viridis	CL Xiloá	#091F92	0.0701	-0.0827
Xil_vir_d_ben_01263	Xil_vir	Amphilophus viridis	CL Xiloá	#091F92	0.0781	-0.0815
Xil_vir_d_ben_13014	Xil_vir	Amphilophus viridis	CL Xiloá	#091F92	0.088	-0.0859
Xil_vir_d_ben_13016	Xil_vir	Amphilophus viridis	CL Xiloá	#091F92	0.0692	-0.078
Xil_vir_d_ben_13051	Xil_vir	Amphilophus viridis	CL Xiloá	#091F92	0.0769	-0.0846
Xil_vir_d_ben_13075	Xil_vir	Amphilophus viridis	CL Xiloá	#091F92	0.0711	-0.0863
Xil_vir_d_ben_13076	Xil_vir	Amphilophus viridis	CL Xiloá	#091F92	0.0667	-0.0791
Xil_vir_d_ben_13079	Xil_vir	Amphilophus viridis	CL Xiloá	#091F92	0.0758	-0.088
Xil_vir_d_ben_13080	Xil_vir	Amphilophus viridis	CL Xiloá	#091F92	0.076	-0.0805
Xil_vir_d_ben_13109	Xil_vir	Amphilophus viridis	CL Xiloá	#091F92	0.0699	-0.0807
Xil_vir_d_ben_13178	Xil_vir	Amphilophus viridis	CL Xiloá	#091F92	0.0654	-0.0857
Xil_vir_d_ben_13180	Xil_vir	Amphilophus viridis	CL Xiloá	#091F92	0.0629	-0.0744
Xil_vir_d_ben_19317	Xil_xxx	Amphilophus spp. (hybrid)	CL Xiloá	#FFFFFF	0.0279	-0.0391
Xil_vir_d_ben_19319	Xil_vir	Amphilophus viridis	CL Xiloá	#091F92	0.0746	-0.0654
Xil_vir_d_ben_19323	Xil_vir	Amphilophus viridis	CL Xiloá	#091F92	0.0736	-0.0668
Xil_vir_d_ben_19494	Xil_vir	Amphilophus viridis	CL Xiloá	#091F92	0.0656	-0.0755
Xil_xil_d_ben_00870	Xil_xxx	Amphilophus spp. (hybrid)	CL Xiloá	#FFFFFF	-0.0713	0.0461
Xil_xil_d_ben_00872	Xil_xil	Amphilophus xiloaensis	CL Xiloá	#4876FF	-0.0636	0.097
Xil_xil_d_ben_00874	Xil_xil	Amphilophus xiloaensis	CL Xiloá	#4876FF	-0.0621	0.1379
Xil_xil_d_ben_00880	Xil_xil	Amphilophus xiloaensis	CL Xiloá	#4876FF	-0.06	0.1069
Xil_xil_d_ben_00881	Xil_xxx	Amphilophus spp. (hybrid)	CL Xiloá	#FFFFFF	-0.0529	0.0878
Xil_xil_d_ben_00902	Xil_xxx	Amphilophus spp. (hybrid)	CL Xiloá	#FFFFFF	-0.0711	0.0379
Xil_xil_d_ben_00915	Xil_xxx	Amphilophus spp. (hybrid)	CL Xiloá	#FFFFFF	-0.0639	0.0195
Xil_xil_d_ben_07648	Xil_xxx	Amphilophus spp. (hybrid)	CL Xiloá	#FFFFFF	-0.0696	0.0412
Xil_xil_d_ben_07653	Xil_xxx	Amphilophus spp. (hybrid)	CL Xiloá	#FFFFFF	-0.0639	0.0321
Xil_xil_d_ben_07656	Xil_xxx	Amphilophus spp. (hybrid)	CL Xiloá	#FFFFFF	-0.0634	0.05
Xil_xil_d_ben_13034	Xil_sag	Amphilophus sagittae	CL Xiloá	#0BB5FF	-0.0703	-0.0325
Xil_xil_d_ben_13113	Xil_xxx	Amphilophus spp. (hybrid)	CL Xiloá	#FFFFFF	-0.0678	0.0197
Xil_xil_d_ben_13152	Xil_xil	Amphilophus xiloaensis	CL Xiloá	#4876FF	-0.0545	0.134
Xil_xil_d_ben_13275	Xil_xxx	Amphilophus spp. (hybrid)	CL Xiloá	#FFFFFF	-0.0677	-0.0151
Xil_xil_d_ben_13426	Xil_xxx	Amphilophus spp. (hybrid)	CL Xiloá	#FFFFFF	-0.0607	0.0203
Xil_xil_d_ben_13446	Xil_sag	Amphilophus sagittae	CL Xiloá	#0BB5FF	-0.0628	-0.055
Xil_xil_d_ben_17975	Xil_xil	Amphilophus xiloaensis	CL Xiloá	#4876FF	-0.0588	0.114
Xil_xil_d_ben_19484	Xil_sag	Amphilophus sagittae	CL Xiloá	#0BB5FF	-0.0806	-0.0583
Xil_xil_d_ben_19493	Xil_sag	Amphilophus sagittae	CL Xiloá	#0BB5FF	-0.0763	-0.0514
Xil_xil_d_ben_19501	Xil_xil	Amphilophus xiloaensis	CL Xiloá	#4876FF	-0.0632	0.1108
Xil_xil_g_ben_00869	Xil_xil	Amphilophus xiloaensis	CL Xiloá	#4876FF	-0.0633	0.1338
Xil_xil_g_ben_00871	Xil_xil	Amphilophus xiloaensis	CL Xiloá	#4876FF	-0.0655	0.1354
Xil_xil_g_ben_00873	Xil_xil	Amphilophus xiloaensis	CL Xiloá	#4876FF	-0.0678	0.1303
Xil_xil_g_ben_00875	Xil_xil	Amphilophus xiloaensis	CL Xiloá	#4876FF	-0.0662	0.1202
Xil_xil_g_ben_01239	Xil_xil	Amphilophus xiloaensis	CL Xiloá	#4876FF	-0.0655	0.1076
Xil_xil_g_ben_03841	Xil_xil	Amphilophus xiloaensis	CL Xiloá	#4876FF	-0.0583	0.1049
Xil_xil_g_ben_13154	Xil_xil	Amphilophus xiloaensis	CL Xiloá	#4876FF	-0.0617	0.1251
Xil_xil_g_ben_13262	Xil_xil	Amphilophus xiloaensis	CL Xiloá	#4876FF	-0.0644	0.135
Xil_xil_g_ben_13408	Xil_xil	Amphilophus xiloaensis	CL Xiloá	#4876FF	-0.0646	0.1424
Xil_xil_g_ben_13413	Xil_xil	Amphilophus xiloaensis	CL Xiloá	#4876FF	-0.0662	0.1349
Xil_xil_g_ben_17981	Xil_sag	Amphilophus sagittae	CL Xiloá	#0BB5FF	-0.0825	-0.0552
Xil_xil_g_ben_19488	Xil_sag	Amphilophus sagittae	CL Xiloá	#0BB5FF	-0.0808	-0.0548

## Sheet: Ext. Data Fig.1f
Sample_name	Group_short	Species	Lake	Color_species	PC1_Lake_Specific	PC2_Lake_Specific
Apo_cl2_d_ben_01074	Apo_ast	Amphilophus astorquii	CL Apoyo	#FF9FB8	0.0052	0.0196
Apo_cl2_d_ben_01076	Apo_ast	Amphilophus astorquii	CL Apoyo	#FF9FB8	0.0072	0.0199
Apo_cl2_d_ben_01100	Apo_ast	Amphilophus astorquii	CL Apoyo	#FF9FB8	0.0007	0.0185
Apo_cl2_d_ben_01101	Apo_ast	Amphilophus astorquii	CL Apoyo	#FF9FB8	0.0036	0.019
Apo_cl2_d_ben_01102	Apo_ast	Amphilophus astorquii	CL Apoyo	#FF9FB8	0.0047	0.0198
Apo_cl2_d_ben_01103	Apo_ast	Amphilophus astorquii	CL Apoyo	#FF9FB8	0.0035	0.0205
Apo_cl2_d_ben_03979	Apo_ast	Amphilophus astorquii	CL Apoyo	#FF9FB8	0.0135	0.0275
Apo_cl2_d_ben_07674	Apo_ast	Amphilophus astorquii	CL Apoyo	#FF9FB8	0.0025	0.0193
Apo_cl2_d_ben_07682	Apo_ast	Amphilophus astorquii	CL Apoyo	#FF9FB8	0.0017	0.0244
Apo_cl2_d_ben_07683	Apo_ast	Amphilophus astorquii	CL Apoyo	#FF9FB8	0.0051	0.0156
Apo_cl2_d_ben_12407	Apo_ast	Amphilophus astorquii	CL Apoyo	#FF9FB8	0.0047	0.0186
Apo_cl2_d_ben_12451	Apo_ast	Amphilophus astorquii	CL Apoyo	#FF9FB8	0.0065	0.0212
Apo_cl2_d_ben_12494	Apo_ast	Amphilophus astorquii	CL Apoyo	#FF9FB8	0.0161	0.023
Apo_cl2_d_ben_12521	Apo_ast	Amphilophus astorquii	CL Apoyo	#FF9FB8	0.0048	0.0195
Apo_cl2_d_ben_13695	Apo_ast	Amphilophus astorquii	CL Apoyo	#FF9FB8	0.0054	0.0212
Apo_cl2_d_ben_13727	Apo_ast	Amphilophus astorquii	CL Apoyo	#FF9FB8	0.0064	0.0178
Apo_cl2_d_ben_13732	Apo_ast	Amphilophus astorquii	CL Apoyo	#FF9FB8	0.0107	0.0233
Apo_cl2_d_ben_18030	Apo_ast	Amphilophus astorquii	CL Apoyo	#FF9FB8	0.0245	0.0276
Apo_cl2_d_ben_18449	Apo_ast	Amphilophus astorquii	CL Apoyo	#FF9FB8	0.0238	0.0268
Apo_cl2_d_ben_19353	Apo_ast	Amphilophus astorquii	CL Apoyo	#FF9FB8	0.0216	0.0291
Apo_cl2_d_ben_19361	Apo_ast	Amphilophus astorquii	CL Apoyo	#FF9FB8	0.0037	0.0213
Apo_cl2_d_ben_19362	Apo_ast	Amphilophus astorquii	CL Apoyo	#FF9FB8	0.0007	0.02
Apo_cl2_g_ben_18446	Apo_ast	Amphilophus astorquii	CL Apoyo	#FF9FB8	0.0038	0.0244
Apo_cl3_d_ben_01234	Apo_cha	Amphilophus chancho	CL Apoyo	#ED1D40	0.025	0.1362
Apo_cl3_d_ben_03977	Apo_cha	Amphilophus chancho	CL Apoyo	#ED1D40	0.0349	0.1071
Apo_cl3_d_ben_05663	Apo_cha	Amphilophus chancho	CL Apoyo	#ED1D40	0.0285	0.1355
Apo_cl3_d_ben_05664	Apo_cha	Amphilophus chancho	CL Apoyo	#ED1D40	0.0273	0.1336
Apo_cl3_d_ben_05665	Apo_cha	Amphilophus chancho	CL Apoyo	#ED1D40	0.0262	0.1369
Apo_cl3_d_ben_05666	Apo_xxx	Amphilophus spp. (hybrid)	CL Apoyo	#FFFFFF	0.0076	0.0844
Apo_cl3_d_ben_05667	Apo_cha	Amphilophus chancho	CL Apoyo	#ED1D40	0.0254	0.1313
Apo_cl3_d_ben_07670	Apo_xxx	Amphilophus spp. (hybrid)	CL Apoyo	#FFFFFF	0.0184	0.1096
Apo_cl3_d_ben_07690	Apo_xxx	Amphilophus spp. (hybrid)	CL Apoyo	#FFFFFF	-0.0369	0.0363
Apo_cl3_d_ben_07699	Apo_xxx	Amphilophus spp. (hybrid)	CL Apoyo	#FFFFFF	-0.0048	0.0678
Apo_cl3_d_ben_13713	Apo_cha	Amphilophus chancho	CL Apoyo	#ED1D40	0.0202	0.1222
Apo_cl3_d_ben_18011	Apo_cha	Amphilophus chancho	CL Apoyo	#ED1D40	0.0282	0.1363
Apo_cl3_d_ben_18034	Apo_cha	Amphilophus chancho	CL Apoyo	#ED1D40	0.0246	0.1313
Apo_cl3_d_ben_18397	Apo_cha	Amphilophus chancho	CL Apoyo	#ED1D40	0.0246	0.1333
Apo_cl3_d_ben_18399	Apo_cha	Amphilophus chancho	CL Apoyo	#ED1D40	0.0247	0.1348
Apo_cl3_d_ben_18400	Apo_cha	Amphilophus chancho	CL Apoyo	#ED1D40	0.027	0.1309
Apo_cl3_d_ben_18401	Apo_cha	Amphilophus chancho	CL Apoyo	#ED1D40	0.0235	0.1255
Apo_cl3_d_ben_18412	Apo_cha	Amphilophus chancho	CL Apoyo	#ED1D40	0.0247	0.134
Apo_cl3_d_ben_18423	Apo_xxx	Amphilophus spp. (hybrid)	CL Apoyo	#FFFFFF	0.0027	0.0608
Apo_cl3_d_ben_19338	Apo_xxx	Amphilophus spp. (hybrid)	CL Apoyo	#FFFFFF	0.0241	0.0846
Apo_cl3_d_ben_19363	Apo_cha	Amphilophus chancho	CL Apoyo	#ED1D40	0.0154	0.1087
Apo_cl3_d_ben_19364	Apo_cha	Amphilophus chancho	CL Apoyo	#ED1D40	0.0246	0.129
Apo_cl3_d_ben_19365	Apo_xxx	Amphilophus spp. (hybrid)	CL Apoyo	#FFFFFF	-0.0222	0.0542
Apo_cl4_d_ben_03960	Apo_glo	Amphilophus globosus	CL Apoyo	#F97373	-0.1111	-0.065
Apo_cl4_d_ben_07691	Apo_glo	Amphilophus globosus	CL Apoyo	#F97373	-0.1062	-0.0686
Apo_cl4_d_ben_07692	Apo_glo	Amphilophus globosus	CL Apoyo	#F97373	-0.1115	-0.0696
Apo_cl4_d_ben_07693	Apo_glo	Amphilophus globosus	CL Apoyo	#F97373	-0.1125	-0.0696
Apo_cl4_d_ben_07701	Apo_glo	Amphilophus globosus	CL Apoyo	#F97373	-0.1068	-0.0698
Apo_cl4_d_ben_12443	Apo_glo	Amphilophus globosus	CL Apoyo	#F97373	-0.1108	-0.0693
Apo_cl4_d_ben_12553	Apo_glo	Amphilophus globosus	CL Apoyo	#F97373	-0.1112	-0.0667
Apo_cl4_d_ben_12554	Apo_glo	Amphilophus globosus	CL Apoyo	#F97373	-0.11	-0.0676
Apo_cl4_d_ben_12556	Apo_glo	Amphilophus globosus	CL Apoyo	#F97373	-0.1098	-0.071
Apo_cl4_d_ben_13504	Apo_glo	Amphilophus globosus	CL Apoyo	#F97373	-0.1092	-0.0719
Apo_cl4_d_ben_13686	Apo_glo	Amphilophus globosus	CL Apoyo	#F97373	-0.0863	-0.0378
Apo_cl4_d_ben_13715	Apo_xxx	Amphilophus spp. (hybrid)	CL Apoyo	#FFFFFF	-0.079	-0.0319
Apo_cl4_d_ben_18037	Apo_glo	Amphilophus globosus	CL Apoyo	#F97373	-0.1126	-0.0684
Apo_cl4_d_ben_18442	Apo_glo	Amphilophus globosus	CL Apoyo	#F97373	-0.1141	-0.0728
Apo_cl4_d_ben_18443	Apo_glo	Amphilophus globosus	CL Apoyo	#F97373	-0.113	-0.0667
Apo_cl4_d_ben_18444	Apo_glo	Amphilophus globosus	CL Apoyo	#F97373	-0.1084	-0.0724
Apo_cl5_d_ben_02419	Apo_fla	Amphilophus flaveolus	CL Apoyo	#AF5151	-0.0164	0.0087
Apo_cl5_d_ben_02426	Apo_fla	Amphilophus flaveolus	CL Apoyo	#AF5151	-0.0195	0.008
Apo_cl5_d_ben_03120	Apo_fla	Amphilophus flaveolus	CL Apoyo	#AF5151	-0.015	0.0047
Apo_cl5_d_ben_03972	Apo_fla	Amphilophus flaveolus	CL Apoyo	#AF5151	-0.028	0.0091
Apo_cl5_d_ben_03975	Apo_fla	Amphilophus flaveolus	CL Apoyo	#AF5151	-0.0324	0.0052
Apo_cl5_d_ben_07689	Apo_fla	Amphilophus flaveolus	CL Apoyo	#AF5151	-0.0352	-0.0006
Apo_cl5_d_ben_12413	Apo_fla	Amphilophus flaveolus	CL Apoyo	#AF5151	-0.0174	0.009
Apo_cl5_d_ben_12437	Apo_fla	Amphilophus flaveolus	CL Apoyo	#AF5151	-0.0172	0.0109
Apo_cl5_d_ben_12440	Apo_fla	Amphilophus flaveolus	CL Apoyo	#AF5151	-0.0155	0.0099
Apo_cl5_d_ben_12454	Apo_fla	Amphilophus flaveolus	CL Apoyo	#AF5151	-0.0333	0.0048
Apo_cl5_d_ben_12478	Apo_fla	Amphilophus flaveolus	CL Apoyo	#AF5151	-0.0141	0.0096
Apo_cl5_d_ben_12479	Apo_fla	Amphilophus flaveolus	CL Apoyo	#AF5151	-0.0163	0.0071
Apo_cl5_d_ben_12482	Apo_fla	Amphilophus flaveolus	CL Apoyo	#AF5151	-0.0131	0.012
Apo_cl5_d_ben_13245	Apo_fla	Amphilophus flaveolus	CL Apoyo	#AF5151	-0.0111	0.0088
Apo_cl5_d_ben_13700	Apo_xxx	Amphilophus spp. (hybrid)	CL Apoyo	#FFFFFF	0.0151	-0.0069
Apo_cl5_d_ben_18032	Apo_fla	Amphilophus flaveolus	CL Apoyo	#AF5151	-0.0037	0.0057
Apo_cl5_d_ben_18036	Apo_fla	Amphilophus flaveolus	CL Apoyo	#AF5151	-0.0195	0.0116
Apo_glo_d_ben_MO618	Apo_glo	Amphilophus globosus	CL Apoyo	#F97373	-0.1119	-0.0719
Apo_glo_d_ben_MO621	Apo_glo	Amphilophus globosus	CL Apoyo	#F97373	-0.1168	-0.0693
Apo_glo_d_ben_MO622	Apo_glo	Amphilophus globosus	CL Apoyo	#F97373	-0.0988	-0.0571
Apo_glo_d_ben_MO625	Apo_glo	Amphilophus globosus	CL Apoyo	#F97373	-0.1047	-0.0651
Apo_glo_d_ben_MO627	Apo_glo	Amphilophus globosus	CL Apoyo	#F97373	-0.1076	-0.0693
Apo_glo_d_ben_MO630	Apo_glo	Amphilophus globosus	CL Apoyo	#F97373	-0.108	-0.0672
Apo_glo_d_ben_MO631	Apo_glo	Amphilophus globosus	CL Apoyo	#F97373	-0.1127	-0.0708
Apo_glo_d_ben_MO636	Apo_glo	Amphilophus globosus	CL Apoyo	#F97373	-0.1084	-0.0663
Apo_glo_d_ben_MO640	Apo_glo	Amphilophus globosus	CL Apoyo	#F97373	-0.1131	-0.0719
Apo_glo_d_ben_MO642	Apo_glo	Amphilophus globosus	CL Apoyo	#F97373	-0.1113	-0.0673
Apo_sup_d_ben_MO164	Apo_sup	Amphilophus supercilius	CL Apoyo	#F93A88	-0.0103	0.0435
Apo_sup_d_ben_MO247	Apo_sup	Amphilophus supercilius	CL Apoyo	#F93A88	-0.007	0.0468
Apo_sup_d_ben_MO250	Apo_sup	Amphilophus supercilius	CL Apoyo	#F93A88	-0.0041	0.0446
Apo_sup_d_ben_MO251	Apo_sup	Amphilophus supercilius	CL Apoyo	#F93A88	-0.0056	0.047
Apo_sup_d_ben_MO252	Apo_sup	Amphilophus supercilius	CL Apoyo	#F93A88	-0.0091	0.0429
Apo_sup_d_ben_MO629	Apo_sup	Amphilophus supercilius	CL Apoyo	#F93A88	-0.0081	0.0473
Apo_sup_d_ben_MO723	Apo_sup	Amphilophus supercilius	CL Apoyo	#F93A88	-0.0099	0.0487
Apo_sup_d_ben_MO728	Apo_sup	Amphilophus supercilius	CL Apoyo	#F93A88	-0.0063	0.0454
Apo_sup_d_ben_MO735	Apo_sup	Amphilophus supercilius	CL Apoyo	#F93A88	-0.0081	0.0473
Apo_sup_d_ben_MO736	Apo_sup	Amphilophus supercilius	CL Apoyo	#F93A88	-0.0062	0.0434
Apo_zal_d_lim_03119	Apo_zal	Amphilophus supercilius	CL Apoyo	#821426	0.1285	-0.0973
Apo_zal_d_lim_03122	Apo_zal	Amphilophus zaliosus	CL Apoyo	#821426	0.1261	-0.0998
Apo_zal_d_lim_03124	Apo_zal	Amphilophus zaliosus	CL Apoyo	#821426	0.1292	-0.0992
Apo_zal_d_lim_03964	Apo_zal	Amphilophus zaliosus	CL Apoyo	#821426	0.1266	-0.0951
Apo_zal_d_lim_03965	Apo_zal	Amphilophus zaliosus	CL Apoyo	#821426	0.1255	-0.094
Apo_zal_d_lim_03969	Apo_zal	Amphilophus zaliosus	CL Apoyo	#821426	0.134	-0.097
Apo_zal_d_lim_03976	Apo_zal	Amphilophus zaliosus	CL Apoyo	#821426	0.1171	-0.0901
Apo_zal_d_lim_05386	Apo_zal	Amphilophus zaliosus	CL Apoyo	#821426	0.1182	-0.0901
Apo_zal_d_lim_05396	Apo_zal	Amphilophus zaliosus	CL Apoyo	#821426	0.1311	-0.0967
Apo_zal_d_lim_07676	Apo_zal	Amphilophus zaliosus	CL Apoyo	#821426	0.1038	-0.0786
Apo_zal_d_lim_07678	Apo_zal	Amphilophus zaliosus	CL Apoyo	#821426	0.1048	-0.078
Apo_zal_d_lim_07687	Apo_zal	Amphilophus zaliosus	CL Apoyo	#821426	0.1266	-0.0951
Apo_zal_d_lim_07697	Apo_zal	Amphilophus zaliosus	CL Apoyo	#821426	0.1276	-0.096
Apo_zal_d_lim_12498	Apo_zal	Amphilophus zaliosus	CL Apoyo	#821426	0.1	-0.0762
Apo_zal_d_lim_12523	Apo_zal	Amphilophus zaliosus	CL Apoyo	#821426	0.1407	-0.1016
Apo_zal_d_lim_12534	Apo_zal	Amphilophus zaliosus	CL Apoyo	#821426	0.141	-0.0985
Apo_zal_d_lim_18026	Apo_zal	Amphilophus zaliosus	CL Apoyo	#821426	0.1369	-0.1001
Apo_zal_d_lim_18031	Apo_zal	Amphilophus zaliosus	CL Apoyo	#821426	0.1359	-0.0982
Apo_zal_d_lim_18413	Apo_zal	Amphilophus zaliosus	CL Apoyo	#821426	0.0985	-0.0592
Apo_zal_d_lim_19349	Apo_zal	Amphilophus zaliosus	CL Apoyo	#821426	0.1293	-0.0966
Apo_zal_d_lim_19352	Apo_zal	Amphilophus zaliosus	CL Apoyo	#821426	0.1229	-0.0881
AsL_cit_d_nlp_02325	AsL_cit	Amphilophus cf. citrinellus	CL As. León	#30D5C8	0.0898	-0.0101
AsL_cit_d_nlp_02326	AsL_cit	Amphilophus cf. citrinellus	CL As. León	#30D5C8	0.1295	0.1019
AsL_cit_d_nlp_02327	AsL_cit	Amphilophus cf. citrinellus	CL As. León	#30D5C8	0.0791	-0.1102
AsL_cit_d_nlp_02328	AsL_cit	Amphilophus cf. citrinellus	CL As. León	#30D5C8	0.0938	-0.1353
AsL_cit_d_nlp_02329	AsL_cit	Amphilophus cf. citrinellus	CL As. León	#30D5C8	0.0801	-0.023
AsL_cit_d_nlp_02331	AsL_cit	Amphilophus cf. citrinellus	CL As. León	#30D5C8	0.0653	0.1309
AsL_cit_d_nlp_02332	AsL_cit	Amphilophus cf. citrinellus	CL As. León	#30D5C8	0.1016	0.0088
AsL_cit_d_nlp_02333	AsL_cit	Amphilophus cf. citrinellus	CL As. León	#30D5C8	0.0814	0.1533
AsL_cit_d_nlp_02341	AsL_cit	Amphilophus cf. citrinellus	CL As. León	#30D5C8	0.1222	0.0799
AsL_cit_d_nlp_02343	AsL_cit	Amphilophus cf. citrinellus	CL As. León	#30D5C8	0.1239	-0.0133
AsL_cit_d_nlp_02345	AsL_cit	Amphilophus cf. citrinellus	CL As. León	#30D5C8	0.0704	0.1559
AsL_cit_d_nlp_02346	AsL_cit	Amphilophus cf. citrinellus	CL As. León	#30D5C8	0.0765	-0.063
AsL_cit_d_nlp_02347	AsL_cit	Amphilophus cf. citrinellus	CL As. León	#30D5C8	0.0612	0.2473
AsL_cit_d_nlp_02351	AsL_cit	Amphilophus cf. citrinellus	CL As. León	#30D5C8	0.091	-0.369
AsL_cit_d_nlp_02353	AsL_cit	Amphilophus cf. citrinellus	CL As. León	#30D5C8	0.0937	0.0569
AsL_cit_d_nlp_02355	AsL_cit	Amphilophus cf. citrinellus	CL As. León	#30D5C8	0.1064	-0.0748
AsL_cit_d_nlp_02356	AsL_cit	Amphilophus cf. citrinellus	CL As. León	#30D5C8	0.1232	-0.1393
AsL_cit_g_nlp_00122	AsL_cit	Amphilophus cf. citrinellus	CL As. León	#30D5C8	-0.5469	-0.6595
AsL_cit_g_nlp_13291	AsL_cit	Amphilophus cf. citrinellus	CL As. León	#30D5C8	-0.4906	0.2932
AsL_cit_g_nlp_13323	AsL_cit	Amphilophus cf. citrinellus	CL As. León	#30D5C8	-0.5517	0.3695
AsM_tol_d_mid_02394	AsM_tol	Amphilophus tolteca	CL As. Managua	#FFC901	0.2066	-0.25
AsM_tol_d_mid_02395	AsM_tol	Amphilophus tolteca	CL As. Managua	#FFC901	-0.0443	0.262
AsM_tol_d_mid_02396	AsM_tol	Amphilophus tolteca	CL As. Managua	#FFC901	0.1286	-0.029
AsM_tol_d_mid_02397	AsM_tol	Amphilophus tolteca	CL As. Managua	#FFC901	0.1667	-0.2152
AsM_tol_d_mid_02398	AsM_tol	Amphilophus tolteca	CL As. Managua	#FFC901	0.0024	0.0007
AsM_tol_d_mid_02410	AsM_tol	Amphilophus tolteca	CL As. Managua	#FFC901	0.2021	-0.2082
AsM_tol_d_mid_02411	AsM_tol	Amphilophus tolteca	CL As. Managua	#FFC901	-0.0505	0.4433
AsM_tol_d_mid_02590	AsM_tol	Amphilophus tolteca	CL As. Managua	#FFC901	0.2298	-0.2597
AsM_tol_d_sho_02375	AsM_tol	Amphilophus tolteca	CL As. Managua	#FFC901	0.0527	-0.1335
AsM_tol_d_sho_02383	AsM_tol	Amphilophus tolteca	CL As. Managua	#FFC901	0.0461	0.254
AsM_tol_d_sho_02388	AsM_tol	Amphilophus tolteca	CL As. Managua	#FFC901	-0.0609	0.1756
AsM_tol_d_sho_02389	AsM_tol	Amphilophus tolteca	CL As. Managua	#FFC901	-0.6046	-0.262
AsM_tol_d_sho_02391	AsM_tol	Amphilophus tolteca	CL As. Managua	#FFC901	-0.0377	0.3463
AsM_tol_d_sho_02392	AsM_tol	Amphilophus tolteca	CL As. Managua	#FFC901	0.0194	0.0436
AsM_tol_d_sho_02591	AsM_tol	Amphilophus tolteca	CL As. Managua	#FFC901	0.2284	-0.2597
AsM_tol_g_mid_02366	AsM_tol	Amphilophus tolteca	CL As. Managua	#FFC901	-0.6033	-0.2577
AsM_tol_g_sho_02368	AsM_tol	Amphilophus tolteca	CL As. Managua	#FFC901	0.0139	0.2371
AsM_tol_g_sho_02369	AsM_tol	Amphilophus tolteca	CL As. Managua	#FFC901	-0.0594	0.0989
AsM_tol_g_sho_02370	AsM_tol	Amphilophus tolteca	CL As. Managua	#FFC901	0.1351	-0.0669
AsM_tol_g_sho_02371	AsM_tol	Amphilophus tolteca	CL As. Managua	#FFC901	0.0289	0.0804
Aye_cit_d_lip_00378	Aye_cit	Amphilophus cf. citrinellus	CL Apoyeque	#FFA500	-0.1232	0.0181
Aye_cit_d_lip_00678	Aye_cit	Amphilophus cf. citrinellus	CL Apoyeque	#FFA500	0.0147	0.158
Aye_cit_d_lip_00718	Aye_cit	Amphilophus cf. citrinellus	CL Apoyeque	#FFA500	0.0191	0.3418
Aye_cit_d_lip_00945	Aye_cit	Amphilophus cf. citrinellus	CL Apoyeque	#FFA500	-0.165	0.0264
Aye_cit_d_lip_00948	Aye_cit	Amphilophus cf. citrinellus	CL Apoyeque	#FFA500	0.0112	-0.1077
Aye_cit_d_lip_00954	Aye_cit	Amphilophus cf. citrinellus	CL Apoyeque	#FFA500	-0.2154	0.1425
Aye_cit_d_lip_00955	Aye_cit	Amphilophus cf. citrinellus	CL Apoyeque	#FFA500	0.0548	-0.1862
Aye_cit_d_lip_00973	Aye_cit	Amphilophus cf. citrinellus	CL Apoyeque	#FFA500	0.1135	-0.1018
Aye_cit_d_lip_00980	Aye_cit	Amphilophus cf. citrinellus	CL Apoyeque	#FFA500	0.1158	-0.2303
Aye_cit_d_lip_00999	Aye_cit	Amphilophus cf. citrinellus	CL Apoyeque	#FFA500	-0.1608	0.0576
Aye_cit_d_lip_01046	Aye_cit	Amphilophus cf. citrinellus	CL Apoyeque	#FFA500	-0.0889	-0.0422
Aye_cit_d_lip_02432	Aye_cit	Amphilophus cf. citrinellus	CL Apoyeque	#FFA500	0.064	0.2538
Aye_cit_d_lip_02448	Aye_cit	Amphilophus cf. citrinellus	CL Apoyeque	#FFA500	0.2169	-0.0615
Aye_cit_d_lip_05114	Aye_cit	Amphilophus cf. citrinellus	CL Apoyeque	#FFA500	0.0518	-0.0805
Aye_cit_d_lip_07897	Aye_cit	Amphilophus cf. citrinellus	CL Apoyeque	#FFA500	-0.3349	-0.1176
Aye_cit_d_lip_07903	Aye_cit	Amphilophus cf. citrinellus	CL Apoyeque	#FFA500	0.058	0.0879
Aye_cit_d_lip_17863	Aye_cit	Amphilophus cf. citrinellus	CL Apoyeque	#FFA500	-0.0025	0.0464
Aye_cit_d_lip_17875	Aye_cit	Amphilophus cf. citrinellus	CL Apoyeque	#FFA500	0.0962	-0.2493
Aye_cit_d_nlp_00654	Aye_cit	Amphilophus cf. citrinellus	CL Apoyeque	#FFA500	0.0155	0.0451
Aye_cit_d_nlp_00660	Aye_cit	Amphilophus cf. citrinellus	CL Apoyeque	#FFA500	-0.024	-0.0017
Aye_cit_d_nlp_00675	Aye_cit	Amphilophus cf. citrinellus	CL Apoyeque	#FFA500	0.0577	-0.0988
Aye_cit_d_nlp_02437	Aye_cit	Amphilophus cf. citrinellus	CL Apoyeque	#FFA500	0.1228	0.3228
Aye_cit_d_nlp_02460	Aye_cit	Amphilophus cf. citrinellus	CL Apoyeque	#FFA500	0.1402	0.1064
Aye_cit_d_nlp_02461	Aye_cit	Amphilophus cf. citrinellus	CL Apoyeque	#FFA500	0.0713	-0.0675
Aye_cit_d_nlp_02462	Aye_cit	Amphilophus cf. citrinellus	CL Apoyeque	#FFA500	0.0695	0.0577
Aye_cit_d_nlp_05120	Aye_cit	Amphilophus cf. citrinellus	CL Apoyeque	#FFA500	0.0017	0.2921
Aye_cit_d_nlp_13518	Aye_cit	Amphilophus cf. citrinellus	CL Apoyeque	#FFA500	-0.0969	0.2479
Aye_cit_d_nlp_13523	Aye_cit	Amphilophus cf. citrinellus	CL Apoyeque	#FFA500	0.0516	-0.1022
Aye_cit_d_nlp_13549	Aye_cit	Amphilophus cf. citrinellus	CL Apoyeque	#FFA500	0.3986	-0.0152
Aye_cit_d_nlp_17850	Aye_cit	Amphilophus cf. citrinellus	CL Apoyeque	#FFA500	0.1011	-0.1191
Aye_cit_d_nlp_17859	Aye_cit	Amphilophus cf. citrinellus	CL Apoyeque	#FFA500	0.265	0.037
Aye_cit_d_nlp_17860	Aye_cit	Amphilophus cf. citrinellus	CL Apoyeque	#FFA500	-0.1417	-0.1196
Aye_cit_d_nlp_17861	Aye_cit	Amphilophus cf. citrinellus	CL Apoyeque	#FFA500	-0.0836	-0.0012
Aye_cit_d_nlp_17862	Aye_cit	Amphilophus cf. citrinellus	CL Apoyeque	#FFA500	-0.1284	0.0122
Aye_cit_g_lip_02431	Aye_cit	Amphilophus cf. citrinellus	CL Apoyeque	#FFA500	-0.2521	-0.2028
Aye_cit_g_lip_07890	Aye_cit	Amphilophus cf. citrinellus	CL Apoyeque	#FFA500	-0.1417	-0.3358
Aye_cit_g_nlp_02444	Aye_cit	Amphilophus cf. citrinellus	CL Apoyeque	#FFA500	0.0586	-0.2466
Aye_cit_g_nlp_14194	Aye_cit	Amphilophus cf. citrinellus	CL Apoyeque	#FFA500	0.145	0.0169
Aye_cit_g_nlp_14197	Aye_cit	Amphilophus cf. citrinellus	CL Apoyeque	#FFA500	-0.4539	0.1296
Aye_cit_g_nlp_14200	Aye_cit	Amphilophus cf. citrinellus	CL Apoyeque	#FFA500	0.1049	0.0842
Man_cit_d_nlp_02589	Man_cit	Amphilophus citrinellus	GL Managua	#50C878	-0.087	0.07
Man_cit_d_nlp_03928	Man_cit	Amphilophus citrinellus	GL Managua	#50C878	-0.0641	-0.0834
Man_cit_d_nlp_07731	Man_cit	Amphilophus citrinellus	GL Managua	#50C878	-0.0819	-0.1212
Man_cit_d_nlp_07736	Man_cit	Amphilophus citrinellus	GL Managua	#50C878	-0.0756	-0.1139
Man_cit_d_nlp_07737	Man_cit	Amphilophus citrinellus	GL Managua	#50C878	-0.0687	0.0442
Man_cit_d_nlp_07738	Man_cit	Amphilophus citrinellus	GL Managua	#50C878	-0.0726	-0.1549
Man_cit_d_nlp_07739	Man_cit	Amphilophus citrinellus	GL Managua	#50C878	-0.0876	0.0397
Man_cit_d_nlp_13350	Man_cit	Amphilophus citrinellus	GL Managua	#50C878	-0.1044	0.1387
Man_cit_d_nlp_13358	Man_cit	Amphilophus citrinellus	GL Managua	#50C878	-0.0733	-0.1078
Man_cit_d_nlp_13370	Man_cit	Amphilophus citrinellus	GL Managua	#50C878	-0.0833	-0.1239
Man_cit_d_nlp_13458	Man_cit	Amphilophus citrinellus	GL Managua	#50C878	-0.088	0.1437
Man_cit_d_nlp_13676	Man_cit	Amphilophus citrinellus	GL Managua	#50C878	-0.0797	0.0406
Man_cit_d_nlp_13677	Man_cit	Amphilophus citrinellus	GL Managua	#50C878	-0.0672	-0.095
Man_cit_g_nlp_02584	Man_cit	Amphilophus citrinellus	GL Managua	#50C878	-0.0736	0.0699
Man_cit_g_nlp_03043	Man_cit	Amphilophus citrinellus	GL Managua	#50C878	-0.0966	0.1074
Man_cit_g_nlp_03926	Man_cit	Amphilophus citrinellus	GL Managua	#50C878	-0.0912	0.1306
Man_cit_g_nlp_07740	Man_cit	Amphilophus citrinellus	GL Managua	#50C878	-0.0867	0.1069
Man_cit_g_nlp_07741	Man_cit	Amphilophus citrinellus	GL Managua	#50C878	-0.0813	0.0492
Man_cit_g_nlp_13376	Man_cit	Amphilophus citrinellus	GL Managua	#50C878	-0.0733	0.0347
Man_cit_g_nlp_13460	Man_cit	Amphilophus citrinellus	GL Managua	#50C878	-0.0993	0.1259
Man_cit_g_nlp_13946	Man_cit	Amphilophus citrinellus	GL Managua	#50C878	-0.1116	0.1661
Man_cit_g_nlp_13947	Man_cit	Amphilophus citrinellus	GL Managua	#50C878	-0.0959	0.1358
Man_cit_g_nlp_14025	Man_cit	Amphilophus citrinellus	GL Managua	#50C878	-0.0694	0.0552
Man_cit_g_nlp_14026	Man_cit	Amphilophus citrinellus	GL Managua	#50C878	-0.1013	0.1627
Man_cit_g_nlp_14029	Man_cit	Amphilophus citrinellus	GL Managua	#50C878	-0.0582	0.013
Man_lab_d_lip_02404	Man_lab	Amphilophus labiatus	GL Managua	#00581A	0.1438	0.0337
Man_lab_d_lip_02582	Man_lab	Amphilophus labiatus	GL Managua	#00581A	0.1606	0.0456
Man_lab_d_lip_02583	Man_lab	Amphilophus labiatus	GL Managua	#00581A	0.1533	0.04
Man_lab_d_lip_05002	Man_lab	Amphilophus labiatus	GL Managua	#00581A	0.1536	0.0226
Man_lab_d_lip_05249	Man_lab	Amphilophus labiatus	GL Managua	#00581A	-0.0234	-0.1338
Man_lab_d_lip_05251	Man_lab	Amphilophus labiatus	GL Managua	#00581A	0.0045	-0.1395
Man_lab_d_lip_05335	Man_lab	Amphilophus labiatus	GL Managua	#00581A	-0.0254	-0.1352
Man_lab_d_lip_05598	Man_lab	Amphilophus labiatus	GL Managua	#00581A	-0.0201	-0.1432
Man_lab_d_lip_05600	Man_lab	Amphilophus labiatus	GL Managua	#00581A	0.1479	0.0434
Man_lab_d_lip_05816	Man_lab	Amphilophus labiatus	GL Managua	#00581A	0.1513	0.0303
Man_lab_d_lip_05819	Man_lab	Amphilophus labiatus	GL Managua	#00581A	0.1464	0.0408
Man_lab_d_lip_05825	Man_lab	Amphilophus labiatus	GL Managua	#00581A	0.1587	0.0393
Man_lab_d_lip_13345	Man_lab	Amphilophus labiatus	GL Managua	#00581A	0.1427	0.0463
Man_lab_d_lip_13346	Man_lab	Amphilophus labiatus	GL Managua	#00581A	0.1516	0.0193
Man_lab_d_lip_13348	Man_lab	Amphilophus labiatus	GL Managua	#00581A	-0.0161	-0.1407
Man_lab_d_lip_13351	Man_lab	Amphilophus labiatus	GL Managua	#00581A	0.1433	0.0302
Man_lab_d_lip_13356	Man_lab	Amphilophus labiatus	GL Managua	#00581A	-0.0012	-0.152
Man_lab_d_lip_13357	Man_lab	Amphilophus labiatus	GL Managua	#00581A	-0.0134	-0.1436
Man_lab_d_lip_13360	Man_lab	Amphilophus labiatus	GL Managua	#00581A	0.075	-0.0348
Man_lab_d_lip_13933	Man_lab	Amphilophus labiatus	GL Managua	#00581A	-0.01	-0.1258
Man_lab_d_lip_13936	Man_lab	Amphilophus labiatus	GL Managua	#00581A	0.1525	0.0447
Man_lab_d_lip_14027	Man_lab	Amphilophus labiatus	GL Managua	#00581A	0.1507	0.0443
Man_lab_d_lip_14598	Man_lab	Amphilophus labiatus	GL Managua	#00581A	0.1531	0.0464
Man_lab_g_lip_13361	Man_lab	Amphilophus labiatus	GL Managua	#00581A	-0.0028	-0.0943
Man_lab_g_lip_13362	Man_lab	Amphilophus labiatus	GL Managua	#00581A	0.0026	-0.1159
Mas_cit_d_lip_00033	Mas_cit	Amphilophus cf. citrinellus	CL Masaya	#F5DEB3	-0.048	0.0298
Mas_cit_d_lip_03497	Mas_cit	Amphilophus cf. citrinellus	CL Masaya	#F5DEB3	-0.0371	0.0234
Mas_cit_d_lip_03516	Mas_cit	Amphilophus cf. citrinellus	CL Masaya	#F5DEB3	-0.0447	0.0165
Mas_cit_d_lip_13896	Mas_cit	Amphilophus cf. citrinellus	CL Masaya	#F5DEB3	0.0387	0.0625
Mas_cit_d_lip_14154	Mas_cit	Amphilophus cf. citrinellus	CL Masaya	#F5DEB3	0.0791	-0.019
Mas_cit_d_lip_14156	Mas_cit	Amphilophus cf. citrinellus	CL Masaya	#F5DEB3	-0.0386	0.0351
Mas_cit_d_lip_19434	Mas_cit	Amphilophus cf. citrinellus	CL Masaya	#F5DEB3	-0.0056	0.0552
Mas_cit_d_nlp_00034	Mas_cit	Amphilophus cf. citrinellus	CL Masaya	#F5DEB3	-0.0665	0.0195
Mas_cit_d_nlp_02508	Mas_cit	Amphilophus cf. citrinellus	CL Masaya	#F5DEB3	-0.081	0.0472
Mas_cit_d_nlp_03886	Mas_cit	Amphilophus cf. citrinellus	CL Masaya	#F5DEB3	-0.073	0.0226
Mas_cit_d_nlp_03887	Mas_cit	Amphilophus cf. citrinellus	CL Masaya	#F5DEB3	-0.0719	0.0316
Mas_cit_d_nlp_03889	Mas_cit	Amphilophus cf. citrinellus	CL Masaya	#F5DEB3	-0.0744	0.0123
Mas_cit_d_nlp_13917	Mas_cit	Amphilophus cf. citrinellus	CL Masaya	#F5DEB3	-0.09	0.0395
Mas_cit_d_nlp_13922	Mas_cit	Amphilophus cf. citrinellus	CL Masaya	#F5DEB3	-0.0715	0.0516
Mas_cit_d_nlp_14146	Mas_cit	Amphilophus cf. citrinellus	CL Masaya	#F5DEB3	-0.079	0.0541
Mas_cit_d_nlp_19404	Mas_cit	Amphilophus cf. citrinellus	CL Masaya	#F5DEB3	-0.0703	0.0355
Mas_cit_d_nlp_19429	Mas_cit	Amphilophus cf. citrinellus	CL Masaya	#F5DEB3	-0.0796	0.0437
Mas_cit_d_nlp_19431	Mas_cit	Amphilophus cf. citrinellus	CL Masaya	#F5DEB3	-0.0764	0.0608
Mas_cit_d_nlp_19456	Mas_cit	Amphilophus cf. citrinellus	CL Masaya	#F5DEB3	-0.0679	0.0414
Mas_cit_d_nlp_19459	Mas_cit	Amphilophus cf. citrinellus	CL Masaya	#F5DEB3	-0.0883	0.056
Mas_cit_g_lip_02499	Mas_cit	Amphilophus cf. citrinellus	CL Masaya	#F5DEB3	0.0119	0.0146
Mas_cit_g_lip_02500	Mas_cit	Amphilophus cf. citrinellus	CL Masaya	#F5DEB3	0.1094	-0.1054
Mas_cit_g_lip_02501	Mas_cit	Amphilophus cf. citrinellus	CL Masaya	#F5DEB3	0.2641	0.0193
Mas_cit_g_lip_02502	Mas_cit	Amphilophus cf. citrinellus	CL Masaya	#F5DEB3	0.2579	0.0142
Mas_cit_g_lip_07577	Mas_cit	Amphilophus cf. citrinellus	CL Masaya	#F5DEB3	0.1805	-0.0489
Mas_cit_g_lip_13895	Mas_cit	Amphilophus cf. citrinellus	CL Masaya	#F5DEB3	0.2222	0.039
Mas_cit_g_lip_13902	Mas_cit	Amphilophus cf. citrinellus	CL Masaya	#F5DEB3	-0.0359	-0.0546
Mas_cit_g_lip_13903	Mas_cit	Amphilophus cf. citrinellus	CL Masaya	#F5DEB3	0.2472	0.0157
Mas_cit_g_lip_13911	Mas_cit	Amphilophus cf. citrinellus	CL Masaya	#F5DEB3	0.0901	-0.1761
Mas_cit_g_lip_13912	Mas_cit	Amphilophus cf. citrinellus	CL Masaya	#F5DEB3	-0.0843	-0.3793
Mas_cit_g_lip_14145	Mas_cit	Amphilophus cf. citrinellus	CL Masaya	#F5DEB3	-0.0142	0.0394
Mas_cit_g_lip_14150	Mas_cit	Amphilophus cf. citrinellus	CL Masaya	#F5DEB3	0.2231	0.0195
Mas_cit_g_lip_14155	Mas_cit	Amphilophus cf. citrinellus	CL Masaya	#F5DEB3	0.0829	0.05
Mas_cit_g_nlp_02469	Mas_cit	Amphilophus cf. citrinellus	CL Masaya	#F5DEB3	-0.0744	0.0337
Mas_cit_g_nlp_02470	Mas_cit	Amphilophus cf. citrinellus	CL Masaya	#F5DEB3	-0.0624	0.0122
Mas_cit_g_nlp_02503	Mas_cit	Amphilophus cf. citrinellus	CL Masaya	#F5DEB3	-0.0578	0.0272
Mas_cit_g_nlp_03496	Mas_cit	Amphilophus cf. citrinellus	CL Masaya	#F5DEB3	-0.08	0.0392
Mas_cit_g_nlp_13910	Mas_cit	Amphilophus cf. citrinellus	CL Masaya	#F5DEB3	-0.062	0.0501
Mas_cit_g_nlp_14191	Mas_cit	Amphilophus cf. citrinellus	CL Masaya	#F5DEB3	-0.0844	-0.3617
Mas_cit_g_nlp_14722	Mas_cit	Amphilophus cf. citrinellus	CL Masaya	#F5DEB3	-0.0863	0.0348
Nic_cit_d_nlp_00834	Nic_cit	Amphilophus citrinellus	GL Nicaragua	#FF88F9	0.0708	0.0233
Nic_cit_d_nlp_00836	Nic_cit	Amphilophus citrinellus	GL Nicaragua	#FF88F9	0.1088	-0.0396
Nic_cit_d_nlp_02536	Nic_cit	Amphilophus citrinellus	GL Nicaragua	#FF88F9	0.0819	-0.0176
Nic_cit_d_nlp_02537	Nic_cit	Amphilophus citrinellus	GL Nicaragua	#FF88F9	0.1133	-0.0353
Nic_cit_d_nlp_03186	Nic_cit	Amphilophus citrinellus	GL Nicaragua	#FF88F9	0.1028	-0.0144
Nic_cit_d_nlp_03304	Nic_cit	Amphilophus citrinellus	GL Nicaragua	#FF88F9	0.1074	0.0019
Nic_cit_d_nlp_03683	Nic_cit	Amphilophus citrinellus	GL Nicaragua	#FF88F9	0.0836	0.0807
Nic_cit_d_nlp_03685	Nic_cit	Amphilophus citrinellus	GL Nicaragua	#FF88F9	0.0863	0.0134
Nic_cit_d_nlp_03702	Nic_cit	Amphilophus citrinellus	GL Nicaragua	#FF88F9	0.0739	-0.0123
Nic_cit_d_nlp_05656	Nic_cit	Amphilophus citrinellus	GL Nicaragua	#FF88F9	0.0955	-0.0254
Nic_cit_d_nlp_05766	Nic_cit	Amphilophus citrinellus	GL Nicaragua	#FF88F9	0.0922	0.0554
Nic_cit_d_nlp_07747	Nic_cit	Amphilophus citrinellus	GL Nicaragua	#FF88F9	0.0873	-0.0335
Nic_cit_g_nlp_00850	Nic_cit	Amphilophus citrinellus	GL Nicaragua	#FF88F9	0.1138	-0.0174
Nic_cit_g_nlp_02524	Nic_cit	Amphilophus citrinellus	GL Nicaragua	#FF88F9	0.1019	-0.0567
Nic_cit_g_nlp_02525	Nic_cit	Amphilophus citrinellus	GL Nicaragua	#FF88F9	0.1066	-0.0209
Nic_cit_g_nlp_02526	Nic_cit	Amphilophus citrinellus	GL Nicaragua	#FF88F9	0.0946	-0.013
Nic_cit_g_nlp_02527	Nic_cit	Amphilophus citrinellus	GL Nicaragua	#FF88F9	0.1197	-0.0325
Nic_cit_g_nlp_02528	Nic_cit	Amphilophus citrinellus	GL Nicaragua	#FF88F9	0.1263	-0.0425
Nic_cit_g_nlp_04003	Nic_cit	Amphilophus citrinellus	GL Nicaragua	#FF88F9	0.0952	-0.0256
Nic_cit_g_nlp_05794	Nic_cit	Amphilophus citrinellus	GL Nicaragua	#FF88F9	0.0303	-0.0302
Nic_cit_g_nlp_05810	Nic_cit	Amphilophus citrinellus	GL Nicaragua	#FF88F9	0.0962	0.0033
Nic_cit_g_nlp_13775	Nic_cit	Amphilophus citrinellus	GL Nicaragua	#FF88F9	0.1124	-0.0034
Nic_cit_g_nlp_13776	Nic_cit	Amphilophus citrinellus	GL Nicaragua	#FF88F9	0.1241	-0.0498
Nic_cit_g_nlp_13778	Nic_cit	Amphilophus citrinellus	GL Nicaragua	#FF88F9	0.1056	-0.0001
Nic_lab_d_lip_02515	Nic_lab	Amphilophus labiatus	GL Nicaragua	#835BB2	-0.137	-0.0527
Nic_lab_d_lip_02516	Nic_lab	Amphilophus labiatus	GL Nicaragua	#835BB2	-0.1395	-0.0557
Nic_lab_d_lip_02518	Nic_lab	Amphilophus labiatus	GL Nicaragua	#835BB2	-0.138	-0.0729
Nic_lab_d_lip_02535	Nic_lab	Amphilophus labiatus	GL Nicaragua	#835BB2	-0.0128	0.0026
Nic_lab_d_lip_03680	Nic_lab	Amphilophus labiatus	GL Nicaragua	#835BB2	-0.0557	0.4387
Nic_lab_d_lip_03681	Nic_lab	Amphilophus labiatus	GL Nicaragua	#835BB2	-0.0505	0.4623
Nic_lab_d_lip_05757	Nic_lab	Amphilophus labiatus	GL Nicaragua	#835BB2	-0.1176	-0.0571
Nic_lab_d_lip_12607	Nic_lab	Amphilophus labiatus	GL Nicaragua	#835BB2	0.007	0.0749
Nic_lab_d_lip_14001	Nic_lab	Amphilophus labiatus	GL Nicaragua	#835BB2	-0.1023	-0.0148
Nic_lab_d_lip_14003	Nic_lab	Amphilophus labiatus	GL Nicaragua	#835BB2	-0.1325	-0.0253
Nic_lab_d_lip_14005	Nic_lab	Amphilophus labiatus	GL Nicaragua	#835BB2	-0.1234	-0.0198
Nic_lab_d_lip_19553	Nic_lab	Amphilophus labiatus	GL Nicaragua	#835BB2	-0.1121	-0.0565
Nic_lab_g_lip_02520	Nic_lab	Amphilophus labiatus	GL Nicaragua	#835BB2	-0.1146	-0.0356
Nic_lab_g_lip_02521	Nic_lab	Amphilophus labiatus	GL Nicaragua	#835BB2	-0.0939	-0.0214
Nic_lab_g_lip_02568	Nic_lab	Amphilophus labiatus	GL Nicaragua	#835BB2	-0.1229	-0.0526
Nic_lab_g_lip_02572	Nic_lab	Amphilophus labiatus	GL Nicaragua	#835BB2	-0.1096	-0.0457
Nic_lab_g_lip_03028	Nic_lab	Amphilophus labiatus	GL Nicaragua	#835BB2	-0.0849	-0.0179
Nic_lab_g_lip_03289	Nic_lab	Amphilophus labiatus	GL Nicaragua	#835BB2	-0.0974	-0.0307
Nic_lab_g_lip_05628	Nic_lab	Amphilophus labiatus	GL Nicaragua	#835BB2	-0.0901	-0.0165
Nic_lab_g_lip_13768	Nic_lab	Amphilophus labiatus	GL Nicaragua	#835BB2	-0.1075	-0.0318
Nic_lab_g_lip_13769	Nic_lab	Amphilophus labiatus	GL Nicaragua	#835BB2	-0.0856	-0.0051
Nic_lab_g_lip_13771	Nic_lab	Amphilophus labiatus	GL Nicaragua	#835BB2	-0.1132	-0.0225
Nic_lab_g_lip_14000	Nic_lab	Amphilophus labiatus	GL Nicaragua	#835BB2	-0.1066	-0.0259
Nic_lab_g_lip_14637	Nic_lab	Amphilophus labiatus	GL Nicaragua	#835BB2	-0.0922	-0.0251
Tsc_cit_d_nlp_07789	Tsc_cit	Amphilophus cf. citrinellus	CL Tiscapa	#8B7355	0.3098	0.0909
Tsc_cit_d_nlp_07790	Tsc_cit	Amphilophus cf. citrinellus	CL Tiscapa	#8B7355	-0.09	-0.1716
Tsc_cit_d_nlp_07791	Tsc_cit	Amphilophus cf. citrinellus	CL Tiscapa	#8B7355	0.0202	0.2075
Tsc_cit_d_nlp_07792	Tsc_cit	Amphilophus cf. citrinellus	CL Tiscapa	#8B7355	-0.2704	0.1222
Tsc_cit_d_nlp_07796	Tsc_cit	Amphilophus cf. citrinellus	CL Tiscapa	#8B7355	-0.2663	0.1055
Tsc_cit_d_nlp_07797	Tsc_cit	Amphilophus cf. citrinellus	CL Tiscapa	#8B7355	0.0295	0.2157
Tsc_cit_d_nlp_07798	Tsc_cit	Amphilophus cf. citrinellus	CL Tiscapa	#8B7355	0.3589	0.4463
Tsc_cit_d_nlp_07799	Tsc_cit	Amphilophus cf. citrinellus	CL Tiscapa	#8B7355	-0.0914	-0.1291
Tsc_cit_d_nlp_07801	Tsc_cit	Amphilophus cf. citrinellus	CL Tiscapa	#8B7355	-0.2817	0.0978
Tsc_cit_d_nlp_07802	Tsc_cit	Amphilophus cf. citrinellus	CL Tiscapa	#8B7355	-0.278	0.1037
Tsc_cit_d_nlp_07803	Tsc_cit	Amphilophus cf. citrinellus	CL Tiscapa	#8B7355	-0.0941	-0.1818
Tsc_cit_d_nlp_07806	Tsc_cit	Amphilophus cf. citrinellus	CL Tiscapa	#8B7355	-0.2593	0.0568
Tsc_cit_d_nlp_07807	Tsc_cit	Amphilophus cf. citrinellus	CL Tiscapa	#8B7355	-0.1026	-0.1762
Tsc_cit_d_nlp_07808	Tsc_cit	Amphilophus cf. citrinellus	CL Tiscapa	#8B7355	-0.2692	0.1077
Tsc_cit_d_nlp_07809	Tsc_cit	Amphilophus cf. citrinellus	CL Tiscapa	#8B7355	0.304	0.3072
Tsc_cit_d_nlp_07810	Tsc_cit	Amphilophus cf. citrinellus	CL Tiscapa	#8B7355	0.2713	0.0398
Tsc_cit_d_nlp_13881	Tsc_cit	Amphilophus cf. citrinellus	CL Tiscapa	#8B7355	0.1246	-0.4483
Tsc_cit_d_nlp_13882	Tsc_cit	Amphilophus cf. citrinellus	CL Tiscapa	#8B7355	0.1606	-0.3307
Tsc_cit_d_nlp_13885	Tsc_cit	Amphilophus cf. citrinellus	CL Tiscapa	#8B7355	0.1968	-0.3264
Tsc_cit_d_nlp_13887	Tsc_cit	Amphilophus cf. citrinellus	CL Tiscapa	#8B7355	0.2272	-0.1369
Xil_ama_d_ben_07661	Xil_ama	Amphilophus amarillo	CL Xiloá	#7BAFD4	0.115	0.0426
Xil_ama_d_ben_07666	Xil_ama	Amphilophus amarillo	CL Xiloá	#7BAFD4	0.1202	0.0529
Xil_ama_d_ben_07667	Xil_ama	Amphilophus amarillo	CL Xiloá	#7BAFD4	0.1172	0.0468
Xil_ama_d_ben_13025	Xil_ama	Amphilophus amarillo	CL Xiloá	#7BAFD4	0.1147	0.0496
Xil_ama_d_ben_13039	Xil_ama	Amphilophus amarillo	CL Xiloá	#7BAFD4	0.1143	0.0461
Xil_ama_d_ben_13091	Xil_ama	Amphilophus amarillo	CL Xiloá	#7BAFD4	0.1109	0.0365
Xil_ama_d_ben_13185	Xil_ama	Amphilophus amarillo	CL Xiloá	#7BAFD4	0.1203	0.046
Xil_ama_d_ben_13268	Xil_ama	Amphilophus amarillo	CL Xiloá	#7BAFD4	0.1097	0.0467
Xil_ama_d_ben_13636	Xil_ama	Amphilophus amarillo	CL Xiloá	#7BAFD4	0.1177	0.048
Xil_ama_d_ben_13637	Xil_ama	Amphilophus amarillo	CL Xiloá	#7BAFD4	0.1128	0.0329
Xil_ama_d_ben_13638	Xil_ama	Amphilophus amarillo	CL Xiloá	#7BAFD4	0.1066	0.0452
Xil_ama_d_ben_17973	Xil_ama	Amphilophus amarillo	CL Xiloá	#7BAFD4	0.1179	0.0476
Xil_ama_d_ben_17974	Xil_ama	Amphilophus amarillo	CL Xiloá	#7BAFD4	0.1138	0.0449
Xil_ama_d_ben_17985	Xil_ama	Amphilophus amarillo	CL Xiloá	#7BAFD4	0.123	0.0534
Xil_ama_d_ben_19033	Xil_ama	Amphilophus amarillo	CL Xiloá	#7BAFD4	0.1155	0.0434
Xil_ama_d_ben_19034	Xil_ama	Amphilophus amarillo	CL Xiloá	#7BAFD4	0.1166	0.0491
Xil_ama_d_ben_19035	Xil_ama	Amphilophus amarillo	CL Xiloá	#7BAFD4	0.1182	0.0563
Xil_ama_d_ben_19315	Xil_ama	Amphilophus amarillo	CL Xiloá	#7BAFD4	0.1124	0.0466
Xil_ama_d_ben_19481	Xil_ama	Amphilophus amarillo	CL Xiloá	#7BAFD4	0.1184	0.0524
Xil_ama_d_ben_19482	Xil_ama	Amphilophus amarillo	CL Xiloá	#7BAFD4	0.1232	0.0451
Xil_ama_d_ben_19503	Xil_ama	Amphilophus amarillo	CL Xiloá	#7BAFD4	0.1182	0.0482
Xil_sag_d_lim_00535	Xil_sag	Amphilophus sagittae	CL Xiloá	#0BB5FF	-0.0576	-0.0805
Xil_sag_d_lim_00862	Xil_sag	Amphilophus sagittae	CL Xiloá	#0BB5FF	-0.0572	-0.0962
Xil_sag_d_lim_00878	Xil_xxx	Amphilophus spp. (hybrid)	CL Xiloá	#FFFFFF	-0.0647	0.0312
Xil_sag_d_lim_00879	Xil_sag	Amphilophus sagittae	CL Xiloá	#0BB5FF	-0.0679	-0.0895
Xil_sag_d_lim_00882	Xil_xxx	Amphilophus spp. (hybrid)	CL Xiloá	#FFFFFF	-0.0571	0.0557
Xil_sag_d_lim_00884	Xil_sag	Amphilophus sagittae	CL Xiloá	#0BB5FF	-0.063	-0.0945
Xil_sag_d_lim_07639	Xil_sag	Amphilophus sagittae	CL Xiloá	#0BB5FF	-0.0821	-0.0558
Xil_sag_d_lim_07710	Xil_sag	Amphilophus sagittae	CL Xiloá	#0BB5FF	-0.0823	-0.0609
Xil_sag_d_lim_07785	Xil_sag	Amphilophus sagittae	CL Xiloá	#0BB5FF	-0.0709	-0.0968
Xil_sag_d_lim_13008	Xil_sag	Amphilophus sagittae	CL Xiloá	#0BB5FF	-0.0627	-0.0933
Xil_sag_d_lim_13032	Xil_sag	Amphilophus sagittae	CL Xiloá	#0BB5FF	-0.0652	-0.0702
Xil_sag_d_lim_13065	Xil_sag	Amphilophus sagittae	CL Xiloá	#0BB5FF	-0.0683	-0.098
Xil_sag_d_lim_13066	Xil_sag	Amphilophus sagittae	CL Xiloá	#0BB5FF	-0.0601	-0.1028
Xil_sag_d_lim_13067	Xil_sag	Amphilophus sagittae	CL Xiloá	#0BB5FF	-0.0625	-0.0918
Xil_sag_d_lim_13070	Xil_sag	Amphilophus sagittae	CL Xiloá	#0BB5FF	-0.0584	-0.0943
Xil_sag_d_lim_13166	Xil_sag	Amphilophus sagittae	CL Xiloá	#0BB5FF	-0.0656	-0.0925
Xil_sag_d_lim_13173	Xil_sag	Amphilophus sagittae	CL Xiloá	#0BB5FF	-0.0662	-0.0885
Xil_sag_d_lim_17976	Xil_sag	Amphilophus sagittae	CL Xiloá	#0BB5FF	-0.0778	-0.0617
Xil_sag_d_lim_19498	Xil_sag	Amphilophus sagittae	CL Xiloá	#0BB5FF	-0.0766	-0.0677
Xil_sag_g_lim_07709	Xil_sag	Amphilophus sagittae	CL Xiloá	#0BB5FF	-0.0784	-0.0499
Xil_sag_g_lim_07786	Xil_sag	Amphilophus sagittae	CL Xiloá	#0BB5FF	-0.0795	-0.0642
Xil_sag_g_lim_13137	Xil_sag	Amphilophus sagittae	CL Xiloá	#0BB5FF	-0.0796	-0.0399
Xil_sag_g_lim_17980	Xil_sag	Amphilophus sagittae	CL Xiloá	#0BB5FF	-0.0797	-0.0374
Xil_vir_d_ben_00539	Xil_xxx	Amphilophus spp. (hybrid)	CL Xiloá	#FFFFFF	0.0242	-0.0857
Xil_vir_d_ben_00877	Xil_vir	Amphilophus viridis	CL Xiloá	#091F92	0.0464	-0.0375
Xil_vir_d_ben_01247	Xil_vir	Amphilophus viridis	CL Xiloá	#091F92	0.0631	-0.0791
Xil_vir_d_ben_01254	Xil_vir	Amphilophus viridis	CL Xiloá	#091F92	0.0701	-0.0827
Xil_vir_d_ben_01263	Xil_vir	Amphilophus viridis	CL Xiloá	#091F92	0.0781	-0.0815
Xil_vir_d_ben_13014	Xil_vir	Amphilophus viridis	CL Xiloá	#091F92	0.088	-0.0859
Xil_vir_d_ben_13016	Xil_vir	Amphilophus viridis	CL Xiloá	#091F92	0.0692	-0.078
Xil_vir_d_ben_13051	Xil_vir	Amphilophus viridis	CL Xiloá	#091F92	0.0769	-0.0846
Xil_vir_d_ben_13075	Xil_vir	Amphilophus viridis	CL Xiloá	#091F92	0.0711	-0.0863
Xil_vir_d_ben_13076	Xil_vir	Amphilophus viridis	CL Xiloá	#091F92	0.0667	-0.0791
Xil_vir_d_ben_13079	Xil_vir	Amphilophus viridis	CL Xiloá	#091F92	0.0758	-0.088
Xil_vir_d_ben_13080	Xil_vir	Amphilophus viridis	CL Xiloá	#091F92	0.076	-0.0805
Xil_vir_d_ben_13109	Xil_vir	Amphilophus viridis	CL Xiloá	#091F92	0.0699	-0.0807
Xil_vir_d_ben_13178	Xil_vir	Amphilophus viridis	CL Xiloá	#091F92	0.0654	-0.0857
Xil_vir_d_ben_13180	Xil_vir	Amphilophus viridis	CL Xiloá	#091F92	0.0629	-0.0744
Xil_vir_d_ben_19317	Xil_xxx	Amphilophus spp. (hybrid)	CL Xiloá	#FFFFFF	0.0279	-0.0391
Xil_vir_d_ben_19319	Xil_vir	Amphilophus viridis	CL Xiloá	#091F92	0.0746	-0.0654
Xil_vir_d_ben_19323	Xil_vir	Amphilophus viridis	CL Xiloá	#091F92	0.0736	-0.0668
Xil_vir_d_ben_19494	Xil_vir	Amphilophus viridis	CL Xiloá	#091F92	0.0656	-0.0755
Xil_xil_d_ben_00870	Xil_xxx	Amphilophus spp. (hybrid)	CL Xiloá	#FFFFFF	-0.0713	0.0461
Xil_xil_d_ben_00872	Xil_xil	Amphilophus xiloaensis	CL Xiloá	#4876FF	-0.0636	0.097
Xil_xil_d_ben_00874	Xil_xil	Amphilophus xiloaensis	CL Xiloá	#4876FF	-0.0621	0.1379
Xil_xil_d_ben_00880	Xil_xil	Amphilophus xiloaensis	CL Xiloá	#4876FF	-0.06	0.1069
Xil_xil_d_ben_00881	Xil_xxx	Amphilophus spp. (hybrid)	CL Xiloá	#FFFFFF	-0.0529	0.0878
Xil_xil_d_ben_00902	Xil_xxx	Amphilophus spp. (hybrid)	CL Xiloá	#FFFFFF	-0.0711	0.0379
Xil_xil_d_ben_00915	Xil_xxx	Amphilophus spp. (hybrid)	CL Xiloá	#FFFFFF	-0.0639	0.0195
Xil_xil_d_ben_07648	Xil_xxx	Amphilophus spp. (hybrid)	CL Xiloá	#FFFFFF	-0.0696	0.0412
Xil_xil_d_ben_07653	Xil_xxx	Amphilophus spp. (hybrid)	CL Xiloá	#FFFFFF	-0.0639	0.0321
Xil_xil_d_ben_07656	Xil_xxx	Amphilophus spp. (hybrid)	CL Xiloá	#FFFFFF	-0.0634	0.05
Xil_xil_d_ben_13034	Xil_sag	Amphilophus sagittae	CL Xiloá	#0BB5FF	-0.0703	-0.0325
Xil_xil_d_ben_13113	Xil_xxx	Amphilophus spp. (hybrid)	CL Xiloá	#FFFFFF	-0.0678	0.0197
Xil_xil_d_ben_13152	Xil_xil	Amphilophus xiloaensis	CL Xiloá	#4876FF	-0.0545	0.134
Xil_xil_d_ben_13275	Xil_xxx	Amphilophus spp. (hybrid)	CL Xiloá	#FFFFFF	-0.0677	-0.0151
Xil_xil_d_ben_13426	Xil_xxx	Amphilophus spp. (hybrid)	CL Xiloá	#FFFFFF	-0.0607	0.0203
Xil_xil_d_ben_13446	Xil_sag	Amphilophus sagittae	CL Xiloá	#0BB5FF	-0.0628	-0.055
Xil_xil_d_ben_17975	Xil_xil	Amphilophus xiloaensis	CL Xiloá	#4876FF	-0.0588	0.114
Xil_xil_d_ben_19484	Xil_sag	Amphilophus sagittae	CL Xiloá	#0BB5FF	-0.0806	-0.0583
Xil_xil_d_ben_19493	Xil_sag	Amphilophus sagittae	CL Xiloá	#0BB5FF	-0.0763	-0.0514
Xil_xil_d_ben_19501	Xil_xil	Amphilophus xiloaensis	CL Xiloá	#4876FF	-0.0632	0.1108
Xil_xil_g_ben_00869	Xil_xil	Amphilophus xiloaensis	CL Xiloá	#4876FF	-0.0633	0.1338
Xil_xil_g_ben_00871	Xil_xil	Amphilophus xiloaensis	CL Xiloá	#4876FF	-0.0655	0.1354
Xil_xil_g_ben_00873	Xil_xil	Amphilophus xiloaensis	CL Xiloá	#4876FF	-0.0678	0.1303
Xil_xil_g_ben_00875	Xil_xil	Amphilophus xiloaensis	CL Xiloá	#4876FF	-0.0662	0.1202
Xil_xil_g_ben_01239	Xil_xil	Amphilophus xiloaensis	CL Xiloá	#4876FF	-0.0655	0.1076
Xil_xil_g_ben_03841	Xil_xil	Amphilophus xiloaensis	CL Xiloá	#4876FF	-0.0583	0.1049
Xil_xil_g_ben_13154	Xil_xil	Amphilophus xiloaensis	CL Xiloá	#4876FF	-0.0617	0.1251
Xil_xil_g_ben_13262	Xil_xil	Amphilophus xiloaensis	CL Xiloá	#4876FF	-0.0644	0.135
Xil_xil_g_ben_13408	Xil_xil	Amphilophus xiloaensis	CL Xiloá	#4876FF	-0.0646	0.1424
Xil_xil_g_ben_13413	Xil_xil	Amphilophus xiloaensis	CL Xiloá	#4876FF	-0.0662	0.1349
Xil_xil_g_ben_17981	Xil_sag	Amphilophus sagittae	CL Xiloá	#0BB5FF	-0.0825	-0.0552
Xil_xil_g_ben_19488	Xil_sag	Amphilophus sagittae	CL Xiloá	#0BB5FF	-0.0808	-0.0548

## Sheet: Ext. Data Fig.1g
Sample_name	Group_short	Species	Lake	Color_species	PC1_Lake_Specific	PC2_Lake_Specific
Apo_cl2_d_ben_01074	Apo_ast	Amphilophus astorquii	CL Apoyo	#FF9FB8	0.0052	0.0196
Apo_cl2_d_ben_01076	Apo_ast	Amphilophus astorquii	CL Apoyo	#FF9FB8	0.0072	0.0199
Apo_cl2_d_ben_01100	Apo_ast	Amphilophus astorquii	CL Apoyo	#FF9FB8	0.0007	0.0185
Apo_cl2_d_ben_01101	Apo_ast	Amphilophus astorquii	CL Apoyo	#FF9FB8	0.0036	0.019
Apo_cl2_d_ben_01102	Apo_ast	Amphilophus astorquii	CL Apoyo	#FF9FB8	0.0047	0.0198
Apo_cl2_d_ben_01103	Apo_ast	Amphilophus astorquii	CL Apoyo	#FF9FB8	0.0035	0.0205
Apo_cl2_d_ben_03979	Apo_ast	Amphilophus astorquii	CL Apoyo	#FF9FB8	0.0135	0.0275
Apo_cl2_d_ben_07674	Apo_ast	Amphilophus astorquii	CL Apoyo	#FF9FB8	0.0025	0.0193
Apo_cl2_d_ben_07682	Apo_ast	Amphilophus astorquii	CL Apoyo	#FF9FB8	0.0017	0.0244
Apo_cl2_d_ben_07683	Apo_ast	Amphilophus astorquii	CL Apoyo	#FF9FB8	0.0051	0.0156
Apo_cl2_d_ben_12407	Apo_ast	Amphilophus astorquii	CL Apoyo	#FF9FB8	0.0047	0.0186
Apo_cl2_d_ben_12451	Apo_ast	Amphilophus astorquii	CL Apoyo	#FF9FB8	0.0065	0.0212
Apo_cl2_d_ben_12494	Apo_ast	Amphilophus astorquii	CL Apoyo	#FF9FB8	0.0161	0.023
Apo_cl2_d_ben_12521	Apo_ast	Amphilophus astorquii	CL Apoyo	#FF9FB8	0.0048	0.0195
Apo_cl2_d_ben_13695	Apo_ast	Amphilophus astorquii	CL Apoyo	#FF9FB8	0.0054	0.0212
Apo_cl2_d_ben_13727	Apo_ast	Amphilophus astorquii	CL Apoyo	#FF9FB8	0.0064	0.0178
Apo_cl2_d_ben_13732	Apo_ast	Amphilophus astorquii	CL Apoyo	#FF9FB8	0.0107	0.0233
Apo_cl2_d_ben_18030	Apo_ast	Amphilophus astorquii	CL Apoyo	#FF9FB8	0.0245	0.0276
Apo_cl2_d_ben_18449	Apo_ast	Amphilophus astorquii	CL Apoyo	#FF9FB8	0.0238	0.0268
Apo_cl2_d_ben_19353	Apo_ast	Amphilophus astorquii	CL Apoyo	#FF9FB8	0.0216	0.0291
Apo_cl2_d_ben_19361	Apo_ast	Amphilophus astorquii	CL Apoyo	#FF9FB8	0.0037	0.0213
Apo_cl2_d_ben_19362	Apo_ast	Amphilophus astorquii	CL Apoyo	#FF9FB8	0.0007	0.02
Apo_cl2_g_ben_18446	Apo_ast	Amphilophus astorquii	CL Apoyo	#FF9FB8	0.0038	0.0244
Apo_cl3_d_ben_01234	Apo_cha	Amphilophus chancho	CL Apoyo	#ED1D40	0.025	0.1362
Apo_cl3_d_ben_03977	Apo_cha	Amphilophus chancho	CL Apoyo	#ED1D40	0.0349	0.1071
Apo_cl3_d_ben_05663	Apo_cha	Amphilophus chancho	CL Apoyo	#ED1D40	0.0285	0.1355
Apo_cl3_d_ben_05664	Apo_cha	Amphilophus chancho	CL Apoyo	#ED1D40	0.0273	0.1336
Apo_cl3_d_ben_05665	Apo_cha	Amphilophus chancho	CL Apoyo	#ED1D40	0.0262	0.1369
Apo_cl3_d_ben_05666	Apo_xxx	Amphilophus spp. (hybrid)	CL Apoyo	#FFFFFF	0.0076	0.0844
Apo_cl3_d_ben_05667	Apo_cha	Amphilophus chancho	CL Apoyo	#ED1D40	0.0254	0.1313
Apo_cl3_d_ben_07670	Apo_xxx	Amphilophus spp. (hybrid)	CL Apoyo	#FFFFFF	0.0184	0.1096
Apo_cl3_d_ben_07690	Apo_xxx	Amphilophus spp. (hybrid)	CL Apoyo	#FFFFFF	-0.0369	0.0363
Apo_cl3_d_ben_07699	Apo_xxx	Amphilophus spp. (hybrid)	CL Apoyo	#FFFFFF	-0.0048	0.0678
Apo_cl3_d_ben_13713	Apo_cha	Amphilophus chancho	CL Apoyo	#ED1D40	0.0202	0.1222
Apo_cl3_d_ben_18011	Apo_cha	Amphilophus chancho	CL Apoyo	#ED1D40	0.0282	0.1363
Apo_cl3_d_ben_18034	Apo_cha	Amphilophus chancho	CL Apoyo	#ED1D40	0.0246	0.1313
Apo_cl3_d_ben_18397	Apo_cha	Amphilophus chancho	CL Apoyo	#ED1D40	0.0246	0.1333
Apo_cl3_d_ben_18399	Apo_cha	Amphilophus chancho	CL Apoyo	#ED1D40	0.0247	0.1348
Apo_cl3_d_ben_18400	Apo_cha	Amphilophus chancho	CL Apoyo	#ED1D40	0.027	0.1309
Apo_cl3_d_ben_18401	Apo_cha	Amphilophus chancho	CL Apoyo	#ED1D40	0.0235	0.1255
Apo_cl3_d_ben_18412	Apo_cha	Amphilophus chancho	CL Apoyo	#ED1D40	0.0247	0.134
Apo_cl3_d_ben_18423	Apo_xxx	Amphilophus spp. (hybrid)	CL Apoyo	#FFFFFF	0.0027	0.0608
Apo_cl3_d_ben_19338	Apo_xxx	Amphilophus spp. (hybrid)	CL Apoyo	#FFFFFF	0.0241	0.0846
Apo_cl3_d_ben_19363	Apo_cha	Amphilophus chancho	CL Apoyo	#ED1D40	0.0154	0.1087
Apo_cl3_d_ben_19364	Apo_cha	Amphilophus chancho	CL Apoyo	#ED1D40	0.0246	0.129
Apo_cl3_d_ben_19365	Apo_xxx	Amphilophus spp. (hybrid)	CL Apoyo	#FFFFFF	-0.0222	0.0542
Apo_cl4_d_ben_03960	Apo_glo	Amphilophus globosus	CL Apoyo	#F97373	-0.1111	-0.065
Apo_cl4_d_ben_07691	Apo_glo	Amphilophus globosus	CL Apoyo	#F97373	-0.1062	-0.0686
Apo_cl4_d_ben_07692	Apo_glo	Amphilophus globosus	CL Apoyo	#F97373	-0.1115	-0.0696
Apo_cl4_d_ben_07693	Apo_glo	Amphilophus globosus	CL Apoyo	#F97373	-0.1125	-0.0696
Apo_cl4_d_ben_07701	Apo_glo	Amphilophus globosus	CL Apoyo	#F97373	-0.1068	-0.0698
Apo_cl4_d_ben_12443	Apo_glo	Amphilophus globosus	CL Apoyo	#F97373	-0.1108	-0.0693
Apo_cl4_d_ben_12553	Apo_glo	Amphilophus globosus	CL Apoyo	#F97373	-0.1112	-0.0667
Apo_cl4_d_ben_12554	Apo_glo	Amphilophus globosus	CL Apoyo	#F97373	-0.11	-0.0676
Apo_cl4_d_ben_12556	Apo_glo	Amphilophus globosus	CL Apoyo	#F97373	-0.1098	-0.071
Apo_cl4_d_ben_13504	Apo_glo	Amphilophus globosus	CL Apoyo	#F97373	-0.1092	-0.0719
Apo_cl4_d_ben_13686	Apo_glo	Amphilophus globosus	CL Apoyo	#F97373	-0.0863	-0.0378
Apo_cl4_d_ben_13715	Apo_xxx	Amphilophus spp. (hybrid)	CL Apoyo	#FFFFFF	-0.079	-0.0319
Apo_cl4_d_ben_18037	Apo_glo	Amphilophus globosus	CL Apoyo	#F97373	-0.1126	-0.0684
Apo_cl4_d_ben_18442	Apo_glo	Amphilophus globosus	CL Apoyo	#F97373	-0.1141	-0.0728
Apo_cl4_d_ben_18443	Apo_glo	Amphilophus globosus	CL Apoyo	#F97373	-0.113	-0.0667
Apo_cl4_d_ben_18444	Apo_glo	Amphilophus globosus	CL Apoyo	#F97373	-0.1084	-0.0724
Apo_cl5_d_ben_02419	Apo_fla	Amphilophus flaveolus	CL Apoyo	#AF5151	-0.0164	0.0087
Apo_cl5_d_ben_02426	Apo_fla	Amphilophus flaveolus	CL Apoyo	#AF5151	-0.0195	0.008
Apo_cl5_d_ben_03120	Apo_fla	Amphilophus flaveolus	CL Apoyo	#AF5151	-0.015	0.0047
Apo_cl5_d_ben_03972	Apo_fla	Amphilophus flaveolus	CL Apoyo	#AF5151	-0.028	0.0091
Apo_cl5_d_ben_03975	Apo_fla	Amphilophus flaveolus	CL Apoyo	#AF5151	-0.0324	0.0052
Apo_cl5_d_ben_07689	Apo_fla	Amphilophus flaveolus	CL Apoyo	#AF5151	-0.0352	-0.0006
Apo_cl5_d_ben_12413	Apo_fla	Amphilophus flaveolus	CL Apoyo	#AF5151	-0.0174	0.009
Apo_cl5_d_ben_12437	Apo_fla	Amphilophus flaveolus	CL Apoyo	#AF5151	-0.0172	0.0109
Apo_cl5_d_ben_12440	Apo_fla	Amphilophus flaveolus	CL Apoyo	#AF5151	-0.0155	0.0099
Apo_cl5_d_ben_12454	Apo_fla	Amphilophus flaveolus	CL Apoyo	#AF5151	-0.0333	0.0048
Apo_cl5_d_ben_12478	Apo_fla	Amphilophus flaveolus	CL Apoyo	#AF5151	-0.0141	0.0096
Apo_cl5_d_ben_12479	Apo_fla	Amphilophus flaveolus	CL Apoyo	#AF5151	-0.0163	0.0071
Apo_cl5_d_ben_12482	Apo_fla	Amphilophus flaveolus	CL Apoyo	#AF5151	-0.0131	0.012
Apo_cl5_d_ben_13245	Apo_fla	Amphilophus flaveolus	CL Apoyo	#AF5151	-0.0111	0.0088
Apo_cl5_d_ben_13700	Apo_xxx	Amphilophus spp. (hybrid)	CL Apoyo	#FFFFFF	0.0151	-0.0069
Apo_cl5_d_ben_18032	Apo_fla	Amphilophus flaveolus	CL Apoyo	#AF5151	-0.0037	0.0057
Apo_cl5_d_ben_18036	Apo_fla	Amphilophus flaveolus	CL Apoyo	#AF5151	-0.0195	0.0116
Apo_glo_d_ben_MO618	Apo_glo	Amphilophus globosus	CL Apoyo	#F97373	-0.1119	-0.0719
Apo_glo_d_ben_MO621	Apo_glo	Amphilophus globosus	CL Apoyo	#F97373	-0.1168	-0.0693
Apo_glo_d_ben_MO622	Apo_glo	Amphilophus globosus	CL Apoyo	#F97373	-0.0988	-0.0571
Apo_glo_d_ben_MO625	Apo_glo	Amphilophus globosus	CL Apoyo	#F97373	-0.1047	-0.0651
Apo_glo_d_ben_MO627	Apo_glo	Amphilophus globosus	CL Apoyo	#F97373	-0.1076	-0.0693
Apo_glo_d_ben_MO630	Apo_glo	Amphilophus globosus	CL Apoyo	#F97373	-0.108	-0.0672
Apo_glo_d_ben_MO631	Apo_glo	Amphilophus globosus	CL Apoyo	#F97373	-0.1127	-0.0708
Apo_glo_d_ben_MO636	Apo_glo	Amphilophus globosus	CL Apoyo	#F97373	-0.1084	-0.0663
Apo_glo_d_ben_MO640	Apo_glo	Amphilophus globosus	CL Apoyo	#F97373	-0.1131	-0.0719
Apo_glo_d_ben_MO642	Apo_glo	Amphilophus globosus	CL Apoyo	#F97373	-0.1113	-0.0673
Apo_sup_d_ben_MO164	Apo_sup	Amphilophus supercilius	CL Apoyo	#F93A88	-0.0103	0.0435
Apo_sup_d_ben_MO247	Apo_sup	Amphilophus supercilius	CL Apoyo	#F93A88	-0.007	0.0468
Apo_sup_d_ben_MO250	Apo_sup	Amphilophus supercilius	CL Apoyo	#F93A88	-0.0041	0.0446
Apo_sup_d_ben_MO251	Apo_sup	Amphilophus supercilius	CL Apoyo	#F93A88	-0.0056	0.047
Apo_sup_d_ben_MO252	Apo_sup	Amphilophus supercilius	CL Apoyo	#F93A88	-0.0091	0.0429
Apo_sup_d_ben_MO629	Apo_sup	Amphilophus supercilius	CL Apoyo	#F93A88	-0.0081	0.0473
Apo_sup_d_ben_MO723	Apo_sup	Amphilophus supercilius	CL Apoyo	#F93A88	-0.0099	0.0487
Apo_sup_d_ben_MO728	Apo_sup	Amphilophus supercilius	CL Apoyo	#F93A88	-0.0063	0.0454
Apo_sup_d_ben_MO735	Apo_sup	Amphilophus supercilius	CL Apoyo	#F93A88	-0.0081	0.0473
Apo_sup_d_ben_MO736	Apo_sup	Amphilophus supercilius	CL Apoyo	#F93A88	-0.0062	0.0434
Apo_zal_d_lim_03119	Apo_zal	Amphilophus supercilius	CL Apoyo	#821426	0.1285	-0.0973
Apo_zal_d_lim_03122	Apo_zal	Amphilophus zaliosus	CL Apoyo	#821426	0.1261	-0.0998
Apo_zal_d_lim_03124	Apo_zal	Amphilophus zaliosus	CL Apoyo	#821426	0.1292	-0.0992
Apo_zal_d_lim_03964	Apo_zal	Amphilophus zaliosus	CL Apoyo	#821426	0.1266	-0.0951
Apo_zal_d_lim_03965	Apo_zal	Amphilophus zaliosus	CL Apoyo	#821426	0.1255	-0.094
Apo_zal_d_lim_03969	Apo_zal	Amphilophus zaliosus	CL Apoyo	#821426	0.134	-0.097
Apo_zal_d_lim_03976	Apo_zal	Amphilophus zaliosus	CL Apoyo	#821426	0.1171	-0.0901
Apo_zal_d_lim_05386	Apo_zal	Amphilophus zaliosus	CL Apoyo	#821426	0.1182	-0.0901
Apo_zal_d_lim_05396	Apo_zal	Amphilophus zaliosus	CL Apoyo	#821426	0.1311	-0.0967
Apo_zal_d_lim_07676	Apo_zal	Amphilophus zaliosus	CL Apoyo	#821426	0.1038	-0.0786
Apo_zal_d_lim_07678	Apo_zal	Amphilophus zaliosus	CL Apoyo	#821426	0.1048	-0.078
Apo_zal_d_lim_07687	Apo_zal	Amphilophus zaliosus	CL Apoyo	#821426	0.1266	-0.0951
Apo_zal_d_lim_07697	Apo_zal	Amphilophus zaliosus	CL Apoyo	#821426	0.1276	-0.096
Apo_zal_d_lim_12498	Apo_zal	Amphilophus zaliosus	CL Apoyo	#821426	0.1	-0.0762
Apo_zal_d_lim_12523	Apo_zal	Amphilophus zaliosus	CL Apoyo	#821426	0.1407	-0.1016
Apo_zal_d_lim_12534	Apo_zal	Amphilophus zaliosus	CL Apoyo	#821426	0.141	-0.0985
Apo_zal_d_lim_18026	Apo_zal	Amphilophus zaliosus	CL Apoyo	#821426	0.1369	-0.1001
Apo_zal_d_lim_18031	Apo_zal	Amphilophus zaliosus	CL Apoyo	#821426	0.1359	-0.0982
Apo_zal_d_lim_18413	Apo_zal	Amphilophus zaliosus	CL Apoyo	#821426	0.0985	-0.0592
Apo_zal_d_lim_19349	Apo_zal	Amphilophus zaliosus	CL Apoyo	#821426	0.1293	-0.0966
Apo_zal_d_lim_19352	Apo_zal	Amphilophus zaliosus	CL Apoyo	#821426	0.1229	-0.0881
AsL_cit_d_nlp_02325	AsL_cit	Amphilophus cf. citrinellus	CL As. León	#30D5C8	0.0898	-0.0101
AsL_cit_d_nlp_02326	AsL_cit	Amphilophus cf. citrinellus	CL As. León	#30D5C8	0.1295	0.1019
AsL_cit_d_nlp_02327	AsL_cit	Amphilophus cf. citrinellus	CL As. León	#30D5C8	0.0791	-0.1102
AsL_cit_d_nlp_02328	AsL_cit	Amphilophus cf. citrinellus	CL As. León	#30D5C8	0.0938	-0.1353
AsL_cit_d_nlp_02329	AsL_cit	Amphilophus cf. citrinellus	CL As. León	#30D5C8	0.0801	-0.023
AsL_cit_d_nlp_02331	AsL_cit	Amphilophus cf. citrinellus	CL As. León	#30D5C8	0.0653	0.1309
AsL_cit_d_nlp_02332	AsL_cit	Amphilophus cf. citrinellus	CL As. León	#30D5C8	0.1016	0.0088
AsL_cit_d_nlp_02333	AsL_cit	Amphilophus cf. citrinellus	CL As. León	#30D5C8	0.0814	0.1533
AsL_cit_d_nlp_02341	AsL_cit	Amphilophus cf. citrinellus	CL As. León	#30D5C8	0.1222	0.0799
AsL_cit_d_nlp_02343	AsL_cit	Amphilophus cf. citrinellus	CL As. León	#30D5C8	0.1239	-0.0133
AsL_cit_d_nlp_02345	AsL_cit	Amphilophus cf. citrinellus	CL As. León	#30D5C8	0.0704	0.1559
AsL_cit_d_nlp_02346	AsL_cit	Amphilophus cf. citrinellus	CL As. León	#30D5C8	0.0765	-0.063
AsL_cit_d_nlp_02347	AsL_cit	Amphilophus cf. citrinellus	CL As. León	#30D5C8	0.0612	0.2473
AsL_cit_d_nlp_02351	AsL_cit	Amphilophus cf. citrinellus	CL As. León	#30D5C8	0.091	-0.369
AsL_cit_d_nlp_02353	AsL_cit	Amphilophus cf. citrinellus	CL As. León	#30D5C8	0.0937	0.0569
AsL_cit_d_nlp_02355	AsL_cit	Amphilophus cf. citrinellus	CL As. León	#30D5C8	0.1064	-0.0748
AsL_cit_d_nlp_02356	AsL_cit	Amphilophus cf. citrinellus	CL As. León	#30D5C8	0.1232	-0.1393
AsL_cit_g_nlp_00122	AsL_cit	Amphilophus cf. citrinellus	CL As. León	#30D5C8	-0.5469	-0.6595
AsL_cit_g_nlp_13291	AsL_cit	Amphilophus cf. citrinellus	CL As. León	#30D5C8	-0.4906	0.2932
AsL_cit_g_nlp_13323	AsL_cit	Amphilophus cf. citrinellus	CL As. León	#30D5C8	-0.5517	0.3695
AsM_tol_d_mid_02394	AsM_tol	Amphilophus tolteca	CL As. Managua	#FFC901	0.2066	-0.25
AsM_tol_d_mid_02395	AsM_tol	Amphilophus tolteca	CL As. Managua	#FFC901	-0.0443	0.262
AsM_tol_d_mid_02396	AsM_tol	Amphilophus tolteca	CL As. Managua	#FFC901	0.1286	-0.029
AsM_tol_d_mid_02397	AsM_tol	Amphilophus tolteca	CL As. Managua	#FFC901	0.1667	-0.2152
AsM_tol_d_mid_02398	AsM_tol	Amphilophus tolteca	CL As. Managua	#FFC901	0.0024	0.0007
AsM_tol_d_mid_02410	AsM_tol	Amphilophus tolteca	CL As. Managua	#FFC901	0.2021	-0.2082
AsM_tol_d_mid_02411	AsM_tol	Amphilophus tolteca	CL As. Managua	#FFC901	-0.0505	0.4433
AsM_tol_d_mid_02590	AsM_tol	Amphilophus tolteca	CL As. Managua	#FFC901	0.2298	-0.2597
AsM_tol_d_sho_02375	AsM_tol	Amphilophus tolteca	CL As. Managua	#FFC901	0.0527	-0.1335
AsM_tol_d_sho_02383	AsM_tol	Amphilophus tolteca	CL As. Managua	#FFC901	0.0461	0.254
AsM_tol_d_sho_02388	AsM_tol	Amphilophus tolteca	CL As. Managua	#FFC901	-0.0609	0.1756
AsM_tol_d_sho_02389	AsM_tol	Amphilophus tolteca	CL As. Managua	#FFC901	-0.6046	-0.262
AsM_tol_d_sho_02391	AsM_tol	Amphilophus tolteca	CL As. Managua	#FFC901	-0.0377	0.3463
AsM_tol_d_sho_02392	AsM_tol	Amphilophus tolteca	CL As. Managua	#FFC901	0.0194	0.0436
AsM_tol_d_sho_02591	AsM_tol	Amphilophus tolteca	CL As. Managua	#FFC901	0.2284	-0.2597
AsM_tol_g_mid_02366	AsM_tol	Amphilophus tolteca	CL As. Managua	#FFC901	-0.6033	-0.2577
AsM_tol_g_sho_02368	AsM_tol	Amphilophus tolteca	CL As. Managua	#FFC901	0.0139	0.2371
AsM_tol_g_sho_02369	AsM_tol	Amphilophus tolteca	CL As. Managua	#FFC901	-0.0594	0.0989
AsM_tol_g_sho_02370	AsM_tol	Amphilophus tolteca	CL As. Managua	#FFC901	0.1351	-0.0669
AsM_tol_g_sho_02371	AsM_tol	Amphilophus tolteca	CL As. Managua	#FFC901	0.0289	0.0804
Aye_cit_d_lip_00378	Aye_cit	Amphilophus cf. citrinellus	CL Apoyeque	#FFA500	-0.1232	0.0181
Aye_cit_d_lip_00678	Aye_cit	Amphilophus cf. citrinellus	CL Apoyeque	#FFA500	0.0147	0.158
Aye_cit_d_lip_00718	Aye_cit	Amphilophus cf. citrinellus	CL Apoyeque	#FFA500	0.0191	0.3418
Aye_cit_d_lip_00945	Aye_cit	Amphilophus cf. citrinellus	CL Apoyeque	#FFA500	-0.165	0.0264
Aye_cit_d_lip_00948	Aye_cit	Amphilophus cf. citrinellus	CL Apoyeque	#FFA500	0.0112	-0.1077
Aye_cit_d_lip_00954	Aye_cit	Amphilophus cf. citrinellus	CL Apoyeque	#FFA500	-0.2154	0.1425
Aye_cit_d_lip_00955	Aye_cit	Amphilophus cf. citrinellus	CL Apoyeque	#FFA500	0.0548	-0.1862
Aye_cit_d_lip_00973	Aye_cit	Amphilophus cf. citrinellus	CL Apoyeque	#FFA500	0.1135	-0.1018
Aye_cit_d_lip_00980	Aye_cit	Amphilophus cf. citrinellus	CL Apoyeque	#FFA500	0.1158	-0.2303
Aye_cit_d_lip_00999	Aye_cit	Amphilophus cf. citrinellus	CL Apoyeque	#FFA500	-0.1608	0.0576
Aye_cit_d_lip_01046	Aye_cit	Amphilophus cf. citrinellus	CL Apoyeque	#FFA500	-0.0889	-0.0422
Aye_cit_d_lip_02432	Aye_cit	Amphilophus cf. citrinellus	CL Apoyeque	#FFA500	0.064	0.2538
Aye_cit_d_lip_02448	Aye_cit	Amphilophus cf. citrinellus	CL Apoyeque	#FFA500	0.2169	-0.0615
Aye_cit_d_lip_05114	Aye_cit	Amphilophus cf. citrinellus	CL Apoyeque	#FFA500	0.0518	-0.0805
Aye_cit_d_lip_07897	Aye_cit	Amphilophus cf. citrinellus	CL Apoyeque	#FFA500	-0.3349	-0.1176
Aye_cit_d_lip_07903	Aye_cit	Amphilophus cf. citrinellus	CL Apoyeque	#FFA500	0.058	0.0879
Aye_cit_d_lip_17863	Aye_cit	Amphilophus cf. citrinellus	CL Apoyeque	#FFA500	-0.0025	0.0464
Aye_cit_d_lip_17875	Aye_cit	Amphilophus cf. citrinellus	CL Apoyeque	#FFA500	0.0962	-0.2493
Aye_cit_d_nlp_00654	Aye_cit	Amphilophus cf. citrinellus	CL Apoyeque	#FFA500	0.0155	0.0451
Aye_cit_d_nlp_00660	Aye_cit	Amphilophus cf. citrinellus	CL Apoyeque	#FFA500	-0.024	-0.0017
Aye_cit_d_nlp_00675	Aye_cit	Amphilophus cf. citrinellus	CL Apoyeque	#FFA500	0.0577	-0.0988
Aye_cit_d_nlp_02437	Aye_cit	Amphilophus cf. citrinellus	CL Apoyeque	#FFA500	0.1228	0.3228
Aye_cit_d_nlp_02460	Aye_cit	Amphilophus cf. citrinellus	CL Apoyeque	#FFA500	0.1402	0.1064
Aye_cit_d_nlp_02461	Aye_cit	Amphilophus cf. citrinellus	CL Apoyeque	#FFA500	0.0713	-0.0675
Aye_cit_d_nlp_02462	Aye_cit	Amphilophus cf. citrinellus	CL Apoyeque	#FFA500	0.0695	0.0577
Aye_cit_d_nlp_05120	Aye_cit	Amphilophus cf. citrinellus	CL Apoyeque	#FFA500	0.0017	0.2921
Aye_cit_d_nlp_13518	Aye_cit	Amphilophus cf. citrinellus	CL Apoyeque	#FFA500	-0.0969	0.2479
Aye_cit_d_nlp_13523	Aye_cit	Amphilophus cf. citrinellus	CL Apoyeque	#FFA500	0.0516	-0.1022
Aye_cit_d_nlp_13549	Aye_cit	Amphilophus cf. citrinellus	CL Apoyeque	#FFA500	0.3986	-0.0152
Aye_cit_d_nlp_17850	Aye_cit	Amphilophus cf. citrinellus	CL Apoyeque	#FFA500	0.1011	-0.1191
Aye_cit_d_nlp_17859	Aye_cit	Amphilophus cf. citrinellus	CL Apoyeque	#FFA500	0.265	0.037
Aye_cit_d_nlp_17860	Aye_cit	Amphilophus cf. citrinellus	CL Apoyeque	#FFA500	-0.1417	-0.1196
Aye_cit_d_nlp_17861	Aye_cit	Amphilophus cf. citrinellus	CL Apoyeque	#FFA500	-0.0836	-0.0012
Aye_cit_d_nlp_17862	Aye_cit	Amphilophus cf. citrinellus	CL Apoyeque	#FFA500	-0.1284	0.0122
Aye_cit_g_lip_02431	Aye_cit	Amphilophus cf. citrinellus	CL Apoyeque	#FFA500	-0.2521	-0.2028
Aye_cit_g_lip_07890	Aye_cit	Amphilophus cf. citrinellus	CL Apoyeque	#FFA500	-0.1417	-0.3358
Aye_cit_g_nlp_02444	Aye_cit	Amphilophus cf. citrinellus	CL Apoyeque	#FFA500	0.0586	-0.2466
Aye_cit_g_nlp_14194	Aye_cit	Amphilophus cf. citrinellus	CL Apoyeque	#FFA500	0.145	0.0169
Aye_cit_g_nlp_14197	Aye_cit	Amphilophus cf. citrinellus	CL Apoyeque	#FFA500	-0.4539	0.1296
Aye_cit_g_nlp_14200	Aye_cit	Amphilophus cf. citrinellus	CL Apoyeque	#FFA500	0.1049	0.0842
Man_cit_d_nlp_02589	Man_cit	Amphilophus citrinellus	GL Managua	#50C878	-0.087	0.07
Man_cit_d_nlp_03928	Man_cit	Amphilophus citrinellus	GL Managua	#50C878	-0.0641	-0.0834
Man_cit_d_nlp_07731	Man_cit	Amphilophus citrinellus	GL Managua	#50C878	-0.0819	-0.1212
Man_cit_d_nlp_07736	Man_cit	Amphilophus citrinellus	GL Managua	#50C878	-0.0756	-0.1139
Man_cit_d_nlp_07737	Man_cit	Amphilophus citrinellus	GL Managua	#50C878	-0.0687	0.0442
Man_cit_d_nlp_07738	Man_cit	Amphilophus citrinellus	GL Managua	#50C878	-0.0726	-0.1549
Man_cit_d_nlp_07739	Man_cit	Amphilophus citrinellus	GL Managua	#50C878	-0.0876	0.0397
Man_cit_d_nlp_13350	Man_cit	Amphilophus citrinellus	GL Managua	#50C878	-0.1044	0.1387
Man_cit_d_nlp_13358	Man_cit	Amphilophus citrinellus	GL Managua	#50C878	-0.0733	-0.1078
Man_cit_d_nlp_13370	Man_cit	Amphilophus citrinellus	GL Managua	#50C878	-0.0833	-0.1239
Man_cit_d_nlp_13458	Man_cit	Amphilophus citrinellus	GL Managua	#50C878	-0.088	0.1437
Man_cit_d_nlp_13676	Man_cit	Amphilophus citrinellus	GL Managua	#50C878	-0.0797	0.0406
Man_cit_d_nlp_13677	Man_cit	Amphilophus citrinellus	GL Managua	#50C878	-0.0672	-0.095
Man_cit_g_nlp_02584	Man_cit	Amphilophus citrinellus	GL Managua	#50C878	-0.0736	0.0699
Man_cit_g_nlp_03043	Man_cit	Amphilophus citrinellus	GL Managua	#50C878	-0.0966	0.1074
Man_cit_g_nlp_03926	Man_cit	Amphilophus citrinellus	GL Managua	#50C878	-0.0912	0.1306
Man_cit_g_nlp_07740	Man_cit	Amphilophus citrinellus	GL Managua	#50C878	-0.0867	0.1069
Man_cit_g_nlp_07741	Man_cit	Amphilophus citrinellus	GL Managua	#50C878	-0.0813	0.0492
Man_cit_g_nlp_13376	Man_cit	Amphilophus citrinellus	GL Managua	#50C878	-0.0733	0.0347
Man_cit_g_nlp_13460	Man_cit	Amphilophus citrinellus	GL Managua	#50C878	-0.0993	0.1259
Man_cit_g_nlp_13946	Man_cit	Amphilophus citrinellus	GL Managua	#50C878	-0.1116	0.1661
Man_cit_g_nlp_13947	Man_cit	Amphilophus citrinellus	GL Managua	#50C878	-0.0959	0.1358
Man_cit_g_nlp_14025	Man_cit	Amphilophus citrinellus	GL Managua	#50C878	-0.0694	0.0552
Man_cit_g_nlp_14026	Man_cit	Amphilophus citrinellus	GL Managua	#50C878	-0.1013	0.1627
Man_cit_g_nlp_14029	Man_cit	Amphilophus citrinellus	GL Managua	#50C878	-0.0582	0.013
Man_lab_d_lip_02404	Man_lab	Amphilophus labiatus	GL Managua	#00581A	0.1438	0.0337
Man_lab_d_lip_02582	Man_lab	Amphilophus labiatus	GL Managua	#00581A	0.1606	0.0456
Man_lab_d_lip_02583	Man_lab	Amphilophus labiatus	GL Managua	#00581A	0.1533	0.04
Man_lab_d_lip_05002	Man_lab	Amphilophus labiatus	GL Managua	#00581A	0.1536	0.0226
Man_lab_d_lip_05249	Man_lab	Amphilophus labiatus	GL Managua	#00581A	-0.0234	-0.1338
Man_lab_d_lip_05251	Man_lab	Amphilophus labiatus	GL Managua	#00581A	0.0045	-0.1395
Man_lab_d_lip_05335	Man_lab	Amphilophus labiatus	GL Managua	#00581A	-0.0254	-0.1352
Man_lab_d_lip_05598	Man_lab	Amphilophus labiatus	GL Managua	#00581A	-0.0201	-0.1432
Man_lab_d_lip_05600	Man_lab	Amphilophus labiatus	GL Managua	#00581A	0.1479	0.0434
Man_lab_d_lip_05816	Man_lab	Amphilophus labiatus	GL Managua	#00581A	0.1513	0.0303
Man_lab_d_lip_05819	Man_lab	Amphilophus labiatus	GL Managua	#00581A	0.1464	0.0408
Man_lab_d_lip_05825	Man_lab	Amphilophus labiatus	GL Managua	#00581A	0.1587	0.0393
Man_lab_d_lip_13345	Man_lab	Amphilophus labiatus	GL Managua	#00581A	0.1427	0.0463
Man_lab_d_lip_13346	Man_lab	Amphilophus labiatus	GL Managua	#00581A	0.1516	0.0193
Man_lab_d_lip_13348	Man_lab	Amphilophus labiatus	GL Managua	#00581A	-0.0161	-0.1407
Man_lab_d_lip_13351	Man_lab	Amphilophus labiatus	GL Managua	#00581A	0.1433	0.0302
Man_lab_d_lip_13356	Man_lab	Amphilophus labiatus	GL Managua	#00581A	-0.0012	-0.152
Man_lab_d_lip_13357	Man_lab	Amphilophus labiatus	GL Managua	#00581A	-0.0134	-0.1436
Man_lab_d_lip_13360	Man_lab	Amphilophus labiatus	GL Managua	#00581A	0.075	-0.0348
Man_lab_d_lip_13933	Man_lab	Amphilophus labiatus	GL Managua	#00581A	-0.01	-0.1258
Man_lab_d_lip_13936	Man_lab	Amphilophus labiatus	GL Managua	#00581A	0.1525	0.0447
Man_lab_d_lip_14027	Man_lab	Amphilophus labiatus	GL Managua	#00581A	0.1507	0.0443
Man_lab_d_lip_14598	Man_lab	Amphilophus labiatus	GL Managua	#00581A	0.1531	0.0464
Man_lab_g_lip_13361	Man_lab	Amphilophus labiatus	GL Managua	#00581A	-0.0028	-0.0943
Man_lab_g_lip_13362	Man_lab	Amphilophus labiatus	GL Managua	#00581A	0.0026	-0.1159
Mas_cit_d_lip_00033	Mas_cit	Amphilophus cf. citrinellus	CL Masaya	#F5DEB3	-0.048	0.0298
Mas_cit_d_lip_03497	Mas_cit	Amphilophus cf. citrinellus	CL Masaya	#F5DEB3	-0.0371	0.0234
Mas_cit_d_lip_03516	Mas_cit	Amphilophus cf. citrinellus	CL Masaya	#F5DEB3	-0.0447	0.0165
Mas_cit_d_lip_13896	Mas_cit	Amphilophus cf. citrinellus	CL Masaya	#F5DEB3	0.0387	0.0625
Mas_cit_d_lip_14154	Mas_cit	Amphilophus cf. citrinellus	CL Masaya	#F5DEB3	0.0791	-0.019
Mas_cit_d_lip_14156	Mas_cit	Amphilophus cf. citrinellus	CL Masaya	#F5DEB3	-0.0386	0.0351
Mas_cit_d_lip_19434	Mas_cit	Amphilophus cf. citrinellus	CL Masaya	#F5DEB3	-0.0056	0.0552
Mas_cit_d_nlp_00034	Mas_cit	Amphilophus cf. citrinellus	CL Masaya	#F5DEB3	-0.0665	0.0195
Mas_cit_d_nlp_02508	Mas_cit	Amphilophus cf. citrinellus	CL Masaya	#F5DEB3	-0.081	0.0472
Mas_cit_d_nlp_03886	Mas_cit	Amphilophus cf. citrinellus	CL Masaya	#F5DEB3	-0.073	0.0226
Mas_cit_d_nlp_03887	Mas_cit	Amphilophus cf. citrinellus	CL Masaya	#F5DEB3	-0.0719	0.0316
Mas_cit_d_nlp_03889	Mas_cit	Amphilophus cf. citrinellus	CL Masaya	#F5DEB3	-0.0744	0.0123
Mas_cit_d_nlp_13917	Mas_cit	Amphilophus cf. citrinellus	CL Masaya	#F5DEB3	-0.09	0.0395
Mas_cit_d_nlp_13922	Mas_cit	Amphilophus cf. citrinellus	CL Masaya	#F5DEB3	-0.0715	0.0516
Mas_cit_d_nlp_14146	Mas_cit	Amphilophus cf. citrinellus	CL Masaya	#F5DEB3	-0.079	0.0541
Mas_cit_d_nlp_19404	Mas_cit	Amphilophus cf. citrinellus	CL Masaya	#F5DEB3	-0.0703	0.0355
Mas_cit_d_nlp_19429	Mas_cit	Amphilophus cf. citrinellus	CL Masaya	#F5DEB3	-0.0796	0.0437
Mas_cit_d_nlp_19431	Mas_cit	Amphilophus cf. citrinellus	CL Masaya	#F5DEB3	-0.0764	0.0608
Mas_cit_d_nlp_19456	Mas_cit	Amphilophus cf. citrinellus	CL Masaya	#F5DEB3	-0.0679	0.0414
Mas_cit_d_nlp_19459	Mas_cit	Amphilophus cf. citrinellus	CL Masaya	#F5DEB3	-0.0883	0.056
Mas_cit_g_lip_02499	Mas_cit	Amphilophus cf. citrinellus	CL Masaya	#F5DEB3	0.0119	0.0146
Mas_cit_g_lip_02500	Mas_cit	Amphilophus cf. citrinellus	CL Masaya	#F5DEB3	0.1094	-0.1054
Mas_cit_g_lip_02501	Mas_cit	Amphilophus cf. citrinellus	CL Masaya	#F5DEB3	0.2641	0.0193
Mas_cit_g_lip_02502	Mas_cit	Amphilophus cf. citrinellus	CL Masaya	#F5DEB3	0.2579	0.0142
Mas_cit_g_lip_07577	Mas_cit	Amphilophus cf. citrinellus	CL Masaya	#F5DEB3	0.1805	-0.0489
Mas_cit_g_lip_13895	Mas_cit	Amphilophus cf. citrinellus	CL Masaya	#F5DEB3	0.2222	0.039
Mas_cit_g_lip_13902	Mas_cit	Amphilophus cf. citrinellus	CL Masaya	#F5DEB3	-0.0359	-0.0546
Mas_cit_g_lip_13903	Mas_cit	Amphilophus cf. citrinellus	CL Masaya	#F5DEB3	0.2472	0.0157
Mas_cit_g_lip_13911	Mas_cit	Amphilophus cf. citrinellus	CL Masaya	#F5DEB3	0.0901	-0.1761
Mas_cit_g_lip_13912	Mas_cit	Amphilophus cf. citrinellus	CL Masaya	#F5DEB3	-0.0843	-0.3793
Mas_cit_g_lip_14145	Mas_cit	Amphilophus cf. citrinellus	CL Masaya	#F5DEB3	-0.0142	0.0394
Mas_cit_g_lip_14150	Mas_cit	Amphilophus cf. citrinellus	CL Masaya	#F5DEB3	0.2231	0.0195
Mas_cit_g_lip_14155	Mas_cit	Amphilophus cf. citrinellus	CL Masaya	#F5DEB3	0.0829	0.05
Mas_cit_g_nlp_02469	Mas_cit	Amphilophus cf. citrinellus	CL Masaya	#F5DEB3	-0.0744	0.0337
Mas_cit_g_nlp_02470	Mas_cit	Amphilophus cf. citrinellus	CL Masaya	#F5DEB3	-0.0624	0.0122
Mas_cit_g_nlp_02503	Mas_cit	Amphilophus cf. citrinellus	CL Masaya	#F5DEB3	-0.0578	0.0272
Mas_cit_g_nlp_03496	Mas_cit	Amphilophus cf. citrinellus	CL Masaya	#F5DEB3	-0.08	0.0392
Mas_cit_g_nlp_13910	Mas_cit	Amphilophus cf. citrinellus	CL Masaya	#F5DEB3	-0.062	0.0501
Mas_cit_g_nlp_14191	Mas_cit	Amphilophus cf. citrinellus	CL Masaya	#F5DEB3	-0.0844	-0.3617
Mas_cit_g_nlp_14722	Mas_cit	Amphilophus cf. citrinellus	CL Masaya	#F5DEB3	-0.0863	0.0348
Nic_cit_d_nlp_00834	Nic_cit	Amphilophus citrinellus	GL Nicaragua	#FF88F9	0.0708	0.0233
Nic_cit_d_nlp_00836	Nic_cit	Amphilophus citrinellus	GL Nicaragua	#FF88F9	0.1088	-0.0396
Nic_cit_d_nlp_02536	Nic_cit	Amphilophus citrinellus	GL Nicaragua	#FF88F9	0.0819	-0.0176
Nic_cit_d_nlp_02537	Nic_cit	Amphilophus citrinellus	GL Nicaragua	#FF88F9	0.1133	-0.0353
Nic_cit_d_nlp_03186	Nic_cit	Amphilophus citrinellus	GL Nicaragua	#FF88F9	0.1028	-0.0144
Nic_cit_d_nlp_03304	Nic_cit	Amphilophus citrinellus	GL Nicaragua	#FF88F9	0.1074	0.0019
Nic_cit_d_nlp_03683	Nic_cit	Amphilophus citrinellus	GL Nicaragua	#FF88F9	0.0836	0.0807
Nic_cit_d_nlp_03685	Nic_cit	Amphilophus citrinellus	GL Nicaragua	#FF88F9	0.0863	0.0134
Nic_cit_d_nlp_03702	Nic_cit	Amphilophus citrinellus	GL Nicaragua	#FF88F9	0.0739	-0.0123
Nic_cit_d_nlp_05656	Nic_cit	Amphilophus citrinellus	GL Nicaragua	#FF88F9	0.0955	-0.0254
Nic_cit_d_nlp_05766	Nic_cit	Amphilophus citrinellus	GL Nicaragua	#FF88F9	0.0922	0.0554
Nic_cit_d_nlp_07747	Nic_cit	Amphilophus citrinellus	GL Nicaragua	#FF88F9	0.0873	-0.0335
Nic_cit_g_nlp_00850	Nic_cit	Amphilophus citrinellus	GL Nicaragua	#FF88F9	0.1138	-0.0174
Nic_cit_g_nlp_02524	Nic_cit	Amphilophus citrinellus	GL Nicaragua	#FF88F9	0.1019	-0.0567
Nic_cit_g_nlp_02525	Nic_cit	Amphilophus citrinellus	GL Nicaragua	#FF88F9	0.1066	-0.0209
Nic_cit_g_nlp_02526	Nic_cit	Amphilophus citrinellus	GL Nicaragua	#FF88F9	0.0946	-0.013
Nic_cit_g_nlp_02527	Nic_cit	Amphilophus citrinellus	GL Nicaragua	#FF88F9	0.1197	-0.0325
Nic_cit_g_nlp_02528	Nic_cit	Amphilophus citrinellus	GL Nicaragua	#FF88F9	0.1263	-0.0425
Nic_cit_g_nlp_04003	Nic_cit	Amphilophus citrinellus	GL Nicaragua	#FF88F9	0.0952	-0.0256
Nic_cit_g_nlp_05794	Nic_cit	Amphilophus citrinellus	GL Nicaragua	#FF88F9	0.0303	-0.0302
Nic_cit_g_nlp_05810	Nic_cit	Amphilophus citrinellus	GL Nicaragua	#FF88F9	0.0962	0.0033
Nic_cit_g_nlp_13775	Nic_cit	Amphilophus citrinellus	GL Nicaragua	#FF88F9	0.1124	-0.0034
Nic_cit_g_nlp_13776	Nic_cit	Amphilophus citrinellus	GL Nicaragua	#FF88F9	0.1241	-0.0498
Nic_cit_g_nlp_13778	Nic_cit	Amphilophus citrinellus	GL Nicaragua	#FF88F9	0.1056	-0.0001
Nic_lab_d_lip_02515	Nic_lab	Amphilophus labiatus	GL Nicaragua	#835BB2	-0.137	-0.0527
Nic_lab_d_lip_02516	Nic_lab	Amphilophus labiatus	GL Nicaragua	#835BB2	-0.1395	-0.0557
Nic_lab_d_lip_02518	Nic_lab	Amphilophus labiatus	GL Nicaragua	#835BB2	-0.138	-0.0729
Nic_lab_d_lip_02535	Nic_lab	Amphilophus labiatus	GL Nicaragua	#835BB2	-0.0128	0.0026
Nic_lab_d_lip_03680	Nic_lab	Amphilophus labiatus	GL Nicaragua	#835BB2	-0.0557	0.4387
Nic_lab_d_lip_03681	Nic_lab	Amphilophus labiatus	GL Nicaragua	#835BB2	-0.0505	0.4623
Nic_lab_d_lip_05757	Nic_lab	Amphilophus labiatus	GL Nicaragua	#835BB2	-0.1176	-0.0571
Nic_lab_d_lip_12607	Nic_lab	Amphilophus labiatus	GL Nicaragua	#835BB2	0.007	0.0749
Nic_lab_d_lip_14001	Nic_lab	Amphilophus labiatus	GL Nicaragua	#835BB2	-0.1023	-0.0148
Nic_lab_d_lip_14003	Nic_lab	Amphilophus labiatus	GL Nicaragua	#835BB2	-0.1325	-0.0253
Nic_lab_d_lip_14005	Nic_lab	Amphilophus labiatus	GL Nicaragua	#835BB2	-0.1234	-0.0198
Nic_lab_d_lip_19553	Nic_lab	Amphilophus labiatus	GL Nicaragua	#835BB2	-0.1121	-0.0565
Nic_lab_g_lip_02520	Nic_lab	Amphilophus labiatus	GL Nicaragua	#835BB2	-0.1146	-0.0356
Nic_lab_g_lip_02521	Nic_lab	Amphilophus labiatus	GL Nicaragua	#835BB2	-0.0939	-0.0214
Nic_lab_g_lip_02568	Nic_lab	Amphilophus labiatus	GL Nicaragua	#835BB2	-0.1229	-0.0526
Nic_lab_g_lip_02572	Nic_lab	Amphilophus labiatus	GL Nicaragua	#835BB2	-0.1096	-0.0457
Nic_lab_g_lip_03028	Nic_lab	Amphilophus labiatus	GL Nicaragua	#835BB2	-0.0849	-0.0179
Nic_lab_g_lip_03289	Nic_lab	Amphilophus labiatus	GL Nicaragua	#835BB2	-0.0974	-0.0307
Nic_lab_g_lip_05628	Nic_lab	Amphilophus labiatus	GL Nicaragua	#835BB2	-0.0901	-0.0165
Nic_lab_g_lip_13768	Nic_lab	Amphilophus labiatus	GL Nicaragua	#835BB2	-0.1075	-0.0318
Nic_lab_g_lip_13769	Nic_lab	Amphilophus labiatus	GL Nicaragua	#835BB2	-0.0856	-0.0051
Nic_lab_g_lip_13771	Nic_lab	Amphilophus labiatus	GL Nicaragua	#835BB2	-0.1132	-0.0225
Nic_lab_g_lip_14000	Nic_lab	Amphilophus labiatus	GL Nicaragua	#835BB2	-0.1066	-0.0259
Nic_lab_g_lip_14637	Nic_lab	Amphilophus labiatus	GL Nicaragua	#835BB2	-0.0922	-0.0251
Tsc_cit_d_nlp_07789	Tsc_cit	Amphilophus cf. citrinellus	CL Tiscapa	#8B7355	0.3098	0.0909
Tsc_cit_d_nlp_07790	Tsc_cit	Amphilophus cf. citrinellus	CL Tiscapa	#8B7355	-0.09	-0.1716
Tsc_cit_d_nlp_07791	Tsc_cit	Amphilophus cf. citrinellus	CL Tiscapa	#8B7355	0.0202	0.2075
Tsc_cit_d_nlp_07792	Tsc_cit	Amphilophus cf. citrinellus	CL Tiscapa	#8B7355	-0.2704	0.1222
Tsc_cit_d_nlp_07796	Tsc_cit	Amphilophus cf. citrinellus	CL Tiscapa	#8B7355	-0.2663	0.1055
Tsc_cit_d_nlp_07797	Tsc_cit	Amphilophus cf. citrinellus	CL Tiscapa	#8B7355	0.0295	0.2157
Tsc_cit_d_nlp_07798	Tsc_cit	Amphilophus cf. citrinellus	CL Tiscapa	#8B7355	0.3589	0.4463
Tsc_cit_d_nlp_07799	Tsc_cit	Amphilophus cf. citrinellus	CL Tiscapa	#8B7355	-0.0914	-0.1291
Tsc_cit_d_nlp_07801	Tsc_cit	Amphilophus cf. citrinellus	CL Tiscapa	#8B7355	-0.2817	0.0978
Tsc_cit_d_nlp_07802	Tsc_cit	Amphilophus cf. citrinellus	CL Tiscapa	#8B7355	-0.278	0.1037
Tsc_cit_d_nlp_07803	Tsc_cit	Amphilophus cf. citrinellus	CL Tiscapa	#8B7355	-0.0941	-0.1818
Tsc_cit_d_nlp_07806	Tsc_cit	Amphilophus cf. citrinellus	CL Tiscapa	#8B7355	-0.2593	0.0568
Tsc_cit_d_nlp_07807	Tsc_cit	Amphilophus cf. citrinellus	CL Tiscapa	#8B7355	-0.1026	-0.1762
Tsc_cit_d_nlp_07808	Tsc_cit	Amphilophus cf. citrinellus	CL Tiscapa	#8B7355	-0.2692	0.1077
Tsc_cit_d_nlp_07809	Tsc_cit	Amphilophus cf. citrinellus	CL Tiscapa	#8B7355	0.304	0.3072
Tsc_cit_d_nlp_07810	Tsc_cit	Amphilophus cf. citrinellus	CL Tiscapa	#8B7355	0.2713	0.0398
Tsc_cit_d_nlp_13881	Tsc_cit	Amphilophus cf. citrinellus	CL Tiscapa	#8B7355	0.1246	-0.4483
Tsc_cit_d_nlp_13882	Tsc_cit	Amphilophus cf. citrinellus	CL Tiscapa	#8B7355	0.1606	-0.3307
Tsc_cit_d_nlp_13885	Tsc_cit	Amphilophus cf. citrinellus	CL Tiscapa	#8B7355	0.1968	-0.3264
Tsc_cit_d_nlp_13887	Tsc_cit	Amphilophus cf. citrinellus	CL Tiscapa	#8B7355	0.2272	-0.1369
Xil_ama_d_ben_07661	Xil_ama	Amphilophus amarillo	CL Xiloá	#7BAFD4	0.115	0.0426
Xil_ama_d_ben_07666	Xil_ama	Amphilophus amarillo	CL Xiloá	#7BAFD4	0.1202	0.0529
Xil_ama_d_ben_07667	Xil_ama	Amphilophus amarillo	CL Xiloá	#7BAFD4	0.1172	0.0468
Xil_ama_d_ben_13025	Xil_ama	Amphilophus amarillo	CL Xiloá	#7BAFD4	0.1147	0.0496
Xil_ama_d_ben_13039	Xil_ama	Amphilophus amarillo	CL Xiloá	#7BAFD4	0.1143	0.0461
Xil_ama_d_ben_13091	Xil_ama	Amphilophus amarillo	CL Xiloá	#7BAFD4	0.1109	0.0365
Xil_ama_d_ben_13185	Xil_ama	Amphilophus amarillo	CL Xiloá	#7BAFD4	0.1203	0.046
Xil_ama_d_ben_13268	Xil_ama	Amphilophus amarillo	CL Xiloá	#7BAFD4	0.1097	0.0467
Xil_ama_d_ben_13636	Xil_ama	Amphilophus amarillo	CL Xiloá	#7BAFD4	0.1177	0.048
Xil_ama_d_ben_13637	Xil_ama	Amphilophus amarillo	CL Xiloá	#7BAFD4	0.1128	0.0329
Xil_ama_d_ben_13638	Xil_ama	Amphilophus amarillo	CL Xiloá	#7BAFD4	0.1066	0.0452
Xil_ama_d_ben_17973	Xil_ama	Amphilophus amarillo	CL Xiloá	#7BAFD4	0.1179	0.0476
Xil_ama_d_ben_17974	Xil_ama	Amphilophus amarillo	CL Xiloá	#7BAFD4	0.1138	0.0449
Xil_ama_d_ben_17985	Xil_ama	Amphilophus amarillo	CL Xiloá	#7BAFD4	0.123	0.0534
Xil_ama_d_ben_19033	Xil_ama	Amphilophus amarillo	CL Xiloá	#7BAFD4	0.1155	0.0434
Xil_ama_d_ben_19034	Xil_ama	Amphilophus amarillo	CL Xiloá	#7BAFD4	0.1166	0.0491
Xil_ama_d_ben_19035	Xil_ama	Amphilophus amarillo	CL Xiloá	#7BAFD4	0.1182	0.0563
Xil_ama_d_ben_19315	Xil_ama	Amphilophus amarillo	CL Xiloá	#7BAFD4	0.1124	0.0466
Xil_ama_d_ben_19481	Xil_ama	Amphilophus amarillo	CL Xiloá	#7BAFD4	0.1184	0.0524
Xil_ama_d_ben_19482	Xil_ama	Amphilophus amarillo	CL Xiloá	#7BAFD4	0.1232	0.0451
Xil_ama_d_ben_19503	Xil_ama	Amphilophus amarillo	CL Xiloá	#7BAFD4	0.1182	0.0482
Xil_sag_d_lim_00535	Xil_sag	Amphilophus sagittae	CL Xiloá	#0BB5FF	-0.0576	-0.0805
Xil_sag_d_lim_00862	Xil_sag	Amphilophus sagittae	CL Xiloá	#0BB5FF	-0.0572	-0.0962
Xil_sag_d_lim_00878	Xil_xxx	Amphilophus spp. (hybrid)	CL Xiloá	#FFFFFF	-0.0647	0.0312
Xil_sag_d_lim_00879	Xil_sag	Amphilophus sagittae	CL Xiloá	#0BB5FF	-0.0679	-0.0895
Xil_sag_d_lim_00882	Xil_xxx	Amphilophus spp. (hybrid)	CL Xiloá	#FFFFFF	-0.0571	0.0557
Xil_sag_d_lim_00884	Xil_sag	Amphilophus sagittae	CL Xiloá	#0BB5FF	-0.063	-0.0945
Xil_sag_d_lim_07639	Xil_sag	Amphilophus sagittae	CL Xiloá	#0BB5FF	-0.0821	-0.0558
Xil_sag_d_lim_07710	Xil_sag	Amphilophus sagittae	CL Xiloá	#0BB5FF	-0.0823	-0.0609
Xil_sag_d_lim_07785	Xil_sag	Amphilophus sagittae	CL Xiloá	#0BB5FF	-0.0709	-0.0968
Xil_sag_d_lim_13008	Xil_sag	Amphilophus sagittae	CL Xiloá	#0BB5FF	-0.0627	-0.0933
Xil_sag_d_lim_13032	Xil_sag	Amphilophus sagittae	CL Xiloá	#0BB5FF	-0.0652	-0.0702
Xil_sag_d_lim_13065	Xil_sag	Amphilophus sagittae	CL Xiloá	#0BB5FF	-0.0683	-0.098
Xil_sag_d_lim_13066	Xil_sag	Amphilophus sagittae	CL Xiloá	#0BB5FF	-0.0601	-0.1028
Xil_sag_d_lim_13067	Xil_sag	Amphilophus sagittae	CL Xiloá	#0BB5FF	-0.0625	-0.0918
Xil_sag_d_lim_13070	Xil_sag	Amphilophus sagittae	CL Xiloá	#0BB5FF	-0.0584	-0.0943
Xil_sag_d_lim_13166	Xil_sag	Amphilophus sagittae	CL Xiloá	#0BB5FF	-0.0656	-0.0925
Xil_sag_d_lim_13173	Xil_sag	Amphilophus sagittae	CL Xiloá	#0BB5FF	-0.0662	-0.0885
Xil_sag_d_lim_17976	Xil_sag	Amphilophus sagittae	CL Xiloá	#0BB5FF	-0.0778	-0.0617
Xil_sag_d_lim_19498	Xil_sag	Amphilophus sagittae	CL Xiloá	#0BB5FF	-0.0766	-0.0677
Xil_sag_g_lim_07709	Xil_sag	Amphilophus sagittae	CL Xiloá	#0BB5FF	-0.0784	-0.0499
Xil_sag_g_lim_07786	Xil_sag	Amphilophus sagittae	CL Xiloá	#0BB5FF	-0.0795	-0.0642
Xil_sag_g_lim_13137	Xil_sag	Amphilophus sagittae	CL Xiloá	#0BB5FF	-0.0796	-0.0399
Xil_sag_g_lim_17980	Xil_sag	Amphilophus sagittae	CL Xiloá	#0BB5FF	-0.0797	-0.0374
Xil_vir_d_ben_00539	Xil_xxx	Amphilophus spp. (hybrid)	CL Xiloá	#FFFFFF	0.0242	-0.0857
Xil_vir_d_ben_00877	Xil_vir	Amphilophus viridis	CL Xiloá	#091F92	0.0464	-0.0375
Xil_vir_d_ben_01247	Xil_vir	Amphilophus viridis	CL Xiloá	#091F92	0.0631	-0.0791
Xil_vir_d_ben_01254	Xil_vir	Amphilophus viridis	CL Xiloá	#091F92	0.0701	-0.0827
Xil_vir_d_ben_01263	Xil_vir	Amphilophus viridis	CL Xiloá	#091F92	0.0781	-0.0815
Xil_vir_d_ben_13014	Xil_vir	Amphilophus viridis	CL Xiloá	#091F92	0.088	-0.0859
Xil_vir_d_ben_13016	Xil_vir	Amphilophus viridis	CL Xiloá	#091F92	0.0692	-0.078
Xil_vir_d_ben_13051	Xil_vir	Amphilophus viridis	CL Xiloá	#091F92	0.0769	-0.0846
Xil_vir_d_ben_13075	Xil_vir	Amphilophus viridis	CL Xiloá	#091F92	0.0711	-0.0863
Xil_vir_d_ben_13076	Xil_vir	Amphilophus viridis	CL Xiloá	#091F92	0.0667	-0.0791
Xil_vir_d_ben_13079	Xil_vir	Amphilophus viridis	CL Xiloá	#091F92	0.0758	-0.088
Xil_vir_d_ben_13080	Xil_vir	Amphilophus viridis	CL Xiloá	#091F92	0.076	-0.0805
Xil_vir_d_ben_13109	Xil_vir	Amphilophus viridis	CL Xiloá	#091F92	0.0699	-0.0807
Xil_vir_d_ben_13178	Xil_vir	Amphilophus viridis	CL Xiloá	#091F92	0.0654	-0.0857
Xil_vir_d_ben_13180	Xil_vir	Amphilophus viridis	CL Xiloá	#091F92	0.0629	-0.0744
Xil_vir_d_ben_19317	Xil_xxx	Amphilophus spp. (hybrid)	CL Xiloá	#FFFFFF	0.0279	-0.0391
Xil_vir_d_ben_19319	Xil_vir	Amphilophus viridis	CL Xiloá	#091F92	0.0746	-0.0654
Xil_vir_d_ben_19323	Xil_vir	Amphilophus viridis	CL Xiloá	#091F92	0.0736	-0.0668
Xil_vir_d_ben_19494	Xil_vir	Amphilophus viridis	CL Xiloá	#091F92	0.0656	-0.0755
Xil_xil_d_ben_00870	Xil_xxx	Amphilophus spp. (hybrid)	CL Xiloá	#FFFFFF	-0.0713	0.0461
Xil_xil_d_ben_00872	Xil_xil	Amphilophus xiloaensis	CL Xiloá	#4876FF	-0.0636	0.097
Xil_xil_d_ben_00874	Xil_xil	Amphilophus xiloaensis	CL Xiloá	#4876FF	-0.0621	0.1379
Xil_xil_d_ben_00880	Xil_xil	Amphilophus xiloaensis	CL Xiloá	#4876FF	-0.06	0.1069
Xil_xil_d_ben_00881	Xil_xxx	Amphilophus spp. (hybrid)	CL Xiloá	#FFFFFF	-0.0529	0.0878
Xil_xil_d_ben_00902	Xil_xxx	Amphilophus spp. (hybrid)	CL Xiloá	#FFFFFF	-0.0711	0.0379
Xil_xil_d_ben_00915	Xil_xxx	Amphilophus spp. (hybrid)	CL Xiloá	#FFFFFF	-0.0639	0.0195
Xil_xil_d_ben_07648	Xil_xxx	Amphilophus spp. (hybrid)	CL Xiloá	#FFFFFF	-0.0696	0.0412
Xil_xil_d_ben_07653	Xil_xxx	Amphilophus spp. (hybrid)	CL Xiloá	#FFFFFF	-0.0639	0.0321
Xil_xil_d_ben_07656	Xil_xxx	Amphilophus spp. (hybrid)	CL Xiloá	#FFFFFF	-0.0634	0.05
Xil_xil_d_ben_13034	Xil_sag	Amphilophus sagittae	CL Xiloá	#0BB5FF	-0.0703	-0.0325
Xil_xil_d_ben_13113	Xil_xxx	Amphilophus spp. (hybrid)	CL Xiloá	#FFFFFF	-0.0678	0.0197
Xil_xil_d_ben_13152	Xil_xil	Amphilophus xiloaensis	CL Xiloá	#4876FF	-0.0545	0.134
Xil_xil_d_ben_13275	Xil_xxx	Amphilophus spp. (hybrid)	CL Xiloá	#FFFFFF	-0.0677	-0.0151
Xil_xil_d_ben_13426	Xil_xxx	Amphilophus spp. (hybrid)	CL Xiloá	#FFFFFF	-0.0607	0.0203
Xil_xil_d_ben_13446	Xil_sag	Amphilophus sagittae	CL Xiloá	#0BB5FF	-0.0628	-0.055
Xil_xil_d_ben_17975	Xil_xil	Amphilophus xiloaensis	CL Xiloá	#4876FF	-0.0588	0.114
Xil_xil_d_ben_19484	Xil_sag	Amphilophus sagittae	CL Xiloá	#0BB5FF	-0.0806	-0.0583
Xil_xil_d_ben_19493	Xil_sag	Amphilophus sagittae	CL Xiloá	#0BB5FF	-0.0763	-0.0514
Xil_xil_d_ben_19501	Xil_xil	Amphilophus xiloaensis	CL Xiloá	#4876FF	-0.0632	0.1108
Xil_xil_g_ben_00869	Xil_xil	Amphilophus xiloaensis	CL Xiloá	#4876FF	-0.0633	0.1338
Xil_xil_g_ben_00871	Xil_xil	Amphilophus xiloaensis	CL Xiloá	#4876FF	-0.0655	0.1354
Xil_xil_g_ben_00873	Xil_xil	Amphilophus xiloaensis	CL Xiloá	#4876FF	-0.0678	0.1303
Xil_xil_g_ben_00875	Xil_xil	Amphilophus xiloaensis	CL Xiloá	#4876FF	-0.0662	0.1202
Xil_xil_g_ben_01239	Xil_xil	Amphilophus xiloaensis	CL Xiloá	#4876FF	-0.0655	0.1076
Xil_xil_g_ben_03841	Xil_xil	Amphilophus xiloaensis	CL Xiloá	#4876FF	-0.0583	0.1049
Xil_xil_g_ben_13154	Xil_xil	Amphilophus xiloaensis	CL Xiloá	#4876FF	-0.0617	0.1251
Xil_xil_g_ben_13262	Xil_xil	Amphilophus xiloaensis	CL Xiloá	#4876FF	-0.0644	0.135
Xil_xil_g_ben_13408	Xil_xil	Amphilophus xiloaensis	CL Xiloá	#4876FF	-0.0646	0.1424
Xil_xil_g_ben_13413	Xil_xil	Amphilophus xiloaensis	CL Xiloá	#4876FF	-0.0662	0.1349
Xil_xil_g_ben_17981	Xil_sag	Amphilophus sagittae	CL Xiloá	#0BB5FF	-0.0825	-0.0552
Xil_xil_g_ben_19488	Xil_sag	Amphilophus sagittae	CL Xiloá	#0BB5FF	-0.0808	-0.0548

## Sheet: Ext. Data Fig.1h
Sample_name	Group_short	Species	Lake	Color_species	PC1_Lake_Specific	PC2_Lake_Specific
Apo_cl2_d_ben_01074	Apo_ast	Amphilophus astorquii	CL Apoyo	#FF9FB8	0.0052	0.0196
Apo_cl2_d_ben_01076	Apo_ast	Amphilophus astorquii	CL Apoyo	#FF9FB8	0.0072	0.0199
Apo_cl2_d_ben_01100	Apo_ast	Amphilophus astorquii	CL Apoyo	#FF9FB8	0.0007	0.0185
Apo_cl2_d_ben_01101	Apo_ast	Amphilophus astorquii	CL Apoyo	#FF9FB8	0.0036	0.019
Apo_cl2_d_ben_01102	Apo_ast	Amphilophus astorquii	CL Apoyo	#FF9FB8	0.0047	0.0198
Apo_cl2_d_ben_01103	Apo_ast	Amphilophus astorquii	CL Apoyo	#FF9FB8	0.0035	0.0205
Apo_cl2_d_ben_03979	Apo_ast	Amphilophus astorquii	CL Apoyo	#FF9FB8	0.0135	0.0275
Apo_cl2_d_ben_07674	Apo_ast	Amphilophus astorquii	CL Apoyo	#FF9FB8	0.0025	0.0193
Apo_cl2_d_ben_07682	Apo_ast	Amphilophus astorquii	CL Apoyo	#FF9FB8	0.0017	0.0244
Apo_cl2_d_ben_07683	Apo_ast	Amphilophus astorquii	CL Apoyo	#FF9FB8	0.0051	0.0156
Apo_cl2_d_ben_12407	Apo_ast	Amphilophus astorquii	CL Apoyo	#FF9FB8	0.0047	0.0186
Apo_cl2_d_ben_12451	Apo_ast	Amphilophus astorquii	CL Apoyo	#FF9FB8	0.0065	0.0212
Apo_cl2_d_ben_12494	Apo_ast	Amphilophus astorquii	CL Apoyo	#FF9FB8	0.0161	0.023
Apo_cl2_d_ben_12521	Apo_ast	Amphilophus astorquii	CL Apoyo	#FF9FB8	0.0048	0.0195
Apo_cl2_d_ben_13695	Apo_ast	Amphilophus astorquii	CL Apoyo	#FF9FB8	0.0054	0.0212
Apo_cl2_d_ben_13727	Apo_ast	Amphilophus astorquii	CL Apoyo	#FF9FB8	0.0064	0.0178
Apo_cl2_d_ben_13732	Apo_ast	Amphilophus astorquii	CL Apoyo	#FF9FB8	0.0107	0.0233
Apo_cl2_d_ben_18030	Apo_ast	Amphilophus astorquii	CL Apoyo	#FF9FB8	0.0245	0.0276
Apo_cl2_d_ben_18449	Apo_ast	Amphilophus astorquii	CL Apoyo	#FF9FB8	0.0238	0.0268
Apo_cl2_d_ben_19353	Apo_ast	Amphilophus astorquii	CL Apoyo	#FF9FB8	0.0216	0.0291
Apo_cl2_d_ben_19361	Apo_ast	Amphilophus astorquii	CL Apoyo	#FF9FB8	0.0037	0.0213
Apo_cl2_d_ben_19362	Apo_ast	Amphilophus astorquii	CL Apoyo	#FF9FB8	0.0007	0.02
Apo_cl2_g_ben_18446	Apo_ast	Amphilophus astorquii	CL Apoyo	#FF9FB8	0.0038	0.0244
Apo_cl3_d_ben_01234	Apo_cha	Amphilophus chancho	CL Apoyo	#ED1D40	0.025	0.1362
Apo_cl3_d_ben_03977	Apo_cha	Amphilophus chancho	CL Apoyo	#ED1D40	0.0349	0.1071
Apo_cl3_d_ben_05663	Apo_cha	Amphilophus chancho	CL Apoyo	#ED1D40	0.0285	0.1355
Apo_cl3_d_ben_05664	Apo_cha	Amphilophus chancho	CL Apoyo	#ED1D40	0.0273	0.1336
Apo_cl3_d_ben_05665	Apo_cha	Amphilophus chancho	CL Apoyo	#ED1D40	0.0262	0.1369
Apo_cl3_d_ben_05666	Apo_xxx	Amphilophus spp. (hybrid)	CL Apoyo	#FFFFFF	0.0076	0.0844
Apo_cl3_d_ben_05667	Apo_cha	Amphilophus chancho	CL Apoyo	#ED1D40	0.0254	0.1313
Apo_cl3_d_ben_07670	Apo_xxx	Amphilophus spp. (hybrid)	CL Apoyo	#FFFFFF	0.0184	0.1096
Apo_cl3_d_ben_07690	Apo_xxx	Amphilophus spp. (hybrid)	CL Apoyo	#FFFFFF	-0.0369	0.0363
Apo_cl3_d_ben_07699	Apo_xxx	Amphilophus spp. (hybrid)	CL Apoyo	#FFFFFF	-0.0048	0.0678
Apo_cl3_d_ben_13713	Apo_cha	Amphilophus chancho	CL Apoyo	#ED1D40	0.0202	0.1222
Apo_cl3_d_ben_18011	Apo_cha	Amphilophus chancho	CL Apoyo	#ED1D40	0.0282	0.1363
Apo_cl3_d_ben_18034	Apo_cha	Amphilophus chancho	CL Apoyo	#ED1D40	0.0246	0.1313
Apo_cl3_d_ben_18397	Apo_cha	Amphilophus chancho	CL Apoyo	#ED1D40	0.0246	0.1333
Apo_cl3_d_ben_18399	Apo_cha	Amphilophus chancho	CL Apoyo	#ED1D40	0.0247	0.1348
Apo_cl3_d_ben_18400	Apo_cha	Amphilophus chancho	CL Apoyo	#ED1D40	0.027	0.1309
Apo_cl3_d_ben_18401	Apo_cha	Amphilophus chancho	CL Apoyo	#ED1D40	0.0235	0.1255
Apo_cl3_d_ben_18412	Apo_cha	Amphilophus chancho	CL Apoyo	#ED1D40	0.0247	0.134
Apo_cl3_d_ben_18423	Apo_xxx	Amphilophus spp. (hybrid)	CL Apoyo	#FFFFFF	0.0027	0.0608
Apo_cl3_d_ben_19338	Apo_xxx	Amphilophus spp. (hybrid)	CL Apoyo	#FFFFFF	0.0241	0.0846
Apo_cl3_d_ben_19363	Apo_cha	Amphilophus chancho	CL Apoyo	#ED1D40	0.0154	0.1087
Apo_cl3_d_ben_19364	Apo_cha	Amphilophus chancho	CL Apoyo	#ED1D40	0.0246	0.129
Apo_cl3_d_ben_19365	Apo_xxx	Amphilophus spp. (hybrid)	CL Apoyo	#FFFFFF	-0.0222	0.0542
Apo_cl4_d_ben_03960	Apo_glo	Amphilophus globosus	CL Apoyo	#F97373	-0.1111	-0.065
Apo_cl4_d_ben_07691	Apo_glo	Amphilophus globosus	CL Apoyo	#F97373	-0.1062	-0.0686
Apo_cl4_d_ben_07692	Apo_glo	Amphilophus globosus	CL Apoyo	#F97373	-0.1115	-0.0696
Apo_cl4_d_ben_07693	Apo_glo	Amphilophus globosus	CL Apoyo	#F97373	-0.1125	-0.0696
Apo_cl4_d_ben_07701	Apo_glo	Amphilophus globosus	CL Apoyo	#F97373	-0.1068	-0.0698
Apo_cl4_d_ben_12443	Apo_glo	Amphilophus globosus	CL Apoyo	#F97373	-0.1108	-0.0693
Apo_cl4_d_ben_12553	Apo_glo	Amphilophus globosus	CL Apoyo	#F97373	-0.1112	-0.0667
Apo_cl4_d_ben_12554	Apo_glo	Amphilophus globosus	CL Apoyo	#F97373	-0.11	-0.0676
Apo_cl4_d_ben_12556	Apo_glo	Amphilophus globosus	CL Apoyo	#F97373	-0.1098	-0.071
Apo_cl4_d_ben_13504	Apo_glo	Amphilophus globosus	CL Apoyo	#F97373	-0.1092	-0.0719
Apo_cl4_d_ben_13686	Apo_glo	Amphilophus globosus	CL Apoyo	#F97373	-0.0863	-0.0378
Apo_cl4_d_ben_13715	Apo_xxx	Amphilophus spp. (hybrid)	CL Apoyo	#FFFFFF	-0.079	-0.0319
Apo_cl4_d_ben_18037	Apo_glo	Amphilophus globosus	CL Apoyo	#F97373	-0.1126	-0.0684
Apo_cl4_d_ben_18442	Apo_glo	Amphilophus globosus	CL Apoyo	#F97373	-0.1141	-0.0728
Apo_cl4_d_ben_18443	Apo_glo	Amphilophus globosus	CL Apoyo	#F97373	-0.113	-0.0667
Apo_cl4_d_ben_18444	Apo_glo	Amphilophus globosus	CL Apoyo	#F97373	-0.1084	-0.0724
Apo_cl5_d_ben_02419	Apo_fla	Amphilophus flaveolus	CL Apoyo	#AF5151	-0.0164	0.0087
Apo_cl5_d_ben_02426	Apo_fla	Amphilophus flaveolus	CL Apoyo	#AF5151	-0.0195	0.008
Apo_cl5_d_ben_03120	Apo_fla	Amphilophus flaveolus	CL Apoyo	#AF5151	-0.015	0.0047
Apo_cl5_d_ben_03972	Apo_fla	Amphilophus flaveolus	CL Apoyo	#AF5151	-0.028	0.0091
Apo_cl5_d_ben_03975	Apo_fla	Amphilophus flaveolus	CL Apoyo	#AF5151	-0.0324	0.0052
Apo_cl5_d_ben_07689	Apo_fla	Amphilophus flaveolus	CL Apoyo	#AF5151	-0.0352	-0.0006
Apo_cl5_d_ben_12413	Apo_fla	Amphilophus flaveolus	CL Apoyo	#AF5151	-0.0174	0.009
Apo_cl5_d_ben_12437	Apo_fla	Amphilophus flaveolus	CL Apoyo	#AF5151	-0.0172	0.0109
Apo_cl5_d_ben_12440	Apo_fla	Amphilophus flaveolus	CL Apoyo	#AF5151	-0.0155	0.0099
Apo_cl5_d_ben_12454	Apo_fla	Amphilophus flaveolus	CL Apoyo	#AF5151	-0.0333	0.0048
Apo_cl5_d_ben_12478	Apo_fla	Amphilophus flaveolus	CL Apoyo	#AF5151	-0.0141	0.0096
Apo_cl5_d_ben_12479	Apo_fla	Amphilophus flaveolus	CL Apoyo	#AF5151	-0.0163	0.0071
Apo_cl5_d_ben_12482	Apo_fla	Amphilophus flaveolus	CL Apoyo	#AF5151	-0.0131	0.012
Apo_cl5_d_ben_13245	Apo_fla	Amphilophus flaveolus	CL Apoyo	#AF5151	-0.0111	0.0088
Apo_cl5_d_ben_13700	Apo_xxx	Amphilophus spp. (hybrid)	CL Apoyo	#FFFFFF	0.0151	-0.0069
Apo_cl5_d_ben_18032	Apo_fla	Amphilophus flaveolus	CL Apoyo	#AF5151	-0.0037	0.0057
Apo_cl5_d_ben_18036	Apo_fla	Amphilophus flaveolus	CL Apoyo	#AF5151	-0.0195	0.0116
Apo_glo_d_ben_MO618	Apo_glo	Amphilophus globosus	CL Apoyo	#F97373	-0.1119	-0.0719
Apo_glo_d_ben_MO621	Apo_glo	Amphilophus globosus	CL Apoyo	#F97373	-0.1168	-0.0693
Apo_glo_d_ben_MO622	Apo_glo	Amphilophus globosus	CL Apoyo	#F97373	-0.0988	-0.0571
Apo_glo_d_ben_MO625	Apo_glo	Amphilophus globosus	CL Apoyo	#F97373	-0.1047	-0.0651
Apo_glo_d_ben_MO627	Apo_glo	Amphilophus globosus	CL Apoyo	#F97373	-0.1076	-0.0693
Apo_glo_d_ben_MO630	Apo_glo	Amphilophus globosus	CL Apoyo	#F97373	-0.108	-0.0672
Apo_glo_d_ben_MO631	Apo_glo	Amphilophus globosus	CL Apoyo	#F97373	-0.1127	-0.0708
Apo_glo_d_ben_MO636	Apo_glo	Amphilophus globosus	CL Apoyo	#F97373	-0.1084	-0.0663
Apo_glo_d_ben_MO640	Apo_glo	Amphilophus globosus	CL Apoyo	#F97373	-0.1131	-0.0719
Apo_glo_d_ben_MO642	Apo_glo	Amphilophus globosus	CL Apoyo	#F97373	-0.1113	-0.0673
Apo_sup_d_ben_MO164	Apo_sup	Amphilophus supercilius	CL Apoyo	#F93A88	-0.0103	0.0435
Apo_sup_d_ben_MO247	Apo_sup	Amphilophus supercilius	CL Apoyo	#F93A88	-0.007	0.0468
Apo_sup_d_ben_MO250	Apo_sup	Amphilophus supercilius	CL Apoyo	#F93A88	-0.0041	0.0446
Apo_sup_d_ben_MO251	Apo_sup	Amphilophus supercilius	CL Apoyo	#F93A88	-0.0056	0.047
Apo_sup_d_ben_MO252	Apo_sup	Amphilophus supercilius	CL Apoyo	#F93A88	-0.0091	0.0429
Apo_sup_d_ben_MO629	Apo_sup	Amphilophus supercilius	CL Apoyo	#F93A88	-0.0081	0.0473
Apo_sup_d_ben_MO723	Apo_sup	Amphilophus supercilius	CL Apoyo	#F93A88	-0.0099	0.0487
Apo_sup_d_ben_MO728	Apo_sup	Amphilophus supercilius	CL Apoyo	#F93A88	-0.0063	0.0454
Apo_sup_d_ben_MO735	Apo_sup	Amphilophus supercilius	CL Apoyo	#F93A88	-0.0081	0.0473
Apo_sup_d_ben_MO736	Apo_sup	Amphilophus supercilius	CL Apoyo	#F93A88	-0.0062	0.0434
Apo_zal_d_lim_03119	Apo_zal	Amphilophus supercilius	CL Apoyo	#821426	0.1285	-0.0973
Apo_zal_d_lim_03122	Apo_zal	Amphilophus zaliosus	CL Apoyo	#821426	0.1261	-0.0998
Apo_zal_d_lim_03124	Apo_zal	Amphilophus zaliosus	CL Apoyo	#821426	0.1292	-0.0992
Apo_zal_d_lim_03964	Apo_zal	Amphilophus zaliosus	CL Apoyo	#821426	0.1266	-0.0951
Apo_zal_d_lim_03965	Apo_zal	Amphilophus zaliosus	CL Apoyo	#821426	0.1255	-0.094
Apo_zal_d_lim_03969	Apo_zal	Amphilophus zaliosus	CL Apoyo	#821426	0.134	-0.097
Apo_zal_d_lim_03976	Apo_zal	Amphilophus zaliosus	CL Apoyo	#821426	0.1171	-0.0901
Apo_zal_d_lim_05386	Apo_zal	Amphilophus zaliosus	CL Apoyo	#821426	0.1182	-0.0901
Apo_zal_d_lim_05396	Apo_zal	Amphilophus zaliosus	CL Apoyo	#821426	0.1311	-0.0967
Apo_zal_d_lim_07676	Apo_zal	Amphilophus zaliosus	CL Apoyo	#821426	0.1038	-0.0786
Apo_zal_d_lim_07678	Apo_zal	Amphilophus zaliosus	CL Apoyo	#821426	0.1048	-0.078
Apo_zal_d_lim_07687	Apo_zal	Amphilophus zaliosus	CL Apoyo	#821426	0.1266	-0.0951
Apo_zal_d_lim_07697	Apo_zal	Amphilophus zaliosus	CL Apoyo	#821426	0.1276	-0.096
Apo_zal_d_lim_12498	Apo_zal	Amphilophus zaliosus	CL Apoyo	#821426	0.1	-0.0762
Apo_zal_d_lim_12523	Apo_zal	Amphilophus zaliosus	CL Apoyo	#821426	0.1407	-0.1016
Apo_zal_d_lim_12534	Apo_zal	Amphilophus zaliosus	CL Apoyo	#821426	0.141	-0.0985
Apo_zal_d_lim_18026	Apo_zal	Amphilophus zaliosus	CL Apoyo	#821426	0.1369	-0.1001
Apo_zal_d_lim_18031	Apo_zal	Amphilophus zaliosus	CL Apoyo	#821426	0.1359	-0.0982
Apo_zal_d_lim_18413	Apo_zal	Amphilophus zaliosus	CL Apoyo	#821426	0.0985	-0.0592
Apo_zal_d_lim_19349	Apo_zal	Amphilophus zaliosus	CL Apoyo	#821426	0.1293	-0.0966
Apo_zal_d_lim_19352	Apo_zal	Amphilophus zaliosus	CL Apoyo	#821426	0.1229	-0.0881
AsL_cit_d_nlp_02325	AsL_cit	Amphilophus cf. citrinellus	CL As. León	#30D5C8	0.0898	-0.0101
AsL_cit_d_nlp_02326	AsL_cit	Amphilophus cf. citrinellus	CL As. León	#30D5C8	0.1295	0.1019
AsL_cit_d_nlp_02327	AsL_cit	Amphilophus cf. citrinellus	CL As. León	#30D5C8	0.0791	-0.1102
AsL_cit_d_nlp_02328	AsL_cit	Amphilophus cf. citrinellus	CL As. León	#30D5C8	0.0938	-0.1353
AsL_cit_d_nlp_02329	AsL_cit	Amphilophus cf. citrinellus	CL As. León	#30D5C8	0.0801	-0.023
AsL_cit_d_nlp_02331	AsL_cit	Amphilophus cf. citrinellus	CL As. León	#30D5C8	0.0653	0.1309
AsL_cit_d_nlp_02332	AsL_cit	Amphilophus cf. citrinellus	CL As. León	#30D5C8	0.1016	0.0088
AsL_cit_d_nlp_02333	AsL_cit	Amphilophus cf. citrinellus	CL As. León	#30D5C8	0.0814	0.1533
AsL_cit_d_nlp_02341	AsL_cit	Amphilophus cf. citrinellus	CL As. León	#30D5C8	0.1222	0.0799
AsL_cit_d_nlp_02343	AsL_cit	Amphilophus cf. citrinellus	CL As. León	#30D5C8	0.1239	-0.0133
AsL_cit_d_nlp_02345	AsL_cit	Amphilophus cf. citrinellus	CL As. León	#30D5C8	0.0704	0.1559
AsL_cit_d_nlp_02346	AsL_cit	Amphilophus cf. citrinellus	CL As. León	#30D5C8	0.0765	-0.063
AsL_cit_d_nlp_02347	AsL_cit	Amphilophus cf. citrinellus	CL As. León	#30D5C8	0.0612	0.2473
AsL_cit_d_nlp_02351	AsL_cit	Amphilophus cf. citrinellus	CL As. León	#30D5C8	0.091	-0.369
AsL_cit_d_nlp_02353	AsL_cit	Amphilophus cf. citrinellus	CL As. León	#30D5C8	0.0937	0.0569
AsL_cit_d_nlp_02355	AsL_cit	Amphilophus cf. citrinellus	CL As. León	#30D5C8	0.1064	-0.0748
AsL_cit_d_nlp_02356	AsL_cit	Amphilophus cf. citrinellus	CL As. León	#30D5C8	0.1232	-0.1393
AsL_cit_g_nlp_00122	AsL_cit	Amphilophus cf. citrinellus	CL As. León	#30D5C8	-0.5469	-0.6595
AsL_cit_g_nlp_13291	AsL_cit	Amphilophus cf. citrinellus	CL As. León	#30D5C8	-0.4906	0.2932
AsL_cit_g_nlp_13323	AsL_cit	Amphilophus cf. citrinellus	CL As. León	#30D5C8	-0.5517	0.3695
AsM_tol_d_mid_02394	AsM_tol	Amphilophus tolteca	CL As. Managua	#FFC901	0.2066	-0.25
AsM_tol_d_mid_02395	AsM_tol	Amphilophus tolteca	CL As. Managua	#FFC901	-0.0443	0.262
AsM_tol_d_mid_02396	AsM_tol	Amphilophus tolteca	CL As. Managua	#FFC901	0.1286	-0.029
AsM_tol_d_mid_02397	AsM_tol	Amphilophus tolteca	CL As. Managua	#FFC901	0.1667	-0.2152
AsM_tol_d_mid_02398	AsM_tol	Amphilophus tolteca	CL As. Managua	#FFC901	0.0024	0.0007
AsM_tol_d_mid_02410	AsM_tol	Amphilophus tolteca	CL As. Managua	#FFC901	0.2021	-0.2082
AsM_tol_d_mid_02411	AsM_tol	Amphilophus tolteca	CL As. Managua	#FFC901	-0.0505	0.4433
AsM_tol_d_mid_02590	AsM_tol	Amphilophus tolteca	CL As. Managua	#FFC901	0.2298	-0.2597
AsM_tol_d_sho_02375	AsM_tol	Amphilophus tolteca	CL As. Managua	#FFC901	0.0527	-0.1335
AsM_tol_d_sho_02383	AsM_tol	Amphilophus tolteca	CL As. Managua	#FFC901	0.0461	0.254
AsM_tol_d_sho_02388	AsM_tol	Amphilophus tolteca	CL As. Managua	#FFC901	-0.0609	0.1756
AsM_tol_d_sho_02389	AsM_tol	Amphilophus tolteca	CL As. Managua	#FFC901	-0.6046	-0.262
AsM_tol_d_sho_02391	AsM_tol	Amphilophus tolteca	CL As. Managua	#FFC901	-0.0377	0.3463
AsM_tol_d_sho_02392	AsM_tol	Amphilophus tolteca	CL As. Managua	#FFC901	0.0194	0.0436
AsM_tol_d_sho_02591	AsM_tol	Amphilophus tolteca	CL As. Managua	#FFC901	0.2284	-0.2597
AsM_tol_g_mid_02366	AsM_tol	Amphilophus tolteca	CL As. Managua	#FFC901	-0.6033	-0.2577
AsM_tol_g_sho_02368	AsM_tol	Amphilophus tolteca	CL As. Managua	#FFC901	0.0139	0.2371
AsM_tol_g_sho_02369	AsM_tol	Amphilophus tolteca	CL As. Managua	#FFC901	-0.0594	0.0989
AsM_tol_g_sho_02370	AsM_tol	Amphilophus tolteca	CL As. Managua	#FFC901	0.1351	-0.0669
AsM_tol_g_sho_02371	AsM_tol	Amphilophus tolteca	CL As. Managua	#FFC901	0.0289	0.0804
Aye_cit_d_lip_00378	Aye_cit	Amphilophus cf. citrinellus	CL Apoyeque	#FFA500	-0.1232	0.0181
Aye_cit_d_lip_00678	Aye_cit	Amphilophus cf. citrinellus	CL Apoyeque	#FFA500	0.0147	0.158
Aye_cit_d_lip_00718	Aye_cit	Amphilophus cf. citrinellus	CL Apoyeque	#FFA500	0.0191	0.3418
Aye_cit_d_lip_00945	Aye_cit	Amphilophus cf. citrinellus	CL Apoyeque	#FFA500	-0.165	0.0264
Aye_cit_d_lip_00948	Aye_cit	Amphilophus cf. citrinellus	CL Apoyeque	#FFA500	0.0112	-0.1077
Aye_cit_d_lip_00954	Aye_cit	Amphilophus cf. citrinellus	CL Apoyeque	#FFA500	-0.2154	0.1425
Aye_cit_d_lip_00955	Aye_cit	Amphilophus cf. citrinellus	CL Apoyeque	#FFA500	0.0548	-0.1862
Aye_cit_d_lip_00973	Aye_cit	Amphilophus cf. citrinellus	CL Apoyeque	#FFA500	0.1135	-0.1018
Aye_cit_d_lip_00980	Aye_cit	Amphilophus cf. citrinellus	CL Apoyeque	#FFA500	0.1158	-0.2303
Aye_cit_d_lip_00999	Aye_cit	Amphilophus cf. citrinellus	CL Apoyeque	#FFA500	-0.1608	0.0576
Aye_cit_d_lip_01046	Aye_cit	Amphilophus cf. citrinellus	CL Apoyeque	#FFA500	-0.0889	-0.0422
Aye_cit_d_lip_02432	Aye_cit	Amphilophus cf. citrinellus	CL Apoyeque	#FFA500	0.064	0.2538
Aye_cit_d_lip_02448	Aye_cit	Amphilophus cf. citrinellus	CL Apoyeque	#FFA500	0.2169	-0.0615
Aye_cit_d_lip_05114	Aye_cit	Amphilophus cf. citrinellus	CL Apoyeque	#FFA500	0.0518	-0.0805
Aye_cit_d_lip_07897	Aye_cit	Amphilophus cf. citrinellus	CL Apoyeque	#FFA500	-0.3349	-0.1176
Aye_cit_d_lip_07903	Aye_cit	Amphilophus cf. citrinellus	CL Apoyeque	#FFA500	0.058	0.0879
Aye_cit_d_lip_17863	Aye_cit	Amphilophus cf. citrinellus	CL Apoyeque	#FFA500	-0.0025	0.0464
Aye_cit_d_lip_17875	Aye_cit	Amphilophus cf. citrinellus	CL Apoyeque	#FFA500	0.0962	-0.2493
Aye_cit_d_nlp_00654	Aye_cit	Amphilophus cf. citrinellus	CL Apoyeque	#FFA500	0.0155	0.0451
Aye_cit_d_nlp_00660	Aye_cit	Amphilophus cf. citrinellus	CL Apoyeque	#FFA500	-0.024	-0.0017
Aye_cit_d_nlp_00675	Aye_cit	Amphilophus cf. citrinellus	CL Apoyeque	#FFA500	0.0577	-0.0988
Aye_cit_d_nlp_02437	Aye_cit	Amphilophus cf. citrinellus	CL Apoyeque	#FFA500	0.1228	0.3228
Aye_cit_d_nlp_02460	Aye_cit	Amphilophus cf. citrinellus	CL Apoyeque	#FFA500	0.1402	0.1064
Aye_cit_d_nlp_02461	Aye_cit	Amphilophus cf. citrinellus	CL Apoyeque	#FFA500	0.0713	-0.0675
Aye_cit_d_nlp_02462	Aye_cit	Amphilophus cf. citrinellus	CL Apoyeque	#FFA500	0.0695	0.0577
Aye_cit_d_nlp_05120	Aye_cit	Amphilophus cf. citrinellus	CL Apoyeque	#FFA500	0.0017	0.2921
Aye_cit_d_nlp_13518	Aye_cit	Amphilophus cf. citrinellus	CL Apoyeque	#FFA500	-0.0969	0.2479
Aye_cit_d_nlp_13523	Aye_cit	Amphilophus cf. citrinellus	CL Apoyeque	#FFA500	0.0516	-0.1022
Aye_cit_d_nlp_13549	Aye_cit	Amphilophus cf. citrinellus	CL Apoyeque	#FFA500	0.3986	-0.0152
Aye_cit_d_nlp_17850	Aye_cit	Amphilophus cf. citrinellus	CL Apoyeque	#FFA500	0.1011	-0.1191
Aye_cit_d_nlp_17859	Aye_cit	Amphilophus cf. citrinellus	CL Apoyeque	#FFA500	0.265	0.037
Aye_cit_d_nlp_17860	Aye_cit	Amphilophus cf. citrinellus	CL Apoyeque	#FFA500	-0.1417	-0.1196
Aye_cit_d_nlp_17861	Aye_cit	Amphilophus cf. citrinellus	CL Apoyeque	#FFA500	-0.0836	-0.0012
Aye_cit_d_nlp_17862	Aye_cit	Amphilophus cf. citrinellus	CL Apoyeque	#FFA500	-0.1284	0.0122
Aye_cit_g_lip_02431	Aye_cit	Amphilophus cf. citrinellus	CL Apoyeque	#FFA500	-0.2521	-0.2028
Aye_cit_g_lip_07890	Aye_cit	Amphilophus cf. citrinellus	CL Apoyeque	#FFA500	-0.1417	-0.3358
Aye_cit_g_nlp_02444	Aye_cit	Amphilophus cf. citrinellus	CL Apoyeque	#FFA500	0.0586	-0.2466
Aye_cit_g_nlp_14194	Aye_cit	Amphilophus cf. citrinellus	CL Apoyeque	#FFA500	0.145	0.0169
Aye_cit_g_nlp_14197	Aye_cit	Amphilophus cf. citrinellus	CL Apoyeque	#FFA500	-0.4539	0.1296
Aye_cit_g_nlp_14200	Aye_cit	Amphilophus cf. citrinellus	CL Apoyeque	#FFA500	0.1049	0.0842
Man_cit_d_nlp_02589	Man_cit	Amphilophus citrinellus	GL Managua	#50C878	-0.087	0.07
Man_cit_d_nlp_03928	Man_cit	Amphilophus citrinellus	GL Managua	#50C878	-0.0641	-0.0834
Man_cit_d_nlp_07731	Man_cit	Amphilophus citrinellus	GL Managua	#50C878	-0.0819	-0.1212
Man_cit_d_nlp_07736	Man_cit	Amphilophus citrinellus	GL Managua	#50C878	-0.0756	-0.1139
Man_cit_d_nlp_07737	Man_cit	Amphilophus citrinellus	GL Managua	#50C878	-0.0687	0.0442
Man_cit_d_nlp_07738	Man_cit	Amphilophus citrinellus	GL Managua	#50C878	-0.0726	-0.1549
Man_cit_d_nlp_07739	Man_cit	Amphilophus citrinellus	GL Managua	#50C878	-0.0876	0.0397
Man_cit_d_nlp_13350	Man_cit	Amphilophus citrinellus	GL Managua	#50C878	-0.1044	0.1387
Man_cit_d_nlp_13358	Man_cit	Amphilophus citrinellus	GL Managua	#50C878	-0.0733	-0.1078
Man_cit_d_nlp_13370	Man_cit	Amphilophus citrinellus	GL Managua	#50C878	-0.0833	-0.1239
Man_cit_d_nlp_13458	Man_cit	Amphilophus citrinellus	GL Managua	#50C878	-0.088	0.1437
Man_cit_d_nlp_13676	Man_cit	Amphilophus citrinellus	GL Managua	#50C878	-0.0797	0.0406
Man_cit_d_nlp_13677	Man_cit	Amphilophus citrinellus	GL Managua	#50C878	-0.0672	-0.095
Man_cit_g_nlp_02584	Man_cit	Amphilophus citrinellus	GL Managua	#50C878	-0.0736	0.0699
Man_cit_g_nlp_03043	Man_cit	Amphilophus citrinellus	GL Managua	#50C878	-0.0966	0.1074
Man_cit_g_nlp_03926	Man_cit	Amphilophus citrinellus	GL Managua	#50C878	-0.0912	0.1306
Man_cit_g_nlp_07740	Man_cit	Amphilophus citrinellus	GL Managua	#50C878	-0.0867	0.1069
Man_cit_g_nlp_07741	Man_cit	Amphilophus citrinellus	GL Managua	#50C878	-0.0813	0.0492
Man_cit_g_nlp_13376	Man_cit	Amphilophus citrinellus	GL Managua	#50C878	-0.0733	0.0347
Man_cit_g_nlp_13460	Man_cit	Amphilophus citrinellus	GL Managua	#50C878	-0.0993	0.1259
Man_cit_g_nlp_13946	Man_cit	Amphilophus citrinellus	GL Managua	#50C878	-0.1116	0.1661
Man_cit_g_nlp_13947	Man_cit	Amphilophus citrinellus	GL Managua	#50C878	-0.0959	0.1358
Man_cit_g_nlp_14025	Man_cit	Amphilophus citrinellus	GL Managua	#50C878	-0.0694	0.0552
Man_cit_g_nlp_14026	Man_cit	Amphilophus citrinellus	GL Managua	#50C878	-0.1013	0.1627
Man_cit_g_nlp_14029	Man_cit	Amphilophus citrinellus	GL Managua	#50C878	-0.0582	0.013
Man_lab_d_lip_02404	Man_lab	Amphilophus labiatus	GL Managua	#00581A	0.1438	0.0337
Man_lab_d_lip_02582	Man_lab	Amphilophus labiatus	GL Managua	#00581A	0.1606	0.0456
Man_lab_d_lip_02583	Man_lab	Amphilophus labiatus	GL Managua	#00581A	0.1533	0.04
Man_lab_d_lip_05002	Man_lab	Amphilophus labiatus	GL Managua	#00581A	0.1536	0.0226
Man_lab_d_lip_05249	Man_lab	Amphilophus labiatus	GL Managua	#00581A	-0.0234	-0.1338
Man_lab_d_lip_05251	Man_lab	Amphilophus labiatus	GL Managua	#00581A	0.0045	-0.1395
Man_lab_d_lip_05335	Man_lab	Amphilophus labiatus	GL Managua	#00581A	-0.0254	-0.1352
Man_lab_d_lip_05598	Man_lab	Amphilophus labiatus	GL Managua	#00581A	-0.0201	-0.1432
Man_lab_d_lip_05600	Man_lab	Amphilophus labiatus	GL Managua	#00581A	0.1479	0.0434
Man_lab_d_lip_05816	Man_lab	Amphilophus labiatus	GL Managua	#00581A	0.1513	0.0303
Man_lab_d_lip_05819	Man_lab	Amphilophus labiatus	GL Managua	#00581A	0.1464	0.0408
Man_lab_d_lip_05825	Man_lab	Amphilophus labiatus	GL Managua	#00581A	0.1587	0.0393
Man_lab_d_lip_13345	Man_lab	Amphilophus labiatus	GL Managua	#00581A	0.1427	0.0463
Man_lab_d_lip_13346	Man_lab	Amphilophus labiatus	GL Managua	#00581A	0.1516	0.0193
Man_lab_d_lip_13348	Man_lab	Amphilophus labiatus	GL Managua	#00581A	-0.0161	-0.1407
Man_lab_d_lip_13351	Man_lab	Amphilophus labiatus	GL Managua	#00581A	0.1433	0.0302
Man_lab_d_lip_13356	Man_lab	Amphilophus labiatus	GL Managua	#00581A	-0.0012	-0.152
Man_lab_d_lip_13357	Man_lab	Amphilophus labiatus	GL Managua	#00581A	-0.0134	-0.1436
Man_lab_d_lip_13360	Man_lab	Amphilophus labiatus	GL Managua	#00581A	0.075	-0.0348
Man_lab_d_lip_13933	Man_lab	Amphilophus labiatus	GL Managua	#00581A	-0.01	-0.1258
Man_lab_d_lip_13936	Man_lab	Amphilophus labiatus	GL Managua	#00581A	0.1525	0.0447
Man_lab_d_lip_14027	Man_lab	Amphilophus labiatus	GL Managua	#00581A	0.1507	0.0443
Man_lab_d_lip_14598	Man_lab	Amphilophus labiatus	GL Managua	#00581A	0.1531	0.0464
Man_lab_g_lip_13361	Man_lab	Amphilophus labiatus	GL Managua	#00581A	-0.0028	-0.0943
Man_lab_g_lip_13362	Man_lab	Amphilophus labiatus	GL Managua	#00581A	0.0026	-0.1159
Mas_cit_d_lip_00033	Mas_cit	Amphilophus cf. citrinellus	CL Masaya	#F5DEB3	-0.048	0.0298
Mas_cit_d_lip_03497	Mas_cit	Amphilophus cf. citrinellus	CL Masaya	#F5DEB3	-0.0371	0.0234
Mas_cit_d_lip_03516	Mas_cit	Amphilophus cf. citrinellus	CL Masaya	#F5DEB3	-0.0447	0.0165
Mas_cit_d_lip_13896	Mas_cit	Amphilophus cf. citrinellus	CL Masaya	#F5DEB3	0.0387	0.0625
Mas_cit_d_lip_14154	Mas_cit	Amphilophus cf. citrinellus	CL Masaya	#F5DEB3	0.0791	-0.019
Mas_cit_d_lip_14156	Mas_cit	Amphilophus cf. citrinellus	CL Masaya	#F5DEB3	-0.0386	0.0351
Mas_cit_d_lip_19434	Mas_cit	Amphilophus cf. citrinellus	CL Masaya	#F5DEB3	-0.0056	0.0552
Mas_cit_d_nlp_00034	Mas_cit	Amphilophus cf. citrinellus	CL Masaya	#F5DEB3	-0.0665	0.0195
Mas_cit_d_nlp_02508	Mas_cit	Amphilophus cf. citrinellus	CL Masaya	#F5DEB3	-0.081	0.0472
Mas_cit_d_nlp_03886	Mas_cit	Amphilophus cf. citrinellus	CL Masaya	#F5DEB3	-0.073	0.0226
Mas_cit_d_nlp_03887	Mas_cit	Amphilophus cf. citrinellus	CL Masaya	#F5DEB3	-0.0719	0.0316
Mas_cit_d_nlp_03889	Mas_cit	Amphilophus cf. citrinellus	CL Masaya	#F5DEB3	-0.0744	0.0123
Mas_cit_d_nlp_13917	Mas_cit	Amphilophus cf. citrinellus	CL Masaya	#F5DEB3	-0.09	0.0395
Mas_cit_d_nlp_13922	Mas_cit	Amphilophus cf. citrinellus	CL Masaya	#F5DEB3	-0.0715	0.0516
Mas_cit_d_nlp_14146	Mas_cit	Amphilophus cf. citrinellus	CL Masaya	#F5DEB3	-0.079	0.0541
Mas_cit_d_nlp_19404	Mas_cit	Amphilophus cf. citrinellus	CL Masaya	#F5DEB3	-0.0703	0.0355
Mas_cit_d_nlp_19429	Mas_cit	Amphilophus cf. citrinellus	CL Masaya	#F5DEB3	-0.0796	0.0437
Mas_cit_d_nlp_19431	Mas_cit	Amphilophus cf. citrinellus	CL Masaya	#F5DEB3	-0.0764	0.0608
Mas_cit_d_nlp_19456	Mas_cit	Amphilophus cf. citrinellus	CL Masaya	#F5DEB3	-0.0679	0.0414
Mas_cit_d_nlp_19459	Mas_cit	Amphilophus cf. citrinellus	CL Masaya	#F5DEB3	-0.0883	0.056
Mas_cit_g_lip_02499	Mas_cit	Amphilophus cf. citrinellus	CL Masaya	#F5DEB3	0.0119	0.0146
Mas_cit_g_lip_02500	Mas_cit	Amphilophus cf. citrinellus	CL Masaya	#F5DEB3	0.1094	-0.1054
Mas_cit_g_lip_02501	Mas_cit	Amphilophus cf. citrinellus	CL Masaya	#F5DEB3	0.2641	0.0193
Mas_cit_g_lip_02502	Mas_cit	Amphilophus cf. citrinellus	CL Masaya	#F5DEB3	0.2579	0.0142
Mas_cit_g_lip_07577	Mas_cit	Amphilophus cf. citrinellus	CL Masaya	#F5DEB3	0.1805	-0.0489
Mas_cit_g_lip_13895	Mas_cit	Amphilophus cf. citrinellus	CL Masaya	#F5DEB3	0.2222	0.039
Mas_cit_g_lip_13902	Mas_cit	Amphilophus cf. citrinellus	CL Masaya	#F5DEB3	-0.0359	-0.0546
Mas_cit_g_lip_13903	Mas_cit	Amphilophus cf. citrinellus	CL Masaya	#F5DEB3	0.2472	0.0157
Mas_cit_g_lip_13911	Mas_cit	Amphilophus cf. citrinellus	CL Masaya	#F5DEB3	0.0901	-0.1761
Mas_cit_g_lip_13912	Mas_cit	Amphilophus cf. citrinellus	CL Masaya	#F5DEB3	-0.0843	-0.3793
Mas_cit_g_lip_14145	Mas_cit	Amphilophus cf. citrinellus	CL Masaya	#F5DEB3	-0.0142	0.0394
Mas_cit_g_lip_14150	Mas_cit	Amphilophus cf. citrinellus	CL Masaya	#F5DEB3	0.2231	0.0195
Mas_cit_g_lip_14155	Mas_cit	Amphilophus cf. citrinellus	CL Masaya	#F5DEB3	0.0829	0.05
Mas_cit_g_nlp_02469	Mas_cit	Amphilophus cf. citrinellus	CL Masaya	#F5DEB3	-0.0744	0.0337
Mas_cit_g_nlp_02470	Mas_cit	Amphilophus cf. citrinellus	CL Masaya	#F5DEB3	-0.0624	0.0122
Mas_cit_g_nlp_02503	Mas_cit	Amphilophus cf. citrinellus	CL Masaya	#F5DEB3	-0.0578	0.0272
Mas_cit_g_nlp_03496	Mas_cit	Amphilophus cf. citrinellus	CL Masaya	#F5DEB3	-0.08	0.0392
Mas_cit_g_nlp_13910	Mas_cit	Amphilophus cf. citrinellus	CL Masaya	#F5DEB3	-0.062	0.0501
Mas_cit_g_nlp_14191	Mas_cit	Amphilophus cf. citrinellus	CL Masaya	#F5DEB3	-0.0844	-0.3617
Mas_cit_g_nlp_14722	Mas_cit	Amphilophus cf. citrinellus	CL Masaya	#F5DEB3	-0.0863	0.0348
Nic_cit_d_nlp_00834	Nic_cit	Amphilophus citrinellus	GL Nicaragua	#FF88F9	0.0708	0.0233
Nic_cit_d_nlp_00836	Nic_cit	Amphilophus citrinellus	GL Nicaragua	#FF88F9	0.1088	-0.0396
Nic_cit_d_nlp_02536	Nic_cit	Amphilophus citrinellus	GL Nicaragua	#FF88F9	0.0819	-0.0176
Nic_cit_d_nlp_02537	Nic_cit	Amphilophus citrinellus	GL Nicaragua	#FF88F9	0.1133	-0.0353
Nic_cit_d_nlp_03186	Nic_cit	Amphilophus citrinellus	GL Nicaragua	#FF88F9	0.1028	-0.0144
Nic_cit_d_nlp_03304	Nic_cit	Amphilophus citrinellus	GL Nicaragua	#FF88F9	0.1074	0.0019
Nic_cit_d_nlp_03683	Nic_cit	Amphilophus citrinellus	GL Nicaragua	#FF88F9	0.0836	0.0807
Nic_cit_d_nlp_03685	Nic_cit	Amphilophus citrinellus	GL Nicaragua	#FF88F9	0.0863	0.0134
Nic_cit_d_nlp_03702	Nic_cit	Amphilophus citrinellus	GL Nicaragua	#FF88F9	0.0739	-0.0123
Nic_cit_d_nlp_05656	Nic_cit	Amphilophus citrinellus	GL Nicaragua	#FF88F9	0.0955	-0.0254
Nic_cit_d_nlp_05766	Nic_cit	Amphilophus citrinellus	GL Nicaragua	#FF88F9	0.0922	0.0554
Nic_cit_d_nlp_07747	Nic_cit	Amphilophus citrinellus	GL Nicaragua	#FF88F9	0.0873	-0.0335
Nic_cit_g_nlp_00850	Nic_cit	Amphilophus citrinellus	GL Nicaragua	#FF88F9	0.1138	-0.0174
Nic_cit_g_nlp_02524	Nic_cit	Amphilophus citrinellus	GL Nicaragua	#FF88F9	0.1019	-0.0567
Nic_cit_g_nlp_02525	Nic_cit	Amphilophus citrinellus	GL Nicaragua	#FF88F9	0.1066	-0.0209
Nic_cit_g_nlp_02526	Nic_cit	Amphilophus citrinellus	GL Nicaragua	#FF88F9	0.0946	-0.013
Nic_cit_g_nlp_02527	Nic_cit	Amphilophus citrinellus	GL Nicaragua	#FF88F9	0.1197	-0.0325
Nic_cit_g_nlp_02528	Nic_cit	Amphilophus citrinellus	GL Nicaragua	#FF88F9	0.1263	-0.0425
Nic_cit_g_nlp_04003	Nic_cit	Amphilophus citrinellus	GL Nicaragua	#FF88F9	0.0952	-0.0256
Nic_cit_g_nlp_05794	Nic_cit	Amphilophus citrinellus	GL Nicaragua	#FF88F9	0.0303	-0.0302
Nic_cit_g_nlp_05810	Nic_cit	Amphilophus citrinellus	GL Nicaragua	#FF88F9	0.0962	0.0033
Nic_cit_g_nlp_13775	Nic_cit	Amphilophus citrinellus	GL Nicaragua	#FF88F9	0.1124	-0.0034
Nic_cit_g_nlp_13776	Nic_cit	Amphilophus citrinellus	GL Nicaragua	#FF88F9	0.1241	-0.0498
Nic_cit_g_nlp_13778	Nic_cit	Amphilophus citrinellus	GL Nicaragua	#FF88F9	0.1056	-0.0001
Nic_lab_d_lip_02515	Nic_lab	Amphilophus labiatus	GL Nicaragua	#835BB2	-0.137	-0.0527
Nic_lab_d_lip_02516	Nic_lab	Amphilophus labiatus	GL Nicaragua	#835BB2	-0.1395	-0.0557
Nic_lab_d_lip_02518	Nic_lab	Amphilophus labiatus	GL Nicaragua	#835BB2	-0.138	-0.0729
Nic_lab_d_lip_02535	Nic_lab	Amphilophus labiatus	GL Nicaragua	#835BB2	-0.0128	0.0026
Nic_lab_d_lip_03680	Nic_lab	Amphilophus labiatus	GL Nicaragua	#835BB2	-0.0557	0.4387
Nic_lab_d_lip_03681	Nic_lab	Amphilophus labiatus	GL Nicaragua	#835BB2	-0.0505	0.4623
Nic_lab_d_lip_05757	Nic_lab	Amphilophus labiatus	GL Nicaragua	#835BB2	-0.1176	-0.0571
Nic_lab_d_lip_12607	Nic_lab	Amphilophus labiatus	GL Nicaragua	#835BB2	0.007	0.0749
Nic_lab_d_lip_14001	Nic_lab	Amphilophus labiatus	GL Nicaragua	#835BB2	-0.1023	-0.0148
Nic_lab_d_lip_14003	Nic_lab	Amphilophus labiatus	GL Nicaragua	#835BB2	-0.1325	-0.0253
Nic_lab_d_lip_14005	Nic_lab	Amphilophus labiatus	GL Nicaragua	#835BB2	-0.1234	-0.0198
Nic_lab_d_lip_19553	Nic_lab	Amphilophus labiatus	GL Nicaragua	#835BB2	-0.1121	-0.0565
Nic_lab_g_lip_02520	Nic_lab	Amphilophus labiatus	GL Nicaragua	#835BB2	-0.1146	-0.0356
Nic_lab_g_lip_02521	Nic_lab	Amphilophus labiatus	GL Nicaragua	#835BB2	-0.0939	-0.0214
Nic_lab_g_lip_02568	Nic_lab	Amphilophus labiatus	GL Nicaragua	#835BB2	-0.1229	-0.0526
Nic_lab_g_lip_02572	Nic_lab	Amphilophus labiatus	GL Nicaragua	#835BB2	-0.1096	-0.0457
Nic_lab_g_lip_03028	Nic_lab	Amphilophus labiatus	GL Nicaragua	#835BB2	-0.0849	-0.0179
Nic_lab_g_lip_03289	Nic_lab	Amphilophus labiatus	GL Nicaragua	#835BB2	-0.0974	-0.0307
Nic_lab_g_lip_05628	Nic_lab	Amphilophus labiatus	GL Nicaragua	#835BB2	-0.0901	-0.0165
Nic_lab_g_lip_13768	Nic_lab	Amphilophus labiatus	GL Nicaragua	#835BB2	-0.1075	-0.0318
Nic_lab_g_lip_13769	Nic_lab	Amphilophus labiatus	GL Nicaragua	#835BB2	-0.0856	-0.0051
Nic_lab_g_lip_13771	Nic_lab	Amphilophus labiatus	GL Nicaragua	#835BB2	-0.1132	-0.0225
Nic_lab_g_lip_14000	Nic_lab	Amphilophus labiatus	GL Nicaragua	#835BB2	-0.1066	-0.0259
Nic_lab_g_lip_14637	Nic_lab	Amphilophus labiatus	GL Nicaragua	#835BB2	-0.0922	-0.0251
Tsc_cit_d_nlp_07789	Tsc_cit	Amphilophus cf. citrinellus	CL Tiscapa	#8B7355	0.3098	0.0909
Tsc_cit_d_nlp_07790	Tsc_cit	Amphilophus cf. citrinellus	CL Tiscapa	#8B7355	-0.09	-0.1716
Tsc_cit_d_nlp_07791	Tsc_cit	Amphilophus cf. citrinellus	CL Tiscapa	#8B7355	0.0202	0.2075
Tsc_cit_d_nlp_07792	Tsc_cit	Amphilophus cf. citrinellus	CL Tiscapa	#8B7355	-0.2704	0.1222
Tsc_cit_d_nlp_07796	Tsc_cit	Amphilophus cf. citrinellus	CL Tiscapa	#8B7355	-0.2663	0.1055
Tsc_cit_d_nlp_07797	Tsc_cit	Amphilophus cf. citrinellus	CL Tiscapa	#8B7355	0.0295	0.2157
Tsc_cit_d_nlp_07798	Tsc_cit	Amphilophus cf. citrinellus	CL Tiscapa	#8B7355	0.3589	0.4463
Tsc_cit_d_nlp_07799	Tsc_cit	Amphilophus cf. citrinellus	CL Tiscapa	#8B7355	-0.0914	-0.1291
Tsc_cit_d_nlp_07801	Tsc_cit	Amphilophus cf. citrinellus	CL Tiscapa	#8B7355	-0.2817	0.0978
Tsc_cit_d_nlp_07802	Tsc_cit	Amphilophus cf. citrinellus	CL Tiscapa	#8B7355	-0.278	0.1037
Tsc_cit_d_nlp_07803	Tsc_cit	Amphilophus cf. citrinellus	CL Tiscapa	#8B7355	-0.0941	-0.1818
Tsc_cit_d_nlp_07806	Tsc_cit	Amphilophus cf. citrinellus	CL Tiscapa	#8B7355	-0.2593	0.0568
Tsc_cit_d_nlp_07807	Tsc_cit	Amphilophus cf. citrinellus	CL Tiscapa	#8B7355	-0.1026	-0.1762
Tsc_cit_d_nlp_07808	Tsc_cit	Amphilophus cf. citrinellus	CL Tiscapa	#8B7355	-0.2692	0.1077
Tsc_cit_d_nlp_07809	Tsc_cit	Amphilophus cf. citrinellus	CL Tiscapa	#8B7355	0.304	0.3072
Tsc_cit_d_nlp_07810	Tsc_cit	Amphilophus cf. citrinellus	CL Tiscapa	#8B7355	0.2713	0.0398
Tsc_cit_d_nlp_13881	Tsc_cit	Amphilophus cf. citrinellus	CL Tiscapa	#8B7355	0.1246	-0.4483
Tsc_cit_d_nlp_13882	Tsc_cit	Amphilophus cf. citrinellus	CL Tiscapa	#8B7355	0.1606	-0.3307
Tsc_cit_d_nlp_13885	Tsc_cit	Amphilophus cf. citrinellus	CL Tiscapa	#8B7355	0.1968	-0.3264
Tsc_cit_d_nlp_13887	Tsc_cit	Amphilophus cf. citrinellus	CL Tiscapa	#8B7355	0.2272	-0.1369
Xil_ama_d_ben_07661	Xil_ama	Amphilophus amarillo	CL Xiloá	#7BAFD4	0.115	0.0426
Xil_ama_d_ben_07666	Xil_ama	Amphilophus amarillo	CL Xiloá	#7BAFD4	0.1202	0.0529
Xil_ama_d_ben_07667	Xil_ama	Amphilophus amarillo	CL Xiloá	#7BAFD4	0.1172	0.0468
Xil_ama_d_ben_13025	Xil_ama	Amphilophus amarillo	CL Xiloá	#7BAFD4	0.1147	0.0496
Xil_ama_d_ben_13039	Xil_ama	Amphilophus amarillo	CL Xiloá	#7BAFD4	0.1143	0.0461
Xil_ama_d_ben_13091	Xil_ama	Amphilophus amarillo	CL Xiloá	#7BAFD4	0.1109	0.0365
Xil_ama_d_ben_13185	Xil_ama	Amphilophus amarillo	CL Xiloá	#7BAFD4	0.1203	0.046
Xil_ama_d_ben_13268	Xil_ama	Amphilophus amarillo	CL Xiloá	#7BAFD4	0.1097	0.0467
Xil_ama_d_ben_13636	Xil_ama	Amphilophus amarillo	CL Xiloá	#7BAFD4	0.1177	0.048
Xil_ama_d_ben_13637	Xil_ama	Amphilophus amarillo	CL Xiloá	#7BAFD4	0.1128	0.0329
Xil_ama_d_ben_13638	Xil_ama	Amphilophus amarillo	CL Xiloá	#7BAFD4	0.1066	0.0452
Xil_ama_d_ben_17973	Xil_ama	Amphilophus amarillo	CL Xiloá	#7BAFD4	0.1179	0.0476
Xil_ama_d_ben_17974	Xil_ama	Amphilophus amarillo	CL Xiloá	#7BAFD4	0.1138	0.0449
Xil_ama_d_ben_17985	Xil_ama	Amphilophus amarillo	CL Xiloá	#7BAFD4	0.123	0.0534
Xil_ama_d_ben_19033	Xil_ama	Amphilophus amarillo	CL Xiloá	#7BAFD4	0.1155	0.0434
Xil_ama_d_ben_19034	Xil_ama	Amphilophus amarillo	CL Xiloá	#7BAFD4	0.1166	0.0491
Xil_ama_d_ben_19035	Xil_ama	Amphilophus amarillo	CL Xiloá	#7BAFD4	0.1182	0.0563
Xil_ama_d_ben_19315	Xil_ama	Amphilophus amarillo	CL Xiloá	#7BAFD4	0.1124	0.0466
Xil_ama_d_ben_19481	Xil_ama	Amphilophus amarillo	CL Xiloá	#7BAFD4	0.1184	0.0524
Xil_ama_d_ben_19482	Xil_ama	Amphilophus amarillo	CL Xiloá	#7BAFD4	0.1232	0.0451
Xil_ama_d_ben_19503	Xil_ama	Amphilophus amarillo	CL Xiloá	#7BAFD4	0.1182	0.0482
Xil_sag_d_lim_00535	Xil_sag	Amphilophus sagittae	CL Xiloá	#0BB5FF	-0.0576	-0.0805
Xil_sag_d_lim_00862	Xil_sag	Amphilophus sagittae	CL Xiloá	#0BB5FF	-0.0572	-0.0962
Xil_sag_d_lim_00878	Xil_xxx	Amphilophus spp. (hybrid)	CL Xiloá	#FFFFFF	-0.0647	0.0312
Xil_sag_d_lim_00879	Xil_sag	Amphilophus sagittae	CL Xiloá	#0BB5FF	-0.0679	-0.0895
Xil_sag_d_lim_00882	Xil_xxx	Amphilophus spp. (hybrid)	CL Xiloá	#FFFFFF	-0.0571	0.0557
Xil_sag_d_lim_00884	Xil_sag	Amphilophus sagittae	CL Xiloá	#0BB5FF	-0.063	-0.0945
Xil_sag_d_lim_07639	Xil_sag	Amphilophus sagittae	CL Xiloá	#0BB5FF	-0.0821	-0.0558
Xil_sag_d_lim_07710	Xil_sag	Amphilophus sagittae	CL Xiloá	#0BB5FF	-0.0823	-0.0609
Xil_sag_d_lim_07785	Xil_sag	Amphilophus sagittae	CL Xiloá	#0BB5FF	-0.0709	-0.0968
Xil_sag_d_lim_13008	Xil_sag	Amphilophus sagittae	CL Xiloá	#0BB5FF	-0.0627	-0.0933
Xil_sag_d_lim_13032	Xil_sag	Amphilophus sagittae	CL Xiloá	#0BB5FF	-0.0652	-0.0702
Xil_sag_d_lim_13065	Xil_sag	Amphilophus sagittae	CL Xiloá	#0BB5FF	-0.0683	-0.098
Xil_sag_d_lim_13066	Xil_sag	Amphilophus sagittae	CL Xiloá	#0BB5FF	-0.0601	-0.1028
Xil_sag_d_lim_13067	Xil_sag	Amphilophus sagittae	CL Xiloá	#0BB5FF	-0.0625	-0.0918
Xil_sag_d_lim_13070	Xil_sag	Amphilophus sagittae	CL Xiloá	#0BB5FF	-0.0584	-0.0943
Xil_sag_d_lim_13166	Xil_sag	Amphilophus sagittae	CL Xiloá	#0BB5FF	-0.0656	-0.0925
Xil_sag_d_lim_13173	Xil_sag	Amphilophus sagittae	CL Xiloá	#0BB5FF	-0.0662	-0.0885
Xil_sag_d_lim_17976	Xil_sag	Amphilophus sagittae	CL Xiloá	#0BB5FF	-0.0778	-0.0617
Xil_sag_d_lim_19498	Xil_sag	Amphilophus sagittae	CL Xiloá	#0BB5FF	-0.0766	-0.0677
Xil_sag_g_lim_07709	Xil_sag	Amphilophus sagittae	CL Xiloá	#0BB5FF	-0.0784	-0.0499
Xil_sag_g_lim_07786	Xil_sag	Amphilophus sagittae	CL Xiloá	#0BB5FF	-0.0795	-0.0642
Xil_sag_g_lim_13137	Xil_sag	Amphilophus sagittae	CL Xiloá	#0BB5FF	-0.0796	-0.0399
Xil_sag_g_lim_17980	Xil_sag	Amphilophus sagittae	CL Xiloá	#0BB5FF	-0.0797	-0.0374
Xil_vir_d_ben_00539	Xil_xxx	Amphilophus spp. (hybrid)	CL Xiloá	#FFFFFF	0.0242	-0.0857
Xil_vir_d_ben_00877	Xil_vir	Amphilophus viridis	CL Xiloá	#091F92	0.0464	-0.0375
Xil_vir_d_ben_01247	Xil_vir	Amphilophus viridis	CL Xiloá	#091F92	0.0631	-0.0791
Xil_vir_d_ben_01254	Xil_vir	Amphilophus viridis	CL Xiloá	#091F92	0.0701	-0.0827
Xil_vir_d_ben_01263	Xil_vir	Amphilophus viridis	CL Xiloá	#091F92	0.0781	-0.0815
Xil_vir_d_ben_13014	Xil_vir	Amphilophus viridis	CL Xiloá	#091F92	0.088	-0.0859
Xil_vir_d_ben_13016	Xil_vir	Amphilophus viridis	CL Xiloá	#091F92	0.0692	-0.078
Xil_vir_d_ben_13051	Xil_vir	Amphilophus viridis	CL Xiloá	#091F92	0.0769	-0.0846
Xil_vir_d_ben_13075	Xil_vir	Amphilophus viridis	CL Xiloá	#091F92	0.0711	-0.0863
Xil_vir_d_ben_13076	Xil_vir	Amphilophus viridis	CL Xiloá	#091F92	0.0667	-0.0791
Xil_vir_d_ben_13079	Xil_vir	Amphilophus viridis	CL Xiloá	#091F92	0.0758	-0.088
Xil_vir_d_ben_13080	Xil_vir	Amphilophus viridis	CL Xiloá	#091F92	0.076	-0.0805
Xil_vir_d_ben_13109	Xil_vir	Amphilophus viridis	CL Xiloá	#091F92	0.0699	-0.0807
Xil_vir_d_ben_13178	Xil_vir	Amphilophus viridis	CL Xiloá	#091F92	0.0654	-0.0857
Xil_vir_d_ben_13180	Xil_vir	Amphilophus viridis	CL Xiloá	#091F92	0.0629	-0.0744
Xil_vir_d_ben_19317	Xil_xxx	Amphilophus spp. (hybrid)	CL Xiloá	#FFFFFF	0.0279	-0.0391
Xil_vir_d_ben_19319	Xil_vir	Amphilophus viridis	CL Xiloá	#091F92	0.0746	-0.0654
Xil_vir_d_ben_19323	Xil_vir	Amphilophus viridis	CL Xiloá	#091F92	0.0736	-0.0668
Xil_vir_d_ben_19494	Xil_vir	Amphilophus viridis	CL Xiloá	#091F92	0.0656	-0.0755
Xil_xil_d_ben_00870	Xil_xxx	Amphilophus spp. (hybrid)	CL Xiloá	#FFFFFF	-0.0713	0.0461
Xil_xil_d_ben_00872	Xil_xil	Amphilophus xiloaensis	CL Xiloá	#4876FF	-0.0636	0.097
Xil_xil_d_ben_00874	Xil_xil	Amphilophus xiloaensis	CL Xiloá	#4876FF	-0.0621	0.1379
Xil_xil_d_ben_00880	Xil_xil	Amphilophus xiloaensis	CL Xiloá	#4876FF	-0.06	0.1069
Xil_xil_d_ben_00881	Xil_xxx	Amphilophus spp. (hybrid)	CL Xiloá	#FFFFFF	-0.0529	0.0878
Xil_xil_d_ben_00902	Xil_xxx	Amphilophus spp. (hybrid)	CL Xiloá	#FFFFFF	-0.0711	0.0379
Xil_xil_d_ben_00915	Xil_xxx	Amphilophus spp. (hybrid)	CL Xiloá	#FFFFFF	-0.0639	0.0195
Xil_xil_d_ben_07648	Xil_xxx	Amphilophus spp. (hybrid)	CL Xiloá	#FFFFFF	-0.0696	0.0412
Xil_xil_d_ben_07653	Xil_xxx	Amphilophus spp. (hybrid)	CL Xiloá	#FFFFFF	-0.0639	0.0321
Xil_xil_d_ben_07656	Xil_xxx	Amphilophus spp. (hybrid)	CL Xiloá	#FFFFFF	-0.0634	0.05
Xil_xil_d_ben_13034	Xil_sag	Amphilophus sagittae	CL Xiloá	#0BB5FF	-0.0703	-0.0325
Xil_xil_d_ben_13113	Xil_xxx	Amphilophus spp. (hybrid)	CL Xiloá	#FFFFFF	-0.0678	0.0197
Xil_xil_d_ben_13152	Xil_xil	Amphilophus xiloaensis	CL Xiloá	#4876FF	-0.0545	0.134
Xil_xil_d_ben_13275	Xil_xxx	Amphilophus spp. (hybrid)	CL Xiloá	#FFFFFF	-0.0677	-0.0151
Xil_xil_d_ben_13426	Xil_xxx	Amphilophus spp. (hybrid)	CL Xiloá	#FFFFFF	-0.0607	0.0203
Xil_xil_d_ben_13446	Xil_sag	Amphilophus sagittae	CL Xiloá	#0BB5FF	-0.0628	-0.055
Xil_xil_d_ben_17975	Xil_xil	Amphilophus xiloaensis	CL Xiloá	#4876FF	-0.0588	0.114
Xil_xil_d_ben_19484	Xil_sag	Amphilophus sagittae	CL Xiloá	#0BB5FF	-0.0806	-0.0583
Xil_xil_d_ben_19493	Xil_sag	Amphilophus sagittae	CL Xiloá	#0BB5FF	-0.0763	-0.0514
Xil_xil_d_ben_19501	Xil_xil	Amphilophus xiloaensis	CL Xiloá	#4876FF	-0.0632	0.1108
Xil_xil_g_ben_00869	Xil_xil	Amphilophus xiloaensis	CL Xiloá	#4876FF	-0.0633	0.1338
Xil_xil_g_ben_00871	Xil_xil	Amphilophus xiloaensis	CL Xiloá	#4876FF	-0.0655	0.1354
Xil_xil_g_ben_00873	Xil_xil	Amphilophus xiloaensis	CL Xiloá	#4876FF	-0.0678	0.1303
Xil_xil_g_ben_00875	Xil_xil	Amphilophus xiloaensis	CL Xiloá	#4876FF	-0.0662	0.1202
Xil_xil_g_ben_01239	Xil_xil	Amphilophus xiloaensis	CL Xiloá	#4876FF	-0.0655	0.1076
Xil_xil_g_ben_03841	Xil_xil	Amphilophus xiloaensis	CL Xiloá	#4876FF	-0.0583	0.1049
Xil_xil_g_ben_13154	Xil_xil	Amphilophus xiloaensis	CL Xiloá	#4876FF	-0.0617	0.1251
Xil_xil_g_ben_13262	Xil_xil	Amphilophus xiloaensis	CL Xiloá	#4876FF	-0.0644	0.135
Xil_xil_g_ben_13408	Xil_xil	Amphilophus xiloaensis	CL Xiloá	#4876FF	-0.0646	0.1424
Xil_xil_g_ben_13413	Xil_xil	Amphilophus xiloaensis	CL Xiloá	#4876FF	-0.0662	0.1349
Xil_xil_g_ben_17981	Xil_sag	Amphilophus sagittae	CL Xiloá	#0BB5FF	-0.0825	-0.0552
Xil_xil_g_ben_19488	Xil_sag	Amphilophus sagittae	CL Xiloá	#0BB5FF	-0.0808	-0.0548

## Sheet: Ext. Data Fig.1i
Sample_name	Group_short	Species	Lake	Color_species	PC1_Lake_Specific	PC2_Lake_Specific
Apo_cl2_d_ben_01074	Apo_ast	Amphilophus astorquii	CL Apoyo	#FF9FB8	0.0052	0.0196
Apo_cl2_d_ben_01076	Apo_ast	Amphilophus astorquii	CL Apoyo	#FF9FB8	0.0072	0.0199
Apo_cl2_d_ben_01100	Apo_ast	Amphilophus astorquii	CL Apoyo	#FF9FB8	0.0007	0.0185
Apo_cl2_d_ben_01101	Apo_ast	Amphilophus astorquii	CL Apoyo	#FF9FB8	0.0036	0.019
Apo_cl2_d_ben_01102	Apo_ast	Amphilophus astorquii	CL Apoyo	#FF9FB8	0.0047	0.0198
Apo_cl2_d_ben_01103	Apo_ast	Amphilophus astorquii	CL Apoyo	#FF9FB8	0.0035	0.0205
Apo_cl2_d_ben_03979	Apo_ast	Amphilophus astorquii	CL Apoyo	#FF9FB8	0.0135	0.0275
Apo_cl2_d_ben_07674	Apo_ast	Amphilophus astorquii	CL Apoyo	#FF9FB8	0.0025	0.0193
Apo_cl2_d_ben_07682	Apo_ast	Amphilophus astorquii	CL Apoyo	#FF9FB8	0.0017	0.0244
Apo_cl2_d_ben_07683	Apo_ast	Amphilophus astorquii	CL Apoyo	#FF9FB8	0.0051	0.0156
Apo_cl2_d_ben_12407	Apo_ast	Amphilophus astorquii	CL Apoyo	#FF9FB8	0.0047	0.0186
Apo_cl2_d_ben_12451	Apo_ast	Amphilophus astorquii	CL Apoyo	#FF9FB8	0.0065	0.0212
Apo_cl2_d_ben_12494	Apo_ast	Amphilophus astorquii	CL Apoyo	#FF9FB8	0.0161	0.023
Apo_cl2_d_ben_12521	Apo_ast	Amphilophus astorquii	CL Apoyo	#FF9FB8	0.0048	0.0195
Apo_cl2_d_ben_13695	Apo_ast	Amphilophus astorquii	CL Apoyo	#FF9FB8	0.0054	0.0212
Apo_cl2_d_ben_13727	Apo_ast	Amphilophus astorquii	CL Apoyo	#FF9FB8	0.0064	0.0178
Apo_cl2_d_ben_13732	Apo_ast	Amphilophus astorquii	CL Apoyo	#FF9FB8	0.0107	0.0233
Apo_cl2_d_ben_18030	Apo_ast	Amphilophus astorquii	CL Apoyo	#FF9FB8	0.0245	0.0276
Apo_cl2_d_ben_18449	Apo_ast	Amphilophus astorquii	CL Apoyo	#FF9FB8	0.0238	0.0268
Apo_cl2_d_ben_19353	Apo_ast	Amphilophus astorquii	CL Apoyo	#FF9FB8	0.0216	0.0291
Apo_cl2_d_ben_19361	Apo_ast	Amphilophus astorquii	CL Apoyo	#FF9FB8	0.0037	0.0213
Apo_cl2_d_ben_19362	Apo_ast	Amphilophus astorquii	CL Apoyo	#FF9FB8	0.0007	0.02
Apo_cl2_g_ben_18446	Apo_ast	Amphilophus astorquii	CL Apoyo	#FF9FB8	0.0038	0.0244
Apo_cl3_d_ben_01234	Apo_cha	Amphilophus chancho	CL Apoyo	#ED1D40	0.025	0.1362
Apo_cl3_d_ben_03977	Apo_cha	Amphilophus chancho	CL Apoyo	#ED1D40	0.0349	0.1071
Apo_cl3_d_ben_05663	Apo_cha	Amphilophus chancho	CL Apoyo	#ED1D40	0.0285	0.1355
Apo_cl3_d_ben_05664	Apo_cha	Amphilophus chancho	CL Apoyo	#ED1D40	0.0273	0.1336
Apo_cl3_d_ben_05665	Apo_cha	Amphilophus chancho	CL Apoyo	#ED1D40	0.0262	0.1369
Apo_cl3_d_ben_05666	Apo_xxx	Amphilophus spp. (hybrid)	CL Apoyo	#FFFFFF	0.0076	0.0844
Apo_cl3_d_ben_05667	Apo_cha	Amphilophus chancho	CL Apoyo	#ED1D40	0.0254	0.1313
Apo_cl3_d_ben_07670	Apo_xxx	Amphilophus spp. (hybrid)	CL Apoyo	#FFFFFF	0.0184	0.1096
Apo_cl3_d_ben_07690	Apo_xxx	Amphilophus spp. (hybrid)	CL Apoyo	#FFFFFF	-0.0369	0.0363
Apo_cl3_d_ben_07699	Apo_xxx	Amphilophus spp. (hybrid)	CL Apoyo	#FFFFFF	-0.0048	0.0678
Apo_cl3_d_ben_13713	Apo_cha	Amphilophus chancho	CL Apoyo	#ED1D40	0.0202	0.1222
Apo_cl3_d_ben_18011	Apo_cha	Amphilophus chancho	CL Apoyo	#ED1D40	0.0282	0.1363
Apo_cl3_d_ben_18034	Apo_cha	Amphilophus chancho	CL Apoyo	#ED1D40	0.0246	0.1313
Apo_cl3_d_ben_18397	Apo_cha	Amphilophus chancho	CL Apoyo	#ED1D40	0.0246	0.1333
Apo_cl3_d_ben_18399	Apo_cha	Amphilophus chancho	CL Apoyo	#ED1D40	0.0247	0.1348
Apo_cl3_d_ben_18400	Apo_cha	Amphilophus chancho	CL Apoyo	#ED1D40	0.027	0.1309
Apo_cl3_d_ben_18401	Apo_cha	Amphilophus chancho	CL Apoyo	#ED1D40	0.0235	0.1255
Apo_cl3_d_ben_18412	Apo_cha	Amphilophus chancho	CL Apoyo	#ED1D40	0.0247	0.134
Apo_cl3_d_ben_18423	Apo_xxx	Amphilophus spp. (hybrid)	CL Apoyo	#FFFFFF	0.0027	0.0608
Apo_cl3_d_ben_19338	Apo_xxx	Amphilophus spp. (hybrid)	CL Apoyo	#FFFFFF	0.0241	0.0846
Apo_cl3_d_ben_19363	Apo_cha	Amphilophus chancho	CL Apoyo	#ED1D40	0.0154	0.1087
Apo_cl3_d_ben_19364	Apo_cha	Amphilophus chancho	CL Apoyo	#ED1D40	0.0246	0.129
Apo_cl3_d_ben_19365	Apo_xxx	Amphilophus spp. (hybrid)	CL Apoyo	#FFFFFF	-0.0222	0.0542
Apo_cl4_d_ben_03960	Apo_glo	Amphilophus globosus	CL Apoyo	#F97373	-0.1111	-0.065
Apo_cl4_d_ben_07691	Apo_glo	Amphilophus globosus	CL Apoyo	#F97373	-0.1062	-0.0686
Apo_cl4_d_ben_07692	Apo_glo	Amphilophus globosus	CL Apoyo	#F97373	-0.1115	-0.0696
Apo_cl4_d_ben_07693	Apo_glo	Amphilophus globosus	CL Apoyo	#F97373	-0.1125	-0.0696
Apo_cl4_d_ben_07701	Apo_glo	Amphilophus globosus	CL Apoyo	#F97373	-0.1068	-0.0698
Apo_cl4_d_ben_12443	Apo_glo	Amphilophus globosus	CL Apoyo	#F97373	-0.1108	-0.0693
Apo_cl4_d_ben_12553	Apo_glo	Amphilophus globosus	CL Apoyo	#F97373	-0.1112	-0.0667
Apo_cl4_d_ben_12554	Apo_glo	Amphilophus globosus	CL Apoyo	#F97373	-0.11	-0.0676
Apo_cl4_d_ben_12556	Apo_glo	Amphilophus globosus	CL Apoyo	#F97373	-0.1098	-0.071
Apo_cl4_d_ben_13504	Apo_glo	Amphilophus globosus	CL Apoyo	#F97373	-0.1092	-0.0719
Apo_cl4_d_ben_13686	Apo_glo	Amphilophus globosus	CL Apoyo	#F97373	-0.0863	-0.0378
Apo_cl4_d_ben_13715	Apo_xxx	Amphilophus spp. (hybrid)	CL Apoyo	#FFFFFF	-0.079	-0.0319
Apo_cl4_d_ben_18037	Apo_glo	Amphilophus globosus	CL Apoyo	#F97373	-0.1126	-0.0684
Apo_cl4_d_ben_18442	Apo_glo	Amphilophus globosus	CL Apoyo	#F97373	-0.1141	-0.0728
Apo_cl4_d_ben_18443	Apo_glo	Amphilophus globosus	CL Apoyo	#F97373	-0.113	-0.0667
Apo_cl4_d_ben_18444	Apo_glo	Amphilophus globosus	CL Apoyo	#F97373	-0.1084	-0.0724
Apo_cl5_d_ben_02419	Apo_fla	Amphilophus flaveolus	CL Apoyo	#AF5151	-0.0164	0.0087
Apo_cl5_d_ben_02426	Apo_fla	Amphilophus flaveolus	CL Apoyo	#AF5151	-0.0195	0.008
Apo_cl5_d_ben_03120	Apo_fla	Amphilophus flaveolus	CL Apoyo	#AF5151	-0.015	0.0047
Apo_cl5_d_ben_03972	Apo_fla	Amphilophus flaveolus	CL Apoyo	#AF5151	-0.028	0.0091
Apo_cl5_d_ben_03975	Apo_fla	Amphilophus flaveolus	CL Apoyo	#AF5151	-0.0324	0.0052
Apo_cl5_d_ben_07689	Apo_fla	Amphilophus flaveolus	CL Apoyo	#AF5151	-0.0352	-0.0006
Apo_cl5_d_ben_12413	Apo_fla	Amphilophus flaveolus	CL Apoyo	#AF5151	-0.0174	0.009
Apo_cl5_d_ben_12437	Apo_fla	Amphilophus flaveolus	CL Apoyo	#AF5151	-0.0172	0.0109
Apo_cl5_d_ben_12440	Apo_fla	Amphilophus flaveolus	CL Apoyo	#AF5151	-0.0155	0.0099
Apo_cl5_d_ben_12454	Apo_fla	Amphilophus flaveolus	CL Apoyo	#AF5151	-0.0333	0.0048
Apo_cl5_d_ben_12478	Apo_fla	Amphilophus flaveolus	CL Apoyo	#AF5151	-0.0141	0.0096
Apo_cl5_d_ben_12479	Apo_fla	Amphilophus flaveolus	CL Apoyo	#AF5151	-0.0163	0.0071
Apo_cl5_d_ben_12482	Apo_fla	Amphilophus flaveolus	CL Apoyo	#AF5151	-0.0131	0.012
Apo_cl5_d_ben_13245	Apo_fla	Amphilophus flaveolus	CL Apoyo	#AF5151	-0.0111	0.0088
Apo_cl5_d_ben_13700	Apo_xxx	Amphilophus spp. (hybrid)	CL Apoyo	#FFFFFF	0.0151	-0.0069
Apo_cl5_d_ben_18032	Apo_fla	Amphilophus flaveolus	CL Apoyo	#AF5151	-0.0037	0.0057
Apo_cl5_d_ben_18036	Apo_fla	Amphilophus flaveolus	CL Apoyo	#AF5151	-0.0195	0.0116
Apo_glo_d_ben_MO618	Apo_glo	Amphilophus globosus	CL Apoyo	#F97373	-0.1119	-0.0719
Apo_glo_d_ben_MO621	Apo_glo	Amphilophus globosus	CL Apoyo	#F97373	-0.1168	-0.0693
Apo_glo_d_ben_MO622	Apo_glo	Amphilophus globosus	CL Apoyo	#F97373	-0.0988	-0.0571
Apo_glo_d_ben_MO625	Apo_glo	Amphilophus globosus	CL Apoyo	#F97373	-0.1047	-0.0651
Apo_glo_d_ben_MO627	Apo_glo	Amphilophus globosus	CL Apoyo	#F97373	-0.1076	-0.0693
Apo_glo_d_ben_MO630	Apo_glo	Amphilophus globosus	CL Apoyo	#F97373	-0.108	-0.0672
Apo_glo_d_ben_MO631	Apo_glo	Amphilophus globosus	CL Apoyo	#F97373	-0.1127	-0.0708
Apo_glo_d_ben_MO636	Apo_glo	Amphilophus globosus	CL Apoyo	#F97373	-0.1084	-0.0663
Apo_glo_d_ben_MO640	Apo_glo	Amphilophus globosus	CL Apoyo	#F97373	-0.1131	-0.0719
Apo_glo_d_ben_MO642	Apo_glo	Amphilophus globosus	CL Apoyo	#F97373	-0.1113	-0.0673
Apo_sup_d_ben_MO164	Apo_sup	Amphilophus supercilius	CL Apoyo	#F93A88	-0.0103	0.0435
Apo_sup_d_ben_MO247	Apo_sup	Amphilophus supercilius	CL Apoyo	#F93A88	-0.007	0.0468
Apo_sup_d_ben_MO250	Apo_sup	Amphilophus supercilius	CL Apoyo	#F93A88	-0.0041	0.0446
Apo_sup_d_ben_MO251	Apo_sup	Amphilophus supercilius	CL Apoyo	#F93A88	-0.0056	0.047
Apo_sup_d_ben_MO252	Apo_sup	Amphilophus supercilius	CL Apoyo	#F93A88	-0.0091	0.0429
Apo_sup_d_ben_MO629	Apo_sup	Amphilophus supercilius	CL Apoyo	#F93A88	-0.0081	0.0473
Apo_sup_d_ben_MO723	Apo_sup	Amphilophus supercilius	CL Apoyo	#F93A88	-0.0099	0.0487
Apo_sup_d_ben_MO728	Apo_sup	Amphilophus supercilius	CL Apoyo	#F93A88	-0.0063	0.0454
Apo_sup_d_ben_MO735	Apo_sup	Amphilophus supercilius	CL Apoyo	#F93A88	-0.0081	0.0473
Apo_sup_d_ben_MO736	Apo_sup	Amphilophus supercilius	CL Apoyo	#F93A88	-0.0062	0.0434
Apo_zal_d_lim_03119	Apo_zal	Amphilophus supercilius	CL Apoyo	#821426	0.1285	-0.0973
Apo_zal_d_lim_03122	Apo_zal	Amphilophus zaliosus	CL Apoyo	#821426	0.1261	-0.0998
Apo_zal_d_lim_03124	Apo_zal	Amphilophus zaliosus	CL Apoyo	#821426	0.1292	-0.0992
Apo_zal_d_lim_03964	Apo_zal	Amphilophus zaliosus	CL Apoyo	#821426	0.1266	-0.0951
Apo_zal_d_lim_03965	Apo_zal	Amphilophus zaliosus	CL Apoyo	#821426	0.1255	-0.094
Apo_zal_d_lim_03969	Apo_zal	Amphilophus zaliosus	CL Apoyo	#821426	0.134	-0.097
Apo_zal_d_lim_03976	Apo_zal	Amphilophus zaliosus	CL Apoyo	#821426	0.1171	-0.0901
Apo_zal_d_lim_05386	Apo_zal	Amphilophus zaliosus	CL Apoyo	#821426	0.1182	-0.0901
Apo_zal_d_lim_05396	Apo_zal	Amphilophus zaliosus	CL Apoyo	#821426	0.1311	-0.0967
Apo_zal_d_lim_07676	Apo_zal	Amphilophus zaliosus	CL Apoyo	#821426	0.1038	-0.0786
Apo_zal_d_lim_07678	Apo_zal	Amphilophus zaliosus	CL Apoyo	#821426	0.1048	-0.078
Apo_zal_d_lim_07687	Apo_zal	Amphilophus zaliosus	CL Apoyo	#821426	0.1266	-0.0951
Apo_zal_d_lim_07697	Apo_zal	Amphilophus zaliosus	CL Apoyo	#821426	0.1276	-0.096
Apo_zal_d_lim_12498	Apo_zal	Amphilophus zaliosus	CL Apoyo	#821426	0.1	-0.0762
Apo_zal_d_lim_12523	Apo_zal	Amphilophus zaliosus	CL Apoyo	#821426	0.1407	-0.1016
Apo_zal_d_lim_12534	Apo_zal	Amphilophus zaliosus	CL Apoyo	#821426	0.141	-0.0985
Apo_zal_d_lim_18026	Apo_zal	Amphilophus zaliosus	CL Apoyo	#821426	0.1369	-0.1001
Apo_zal_d_lim_18031	Apo_zal	Amphilophus zaliosus	CL Apoyo	#821426	0.1359	-0.0982
Apo_zal_d_lim_18413	Apo_zal	Amphilophus zaliosus	CL Apoyo	#821426	0.0985	-0.0592
Apo_zal_d_lim_19349	Apo_zal	Amphilophus zaliosus	CL Apoyo	#821426	0.1293	-0.0966
Apo_zal_d_lim_19352	Apo_zal	Amphilophus zaliosus	CL Apoyo	#821426	0.1229	-0.0881
AsL_cit_d_nlp_02325	AsL_cit	Amphilophus cf. citrinellus	CL As. León	#30D5C8	0.0898	-0.0101
AsL_cit_d_nlp_02326	AsL_cit	Amphilophus cf. citrinellus	CL As. León	#30D5C8	0.1295	0.1019
AsL_cit_d_nlp_02327	AsL_cit	Amphilophus cf. citrinellus	CL As. León	#30D5C8	0.0791	-0.1102
AsL_cit_d_nlp_02328	AsL_cit	Amphilophus cf. citrinellus	CL As. León	#30D5C8	0.0938	-0.1353
AsL_cit_d_nlp_02329	AsL_cit	Amphilophus cf. citrinellus	CL As. León	#30D5C8	0.0801	-0.023
AsL_cit_d_nlp_02331	AsL_cit	Amphilophus cf. citrinellus	CL As. León	#30D5C8	0.0653	0.1309
AsL_cit_d_nlp_02332	AsL_cit	Amphilophus cf. citrinellus	CL As. León	#30D5C8	0.1016	0.0088
AsL_cit_d_nlp_02333	AsL_cit	Amphilophus cf. citrinellus	CL As. León	#30D5C8	0.0814	0.1533
AsL_cit_d_nlp_02341	AsL_cit	Amphilophus cf. citrinellus	CL As. León	#30D5C8	0.1222	0.0799
AsL_cit_d_nlp_02343	AsL_cit	Amphilophus cf. citrinellus	CL As. León	#30D5C8	0.1239	-0.0133
AsL_cit_d_nlp_02345	AsL_cit	Amphilophus cf. citrinellus	CL As. León	#30D5C8	0.0704	0.1559
AsL_cit_d_nlp_02346	AsL_cit	Amphilophus cf. citrinellus	CL As. León	#30D5C8	0.0765	-0.063
AsL_cit_d_nlp_02347	AsL_cit	Amphilophus cf. citrinellus	CL As. León	#30D5C8	0.0612	0.2473
AsL_cit_d_nlp_02351	AsL_cit	Amphilophus cf. citrinellus	CL As. León	#30D5C8	0.091	-0.369
AsL_cit_d_nlp_02353	AsL_cit	Amphilophus cf. citrinellus	CL As. León	#30D5C8	0.0937	0.0569
AsL_cit_d_nlp_02355	AsL_cit	Amphilophus cf. citrinellus	CL As. León	#30D5C8	0.1064	-0.0748
AsL_cit_d_nlp_02356	AsL_cit	Amphilophus cf. citrinellus	CL As. León	#30D5C8	0.1232	-0.1393
AsL_cit_g_nlp_00122	AsL_cit	Amphilophus cf. citrinellus	CL As. León	#30D5C8	-0.5469	-0.6595
AsL_cit_g_nlp_13291	AsL_cit	Amphilophus cf. citrinellus	CL As. León	#30D5C8	-0.4906	0.2932
AsL_cit_g_nlp_13323	AsL_cit	Amphilophus cf. citrinellus	CL As. León	#30D5C8	-0.5517	0.3695
AsM_tol_d_mid_02394	AsM_tol	Amphilophus tolteca	CL As. Managua	#FFC901	0.2066	-0.25
AsM_tol_d_mid_02395	AsM_tol	Amphilophus tolteca	CL As. Managua	#FFC901	-0.0443	0.262
AsM_tol_d_mid_02396	AsM_tol	Amphilophus tolteca	CL As. Managua	#FFC901	0.1286	-0.029
AsM_tol_d_mid_02397	AsM_tol	Amphilophus tolteca	CL As. Managua	#FFC901	0.1667	-0.2152
AsM_tol_d_mid_02398	AsM_tol	Amphilophus tolteca	CL As. Managua	#FFC901	0.0024	0.0007
AsM_tol_d_mid_02410	AsM_tol	Amphilophus tolteca	CL As. Managua	#FFC901	0.2021	-0.2082
AsM_tol_d_mid_02411	AsM_tol	Amphilophus tolteca	CL As. Managua	#FFC901	-0.0505	0.4433
AsM_tol_d_mid_02590	AsM_tol	Amphilophus tolteca	CL As. Managua	#FFC901	0.2298	-0.2597
AsM_tol_d_sho_02375	AsM_tol	Amphilophus tolteca	CL As. Managua	#FFC901	0.0527	-0.1335
AsM_tol_d_sho_02383	AsM_tol	Amphilophus tolteca	CL As. Managua	#FFC901	0.0461	0.254
AsM_tol_d_sho_02388	AsM_tol	Amphilophus tolteca	CL As. Managua	#FFC901	-0.0609	0.1756
AsM_tol_d_sho_02389	AsM_tol	Amphilophus tolteca	CL As. Managua	#FFC901	-0.6046	-0.262
AsM_tol_d_sho_02391	AsM_tol	Amphilophus tolteca	CL As. Managua	#FFC901	-0.0377	0.3463
AsM_tol_d_sho_02392	AsM_tol	Amphilophus tolteca	CL As. Managua	#FFC901	0.0194	0.0436
AsM_tol_d_sho_02591	AsM_tol	Amphilophus tolteca	CL As. Managua	#FFC901	0.2284	-0.2597
AsM_tol_g_mid_02366	AsM_tol	Amphilophus tolteca	CL As. Managua	#FFC901	-0.6033	-0.2577
AsM_tol_g_sho_02368	AsM_tol	Amphilophus tolteca	CL As. Managua	#FFC901	0.0139	0.2371
AsM_tol_g_sho_02369	AsM_tol	Amphilophus tolteca	CL As. Managua	#FFC901	-0.0594	0.0989
AsM_tol_g_sho_02370	AsM_tol	Amphilophus tolteca	CL As. Managua	#FFC901	0.1351	-0.0669
AsM_tol_g_sho_02371	AsM_tol	Amphilophus tolteca	CL As. Managua	#FFC901	0.0289	0.0804
Aye_cit_d_lip_00378	Aye_cit	Amphilophus cf. citrinellus	CL Apoyeque	#FFA500	-0.1232	0.0181
Aye_cit_d_lip_00678	Aye_cit	Amphilophus cf. citrinellus	CL Apoyeque	#FFA500	0.0147	0.158
Aye_cit_d_lip_00718	Aye_cit	Amphilophus cf. citrinellus	CL Apoyeque	#FFA500	0.0191	0.3418
Aye_cit_d_lip_00945	Aye_cit	Amphilophus cf. citrinellus	CL Apoyeque	#FFA500	-0.165	0.0264
Aye_cit_d_lip_00948	Aye_cit	Amphilophus cf. citrinellus	CL Apoyeque	#FFA500	0.0112	-0.1077
Aye_cit_d_lip_00954	Aye_cit	Amphilophus cf. citrinellus	CL Apoyeque	#FFA500	-0.2154	0.1425
Aye_cit_d_lip_00955	Aye_cit	Amphilophus cf. citrinellus	CL Apoyeque	#FFA500	0.0548	-0.1862
Aye_cit_d_lip_00973	Aye_cit	Amphilophus cf. citrinellus	CL Apoyeque	#FFA500	0.1135	-0.1018
Aye_cit_d_lip_00980	Aye_cit	Amphilophus cf. citrinellus	CL Apoyeque	#FFA500	0.1158	-0.2303
Aye_cit_d_lip_00999	Aye_cit	Amphilophus cf. citrinellus	CL Apoyeque	#FFA500	-0.1608	0.0576
Aye_cit_d_lip_01046	Aye_cit	Amphilophus cf. citrinellus	CL Apoyeque	#FFA500	-0.0889	-0.0422
Aye_cit_d_lip_02432	Aye_cit	Amphilophus cf. citrinellus	CL Apoyeque	#FFA500	0.064	0.2538
Aye_cit_d_lip_02448	Aye_cit	Amphilophus cf. citrinellus	CL Apoyeque	#FFA500	0.2169	-0.0615
Aye_cit_d_lip_05114	Aye_cit	Amphilophus cf. citrinellus	CL Apoyeque	#FFA500	0.0518	-0.0805
Aye_cit_d_lip_07897	Aye_cit	Amphilophus cf. citrinellus	CL Apoyeque	#FFA500	-0.3349	-0.1176
Aye_cit_d_lip_07903	Aye_cit	Amphilophus cf. citrinellus	CL Apoyeque	#FFA500	0.058	0.0879
Aye_cit_d_lip_17863	Aye_cit	Amphilophus cf. citrinellus	CL Apoyeque	#FFA500	-0.0025	0.0464
Aye_cit_d_lip_17875	Aye_cit	Amphilophus cf. citrinellus	CL Apoyeque	#FFA500	0.0962	-0.2493
Aye_cit_d_nlp_00654	Aye_cit	Amphilophus cf. citrinellus	CL Apoyeque	#FFA500	0.0155	0.0451
Aye_cit_d_nlp_00660	Aye_cit	Amphilophus cf. citrinellus	CL Apoyeque	#FFA500	-0.024	-0.0017
Aye_cit_d_nlp_00675	Aye_cit	Amphilophus cf. citrinellus	CL Apoyeque	#FFA500	0.0577	-0.0988
Aye_cit_d_nlp_02437	Aye_cit	Amphilophus cf. citrinellus	CL Apoyeque	#FFA500	0.1228	0.3228
Aye_cit_d_nlp_02460	Aye_cit	Amphilophus cf. citrinellus	CL Apoyeque	#FFA500	0.1402	0.1064
Aye_cit_d_nlp_02461	Aye_cit	Amphilophus cf. citrinellus	CL Apoyeque	#FFA500	0.0713	-0.0675
Aye_cit_d_nlp_02462	Aye_cit	Amphilophus cf. citrinellus	CL Apoyeque	#FFA500	0.0695	0.0577
Aye_cit_d_nlp_05120	Aye_cit	Amphilophus cf. citrinellus	CL Apoyeque	#FFA500	0.0017	0.2921
Aye_cit_d_nlp_13518	Aye_cit	Amphilophus cf. citrinellus	CL Apoyeque	#FFA500	-0.0969	0.2479
Aye_cit_d_nlp_13523	Aye_cit	Amphilophus cf. citrinellus	CL Apoyeque	#FFA500	0.0516	-0.1022
Aye_cit_d_nlp_13549	Aye_cit	Amphilophus cf. citrinellus	CL Apoyeque	#FFA500	0.3986	-0.0152
Aye_cit_d_nlp_17850	Aye_cit	Amphilophus cf. citrinellus	CL Apoyeque	#FFA500	0.1011	-0.1191
Aye_cit_d_nlp_17859	Aye_cit	Amphilophus cf. citrinellus	CL Apoyeque	#FFA500	0.265	0.037
Aye_cit_d_nlp_17860	Aye_cit	Amphilophus cf. citrinellus	CL Apoyeque	#FFA500	-0.1417	-0.1196
Aye_cit_d_nlp_17861	Aye_cit	Amphilophus cf. citrinellus	CL Apoyeque	#FFA500	-0.0836	-0.0012
Aye_cit_d_nlp_17862	Aye_cit	Amphilophus cf. citrinellus	CL Apoyeque	#FFA500	-0.1284	0.0122
Aye_cit_g_lip_02431	Aye_cit	Amphilophus cf. citrinellus	CL Apoyeque	#FFA500	-0.2521	-0.2028
Aye_cit_g_lip_07890	Aye_cit	Amphilophus cf. citrinellus	CL Apoyeque	#FFA500	-0.1417	-0.3358
Aye_cit_g_nlp_02444	Aye_cit	Amphilophus cf. citrinellus	CL Apoyeque	#FFA500	0.0586	-0.2466
Aye_cit_g_nlp_14194	Aye_cit	Amphilophus cf. citrinellus	CL Apoyeque	#FFA500	0.145	0.0169
Aye_cit_g_nlp_14197	Aye_cit	Amphilophus cf. citrinellus	CL Apoyeque	#FFA500	-0.4539	0.1296
Aye_cit_g_nlp_14200	Aye_cit	Amphilophus cf. citrinellus	CL Apoyeque	#FFA500	0.1049	0.0842
Man_cit_d_nlp_02589	Man_cit	Amphilophus citrinellus	GL Managua	#50C878	-0.087	0.07
Man_cit_d_nlp_03928	Man_cit	Amphilophus citrinellus	GL Managua	#50C878	-0.0641	-0.0834
Man_cit_d_nlp_07731	Man_cit	Amphilophus citrinellus	GL Managua	#50C878	-0.0819	-0.1212
Man_cit_d_nlp_07736	Man_cit	Amphilophus citrinellus	GL Managua	#50C878	-0.0756	-0.1139
Man_cit_d_nlp_07737	Man_cit	Amphilophus citrinellus	GL Managua	#50C878	-0.0687	0.0442
Man_cit_d_nlp_07738	Man_cit	Amphilophus citrinellus	GL Managua	#50C878	-0.0726	-0.1549
Man_cit_d_nlp_07739	Man_cit	Amphilophus citrinellus	GL Managua	#50C878	-0.0876	0.0397
Man_cit_d_nlp_13350	Man_cit	Amphilophus citrinellus	GL Managua	#50C878	-0.1044	0.1387
Man_cit_d_nlp_13358	Man_cit	Amphilophus citrinellus	GL Managua	#50C878	-0.0733	-0.1078
Man_cit_d_nlp_13370	Man_cit	Amphilophus citrinellus	GL Managua	#50C878	-0.0833	-0.1239
Man_cit_d_nlp_13458	Man_cit	Amphilophus citrinellus	GL Managua	#50C878	-0.088	0.1437
Man_cit_d_nlp_13676	Man_cit	Amphilophus citrinellus	GL Managua	#50C878	-0.0797	0.0406
Man_cit_d_nlp_13677	Man_cit	Amphilophus citrinellus	GL Managua	#50C878	-0.0672	-0.095
Man_cit_g_nlp_02584	Man_cit	Amphilophus citrinellus	GL Managua	#50C878	-0.0736	0.0699
Man_cit_g_nlp_03043	Man_cit	Amphilophus citrinellus	GL Managua	#50C878	-0.0966	0.1074
Man_cit_g_nlp_03926	Man_cit	Amphilophus citrinellus	GL Managua	#50C878	-0.0912	0.1306
Man_cit_g_nlp_07740	Man_cit	Amphilophus citrinellus	GL Managua	#50C878	-0.0867	0.1069
Man_cit_g_nlp_07741	Man_cit	Amphilophus citrinellus	GL Managua	#50C878	-0.0813	0.0492
Man_cit_g_nlp_13376	Man_cit	Amphilophus citrinellus	GL Managua	#50C878	-0.0733	0.0347
Man_cit_g_nlp_13460	Man_cit	Amphilophus citrinellus	GL Managua	#50C878	-0.0993	0.1259
Man_cit_g_nlp_13946	Man_cit	Amphilophus citrinellus	GL Managua	#50C878	-0.1116	0.1661
Man_cit_g_nlp_13947	Man_cit	Amphilophus citrinellus	GL Managua	#50C878	-0.0959	0.1358
Man_cit_g_nlp_14025	Man_cit	Amphilophus citrinellus	GL Managua	#50C878	-0.0694	0.0552
Man_cit_g_nlp_14026	Man_cit	Amphilophus citrinellus	GL Managua	#50C878	-0.1013	0.1627
Man_cit_g_nlp_14029	Man_cit	Amphilophus citrinellus	GL Managua	#50C878	-0.0582	0.013
Man_lab_d_lip_02404	Man_lab	Amphilophus labiatus	GL Managua	#00581A	0.1438	0.0337
Man_lab_d_lip_02582	Man_lab	Amphilophus labiatus	GL Managua	#00581A	0.1606	0.0456
Man_lab_d_lip_02583	Man_lab	Amphilophus labiatus	GL Managua	#00581A	0.1533	0.04
Man_lab_d_lip_05002	Man_lab	Amphilophus labiatus	GL Managua	#00581A	0.1536	0.0226
Man_lab_d_lip_05249	Man_lab	Amphilophus labiatus	GL Managua	#00581A	-0.0234	-0.1338
Man_lab_d_lip_05251	Man_lab	Amphilophus labiatus	GL Managua	#00581A	0.0045	-0.1395
Man_lab_d_lip_05335	Man_lab	Amphilophus labiatus	GL Managua	#00581A	-0.0254	-0.1352
Man_lab_d_lip_05598	Man_lab	Amphilophus labiatus	GL Managua	#00581A	-0.0201	-0.1432
Man_lab_d_lip_05600	Man_lab	Amphilophus labiatus	GL Managua	#00581A	0.1479	0.0434
Man_lab_d_lip_05816	Man_lab	Amphilophus labiatus	GL Managua	#00581A	0.1513	0.0303
Man_lab_d_lip_05819	Man_lab	Amphilophus labiatus	GL Managua	#00581A	0.1464	0.0408
Man_lab_d_lip_05825	Man_lab	Amphilophus labiatus	GL Managua	#00581A	0.1587	0.0393
Man_lab_d_lip_13345	Man_lab	Amphilophus labiatus	GL Managua	#00581A	0.1427	0.0463
Man_lab_d_lip_13346	Man_lab	Amphilophus labiatus	GL Managua	#00581A	0.1516	0.0193
Man_lab_d_lip_13348	Man_lab	Amphilophus labiatus	GL Managua	#00581A	-0.0161	-0.1407
Man_lab_d_lip_13351	Man_lab	Amphilophus labiatus	GL Managua	#00581A	0.1433	0.0302
Man_lab_d_lip_13356	Man_lab	Amphilophus labiatus	GL Managua	#00581A	-0.0012	-0.152
Man_lab_d_lip_13357	Man_lab	Amphilophus labiatus	GL Managua	#00581A	-0.0134	-0.1436
Man_lab_d_lip_13360	Man_lab	Amphilophus labiatus	GL Managua	#00581A	0.075	-0.0348
Man_lab_d_lip_13933	Man_lab	Amphilophus labiatus	GL Managua	#00581A	-0.01	-0.1258
Man_lab_d_lip_13936	Man_lab	Amphilophus labiatus	GL Managua	#00581A	0.1525	0.0447
Man_lab_d_lip_14027	Man_lab	Amphilophus labiatus	GL Managua	#00581A	0.1507	0.0443
Man_lab_d_lip_14598	Man_lab	Amphilophus labiatus	GL Managua	#00581A	0.1531	0.0464
Man_lab_g_lip_13361	Man_lab	Amphilophus labiatus	GL Managua	#00581A	-0.0028	-0.0943
Man_lab_g_lip_13362	Man_lab	Amphilophus labiatus	GL Managua	#00581A	0.0026	-0.1159
Mas_cit_d_lip_00033	Mas_cit	Amphilophus cf. citrinellus	CL Masaya	#F5DEB3	-0.048	0.0298
Mas_cit_d_lip_03497	Mas_cit	Amphilophus cf. citrinellus	CL Masaya	#F5DEB3	-0.0371	0.0234
Mas_cit_d_lip_03516	Mas_cit	Amphilophus cf. citrinellus	CL Masaya	#F5DEB3	-0.0447	0.0165
Mas_cit_d_lip_13896	Mas_cit	Amphilophus cf. citrinellus	CL Masaya	#F5DEB3	0.0387	0.0625
Mas_cit_d_lip_14154	Mas_cit	Amphilophus cf. citrinellus	CL Masaya	#F5DEB3	0.0791	-0.019
Mas_cit_d_lip_14156	Mas_cit	Amphilophus cf. citrinellus	CL Masaya	#F5DEB3	-0.0386	0.0351
Mas_cit_d_lip_19434	Mas_cit	Amphilophus cf. citrinellus	CL Masaya	#F5DEB3	-0.0056	0.0552
Mas_cit_d_nlp_00034	Mas_cit	Amphilophus cf. citrinellus	CL Masaya	#F5DEB3	-0.0665	0.0195
Mas_cit_d_nlp_02508	Mas_cit	Amphilophus cf. citrinellus	CL Masaya	#F5DEB3	-0.081	0.0472
Mas_cit_d_nlp_03886	Mas_cit	Amphilophus cf. citrinellus	CL Masaya	#F5DEB3	-0.073	0.0226
Mas_cit_d_nlp_03887	Mas_cit	Amphilophus cf. citrinellus	CL Masaya	#F5DEB3	-0.0719	0.0316
Mas_cit_d_nlp_03889	Mas_cit	Amphilophus cf. citrinellus	CL Masaya	#F5DEB3	-0.0744	0.0123
Mas_cit_d_nlp_13917	Mas_cit	Amphilophus cf. citrinellus	CL Masaya	#F5DEB3	-0.09	0.0395
Mas_cit_d_nlp_13922	Mas_cit	Amphilophus cf. citrinellus	CL Masaya	#F5DEB3	-0.0715	0.0516
Mas_cit_d_nlp_14146	Mas_cit	Amphilophus cf. citrinellus	CL Masaya	#F5DEB3	-0.079	0.0541
Mas_cit_d_nlp_19404	Mas_cit	Amphilophus cf. citrinellus	CL Masaya	#F5DEB3	-0.0703	0.0355
Mas_cit_d_nlp_19429	Mas_cit	Amphilophus cf. citrinellus	CL Masaya	#F5DEB3	-0.0796	0.0437
Mas_cit_d_nlp_19431	Mas_cit	Amphilophus cf. citrinellus	CL Masaya	#F5DEB3	-0.0764	0.0608
Mas_cit_d_nlp_19456	Mas_cit	Amphilophus cf. citrinellus	CL Masaya	#F5DEB3	-0.0679	0.0414
Mas_cit_d_nlp_19459	Mas_cit	Amphilophus cf. citrinellus	CL Masaya	#F5DEB3	-0.0883	0.056
Mas_cit_g_lip_02499	Mas_cit	Amphilophus cf. citrinellus	CL Masaya	#F5DEB3	0.0119	0.0146
Mas_cit_g_lip_02500	Mas_cit	Amphilophus cf. citrinellus	CL Masaya	#F5DEB3	0.1094	-0.1054
Mas_cit_g_lip_02501	Mas_cit	Amphilophus cf. citrinellus	CL Masaya	#F5DEB3	0.2641	0.0193
Mas_cit_g_lip_02502	Mas_cit	Amphilophus cf. citrinellus	CL Masaya	#F5DEB3	0.2579	0.0142
Mas_cit_g_lip_07577	Mas_cit	Amphilophus cf. citrinellus	CL Masaya	#F5DEB3	0.1805	-0.0489
Mas_cit_g_lip_13895	Mas_cit	Amphilophus cf. citrinellus	CL Masaya	#F5DEB3	0.2222	0.039
Mas_cit_g_lip_13902	Mas_cit	Amphilophus cf. citrinellus	CL Masaya	#F5DEB3	-0.0359	-0.0546
Mas_cit_g_lip_13903	Mas_cit	Amphilophus cf. citrinellus	CL Masaya	#F5DEB3	0.2472	0.0157
Mas_cit_g_lip_13911	Mas_cit	Amphilophus cf. citrinellus	CL Masaya	#F5DEB3	0.0901	-0.1761
Mas_cit_g_lip_13912	Mas_cit	Amphilophus cf. citrinellus	CL Masaya	#F5DEB3	-0.0843	-0.3793
Mas_cit_g_lip_14145	Mas_cit	Amphilophus cf. citrinellus	CL Masaya	#F5DEB3	-0.0142	0.0394
Mas_cit_g_lip_14150	Mas_cit	Amphilophus cf. citrinellus	CL Masaya	#F5DEB3	0.2231	0.0195
Mas_cit_g_lip_14155	Mas_cit	Amphilophus cf. citrinellus	CL Masaya	#F5DEB3	0.0829	0.05
Mas_cit_g_nlp_02469	Mas_cit	Amphilophus cf. citrinellus	CL Masaya	#F5DEB3	-0.0744	0.0337
Mas_cit_g_nlp_02470	Mas_cit	Amphilophus cf. citrinellus	CL Masaya	#F5DEB3	-0.0624	0.0122
Mas_cit_g_nlp_02503	Mas_cit	Amphilophus cf. citrinellus	CL Masaya	#F5DEB3	-0.0578	0.0272
Mas_cit_g_nlp_03496	Mas_cit	Amphilophus cf. citrinellus	CL Masaya	#F5DEB3	-0.08	0.0392
Mas_cit_g_nlp_13910	Mas_cit	Amphilophus cf. citrinellus	CL Masaya	#F5DEB3	-0.062	0.0501
Mas_cit_g_nlp_14191	Mas_cit	Amphilophus cf. citrinellus	CL Masaya	#F5DEB3	-0.0844	-0.3617
Mas_cit_g_nlp_14722	Mas_cit	Amphilophus cf. citrinellus	CL Masaya	#F5DEB3	-0.0863	0.0348
Nic_cit_d_nlp_00834	Nic_cit	Amphilophus citrinellus	GL Nicaragua	#FF88F9	0.0708	0.0233
Nic_cit_d_nlp_00836	Nic_cit	Amphilophus citrinellus	GL Nicaragua	#FF88F9	0.1088	-0.0396
Nic_cit_d_nlp_02536	Nic_cit	Amphilophus citrinellus	GL Nicaragua	#FF88F9	0.0819	-0.0176
Nic_cit_d_nlp_02537	Nic_cit	Amphilophus citrinellus	GL Nicaragua	#FF88F9	0.1133	-0.0353
Nic_cit_d_nlp_03186	Nic_cit	Amphilophus citrinellus	GL Nicaragua	#FF88F9	0.1028	-0.0144
Nic_cit_d_nlp_03304	Nic_cit	Amphilophus citrinellus	GL Nicaragua	#FF88F9	0.1074	0.0019
Nic_cit_d_nlp_03683	Nic_cit	Amphilophus citrinellus	GL Nicaragua	#FF88F9	0.0836	0.0807
Nic_cit_d_nlp_03685	Nic_cit	Amphilophus citrinellus	GL Nicaragua	#FF88F9	0.0863	0.0134
Nic_cit_d_nlp_03702	Nic_cit	Amphilophus citrinellus	GL Nicaragua	#FF88F9	0.0739	-0.0123
Nic_cit_d_nlp_05656	Nic_cit	Amphilophus citrinellus	GL Nicaragua	#FF88F9	0.0955	-0.0254
Nic_cit_d_nlp_05766	Nic_cit	Amphilophus citrinellus	GL Nicaragua	#FF88F9	0.0922	0.0554
Nic_cit_d_nlp_07747	Nic_cit	Amphilophus citrinellus	GL Nicaragua	#FF88F9	0.0873	-0.0335
Nic_cit_g_nlp_00850	Nic_cit	Amphilophus citrinellus	GL Nicaragua	#FF88F9	0.1138	-0.0174
Nic_cit_g_nlp_02524	Nic_cit	Amphilophus citrinellus	GL Nicaragua	#FF88F9	0.1019	-0.0567
Nic_cit_g_nlp_02525	Nic_cit	Amphilophus citrinellus	GL Nicaragua	#FF88F9	0.1066	-0.0209
Nic_cit_g_nlp_02526	Nic_cit	Amphilophus citrinellus	GL Nicaragua	#FF88F9	0.0946	-0.013
Nic_cit_g_nlp_02527	Nic_cit	Amphilophus citrinellus	GL Nicaragua	#FF88F9	0.1197	-0.0325
Nic_cit_g_nlp_02528	Nic_cit	Amphilophus citrinellus	GL Nicaragua	#FF88F9	0.1263	-0.0425
Nic_cit_g_nlp_04003	Nic_cit	Amphilophus citrinellus	GL Nicaragua	#FF88F9	0.0952	-0.0256
Nic_cit_g_nlp_05794	Nic_cit	Amphilophus citrinellus	GL Nicaragua	#FF88F9	0.0303	-0.0302
Nic_cit_g_nlp_05810	Nic_cit	Amphilophus citrinellus	GL Nicaragua	#FF88F9	0.0962	0.0033
Nic_cit_g_nlp_13775	Nic_cit	Amphilophus citrinellus	GL Nicaragua	#FF88F9	0.1124	-0.0034
Nic_cit_g_nlp_13776	Nic_cit	Amphilophus citrinellus	GL Nicaragua	#FF88F9	0.1241	-0.0498
Nic_cit_g_nlp_13778	Nic_cit	Amphilophus citrinellus	GL Nicaragua	#FF88F9	0.1056	-0.0001
Nic_lab_d_lip_02515	Nic_lab	Amphilophus labiatus	GL Nicaragua	#835BB2	-0.137	-0.0527
Nic_lab_d_lip_02516	Nic_lab	Amphilophus labiatus	GL Nicaragua	#835BB2	-0.1395	-0.0557
Nic_lab_d_lip_02518	Nic_lab	Amphilophus labiatus	GL Nicaragua	#835BB2	-0.138	-0.0729
Nic_lab_d_lip_02535	Nic_lab	Amphilophus labiatus	GL Nicaragua	#835BB2	-0.0128	0.0026
Nic_lab_d_lip_03680	Nic_lab	Amphilophus labiatus	GL Nicaragua	#835BB2	-0.0557	0.4387
Nic_lab_d_lip_03681	Nic_lab	Amphilophus labiatus	GL Nicaragua	#835BB2	-0.0505	0.4623
Nic_lab_d_lip_05757	Nic_lab	Amphilophus labiatus	GL Nicaragua	#835BB2	-0.1176	-0.0571
Nic_lab_d_lip_12607	Nic_lab	Amphilophus labiatus	GL Nicaragua	#835BB2	0.007	0.0749
Nic_lab_d_lip_14001	Nic_lab	Amphilophus labiatus	GL Nicaragua	#835BB2	-0.1023	-0.0148
Nic_lab_d_lip_14003	Nic_lab	Amphilophus labiatus	GL Nicaragua	#835BB2	-0.1325	-0.0253
Nic_lab_d_lip_14005	Nic_lab	Amphilophus labiatus	GL Nicaragua	#835BB2	-0.1234	-0.0198
Nic_lab_d_lip_19553	Nic_lab	Amphilophus labiatus	GL Nicaragua	#835BB2	-0.1121	-0.0565
Nic_lab_g_lip_02520	Nic_lab	Amphilophus labiatus	GL Nicaragua	#835BB2	-0.1146	-0.0356
Nic_lab_g_lip_02521	Nic_lab	Amphilophus labiatus	GL Nicaragua	#835BB2	-0.0939	-0.0214
Nic_lab_g_lip_02568	Nic_lab	Amphilophus labiatus	GL Nicaragua	#835BB2	-0.1229	-0.0526
Nic_lab_g_lip_02572	Nic_lab	Amphilophus labiatus	GL Nicaragua	#835BB2	-0.1096	-0.0457
Nic_lab_g_lip_03028	Nic_lab	Amphilophus labiatus	GL Nicaragua	#835BB2	-0.0849	-0.0179
Nic_lab_g_lip_03289	Nic_lab	Amphilophus labiatus	GL Nicaragua	#835BB2	-0.0974	-0.0307
Nic_lab_g_lip_05628	Nic_lab	Amphilophus labiatus	GL Nicaragua	#835BB2	-0.0901	-0.0165
Nic_lab_g_lip_13768	Nic_lab	Amphilophus labiatus	GL Nicaragua	#835BB2	-0.1075	-0.0318
Nic_lab_g_lip_13769	Nic_lab	Amphilophus labiatus	GL Nicaragua	#835BB2	-0.0856	-0.0051
Nic_lab_g_lip_13771	Nic_lab	Amphilophus labiatus	GL Nicaragua	#835BB2	-0.1132	-0.0225
Nic_lab_g_lip_14000	Nic_lab	Amphilophus labiatus	GL Nicaragua	#835BB2	-0.1066	-0.0259
Nic_lab_g_lip_14637	Nic_lab	Amphilophus labiatus	GL Nicaragua	#835BB2	-0.0922	-0.0251
Tsc_cit_d_nlp_07789	Tsc_cit	Amphilophus cf. citrinellus	CL Tiscapa	#8B7355	0.3098	0.0909
Tsc_cit_d_nlp_07790	Tsc_cit	Amphilophus cf. citrinellus	CL Tiscapa	#8B7355	-0.09	-0.1716
Tsc_cit_d_nlp_07791	Tsc_cit	Amphilophus cf. citrinellus	CL Tiscapa	#8B7355	0.0202	0.2075
Tsc_cit_d_nlp_07792	Tsc_cit	Amphilophus cf. citrinellus	CL Tiscapa	#8B7355	-0.2704	0.1222
Tsc_cit_d_nlp_07796	Tsc_cit	Amphilophus cf. citrinellus	CL Tiscapa	#8B7355	-0.2663	0.1055
Tsc_cit_d_nlp_07797	Tsc_cit	Amphilophus cf. citrinellus	CL Tiscapa	#8B7355	0.0295	0.2157
Tsc_cit_d_nlp_07798	Tsc_cit	Amphilophus cf. citrinellus	CL Tiscapa	#8B7355	0.3589	0.4463
Tsc_cit_d_nlp_07799	Tsc_cit	Amphilophus cf. citrinellus	CL Tiscapa	#8B7355	-0.0914	-0.1291
Tsc_cit_d_nlp_07801	Tsc_cit	Amphilophus cf. citrinellus	CL Tiscapa	#8B7355	-0.2817	0.0978
Tsc_cit_d_nlp_07802	Tsc_cit	Amphilophus cf. citrinellus	CL Tiscapa	#8B7355	-0.278	0.1037
Tsc_cit_d_nlp_07803	Tsc_cit	Amphilophus cf. citrinellus	CL Tiscapa	#8B7355	-0.0941	-0.1818
Tsc_cit_d_nlp_07806	Tsc_cit	Amphilophus cf. citrinellus	CL Tiscapa	#8B7355	-0.2593	0.0568
Tsc_cit_d_nlp_07807	Tsc_cit	Amphilophus cf. citrinellus	CL Tiscapa	#8B7355	-0.1026	-0.1762
Tsc_cit_d_nlp_07808	Tsc_cit	Amphilophus cf. citrinellus	CL Tiscapa	#8B7355	-0.2692	0.1077
Tsc_cit_d_nlp_07809	Tsc_cit	Amphilophus cf. citrinellus	CL Tiscapa	#8B7355	0.304	0.3072
Tsc_cit_d_nlp_07810	Tsc_cit	Amphilophus cf. citrinellus	CL Tiscapa	#8B7355	0.2713	0.0398
Tsc_cit_d_nlp_13881	Tsc_cit	Amphilophus cf. citrinellus	CL Tiscapa	#8B7355	0.1246	-0.4483
Tsc_cit_d_nlp_13882	Tsc_cit	Amphilophus cf. citrinellus	CL Tiscapa	#8B7355	0.1606	-0.3307
Tsc_cit_d_nlp_13885	Tsc_cit	Amphilophus cf. citrinellus	CL Tiscapa	#8B7355	0.1968	-0.3264
Tsc_cit_d_nlp_13887	Tsc_cit	Amphilophus cf. citrinellus	CL Tiscapa	#8B7355	0.2272	-0.1369
Xil_ama_d_ben_07661	Xil_ama	Amphilophus amarillo	CL Xiloá	#7BAFD4	0.115	0.0426
Xil_ama_d_ben_07666	Xil_ama	Amphilophus amarillo	CL Xiloá	#7BAFD4	0.1202	0.0529
Xil_ama_d_ben_07667	Xil_ama	Amphilophus amarillo	CL Xiloá	#7BAFD4	0.1172	0.0468
Xil_ama_d_ben_13025	Xil_ama	Amphilophus amarillo	CL Xiloá	#7BAFD4	0.1147	0.0496
Xil_ama_d_ben_13039	Xil_ama	Amphilophus amarillo	CL Xiloá	#7BAFD4	0.1143	0.0461
Xil_ama_d_ben_13091	Xil_ama	Amphilophus amarillo	CL Xiloá	#7BAFD4	0.1109	0.0365
Xil_ama_d_ben_13185	Xil_ama	Amphilophus amarillo	CL Xiloá	#7BAFD4	0.1203	0.046
Xil_ama_d_ben_13268	Xil_ama	Amphilophus amarillo	CL Xiloá	#7BAFD4	0.1097	0.0467
Xil_ama_d_ben_13636	Xil_ama	Amphilophus amarillo	CL Xiloá	#7BAFD4	0.1177	0.048
Xil_ama_d_ben_13637	Xil_ama	Amphilophus amarillo	CL Xiloá	#7BAFD4	0.1128	0.0329
Xil_ama_d_ben_13638	Xil_ama	Amphilophus amarillo	CL Xiloá	#7BAFD4	0.1066	0.0452
Xil_ama_d_ben_17973	Xil_ama	Amphilophus amarillo	CL Xiloá	#7BAFD4	0.1179	0.0476
Xil_ama_d_ben_17974	Xil_ama	Amphilophus amarillo	CL Xiloá	#7BAFD4	0.1138	0.0449
Xil_ama_d_ben_17985	Xil_ama	Amphilophus amarillo	CL Xiloá	#7BAFD4	0.123	0.0534
Xil_ama_d_ben_19033	Xil_ama	Amphilophus amarillo	CL Xiloá	#7BAFD4	0.1155	0.0434
Xil_ama_d_ben_19034	Xil_ama	Amphilophus amarillo	CL Xiloá	#7BAFD4	0.1166	0.0491
Xil_ama_d_ben_19035	Xil_ama	Amphilophus amarillo	CL Xiloá	#7BAFD4	0.1182	0.0563
Xil_ama_d_ben_19315	Xil_ama	Amphilophus amarillo	CL Xiloá	#7BAFD4	0.1124	0.0466
Xil_ama_d_ben_19481	Xil_ama	Amphilophus amarillo	CL Xiloá	#7BAFD4	0.1184	0.0524
Xil_ama_d_ben_19482	Xil_ama	Amphilophus amarillo	CL Xiloá	#7BAFD4	0.1232	0.0451
Xil_ama_d_ben_19503	Xil_ama	Amphilophus amarillo	CL Xiloá	#7BAFD4	0.1182	0.0482
Xil_sag_d_lim_00535	Xil_sag	Amphilophus sagittae	CL Xiloá	#0BB5FF	-0.0576	-0.0805
Xil_sag_d_lim_00862	Xil_sag	Amphilophus sagittae	CL Xiloá	#0BB5FF	-0.0572	-0.0962
Xil_sag_d_lim_00878	Xil_xxx	Amphilophus spp. (hybrid)	CL Xiloá	#FFFFFF	-0.0647	0.0312
Xil_sag_d_lim_00879	Xil_sag	Amphilophus sagittae	CL Xiloá	#0BB5FF	-0.0679	-0.0895
Xil_sag_d_lim_00882	Xil_xxx	Amphilophus spp. (hybrid)	CL Xiloá	#FFFFFF	-0.0571	0.0557
Xil_sag_d_lim_00884	Xil_sag	Amphilophus sagittae	CL Xiloá	#0BB5FF	-0.063	-0.0945
Xil_sag_d_lim_07639	Xil_sag	Amphilophus sagittae	CL Xiloá	#0BB5FF	-0.0821	-0.0558
Xil_sag_d_lim_07710	Xil_sag	Amphilophus sagittae	CL Xiloá	#0BB5FF	-0.0823	-0.0609
Xil_sag_d_lim_07785	Xil_sag	Amphilophus sagittae	CL Xiloá	#0BB5FF	-0.0709	-0.0968
Xil_sag_d_lim_13008	Xil_sag	Amphilophus sagittae	CL Xiloá	#0BB5FF	-0.0627	-0.0933
Xil_sag_d_lim_13032	Xil_sag	Amphilophus sagittae	CL Xiloá	#0BB5FF	-0.0652	-0.0702
Xil_sag_d_lim_13065	Xil_sag	Amphilophus sagittae	CL Xiloá	#0BB5FF	-0.0683	-0.098
Xil_sag_d_lim_13066	Xil_sag	Amphilophus sagittae	CL Xiloá	#0BB5FF	-0.0601	-0.1028
Xil_sag_d_lim_13067	Xil_sag	Amphilophus sagittae	CL Xiloá	#0BB5FF	-0.0625	-0.0918
Xil_sag_d_lim_13070	Xil_sag	Amphilophus sagittae	CL Xiloá	#0BB5FF	-0.0584	-0.0943
Xil_sag_d_lim_13166	Xil_sag	Amphilophus sagittae	CL Xiloá	#0BB5FF	-0.0656	-0.0925
Xil_sag_d_lim_13173	Xil_sag	Amphilophus sagittae	CL Xiloá	#0BB5FF	-0.0662	-0.0885
Xil_sag_d_lim_17976	Xil_sag	Amphilophus sagittae	CL Xiloá	#0BB5FF	-0.0778	-0.0617
Xil_sag_d_lim_19498	Xil_sag	Amphilophus sagittae	CL Xiloá	#0BB5FF	-0.0766	-0.0677
Xil_sag_g_lim_07709	Xil_sag	Amphilophus sagittae	CL Xiloá	#0BB5FF	-0.0784	-0.0499
Xil_sag_g_lim_07786	Xil_sag	Amphilophus sagittae	CL Xiloá	#0BB5FF	-0.0795	-0.0642
Xil_sag_g_lim_13137	Xil_sag	Amphilophus sagittae	CL Xiloá	#0BB5FF	-0.0796	-0.0399
Xil_sag_g_lim_17980	Xil_sag	Amphilophus sagittae	CL Xiloá	#0BB5FF	-0.0797	-0.0374
Xil_vir_d_ben_00539	Xil_xxx	Amphilophus spp. (hybrid)	CL Xiloá	#FFFFFF	0.0242	-0.0857
Xil_vir_d_ben_00877	Xil_vir	Amphilophus viridis	CL Xiloá	#091F92	0.0464	-0.0375
Xil_vir_d_ben_01247	Xil_vir	Amphilophus viridis	CL Xiloá	#091F92	0.0631	-0.0791
Xil_vir_d_ben_01254	Xil_vir	Amphilophus viridis	CL Xiloá	#091F92	0.0701	-0.0827
Xil_vir_d_ben_01263	Xil_vir	Amphilophus viridis	CL Xiloá	#091F92	0.0781	-0.0815
Xil_vir_d_ben_13014	Xil_vir	Amphilophus viridis	CL Xiloá	#091F92	0.088	-0.0859
Xil_vir_d_ben_13016	Xil_vir	Amphilophus viridis	CL Xiloá	#091F92	0.0692	-0.078
Xil_vir_d_ben_13051	Xil_vir	Amphilophus viridis	CL Xiloá	#091F92	0.0769	-0.0846
Xil_vir_d_ben_13075	Xil_vir	Amphilophus viridis	CL Xiloá	#091F92	0.0711	-0.0863
Xil_vir_d_ben_13076	Xil_vir	Amphilophus viridis	CL Xiloá	#091F92	0.0667	-0.0791
Xil_vir_d_ben_13079	Xil_vir	Amphilophus viridis	CL Xiloá	#091F92	0.0758	-0.088
Xil_vir_d_ben_13080	Xil_vir	Amphilophus viridis	CL Xiloá	#091F92	0.076	-0.0805
Xil_vir_d_ben_13109	Xil_vir	Amphilophus viridis	CL Xiloá	#091F92	0.0699	-0.0807
Xil_vir_d_ben_13178	Xil_vir	Amphilophus viridis	CL Xiloá	#091F92	0.0654	-0.0857
Xil_vir_d_ben_13180	Xil_vir	Amphilophus viridis	CL Xiloá	#091F92	0.0629	-0.0744
Xil_vir_d_ben_19317	Xil_xxx	Amphilophus spp. (hybrid)	CL Xiloá	#FFFFFF	0.0279	-0.0391
Xil_vir_d_ben_19319	Xil_vir	Amphilophus viridis	CL Xiloá	#091F92	0.0746	-0.0654
Xil_vir_d_ben_19323	Xil_vir	Amphilophus viridis	CL Xiloá	#091F92	0.0736	-0.0668
Xil_vir_d_ben_19494	Xil_vir	Amphilophus viridis	CL Xiloá	#091F92	0.0656	-0.0755
Xil_xil_d_ben_00870	Xil_xxx	Amphilophus spp. (hybrid)	CL Xiloá	#FFFFFF	-0.0713	0.0461
Xil_xil_d_ben_00872	Xil_xil	Amphilophus xiloaensis	CL Xiloá	#4876FF	-0.0636	0.097
Xil_xil_d_ben_00874	Xil_xil	Amphilophus xiloaensis	CL Xiloá	#4876FF	-0.0621	0.1379
Xil_xil_d_ben_00880	Xil_xil	Amphilophus xiloaensis	CL Xiloá	#4876FF	-0.06	0.1069
Xil_xil_d_ben_00881	Xil_xxx	Amphilophus spp. (hybrid)	CL Xiloá	#FFFFFF	-0.0529	0.0878
Xil_xil_d_ben_00902	Xil_xxx	Amphilophus spp. (hybrid)	CL Xiloá	#FFFFFF	-0.0711	0.0379
Xil_xil_d_ben_00915	Xil_xxx	Amphilophus spp. (hybrid)	CL Xiloá	#FFFFFF	-0.0639	0.0195
Xil_xil_d_ben_07648	Xil_xxx	Amphilophus spp. (hybrid)	CL Xiloá	#FFFFFF	-0.0696	0.0412
Xil_xil_d_ben_07653	Xil_xxx	Amphilophus spp. (hybrid)	CL Xiloá	#FFFFFF	-0.0639	0.0321
Xil_xil_d_ben_07656	Xil_xxx	Amphilophus spp. (hybrid)	CL Xiloá	#FFFFFF	-0.0634	0.05
Xil_xil_d_ben_13034	Xil_sag	Amphilophus sagittae	CL Xiloá	#0BB5FF	-0.0703	-0.0325
Xil_xil_d_ben_13113	Xil_xxx	Amphilophus spp. (hybrid)	CL Xiloá	#FFFFFF	-0.0678	0.0197
Xil_xil_d_ben_13152	Xil_xil	Amphilophus xiloaensis	CL Xiloá	#4876FF	-0.0545	0.134
Xil_xil_d_ben_13275	Xil_xxx	Amphilophus spp. (hybrid)	CL Xiloá	#FFFFFF	-0.0677	-0.0151
Xil_xil_d_ben_13426	Xil_xxx	Amphilophus spp. (hybrid)	CL Xiloá	#FFFFFF	-0.0607	0.0203
Xil_xil_d_ben_13446	Xil_sag	Amphilophus sagittae	CL Xiloá	#0BB5FF	-0.0628	-0.055
Xil_xil_d_ben_17975	Xil_xil	Amphilophus xiloaensis	CL Xiloá	#4876FF	-0.0588	0.114
Xil_xil_d_ben_19484	Xil_sag	Amphilophus sagittae	CL Xiloá	#0BB5FF	-0.0806	-0.0583
Xil_xil_d_ben_19493	Xil_sag	Amphilophus sagittae	CL Xiloá	#0BB5FF	-0.0763	-0.0514
Xil_xil_d_ben_19501	Xil_xil	Amphilophus xiloaensis	CL Xiloá	#4876FF	-0.0632	0.1108
Xil_xil_g_ben_00869	Xil_xil	Amphilophus xiloaensis	CL Xiloá	#4876FF	-0.0633	0.1338
Xil_xil_g_ben_00871	Xil_xil	Amphilophus xiloaensis	CL Xiloá	#4876FF	-0.0655	0.1354
Xil_xil_g_ben_00873	Xil_xil	Amphilophus xiloaensis	CL Xiloá	#4876FF	-0.0678	0.1303
Xil_xil_g_ben_00875	Xil_xil	Amphilophus xiloaensis	CL Xiloá	#4876FF	-0.0662	0.1202
Xil_xil_g_ben_01239	Xil_xil	Amphilophus xiloaensis	CL Xiloá	#4876FF	-0.0655	0.1076
Xil_xil_g_ben_03841	Xil_xil	Amphilophus xiloaensis	CL Xiloá	#4876FF	-0.0583	0.1049
Xil_xil_g_ben_13154	Xil_xil	Amphilophus xiloaensis	CL Xiloá	#4876FF	-0.0617	0.1251
Xil_xil_g_ben_13262	Xil_xil	Amphilophus xiloaensis	CL Xiloá	#4876FF	-0.0644	0.135
Xil_xil_g_ben_13408	Xil_xil	Amphilophus xiloaensis	CL Xiloá	#4876FF	-0.0646	0.1424
Xil_xil_g_ben_13413	Xil_xil	Amphilophus xiloaensis	CL Xiloá	#4876FF	-0.0662	0.1349
Xil_xil_g_ben_17981	Xil_sag	Amphilophus sagittae	CL Xiloá	#0BB5FF	-0.0825	-0.0552
Xil_xil_g_ben_19488	Xil_sag	Amphilophus sagittae	CL Xiloá	#0BB5FF	-0.0808	-0.0548

## Sheet: Ext. Data Fig.1j
Sample_name	Group_short	Species	Lake	Color_species	PC1_Lake_Specific	PC2_Lake_Specific
Apo_cl2_d_ben_01074	Apo_ast	Amphilophus astorquii	CL Apoyo	#FF9FB8	0.0052	0.0196
Apo_cl2_d_ben_01076	Apo_ast	Amphilophus astorquii	CL Apoyo	#FF9FB8	0.0072	0.0199
Apo_cl2_d_ben_01100	Apo_ast	Amphilophus astorquii	CL Apoyo	#FF9FB8	0.0007	0.0185
Apo_cl2_d_ben_01101	Apo_ast	Amphilophus astorquii	CL Apoyo	#FF9FB8	0.0036	0.019
Apo_cl2_d_ben_01102	Apo_ast	Amphilophus astorquii	CL Apoyo	#FF9FB8	0.0047	0.0198
Apo_cl2_d_ben_01103	Apo_ast	Amphilophus astorquii	CL Apoyo	#FF9FB8	0.0035	0.0205
Apo_cl2_d_ben_03979	Apo_ast	Amphilophus astorquii	CL Apoyo	#FF9FB8	0.0135	0.0275
Apo_cl2_d_ben_07674	Apo_ast	Amphilophus astorquii	CL Apoyo	#FF9FB8	0.0025	0.0193
Apo_cl2_d_ben_07682	Apo_ast	Amphilophus astorquii	CL Apoyo	#FF9FB8	0.0017	0.0244
Apo_cl2_d_ben_07683	Apo_ast	Amphilophus astorquii	CL Apoyo	#FF9FB8	0.0051	0.0156
Apo_cl2_d_ben_12407	Apo_ast	Amphilophus astorquii	CL Apoyo	#FF9FB8	0.0047	0.0186
Apo_cl2_d_ben_12451	Apo_ast	Amphilophus astorquii	CL Apoyo	#FF9FB8	0.0065	0.0212
Apo_cl2_d_ben_12494	Apo_ast	Amphilophus astorquii	CL Apoyo	#FF9FB8	0.0161	0.023
Apo_cl2_d_ben_12521	Apo_ast	Amphilophus astorquii	CL Apoyo	#FF9FB8	0.0048	0.0195
Apo_cl2_d_ben_13695	Apo_ast	Amphilophus astorquii	CL Apoyo	#FF9FB8	0.0054	0.0212
Apo_cl2_d_ben_13727	Apo_ast	Amphilophus astorquii	CL Apoyo	#FF9FB8	0.0064	0.0178
Apo_cl2_d_ben_13732	Apo_ast	Amphilophus astorquii	CL Apoyo	#FF9FB8	0.0107	0.0233
Apo_cl2_d_ben_18030	Apo_ast	Amphilophus astorquii	CL Apoyo	#FF9FB8	0.0245	0.0276
Apo_cl2_d_ben_18449	Apo_ast	Amphilophus astorquii	CL Apoyo	#FF9FB8	0.0238	0.0268
Apo_cl2_d_ben_19353	Apo_ast	Amphilophus astorquii	CL Apoyo	#FF9FB8	0.0216	0.0291
Apo_cl2_d_ben_19361	Apo_ast	Amphilophus astorquii	CL Apoyo	#FF9FB8	0.0037	0.0213
Apo_cl2_d_ben_19362	Apo_ast	Amphilophus astorquii	CL Apoyo	#FF9FB8	0.0007	0.02
Apo_cl2_g_ben_18446	Apo_ast	Amphilophus astorquii	CL Apoyo	#FF9FB8	0.0038	0.0244
Apo_cl3_d_ben_01234	Apo_cha	Amphilophus chancho	CL Apoyo	#ED1D40	0.025	0.1362
Apo_cl3_d_ben_03977	Apo_cha	Amphilophus chancho	CL Apoyo	#ED1D40	0.0349	0.1071
Apo_cl3_d_ben_05663	Apo_cha	Amphilophus chancho	CL Apoyo	#ED1D40	0.0285	0.1355
Apo_cl3_d_ben_05664	Apo_cha	Amphilophus chancho	CL Apoyo	#ED1D40	0.0273	0.1336
Apo_cl3_d_ben_05665	Apo_cha	Amphilophus chancho	CL Apoyo	#ED1D40	0.0262	0.1369
Apo_cl3_d_ben_05666	Apo_xxx	Amphilophus spp. (hybrid)	CL Apoyo	#FFFFFF	0.0076	0.0844
Apo_cl3_d_ben_05667	Apo_cha	Amphilophus chancho	CL Apoyo	#ED1D40	0.0254	0.1313
Apo_cl3_d_ben_07670	Apo_xxx	Amphilophus spp. (hybrid)	CL Apoyo	#FFFFFF	0.0184	0.1096
Apo_cl3_d_ben_07690	Apo_xxx	Amphilophus spp. (hybrid)	CL Apoyo	#FFFFFF	-0.0369	0.0363
Apo_cl3_d_ben_07699	Apo_xxx	Amphilophus spp. (hybrid)	CL Apoyo	#FFFFFF	-0.0048	0.0678
Apo_cl3_d_ben_13713	Apo_cha	Amphilophus chancho	CL Apoyo	#ED1D40	0.0202	0.1222
Apo_cl3_d_ben_18011	Apo_cha	Amphilophus chancho	CL Apoyo	#ED1D40	0.0282	0.1363
Apo_cl3_d_ben_18034	Apo_cha	Amphilophus chancho	CL Apoyo	#ED1D40	0.0246	0.1313
Apo_cl3_d_ben_18397	Apo_cha	Amphilophus chancho	CL Apoyo	#ED1D40	0.0246	0.1333
Apo_cl3_d_ben_18399	Apo_cha	Amphilophus chancho	CL Apoyo	#ED1D40	0.0247	0.1348
Apo_cl3_d_ben_18400	Apo_cha	Amphilophus chancho	CL Apoyo	#ED1D40	0.027	0.1309
Apo_cl3_d_ben_18401	Apo_cha	Amphilophus chancho	CL Apoyo	#ED1D40	0.0235	0.1255
Apo_cl3_d_ben_18412	Apo_cha	Amphilophus chancho	CL Apoyo	#ED1D40	0.0247	0.134
Apo_cl3_d_ben_18423	Apo_xxx	Amphilophus spp. (hybrid)	CL Apoyo	#FFFFFF	0.0027	0.0608
Apo_cl3_d_ben_19338	Apo_xxx	Amphilophus spp. (hybrid)	CL Apoyo	#FFFFFF	0.0241	0.0846
Apo_cl3_d_ben_19363	Apo_cha	Amphilophus chancho	CL Apoyo	#ED1D40	0.0154	0.1087
Apo_cl3_d_ben_19364	Apo_cha	Amphilophus chancho	CL Apoyo	#ED1D40	0.0246	0.129
Apo_cl3_d_ben_19365	Apo_xxx	Amphilophus spp. (hybrid)	CL Apoyo	#FFFFFF	-0.0222	0.0542
Apo_cl4_d_ben_03960	Apo_glo	Amphilophus globosus	CL Apoyo	#F97373	-0.1111	-0.065
Apo_cl4_d_ben_07691	Apo_glo	Amphilophus globosus	CL Apoyo	#F97373	-0.1062	-0.0686
Apo_cl4_d_ben_07692	Apo_glo	Amphilophus globosus	CL Apoyo	#F97373	-0.1115	-0.0696
Apo_cl4_d_ben_07693	Apo_glo	Amphilophus globosus	CL Apoyo	#F97373	-0.1125	-0.0696
Apo_cl4_d_ben_07701	Apo_glo	Amphilophus globosus	CL Apoyo	#F97373	-0.1068	-0.0698
Apo_cl4_d_ben_12443	Apo_glo	Amphilophus globosus	CL Apoyo	#F97373	-0.1108	-0.0693
Apo_cl4_d_ben_12553	Apo_glo	Amphilophus globosus	CL Apoyo	#F97373	-0.1112	-0.0667
Apo_cl4_d_ben_12554	Apo_glo	Amphilophus globosus	CL Apoyo	#F97373	-0.11	-0.0676
Apo_cl4_d_ben_12556	Apo_glo	Amphilophus globosus	CL Apoyo	#F97373	-0.1098	-0.071
Apo_cl4_d_ben_13504	Apo_glo	Amphilophus globosus	CL Apoyo	#F97373	-0.1092	-0.0719
Apo_cl4_d_ben_13686	Apo_glo	Amphilophus globosus	CL Apoyo	#F97373	-0.0863	-0.0378
Apo_cl4_d_ben_13715	Apo_xxx	Amphilophus spp. (hybrid)	CL Apoyo	#FFFFFF	-0.079	-0.0319
Apo_cl4_d_ben_18037	Apo_glo	Amphilophus globosus	CL Apoyo	#F97373	-0.1126	-0.0684
Apo_cl4_d_ben_18442	Apo_glo	Amphilophus globosus	CL Apoyo	#F97373	-0.1141	-0.0728
Apo_cl4_d_ben_18443	Apo_glo	Amphilophus globosus	CL Apoyo	#F97373	-0.113	-0.0667
Apo_cl4_d_ben_18444	Apo_glo	Amphilophus globosus	CL Apoyo	#F97373	-0.1084	-0.0724
Apo_cl5_d_ben_02419	Apo_fla	Amphilophus flaveolus	CL Apoyo	#AF5151	-0.0164	0.0087
Apo_cl5_d_ben_02426	Apo_fla	Amphilophus flaveolus	CL Apoyo	#AF5151	-0.0195	0.008
Apo_cl5_d_ben_03120	Apo_fla	Amphilophus flaveolus	CL Apoyo	#AF5151	-0.015	0.0047
Apo_cl5_d_ben_03972	Apo_fla	Amphilophus flaveolus	CL Apoyo	#AF5151	-0.028	0.0091
Apo_cl5_d_ben_03975	Apo_fla	Amphilophus flaveolus	CL Apoyo	#AF5151	-0.0324	0.0052
Apo_cl5_d_ben_07689	Apo_fla	Amphilophus flaveolus	CL Apoyo	#AF5151	-0.0352	-0.0006
Apo_cl5_d_ben_12413	Apo_fla	Amphilophus flaveolus	CL Apoyo	#AF5151	-0.0174	0.009
Apo_cl5_d_ben_12437	Apo_fla	Amphilophus flaveolus	CL Apoyo	#AF5151	-0.0172	0.0109
Apo_cl5_d_ben_12440	Apo_fla	Amphilophus flaveolus	CL Apoyo	#AF5151	-0.0155	0.0099
Apo_cl5_d_ben_12454	Apo_fla	Amphilophus flaveolus	CL Apoyo	#AF5151	-0.0333	0.0048
Apo_cl5_d_ben_12478	Apo_fla	Amphilophus flaveolus	CL Apoyo	#AF5151	-0.0141	0.0096
Apo_cl5_d_ben_12479	Apo_fla	Amphilophus flaveolus	CL Apoyo	#AF5151	-0.0163	0.0071
Apo_cl5_d_ben_12482	Apo_fla	Amphilophus flaveolus	CL Apoyo	#AF5151	-0.0131	0.012
Apo_cl5_d_ben_13245	Apo_fla	Amphilophus flaveolus	CL Apoyo	#AF5151	-0.0111	0.0088
Apo_cl5_d_ben_13700	Apo_xxx	Amphilophus spp. (hybrid)	CL Apoyo	#FFFFFF	0.0151	-0.0069
Apo_cl5_d_ben_18032	Apo_fla	Amphilophus flaveolus	CL Apoyo	#AF5151	-0.0037	0.0057
Apo_cl5_d_ben_18036	Apo_fla	Amphilophus flaveolus	CL Apoyo	#AF5151	-0.0195	0.0116
Apo_glo_d_ben_MO618	Apo_glo	Amphilophus globosus	CL Apoyo	#F97373	-0.1119	-0.0719
Apo_glo_d_ben_MO621	Apo_glo	Amphilophus globosus	CL Apoyo	#F97373	-0.1168	-0.0693
Apo_glo_d_ben_MO622	Apo_glo	Amphilophus globosus	CL Apoyo	#F97373	-0.0988	-0.0571
Apo_glo_d_ben_MO625	Apo_glo	Amphilophus globosus	CL Apoyo	#F97373	-0.1047	-0.0651
Apo_glo_d_ben_MO627	Apo_glo	Amphilophus globosus	CL Apoyo	#F97373	-0.1076	-0.0693
Apo_glo_d_ben_MO630	Apo_glo	Amphilophus globosus	CL Apoyo	#F97373	-0.108	-0.0672
Apo_glo_d_ben_MO631	Apo_glo	Amphilophus globosus	CL Apoyo	#F97373	-0.1127	-0.0708
Apo_glo_d_ben_MO636	Apo_glo	Amphilophus globosus	CL Apoyo	#F97373	-0.1084	-0.0663
Apo_glo_d_ben_MO640	Apo_glo	Amphilophus globosus	CL Apoyo	#F97373	-0.1131	-0.0719
Apo_glo_d_ben_MO642	Apo_glo	Amphilophus globosus	CL Apoyo	#F97373	-0.1113	-0.0673
Apo_sup_d_ben_MO164	Apo_sup	Amphilophus supercilius	CL Apoyo	#F93A88	-0.0103	0.0435
Apo_sup_d_ben_MO247	Apo_sup	Amphilophus supercilius	CL Apoyo	#F93A88	-0.007	0.0468
Apo_sup_d_ben_MO250	Apo_sup	Amphilophus supercilius	CL Apoyo	#F93A88	-0.0041	0.0446
Apo_sup_d_ben_MO251	Apo_sup	Amphilophus supercilius	CL Apoyo	#F93A88	-0.0056	0.047
Apo_sup_d_ben_MO252	Apo_sup	Amphilophus supercilius	CL Apoyo	#F93A88	-0.0091	0.0429
Apo_sup_d_ben_MO629	Apo_sup	Amphilophus supercilius	CL Apoyo	#F93A88	-0.0081	0.0473
Apo_sup_d_ben_MO723	Apo_sup	Amphilophus supercilius	CL Apoyo	#F93A88	-0.0099	0.0487
Apo_sup_d_ben_MO728	Apo_sup	Amphilophus supercilius	CL Apoyo	#F93A88	-0.0063	0.0454
Apo_sup_d_ben_MO735	Apo_sup	Amphilophus supercilius	CL Apoyo	#F93A88	-0.0081	0.0473
Apo_sup_d_ben_MO736	Apo_sup	Amphilophus supercilius	CL Apoyo	#F93A88	-0.0062	0.0434
Apo_zal_d_lim_03119	Apo_zal	Amphilophus supercilius	CL Apoyo	#821426	0.1285	-0.0973
Apo_zal_d_lim_03122	Apo_zal	Amphilophus zaliosus	CL Apoyo	#821426	0.1261	-0.0998
Apo_zal_d_lim_03124	Apo_zal	Amphilophus zaliosus	CL Apoyo	#821426	0.1292	-0.0992
Apo_zal_d_lim_03964	Apo_zal	Amphilophus zaliosus	CL Apoyo	#821426	0.1266	-0.0951
Apo_zal_d_lim_03965	Apo_zal	Amphilophus zaliosus	CL Apoyo	#821426	0.1255	-0.094
Apo_zal_d_lim_03969	Apo_zal	Amphilophus zaliosus	CL Apoyo	#821426	0.134	-0.097
Apo_zal_d_lim_03976	Apo_zal	Amphilophus zaliosus	CL Apoyo	#821426	0.1171	-0.0901
Apo_zal_d_lim_05386	Apo_zal	Amphilophus zaliosus	CL Apoyo	#821426	0.1182	-0.0901
Apo_zal_d_lim_05396	Apo_zal	Amphilophus zaliosus	CL Apoyo	#821426	0.1311	-0.0967
Apo_zal_d_lim_07676	Apo_zal	Amphilophus zaliosus	CL Apoyo	#821426	0.1038	-0.0786
Apo_zal_d_lim_07678	Apo_zal	Amphilophus zaliosus	CL Apoyo	#821426	0.1048	-0.078
Apo_zal_d_lim_07687	Apo_zal	Amphilophus zaliosus	CL Apoyo	#821426	0.1266	-0.0951
Apo_zal_d_lim_07697	Apo_zal	Amphilophus zaliosus	CL Apoyo	#821426	0.1276	-0.096
Apo_zal_d_lim_12498	Apo_zal	Amphilophus zaliosus	CL Apoyo	#821426	0.1	-0.0762
Apo_zal_d_lim_12523	Apo_zal	Amphilophus zaliosus	CL Apoyo	#821426	0.1407	-0.1016
Apo_zal_d_lim_12534	Apo_zal	Amphilophus zaliosus	CL Apoyo	#821426	0.141	-0.0985
Apo_zal_d_lim_18026	Apo_zal	Amphilophus zaliosus	CL Apoyo	#821426	0.1369	-0.1001
Apo_zal_d_lim_18031	Apo_zal	Amphilophus zaliosus	CL Apoyo	#821426	0.1359	-0.0982
Apo_zal_d_lim_18413	Apo_zal	Amphilophus zaliosus	CL Apoyo	#821426	0.0985	-0.0592
Apo_zal_d_lim_19349	Apo_zal	Amphilophus zaliosus	CL Apoyo	#821426	0.1293	-0.0966
Apo_zal_d_lim_19352	Apo_zal	Amphilophus zaliosus	CL Apoyo	#821426	0.1229	-0.0881
AsL_cit_d_nlp_02325	AsL_cit	Amphilophus cf. citrinellus	CL As. León	#30D5C8	0.0898	-0.0101
AsL_cit_d_nlp_02326	AsL_cit	Amphilophus cf. citrinellus	CL As. León	#30D5C8	0.1295	0.1019
AsL_cit_d_nlp_02327	AsL_cit	Amphilophus cf. citrinellus	CL As. León	#30D5C8	0.0791	-0.1102
AsL_cit_d_nlp_02328	AsL_cit	Amphilophus cf. citrinellus	CL As. León	#30D5C8	0.0938	-0.1353
AsL_cit_d_nlp_02329	AsL_cit	Amphilophus cf. citrinellus	CL As. León	#30D5C8	0.0801	-0.023
AsL_cit_d_nlp_02331	AsL_cit	Amphilophus cf. citrinellus	CL As. León	#30D5C8	0.0653	0.1309
AsL_cit_d_nlp_02332	AsL_cit	Amphilophus cf. citrinellus	CL As. León	#30D5C8	0.1016	0.0088
AsL_cit_d_nlp_02333	AsL_cit	Amphilophus cf. citrinellus	CL As. León	#30D5C8	0.0814	0.1533
AsL_cit_d_nlp_02341	AsL_cit	Amphilophus cf. citrinellus	CL As. León	#30D5C8	0.1222	0.0799
AsL_cit_d_nlp_02343	AsL_cit	Amphilophus cf. citrinellus	CL As. León	#30D5C8	0.1239	-0.0133
AsL_cit_d_nlp_02345	AsL_cit	Amphilophus cf. citrinellus	CL As. León	#30D5C8	0.0704	0.1559
AsL_cit_d_nlp_02346	AsL_cit	Amphilophus cf. citrinellus	CL As. León	#30D5C8	0.0765	-0.063
AsL_cit_d_nlp_02347	AsL_cit	Amphilophus cf. citrinellus	CL As. León	#30D5C8	0.0612	0.2473
AsL_cit_d_nlp_02351	AsL_cit	Amphilophus cf. citrinellus	CL As. León	#30D5C8	0.091	-0.369
AsL_cit_d_nlp_02353	AsL_cit	Amphilophus cf. citrinellus	CL As. León	#30D5C8	0.0937	0.0569
AsL_cit_d_nlp_02355	AsL_cit	Amphilophus cf. citrinellus	CL As. León	#30D5C8	0.1064	-0.0748
AsL_cit_d_nlp_02356	AsL_cit	Amphilophus cf. citrinellus	CL As. León	#30D5C8	0.1232	-0.1393
AsL_cit_g_nlp_00122	AsL_cit	Amphilophus cf. citrinellus	CL As. León	#30D5C8	-0.5469	-0.6595
AsL_cit_g_nlp_13291	AsL_cit	Amphilophus cf. citrinellus	CL As. León	#30D5C8	-0.4906	0.2932
AsL_cit_g_nlp_13323	AsL_cit	Amphilophus cf. citrinellus	CL As. León	#30D5C8	-0.5517	0.3695
AsM_tol_d_mid_02394	AsM_tol	Amphilophus tolteca	CL As. Managua	#FFC901	0.2066	-0.25
AsM_tol_d_mid_02395	AsM_tol	Amphilophus tolteca	CL As. Managua	#FFC901	-0.0443	0.262
AsM_tol_d_mid_02396	AsM_tol	Amphilophus tolteca	CL As. Managua	#FFC901	0.1286	-0.029
AsM_tol_d_mid_02397	AsM_tol	Amphilophus tolteca	CL As. Managua	#FFC901	0.1667	-0.2152
AsM_tol_d_mid_02398	AsM_tol	Amphilophus tolteca	CL As. Managua	#FFC901	0.0024	0.0007
AsM_tol_d_mid_02410	AsM_tol	Amphilophus tolteca	CL As. Managua	#FFC901	0.2021	-0.2082
AsM_tol_d_mid_02411	AsM_tol	Amphilophus tolteca	CL As. Managua	#FFC901	-0.0505	0.4433
AsM_tol_d_mid_02590	AsM_tol	Amphilophus tolteca	CL As. Managua	#FFC901	0.2298	-0.2597
AsM_tol_d_sho_02375	AsM_tol	Amphilophus tolteca	CL As. Managua	#FFC901	0.0527	-0.1335
AsM_tol_d_sho_02383	AsM_tol	Amphilophus tolteca	CL As. Managua	#FFC901	0.0461	0.254
AsM_tol_d_sho_02388	AsM_tol	Amphilophus tolteca	CL As. Managua	#FFC901	-0.0609	0.1756
AsM_tol_d_sho_02389	AsM_tol	Amphilophus tolteca	CL As. Managua	#FFC901	-0.6046	-0.262
AsM_tol_d_sho_02391	AsM_tol	Amphilophus tolteca	CL As. Managua	#FFC901	-0.0377	0.3463
AsM_tol_d_sho_02392	AsM_tol	Amphilophus tolteca	CL As. Managua	#FFC901	0.0194	0.0436
AsM_tol_d_sho_02591	AsM_tol	Amphilophus tolteca	CL As. Managua	#FFC901	0.2284	-0.2597
AsM_tol_g_mid_02366	AsM_tol	Amphilophus tolteca	CL As. Managua	#FFC901	-0.6033	-0.2577
AsM_tol_g_sho_02368	AsM_tol	Amphilophus tolteca	CL As. Managua	#FFC901	0.0139	0.2371
AsM_tol_g_sho_02369	AsM_tol	Amphilophus tolteca	CL As. Managua	#FFC901	-0.0594	0.0989
AsM_tol_g_sho_02370	AsM_tol	Amphilophus tolteca	CL As. Managua	#FFC901	0.1351	-0.0669
AsM_tol_g_sho_02371	AsM_tol	Amphilophus tolteca	CL As. Managua	#FFC901	0.0289	0.0804
Aye_cit_d_lip_00378	Aye_cit	Amphilophus cf. citrinellus	CL Apoyeque	#FFA500	-0.1232	0.0181
Aye_cit_d_lip_00678	Aye_cit	Amphilophus cf. citrinellus	CL Apoyeque	#FFA500	0.0147	0.158
Aye_cit_d_lip_00718	Aye_cit	Amphilophus cf. citrinellus	CL Apoyeque	#FFA500	0.0191	0.3418
Aye_cit_d_lip_00945	Aye_cit	Amphilophus cf. citrinellus	CL Apoyeque	#FFA500	-0.165	0.0264
Aye_cit_d_lip_00948	Aye_cit	Amphilophus cf. citrinellus	CL Apoyeque	#FFA500	0.0112	-0.1077
Aye_cit_d_lip_00954	Aye_cit	Amphilophus cf. citrinellus	CL Apoyeque	#FFA500	-0.2154	0.1425
Aye_cit_d_lip_00955	Aye_cit	Amphilophus cf. citrinellus	CL Apoyeque	#FFA500	0.0548	-0.1862
Aye_cit_d_lip_00973	Aye_cit	Amphilophus cf. citrinellus	CL Apoyeque	#FFA500	0.1135	-0.1018
Aye_cit_d_lip_00980	Aye_cit	Amphilophus cf. citrinellus	CL Apoyeque	#FFA500	0.1158	-0.2303
Aye_cit_d_lip_00999	Aye_cit	Amphilophus cf. citrinellus	CL Apoyeque	#FFA500	-0.1608	0.0576
Aye_cit_d_lip_01046	Aye_cit	Amphilophus cf. citrinellus	CL Apoyeque	#FFA500	-0.0889	-0.0422
Aye_cit_d_lip_02432	Aye_cit	Amphilophus cf. citrinellus	CL Apoyeque	#FFA500	0.064	0.2538
Aye_cit_d_lip_02448	Aye_cit	Amphilophus cf. citrinellus	CL Apoyeque	#FFA500	0.2169	-0.0615
Aye_cit_d_lip_05114	Aye_cit	Amphilophus cf. citrinellus	CL Apoyeque	#FFA500	0.0518	-0.0805
Aye_cit_d_lip_07897	Aye_cit	Amphilophus cf. citrinellus	CL Apoyeque	#FFA500	-0.3349	-0.1176
Aye_cit_d_lip_07903	Aye_cit	Amphilophus cf. citrinellus	CL Apoyeque	#FFA500	0.058	0.0879
Aye_cit_d_lip_17863	Aye_cit	Amphilophus cf. citrinellus	CL Apoyeque	#FFA500	-0.0025	0.0464
Aye_cit_d_lip_17875	Aye_cit	Amphilophus cf. citrinellus	CL Apoyeque	#FFA500	0.0962	-0.2493
Aye_cit_d_nlp_00654	Aye_cit	Amphilophus cf. citrinellus	CL Apoyeque	#FFA500	0.0155	0.0451
Aye_cit_d_nlp_00660	Aye_cit	Amphilophus cf. citrinellus	CL Apoyeque	#FFA500	-0.024	-0.0017
Aye_cit_d_nlp_00675	Aye_cit	Amphilophus cf. citrinellus	CL Apoyeque	#FFA500	0.0577	-0.0988
Aye_cit_d_nlp_02437	Aye_cit	Amphilophus cf. citrinellus	CL Apoyeque	#FFA500	0.1228	0.3228
Aye_cit_d_nlp_02460	Aye_cit	Amphilophus cf. citrinellus	CL Apoyeque	#FFA500	0.1402	0.1064
Aye_cit_d_nlp_02461	Aye_cit	Amphilophus cf. citrinellus	CL Apoyeque	#FFA500	0.0713	-0.0675
Aye_cit_d_nlp_02462	Aye_cit	Amphilophus cf. citrinellus	CL Apoyeque	#FFA500	0.0695	0.0577
Aye_cit_d_nlp_05120	Aye_cit	Amphilophus cf. citrinellus	CL Apoyeque	#FFA500	0.0017	0.2921
Aye_cit_d_nlp_13518	Aye_cit	Amphilophus cf. citrinellus	CL Apoyeque	#FFA500	-0.0969	0.2479
Aye_cit_d_nlp_13523	Aye_cit	Amphilophus cf. citrinellus	CL Apoyeque	#FFA500	0.0516	-0.1022
Aye_cit_d_nlp_13549	Aye_cit	Amphilophus cf. citrinellus	CL Apoyeque	#FFA500	0.3986	-0.0152
Aye_cit_d_nlp_17850	Aye_cit	Amphilophus cf. citrinellus	CL Apoyeque	#FFA500	0.1011	-0.1191
Aye_cit_d_nlp_17859	Aye_cit	Amphilophus cf. citrinellus	CL Apoyeque	#FFA500	0.265	0.037
Aye_cit_d_nlp_17860	Aye_cit	Amphilophus cf. citrinellus	CL Apoyeque	#FFA500	-0.1417	-0.1196
Aye_cit_d_nlp_17861	Aye_cit	Amphilophus cf. citrinellus	CL Apoyeque	#FFA500	-0.0836	-0.0012
Aye_cit_d_nlp_17862	Aye_cit	Amphilophus cf. citrinellus	CL Apoyeque	#FFA500	-0.1284	0.0122
Aye_cit_g_lip_02431	Aye_cit	Amphilophus cf. citrinellus	CL Apoyeque	#FFA500	-0.2521	-0.2028
Aye_cit_g_lip_07890	Aye_cit	Amphilophus cf. citrinellus	CL Apoyeque	#FFA500	-0.1417	-0.3358
Aye_cit_g_nlp_02444	Aye_cit	Amphilophus cf. citrinellus	CL Apoyeque	#FFA500	0.0586	-0.2466
Aye_cit_g_nlp_14194	Aye_cit	Amphilophus cf. citrinellus	CL Apoyeque	#FFA500	0.145	0.0169
Aye_cit_g_nlp_14197	Aye_cit	Amphilophus cf. citrinellus	CL Apoyeque	#FFA500	-0.4539	0.1296
Aye_cit_g_nlp_14200	Aye_cit	Amphilophus cf. citrinellus	CL Apoyeque	#FFA500	0.1049	0.0842
Man_cit_d_nlp_02589	Man_cit	Amphilophus citrinellus	GL Managua	#50C878	-0.087	0.07
Man_cit_d_nlp_03928	Man_cit	Amphilophus citrinellus	GL Managua	#50C878	-0.0641	-0.0834
Man_cit_d_nlp_07731	Man_cit	Amphilophus citrinellus	GL Managua	#50C878	-0.0819	-0.1212
Man_cit_d_nlp_07736	Man_cit	Amphilophus citrinellus	GL Managua	#50C878	-0.0756	-0.1139
Man_cit_d_nlp_07737	Man_cit	Amphilophus citrinellus	GL Managua	#50C878	-0.0687	0.0442
Man_cit_d_nlp_07738	Man_cit	Amphilophus citrinellus	GL Managua	#50C878	-0.0726	-0.1549
Man_cit_d_nlp_07739	Man_cit	Amphilophus citrinellus	GL Managua	#50C878	-0.0876	0.0397
Man_cit_d_nlp_13350	Man_cit	Amphilophus citrinellus	GL Managua	#50C878	-0.1044	0.1387
Man_cit_d_nlp_13358	Man_cit	Amphilophus citrinellus	GL Managua	#50C878	-0.0733	-0.1078
Man_cit_d_nlp_13370	Man_cit	Amphilophus citrinellus	GL Managua	#50C878	-0.0833	-0.1239
Man_cit_d_nlp_13458	Man_cit	Amphilophus citrinellus	GL Managua	#50C878	-0.088	0.1437
Man_cit_d_nlp_13676	Man_cit	Amphilophus citrinellus	GL Managua	#50C878	-0.0797	0.0406
Man_cit_d_nlp_13677	Man_cit	Amphilophus citrinellus	GL Managua	#50C878	-0.0672	-0.095
Man_cit_g_nlp_02584	Man_cit	Amphilophus citrinellus	GL Managua	#50C878	-0.0736	0.0699
Man_cit_g_nlp_03043	Man_cit	Amphilophus citrinellus	GL Managua	#50C878	-0.0966	0.1074
Man_cit_g_nlp_03926	Man_cit	Amphilophus citrinellus	GL Managua	#50C878	-0.0912	0.1306
Man_cit_g_nlp_07740	Man_cit	Amphilophus citrinellus	GL Managua	#50C878	-0.0867	0.1069
Man_cit_g_nlp_07741	Man_cit	Amphilophus citrinellus	GL Managua	#50C878	-0.0813	0.0492
Man_cit_g_nlp_13376	Man_cit	Amphilophus citrinellus	GL Managua	#50C878	-0.0733	0.0347
Man_cit_g_nlp_13460	Man_cit	Amphilophus citrinellus	GL Managua	#50C878	-0.0993	0.1259
Man_cit_g_nlp_13946	Man_cit	Amphilophus citrinellus	GL Managua	#50C878	-0.1116	0.1661
Man_cit_g_nlp_13947	Man_cit	Amphilophus citrinellus	GL Managua	#50C878	-0.0959	0.1358
Man_cit_g_nlp_14025	Man_cit	Amphilophus citrinellus	GL Managua	#50C878	-0.0694	0.0552
Man_cit_g_nlp_14026	Man_cit	Amphilophus citrinellus	GL Managua	#50C878	-0.1013	0.1627
Man_cit_g_nlp_14029	Man_cit	Amphilophus citrinellus	GL Managua	#50C878	-0.0582	0.013
Man_lab_d_lip_02404	Man_lab	Amphilophus labiatus	GL Managua	#00581A	0.1438	0.0337
Man_lab_d_lip_02582	Man_lab	Amphilophus labiatus	GL Managua	#00581A	0.1606	0.0456
Man_lab_d_lip_02583	Man_lab	Amphilophus labiatus	GL Managua	#00581A	0.1533	0.04
Man_lab_d_lip_05002	Man_lab	Amphilophus labiatus	GL Managua	#00581A	0.1536	0.0226
Man_lab_d_lip_05249	Man_lab	Amphilophus labiatus	GL Managua	#00581A	-0.0234	-0.1338
Man_lab_d_lip_05251	Man_lab	Amphilophus labiatus	GL Managua	#00581A	0.0045	-0.1395
Man_lab_d_lip_05335	Man_lab	Amphilophus labiatus	GL Managua	#00581A	-0.0254	-0.1352
Man_lab_d_lip_05598	Man_lab	Amphilophus labiatus	GL Managua	#00581A	-0.0201	-0.1432
Man_lab_d_lip_05600	Man_lab	Amphilophus labiatus	GL Managua	#00581A	0.1479	0.0434
Man_lab_d_lip_05816	Man_lab	Amphilophus labiatus	GL Managua	#00581A	0.1513	0.0303
Man_lab_d_lip_05819	Man_lab	Amphilophus labiatus	GL Managua	#00581A	0.1464	0.0408
Man_lab_d_lip_05825	Man_lab	Amphilophus labiatus	GL Managua	#00581A	0.1587	0.0393
Man_lab_d_lip_13345	Man_lab	Amphilophus labiatus	GL Managua	#00581A	0.1427	0.0463
Man_lab_d_lip_13346	Man_lab	Amphilophus labiatus	GL Managua	#00581A	0.1516	0.0193
Man_lab_d_lip_13348	Man_lab	Amphilophus labiatus	GL Managua	#00581A	-0.0161	-0.1407
Man_lab_d_lip_13351	Man_lab	Amphilophus labiatus	GL Managua	#00581A	0.1433	0.0302
Man_lab_d_lip_13356	Man_lab	Amphilophus labiatus	GL Managua	#00581A	-0.0012	-0.152
Man_lab_d_lip_13357	Man_lab	Amphilophus labiatus	GL Managua	#00581A	-0.0134	-0.1436
Man_lab_d_lip_13360	Man_lab	Amphilophus labiatus	GL Managua	#00581A	0.075	-0.0348
Man_lab_d_lip_13933	Man_lab	Amphilophus labiatus	GL Managua	#00581A	-0.01	-0.1258
Man_lab_d_lip_13936	Man_lab	Amphilophus labiatus	GL Managua	#00581A	0.1525	0.0447
Man_lab_d_lip_14027	Man_lab	Amphilophus labiatus	GL Managua	#00581A	0.1507	0.0443
Man_lab_d_lip_14598	Man_lab	Amphilophus labiatus	GL Managua	#00581A	0.1531	0.0464
Man_lab_g_lip_13361	Man_lab	Amphilophus labiatus	GL Managua	#00581A	-0.0028	-0.0943
Man_lab_g_lip_13362	Man_lab	Amphilophus labiatus	GL Managua	#00581A	0.0026	-0.1159
Mas_cit_d_lip_00033	Mas_cit	Amphilophus cf. citrinellus	CL Masaya	#F5DEB3	-0.048	0.0298
Mas_cit_d_lip_03497	Mas_cit	Amphilophus cf. citrinellus	CL Masaya	#F5DEB3	-0.0371	0.0234
Mas_cit_d_lip_03516	Mas_cit	Amphilophus cf. citrinellus	CL Masaya	#F5DEB3	-0.0447	0.0165
Mas_cit_d_lip_13896	Mas_cit	Amphilophus cf. citrinellus	CL Masaya	#F5DEB3	0.0387	0.0625
Mas_cit_d_lip_14154	Mas_cit	Amphilophus cf. citrinellus	CL Masaya	#F5DEB3	0.0791	-0.019
Mas_cit_d_lip_14156	Mas_cit	Amphilophus cf. citrinellus	CL Masaya	#F5DEB3	-0.0386	0.0351
Mas_cit_d_lip_19434	Mas_cit	Amphilophus cf. citrinellus	CL Masaya	#F5DEB3	-0.0056	0.0552
Mas_cit_d_nlp_00034	Mas_cit	Amphilophus cf. citrinellus	CL Masaya	#F5DEB3	-0.0665	0.0195
Mas_cit_d_nlp_02508	Mas_cit	Amphilophus cf. citrinellus	CL Masaya	#F5DEB3	-0.081	0.0472
Mas_cit_d_nlp_03886	Mas_cit	Amphilophus cf. citrinellus	CL Masaya	#F5DEB3	-0.073	0.0226
Mas_cit_d_nlp_03887	Mas_cit	Amphilophus cf. citrinellus	CL Masaya	#F5DEB3	-0.0719	0.0316
Mas_cit_d_nlp_03889	Mas_cit	Amphilophus cf. citrinellus	CL Masaya	#F5DEB3	-0.0744	0.0123
Mas_cit_d_nlp_13917	Mas_cit	Amphilophus cf. citrinellus	CL Masaya	#F5DEB3	-0.09	0.0395
Mas_cit_d_nlp_13922	Mas_cit	Amphilophus cf. citrinellus	CL Masaya	#F5DEB3	-0.0715	0.0516
Mas_cit_d_nlp_14146	Mas_cit	Amphilophus cf. citrinellus	CL Masaya	#F5DEB3	-0.079	0.0541
Mas_cit_d_nlp_19404	Mas_cit	Amphilophus cf. citrinellus	CL Masaya	#F5DEB3	-0.0703	0.0355
Mas_cit_d_nlp_19429	Mas_cit	Amphilophus cf. citrinellus	CL Masaya	#F5DEB3	-0.0796	0.0437
Mas_cit_d_nlp_19431	Mas_cit	Amphilophus cf. citrinellus	CL Masaya	#F5DEB3	-0.0764	0.0608
Mas_cit_d_nlp_19456	Mas_cit	Amphilophus cf. citrinellus	CL Masaya	#F5DEB3	-0.0679	0.0414
Mas_cit_d_nlp_19459	Mas_cit	Amphilophus cf. citrinellus	CL Masaya	#F5DEB3	-0.0883	0.056
Mas_cit_g_lip_02499	Mas_cit	Amphilophus cf. citrinellus	CL Masaya	#F5DEB3	0.0119	0.0146
Mas_cit_g_lip_02500	Mas_cit	Amphilophus cf. citrinellus	CL Masaya	#F5DEB3	0.1094	-0.1054
Mas_cit_g_lip_02501	Mas_cit	Amphilophus cf. citrinellus	CL Masaya	#F5DEB3	0.2641	0.0193
Mas_cit_g_lip_02502	Mas_cit	Amphilophus cf. citrinellus	CL Masaya	#F5DEB3	0.2579	0.0142
Mas_cit_g_lip_07577	Mas_cit	Amphilophus cf. citrinellus	CL Masaya	#F5DEB3	0.1805	-0.0489
Mas_cit_g_lip_13895	Mas_cit	Amphilophus cf. citrinellus	CL Masaya	#F5DEB3	0.2222	0.039
Mas_cit_g_lip_13902	Mas_cit	Amphilophus cf. citrinellus	CL Masaya	#F5DEB3	-0.0359	-0.0546
Mas_cit_g_lip_13903	Mas_cit	Amphilophus cf. citrinellus	CL Masaya	#F5DEB3	0.2472	0.0157
Mas_cit_g_lip_13911	Mas_cit	Amphilophus cf. citrinellus	CL Masaya	#F5DEB3	0.0901	-0.1761
Mas_cit_g_lip_13912	Mas_cit	Amphilophus cf. citrinellus	CL Masaya	#F5DEB3	-0.0843	-0.3793
Mas_cit_g_lip_14145	Mas_cit	Amphilophus cf. citrinellus	CL Masaya	#F5DEB3	-0.0142	0.0394
Mas_cit_g_lip_14150	Mas_cit	Amphilophus cf. citrinellus	CL Masaya	#F5DEB3	0.2231	0.0195
Mas_cit_g_lip_14155	Mas_cit	Amphilophus cf. citrinellus	CL Masaya	#F5DEB3	0.0829	0.05
Mas_cit_g_nlp_02469	Mas_cit	Amphilophus cf. citrinellus	CL Masaya	#F5DEB3	-0.0744	0.0337
Mas_cit_g_nlp_02470	Mas_cit	Amphilophus cf. citrinellus	CL Masaya	#F5DEB3	-0.0624	0.0122
Mas_cit_g_nlp_02503	Mas_cit	Amphilophus cf. citrinellus	CL Masaya	#F5DEB3	-0.0578	0.0272
Mas_cit_g_nlp_03496	Mas_cit	Amphilophus cf. citrinellus	CL Masaya	#F5DEB3	-0.08	0.0392
Mas_cit_g_nlp_13910	Mas_cit	Amphilophus cf. citrinellus	CL Masaya	#F5DEB3	-0.062	0.0501
Mas_cit_g_nlp_14191	Mas_cit	Amphilophus cf. citrinellus	CL Masaya	#F5DEB3	-0.0844	-0.3617
Mas_cit_g_nlp_14722	Mas_cit	Amphilophus cf. citrinellus	CL Masaya	#F5DEB3	-0.0863	0.0348
Nic_cit_d_nlp_00834	Nic_cit	Amphilophus citrinellus	GL Nicaragua	#FF88F9	0.0708	0.0233
Nic_cit_d_nlp_00836	Nic_cit	Amphilophus citrinellus	GL Nicaragua	#FF88F9	0.1088	-0.0396
Nic_cit_d_nlp_02536	Nic_cit	Amphilophus citrinellus	GL Nicaragua	#FF88F9	0.0819	-0.0176
Nic_cit_d_nlp_02537	Nic_cit	Amphilophus citrinellus	GL Nicaragua	#FF88F9	0.1133	-0.0353
Nic_cit_d_nlp_03186	Nic_cit	Amphilophus citrinellus	GL Nicaragua	#FF88F9	0.1028	-0.0144
Nic_cit_d_nlp_03304	Nic_cit	Amphilophus citrinellus	GL Nicaragua	#FF88F9	0.1074	0.0019
Nic_cit_d_nlp_03683	Nic_cit	Amphilophus citrinellus	GL Nicaragua	#FF88F9	0.0836	0.0807
Nic_cit_d_nlp_03685	Nic_cit	Amphilophus citrinellus	GL Nicaragua	#FF88F9	0.0863	0.0134
Nic_cit_d_nlp_03702	Nic_cit	Amphilophus citrinellus	GL Nicaragua	#FF88F9	0.0739	-0.0123
Nic_cit_d_nlp_05656	Nic_cit	Amphilophus citrinellus	GL Nicaragua	#FF88F9	0.0955	-0.0254
Nic_cit_d_nlp_05766	Nic_cit	Amphilophus citrinellus	GL Nicaragua	#FF88F9	0.0922	0.0554
Nic_cit_d_nlp_07747	Nic_cit	Amphilophus citrinellus	GL Nicaragua	#FF88F9	0.0873	-0.0335
Nic_cit_g_nlp_00850	Nic_cit	Amphilophus citrinellus	GL Nicaragua	#FF88F9	0.1138	-0.0174
Nic_cit_g_nlp_02524	Nic_cit	Amphilophus citrinellus	GL Nicaragua	#FF88F9	0.1019	-0.0567
Nic_cit_g_nlp_02525	Nic_cit	Amphilophus citrinellus	GL Nicaragua	#FF88F9	0.1066	-0.0209
Nic_cit_g_nlp_02526	Nic_cit	Amphilophus citrinellus	GL Nicaragua	#FF88F9	0.0946	-0.013
Nic_cit_g_nlp_02527	Nic_cit	Amphilophus citrinellus	GL Nicaragua	#FF88F9	0.1197	-0.0325
Nic_cit_g_nlp_02528	Nic_cit	Amphilophus citrinellus	GL Nicaragua	#FF88F9	0.1263	-0.0425
Nic_cit_g_nlp_04003	Nic_cit	Amphilophus citrinellus	GL Nicaragua	#FF88F9	0.0952	-0.0256
Nic_cit_g_nlp_05794	Nic_cit	Amphilophus citrinellus	GL Nicaragua	#FF88F9	0.0303	-0.0302
Nic_cit_g_nlp_05810	Nic_cit	Amphilophus citrinellus	GL Nicaragua	#FF88F9	0.0962	0.0033
Nic_cit_g_nlp_13775	Nic_cit	Amphilophus citrinellus	GL Nicaragua	#FF88F9	0.1124	-0.0034
Nic_cit_g_nlp_13776	Nic_cit	Amphilophus citrinellus	GL Nicaragua	#FF88F9	0.1241	-0.0498
Nic_cit_g_nlp_13778	Nic_cit	Amphilophus citrinellus	GL Nicaragua	#FF88F9	0.1056	-0.0001
Nic_lab_d_lip_02515	Nic_lab	Amphilophus labiatus	GL Nicaragua	#835BB2	-0.137	-0.0527
Nic_lab_d_lip_02516	Nic_lab	Amphilophus labiatus	GL Nicaragua	#835BB2	-0.1395	-0.0557
Nic_lab_d_lip_02518	Nic_lab	Amphilophus labiatus	GL Nicaragua	#835BB2	-0.138	-0.0729
Nic_lab_d_lip_02535	Nic_lab	Amphilophus labiatus	GL Nicaragua	#835BB2	-0.0128	0.0026
Nic_lab_d_lip_03680	Nic_lab	Amphilophus labiatus	GL Nicaragua	#835BB2	-0.0557	0.4387
Nic_lab_d_lip_03681	Nic_lab	Amphilophus labiatus	GL Nicaragua	#835BB2	-0.0505	0.4623
Nic_lab_d_lip_05757	Nic_lab	Amphilophus labiatus	GL Nicaragua	#835BB2	-0.1176	-0.0571
Nic_lab_d_lip_12607	Nic_lab	Amphilophus labiatus	GL Nicaragua	#835BB2	0.007	0.0749
Nic_lab_d_lip_14001	Nic_lab	Amphilophus labiatus	GL Nicaragua	#835BB2	-0.1023	-0.0148
Nic_lab_d_lip_14003	Nic_lab	Amphilophus labiatus	GL Nicaragua	#835BB2	-0.1325	-0.0253
Nic_lab_d_lip_14005	Nic_lab	Amphilophus labiatus	GL Nicaragua	#835BB2	-0.1234	-0.0198
Nic_lab_d_lip_19553	Nic_lab	Amphilophus labiatus	GL Nicaragua	#835BB2	-0.1121	-0.0565
Nic_lab_g_lip_02520	Nic_lab	Amphilophus labiatus	GL Nicaragua	#835BB2	-0.1146	-0.0356
Nic_lab_g_lip_02521	Nic_lab	Amphilophus labiatus	GL Nicaragua	#835BB2	-0.0939	-0.0214
Nic_lab_g_lip_02568	Nic_lab	Amphilophus labiatus	GL Nicaragua	#835BB2	-0.1229	-0.0526
Nic_lab_g_lip_02572	Nic_lab	Amphilophus labiatus	GL Nicaragua	#835BB2	-0.1096	-0.0457
Nic_lab_g_lip_03028	Nic_lab	Amphilophus labiatus	GL Nicaragua	#835BB2	-0.0849	-0.0179
Nic_lab_g_lip_03289	Nic_lab	Amphilophus labiatus	GL Nicaragua	#835BB2	-0.0974	-0.0307
Nic_lab_g_lip_05628	Nic_lab	Amphilophus labiatus	GL Nicaragua	#835BB2	-0.0901	-0.0165
Nic_lab_g_lip_13768	Nic_lab	Amphilophus labiatus	GL Nicaragua	#835BB2	-0.1075	-0.0318
Nic_lab_g_lip_13769	Nic_lab	Amphilophus labiatus	GL Nicaragua	#835BB2	-0.0856	-0.0051
Nic_lab_g_lip_13771	Nic_lab	Amphilophus labiatus	GL Nicaragua	#835BB2	-0.1132	-0.0225
Nic_lab_g_lip_14000	Nic_lab	Amphilophus labiatus	GL Nicaragua	#835BB2	-0.1066	-0.0259
Nic_lab_g_lip_14637	Nic_lab	Amphilophus labiatus	GL Nicaragua	#835BB2	-0.0922	-0.0251
Tsc_cit_d_nlp_07789	Tsc_cit	Amphilophus cf. citrinellus	CL Tiscapa	#8B7355	0.3098	0.0909
Tsc_cit_d_nlp_07790	Tsc_cit	Amphilophus cf. citrinellus	CL Tiscapa	#8B7355	-0.09	-0.1716
Tsc_cit_d_nlp_07791	Tsc_cit	Amphilophus cf. citrinellus	CL Tiscapa	#8B7355	0.0202	0.2075
Tsc_cit_d_nlp_07792	Tsc_cit	Amphilophus cf. citrinellus	CL Tiscapa	#8B7355	-0.2704	0.1222
Tsc_cit_d_nlp_07796	Tsc_cit	Amphilophus cf. citrinellus	CL Tiscapa	#8B7355	-0.2663	0.1055
Tsc_cit_d_nlp_07797	Tsc_cit	Amphilophus cf. citrinellus	CL Tiscapa	#8B7355	0.0295	0.2157
Tsc_cit_d_nlp_07798	Tsc_cit	Amphilophus cf. citrinellus	CL Tiscapa	#8B7355	0.3589	0.4463
Tsc_cit_d_nlp_07799	Tsc_cit	Amphilophus cf. citrinellus	CL Tiscapa	#8B7355	-0.0914	-0.1291
Tsc_cit_d_nlp_07801	Tsc_cit	Amphilophus cf. citrinellus	CL Tiscapa	#8B7355	-0.2817	0.0978
Tsc_cit_d_nlp_07802	Tsc_cit	Amphilophus cf. citrinellus	CL Tiscapa	#8B7355	-0.278	0.1037
Tsc_cit_d_nlp_07803	Tsc_cit	Amphilophus cf. citrinellus	CL Tiscapa	#8B7355	-0.0941	-0.1818
Tsc_cit_d_nlp_07806	Tsc_cit	Amphilophus cf. citrinellus	CL Tiscapa	#8B7355	-0.2593	0.0568
Tsc_cit_d_nlp_07807	Tsc_cit	Amphilophus cf. citrinellus	CL Tiscapa	#8B7355	-0.1026	-0.1762
Tsc_cit_d_nlp_07808	Tsc_cit	Amphilophus cf. citrinellus	CL Tiscapa	#8B7355	-0.2692	0.1077
Tsc_cit_d_nlp_07809	Tsc_cit	Amphilophus cf. citrinellus	CL Tiscapa	#8B7355	0.304	0.3072
Tsc_cit_d_nlp_07810	Tsc_cit	Amphilophus cf. citrinellus	CL Tiscapa	#8B7355	0.2713	0.0398
Tsc_cit_d_nlp_13881	Tsc_cit	Amphilophus cf. citrinellus	CL Tiscapa	#8B7355	0.1246	-0.4483
Tsc_cit_d_nlp_13882	Tsc_cit	Amphilophus cf. citrinellus	CL Tiscapa	#8B7355	0.1606	-0.3307
Tsc_cit_d_nlp_13885	Tsc_cit	Amphilophus cf. citrinellus	CL Tiscapa	#8B7355	0.1968	-0.3264
Tsc_cit_d_nlp_13887	Tsc_cit	Amphilophus cf. citrinellus	CL Tiscapa	#8B7355	0.2272	-0.1369
Xil_ama_d_ben_07661	Xil_ama	Amphilophus amarillo	CL Xiloá	#7BAFD4	0.115	0.0426
Xil_ama_d_ben_07666	Xil_ama	Amphilophus amarillo	CL Xiloá	#7BAFD4	0.1202	0.0529
Xil_ama_d_ben_07667	Xil_ama	Amphilophus amarillo	CL Xiloá	#7BAFD4	0.1172	0.0468
Xil_ama_d_ben_13025	Xil_ama	Amphilophus amarillo	CL Xiloá	#7BAFD4	0.1147	0.0496
Xil_ama_d_ben_13039	Xil_ama	Amphilophus amarillo	CL Xiloá	#7BAFD4	0.1143	0.0461
Xil_ama_d_ben_13091	Xil_ama	Amphilophus amarillo	CL Xiloá	#7BAFD4	0.1109	0.0365
Xil_ama_d_ben_13185	Xil_ama	Amphilophus amarillo	CL Xiloá	#7BAFD4	0.1203	0.046
Xil_ama_d_ben_13268	Xil_ama	Amphilophus amarillo	CL Xiloá	#7BAFD4	0.1097	0.0467
Xil_ama_d_ben_13636	Xil_ama	Amphilophus amarillo	CL Xiloá	#7BAFD4	0.1177	0.048
Xil_ama_d_ben_13637	Xil_ama	Amphilophus amarillo	CL Xiloá	#7BAFD4	0.1128	0.0329
Xil_ama_d_ben_13638	Xil_ama	Amphilophus amarillo	CL Xiloá	#7BAFD4	0.1066	0.0452
Xil_ama_d_ben_17973	Xil_ama	Amphilophus amarillo	CL Xiloá	#7BAFD4	0.1179	0.0476
Xil_ama_d_ben_17974	Xil_ama	Amphilophus amarillo	CL Xiloá	#7BAFD4	0.1138	0.0449
Xil_ama_d_ben_17985	Xil_ama	Amphilophus amarillo	CL Xiloá	#7BAFD4	0.123	0.0534
Xil_ama_d_ben_19033	Xil_ama	Amphilophus amarillo	CL Xiloá	#7BAFD4	0.1155	0.0434
Xil_ama_d_ben_19034	Xil_ama	Amphilophus amarillo	CL Xiloá	#7BAFD4	0.1166	0.0491
Xil_ama_d_ben_19035	Xil_ama	Amphilophus amarillo	CL Xiloá	#7BAFD4	0.1182	0.0563
Xil_ama_d_ben_19315	Xil_ama	Amphilophus amarillo	CL Xiloá	#7BAFD4	0.1124	0.0466
Xil_ama_d_ben_19481	Xil_ama	Amphilophus amarillo	CL Xiloá	#7BAFD4	0.1184	0.0524
Xil_ama_d_ben_19482	Xil_ama	Amphilophus amarillo	CL Xiloá	#7BAFD4	0.1232	0.0451
Xil_ama_d_ben_19503	Xil_ama	Amphilophus amarillo	CL Xiloá	#7BAFD4	0.1182	0.0482
Xil_sag_d_lim_00535	Xil_sag	Amphilophus sagittae	CL Xiloá	#0BB5FF	-0.0576	-0.0805
Xil_sag_d_lim_00862	Xil_sag	Amphilophus sagittae	CL Xiloá	#0BB5FF	-0.0572	-0.0962
Xil_sag_d_lim_00878	Xil_xxx	Amphilophus spp. (hybrid)	CL Xiloá	#FFFFFF	-0.0647	0.0312
Xil_sag_d_lim_00879	Xil_sag	Amphilophus sagittae	CL Xiloá	#0BB5FF	-0.0679	-0.0895
Xil_sag_d_lim_00882	Xil_xxx	Amphilophus spp. (hybrid)	CL Xiloá	#FFFFFF	-0.0571	0.0557
Xil_sag_d_lim_00884	Xil_sag	Amphilophus sagittae	CL Xiloá	#0BB5FF	-0.063	-0.0945
Xil_sag_d_lim_07639	Xil_sag	Amphilophus sagittae	CL Xiloá	#0BB5FF	-0.0821	-0.0558
Xil_sag_d_lim_07710	Xil_sag	Amphilophus sagittae	CL Xiloá	#0BB5FF	-0.0823	-0.0609
Xil_sag_d_lim_07785	Xil_sag	Amphilophus sagittae	CL Xiloá	#0BB5FF	-0.0709	-0.0968
Xil_sag_d_lim_13008	Xil_sag	Amphilophus sagittae	CL Xiloá	#0BB5FF	-0.0627	-0.0933
Xil_sag_d_lim_13032	Xil_sag	Amphilophus sagittae	CL Xiloá	#0BB5FF	-0.0652	-0.0702
Xil_sag_d_lim_13065	Xil_sag	Amphilophus sagittae	CL Xiloá	#0BB5FF	-0.0683	-0.098
Xil_sag_d_lim_13066	Xil_sag	Amphilophus sagittae	CL Xiloá	#0BB5FF	-0.0601	-0.1028
Xil_sag_d_lim_13067	Xil_sag	Amphilophus sagittae	CL Xiloá	#0BB5FF	-0.0625	-0.0918
Xil_sag_d_lim_13070	Xil_sag	Amphilophus sagittae	CL Xiloá	#0BB5FF	-0.0584	-0.0943
Xil_sag_d_lim_13166	Xil_sag	Amphilophus sagittae	CL Xiloá	#0BB5FF	-0.0656	-0.0925
Xil_sag_d_lim_13173	Xil_sag	Amphilophus sagittae	CL Xiloá	#0BB5FF	-0.0662	-0.0885
Xil_sag_d_lim_17976	Xil_sag	Amphilophus sagittae	CL Xiloá	#0BB5FF	-0.0778	-0.0617
Xil_sag_d_lim_19498	Xil_sag	Amphilophus sagittae	CL Xiloá	#0BB5FF	-0.0766	-0.0677
Xil_sag_g_lim_07709	Xil_sag	Amphilophus sagittae	CL Xiloá	#0BB5FF	-0.0784	-0.0499
Xil_sag_g_lim_07786	Xil_sag	Amphilophus sagittae	CL Xiloá	#0BB5FF	-0.0795	-0.0642
Xil_sag_g_lim_13137	Xil_sag	Amphilophus sagittae	CL Xiloá	#0BB5FF	-0.0796	-0.0399
Xil_sag_g_lim_17980	Xil_sag	Amphilophus sagittae	CL Xiloá	#0BB5FF	-0.0797	-0.0374
Xil_vir_d_ben_00539	Xil_xxx	Amphilophus spp. (hybrid)	CL Xiloá	#FFFFFF	0.0242	-0.0857
Xil_vir_d_ben_00877	Xil_vir	Amphilophus viridis	CL Xiloá	#091F92	0.0464	-0.0375
Xil_vir_d_ben_01247	Xil_vir	Amphilophus viridis	CL Xiloá	#091F92	0.0631	-0.0791
Xil_vir_d_ben_01254	Xil_vir	Amphilophus viridis	CL Xiloá	#091F92	0.0701	-0.0827
Xil_vir_d_ben_01263	Xil_vir	Amphilophus viridis	CL Xiloá	#091F92	0.0781	-0.0815
Xil_vir_d_ben_13014	Xil_vir	Amphilophus viridis	CL Xiloá	#091F92	0.088	-0.0859
Xil_vir_d_ben_13016	Xil_vir	Amphilophus viridis	CL Xiloá	#091F92	0.0692	-0.078
Xil_vir_d_ben_13051	Xil_vir	Amphilophus viridis	CL Xiloá	#091F92	0.0769	-0.0846
Xil_vir_d_ben_13075	Xil_vir	Amphilophus viridis	CL Xiloá	#091F92	0.0711	-0.0863
Xil_vir_d_ben_13076	Xil_vir	Amphilophus viridis	CL Xiloá	#091F92	0.0667	-0.0791
Xil_vir_d_ben_13079	Xil_vir	Amphilophus viridis	CL Xiloá	#091F92	0.0758	-0.088
Xil_vir_d_ben_13080	Xil_vir	Amphilophus viridis	CL Xiloá	#091F92	0.076	-0.0805
Xil_vir_d_ben_13109	Xil_vir	Amphilophus viridis	CL Xiloá	#091F92	0.0699	-0.0807
Xil_vir_d_ben_13178	Xil_vir	Amphilophus viridis	CL Xiloá	#091F92	0.0654	-0.0857
Xil_vir_d_ben_13180	Xil_vir	Amphilophus viridis	CL Xiloá	#091F92	0.0629	-0.0744
Xil_vir_d_ben_19317	Xil_xxx	Amphilophus spp. (hybrid)	CL Xiloá	#FFFFFF	0.0279	-0.0391
Xil_vir_d_ben_19319	Xil_vir	Amphilophus viridis	CL Xiloá	#091F92	0.0746	-0.0654
Xil_vir_d_ben_19323	Xil_vir	Amphilophus viridis	CL Xiloá	#091F92	0.0736	-0.0668
Xil_vir_d_ben_19494	Xil_vir	Amphilophus viridis	CL Xiloá	#091F92	0.0656	-0.0755
Xil_xil_d_ben_00870	Xil_xxx	Amphilophus spp. (hybrid)	CL Xiloá	#FFFFFF	-0.0713	0.0461
Xil_xil_d_ben_00872	Xil_xil	Amphilophus xiloaensis	CL Xiloá	#4876FF	-0.0636	0.097
Xil_xil_d_ben_00874	Xil_xil	Amphilophus xiloaensis	CL Xiloá	#4876FF	-0.0621	0.1379
Xil_xil_d_ben_00880	Xil_xil	Amphilophus xiloaensis	CL Xiloá	#4876FF	-0.06	0.1069
Xil_xil_d_ben_00881	Xil_xxx	Amphilophus spp. (hybrid)	CL Xiloá	#FFFFFF	-0.0529	0.0878
Xil_xil_d_ben_00902	Xil_xxx	Amphilophus spp. (hybrid)	CL Xiloá	#FFFFFF	-0.0711	0.0379
Xil_xil_d_ben_00915	Xil_xxx	Amphilophus spp. (hybrid)	CL Xiloá	#FFFFFF	-0.0639	0.0195
Xil_xil_d_ben_07648	Xil_xxx	Amphilophus spp. (hybrid)	CL Xiloá	#FFFFFF	-0.0696	0.0412
Xil_xil_d_ben_07653	Xil_xxx	Amphilophus spp. (hybrid)	CL Xiloá	#FFFFFF	-0.0639	0.0321
Xil_xil_d_ben_07656	Xil_xxx	Amphilophus spp. (hybrid)	CL Xiloá	#FFFFFF	-0.0634	0.05
Xil_xil_d_ben_13034	Xil_sag	Amphilophus sagittae	CL Xiloá	#0BB5FF	-0.0703	-0.0325
Xil_xil_d_ben_13113	Xil_xxx	Amphilophus spp. (hybrid)	CL Xiloá	#FFFFFF	-0.0678	0.0197
Xil_xil_d_ben_13152	Xil_xil	Amphilophus xiloaensis	CL Xiloá	#4876FF	-0.0545	0.134
Xil_xil_d_ben_13275	Xil_xxx	Amphilophus spp. (hybrid)	CL Xiloá	#FFFFFF	-0.0677	-0.0151
Xil_xil_d_ben_13426	Xil_xxx	Amphilophus spp. (hybrid)	CL Xiloá	#FFFFFF	-0.0607	0.0203
Xil_xil_d_ben_13446	Xil_sag	Amphilophus sagittae	CL Xiloá	#0BB5FF	-0.0628	-0.055
Xil_xil_d_ben_17975	Xil_xil	Amphilophus xiloaensis	CL Xiloá	#4876FF	-0.0588	0.114
Xil_xil_d_ben_19484	Xil_sag	Amphilophus sagittae	CL Xiloá	#0BB5FF	-0.0806	-0.0583
Xil_xil_d_ben_19493	Xil_sag	Amphilophus sagittae	CL Xiloá	#0BB5FF	-0.0763	-0.0514
Xil_xil_d_ben_19501	Xil_xil	Amphilophus xiloaensis	CL Xiloá	#4876FF	-0.0632	0.1108
Xil_xil_g_ben_00869	Xil_xil	Amphilophus xiloaensis	CL Xiloá	#4876FF	-0.0633	0.1338
Xil_xil_g_ben_00871	Xil_xil	Amphilophus xiloaensis	CL Xiloá	#4876FF	-0.0655	0.1354
Xil_xil_g_ben_00873	Xil_xil	Amphilophus xiloaensis	CL Xiloá	#4876FF	-0.0678	0.1303
Xil_xil_g_ben_00875	Xil_xil	Amphilophus xiloaensis	CL Xiloá	#4876FF	-0.0662	0.1202
Xil_xil_g_ben_01239	Xil_xil	Amphilophus xiloaensis	CL Xiloá	#4876FF	-0.0655	0.1076
Xil_xil_g_ben_03841	Xil_xil	Amphilophus xiloaensis	CL Xiloá	#4876FF	-0.0583	0.1049
Xil_xil_g_ben_13154	Xil_xil	Amphilophus xiloaensis	CL Xiloá	#4876FF	-0.0617	0.1251
Xil_xil_g_ben_13262	Xil_xil	Amphilophus xiloaensis	CL Xiloá	#4876FF	-0.0644	0.135
Xil_xil_g_ben_13408	Xil_xil	Amphilophus xiloaensis	CL Xiloá	#4876FF	-0.0646	0.1424
Xil_xil_g_ben_13413	Xil_xil	Amphilophus xiloaensis	CL Xiloá	#4876FF	-0.0662	0.1349
Xil_xil_g_ben_17981	Xil_sag	Amphilophus sagittae	CL Xiloá	#0BB5FF	-0.0825	-0.0552
Xil_xil_g_ben_19488	Xil_sag	Amphilophus sagittae	CL Xiloá	#0BB5FF	-0.0808	-0.0548

## Sheet: Ext. Data Fig.1k
Sample_name	Group_short	Species	Lake	Color_species	PC1_Lake_Specific	PC2_Lake_Specific
Apo_cl2_d_ben_01074	Apo_ast	Amphilophus astorquii	CL Apoyo	#FF9FB8	0.0052	0.0196
Apo_cl2_d_ben_01076	Apo_ast	Amphilophus astorquii	CL Apoyo	#FF9FB8	0.0072	0.0199
Apo_cl2_d_ben_01100	Apo_ast	Amphilophus astorquii	CL Apoyo	#FF9FB8	0.0007	0.0185
Apo_cl2_d_ben_01101	Apo_ast	Amphilophus astorquii	CL Apoyo	#FF9FB8	0.0036	0.019
Apo_cl2_d_ben_01102	Apo_ast	Amphilophus astorquii	CL Apoyo	#FF9FB8	0.0047	0.0198
Apo_cl2_d_ben_01103	Apo_ast	Amphilophus astorquii	CL Apoyo	#FF9FB8	0.0035	0.0205
Apo_cl2_d_ben_03979	Apo_ast	Amphilophus astorquii	CL Apoyo	#FF9FB8	0.0135	0.0275
Apo_cl2_d_ben_07674	Apo_ast	Amphilophus astorquii	CL Apoyo	#FF9FB8	0.0025	0.0193
Apo_cl2_d_ben_07682	Apo_ast	Amphilophus astorquii	CL Apoyo	#FF9FB8	0.0017	0.0244
Apo_cl2_d_ben_07683	Apo_ast	Amphilophus astorquii	CL Apoyo	#FF9FB8	0.0051	0.0156
Apo_cl2_d_ben_12407	Apo_ast	Amphilophus astorquii	CL Apoyo	#FF9FB8	0.0047	0.0186
Apo_cl2_d_ben_12451	Apo_ast	Amphilophus astorquii	CL Apoyo	#FF9FB8	0.0065	0.0212
Apo_cl2_d_ben_12494	Apo_ast	Amphilophus astorquii	CL Apoyo	#FF9FB8	0.0161	0.023
Apo_cl2_d_ben_12521	Apo_ast	Amphilophus astorquii	CL Apoyo	#FF9FB8	0.0048	0.0195
Apo_cl2_d_ben_13695	Apo_ast	Amphilophus astorquii	CL Apoyo	#FF9FB8	0.0054	0.0212
Apo_cl2_d_ben_13727	Apo_ast	Amphilophus astorquii	CL Apoyo	#FF9FB8	0.0064	0.0178
Apo_cl2_d_ben_13732	Apo_ast	Amphilophus astorquii	CL Apoyo	#FF9FB8	0.0107	0.0233
Apo_cl2_d_ben_18030	Apo_ast	Amphilophus astorquii	CL Apoyo	#FF9FB8	0.0245	0.0276
Apo_cl2_d_ben_18449	Apo_ast	Amphilophus astorquii	CL Apoyo	#FF9FB8	0.0238	0.0268
Apo_cl2_d_ben_19353	Apo_ast	Amphilophus astorquii	CL Apoyo	#FF9FB8	0.0216	0.0291
Apo_cl2_d_ben_19361	Apo_ast	Amphilophus astorquii	CL Apoyo	#FF9FB8	0.0037	0.0213
Apo_cl2_d_ben_19362	Apo_ast	Amphilophus astorquii	CL Apoyo	#FF9FB8	0.0007	0.02
Apo_cl2_g_ben_18446	Apo_ast	Amphilophus astorquii	CL Apoyo	#FF9FB8	0.0038	0.0244
Apo_cl3_d_ben_01234	Apo_cha	Amphilophus chancho	CL Apoyo	#ED1D40	0.025	0.1362
Apo_cl3_d_ben_03977	Apo_cha	Amphilophus chancho	CL Apoyo	#ED1D40	0.0349	0.1071
Apo_cl3_d_ben_05663	Apo_cha	Amphilophus chancho	CL Apoyo	#ED1D40	0.0285	0.1355
Apo_cl3_d_ben_05664	Apo_cha	Amphilophus chancho	CL Apoyo	#ED1D40	0.0273	0.1336
Apo_cl3_d_ben_05665	Apo_cha	Amphilophus chancho	CL Apoyo	#ED1D40	0.0262	0.1369
Apo_cl3_d_ben_05666	Apo_xxx	Amphilophus spp. (hybrid)	CL Apoyo	#FFFFFF	0.0076	0.0844
Apo_cl3_d_ben_05667	Apo_cha	Amphilophus chancho	CL Apoyo	#ED1D40	0.0254	0.1313
Apo_cl3_d_ben_07670	Apo_xxx	Amphilophus spp. (hybrid)	CL Apoyo	#FFFFFF	0.0184	0.1096
Apo_cl3_d_ben_07690	Apo_xxx	Amphilophus spp. (hybrid)	CL Apoyo	#FFFFFF	-0.0369	0.0363
Apo_cl3_d_ben_07699	Apo_xxx	Amphilophus spp. (hybrid)	CL Apoyo	#FFFFFF	-0.0048	0.0678
Apo_cl3_d_ben_13713	Apo_cha	Amphilophus chancho	CL Apoyo	#ED1D40	0.0202	0.1222
Apo_cl3_d_ben_18011	Apo_cha	Amphilophus chancho	CL Apoyo	#ED1D40	0.0282	0.1363
Apo_cl3_d_ben_18034	Apo_cha	Amphilophus chancho	CL Apoyo	#ED1D40	0.0246	0.1313
Apo_cl3_d_ben_18397	Apo_cha	Amphilophus chancho	CL Apoyo	#ED1D40	0.0246	0.1333
Apo_cl3_d_ben_18399	Apo_cha	Amphilophus chancho	CL Apoyo	#ED1D40	0.0247	0.1348
Apo_cl3_d_ben_18400	Apo_cha	Amphilophus chancho	CL Apoyo	#ED1D40	0.027	0.1309
Apo_cl3_d_ben_18401	Apo_cha	Amphilophus chancho	CL Apoyo	#ED1D40	0.0235	0.1255
Apo_cl3_d_ben_18412	Apo_cha	Amphilophus chancho	CL Apoyo	#ED1D40	0.0247	0.134
Apo_cl3_d_ben_18423	Apo_xxx	Amphilophus spp. (hybrid)	CL Apoyo	#FFFFFF	0.0027	0.0608
Apo_cl3_d_ben_19338	Apo_xxx	Amphilophus spp. (hybrid)	CL Apoyo	#FFFFFF	0.0241	0.0846
Apo_cl3_d_ben_19363	Apo_cha	Amphilophus chancho	CL Apoyo	#ED1D40	0.0154	0.1087
Apo_cl3_d_ben_19364	Apo_cha	Amphilophus chancho	CL Apoyo	#ED1D40	0.0246	0.129
Apo_cl3_d_ben_19365	Apo_xxx	Amphilophus spp. (hybrid)	CL Apoyo	#FFFFFF	-0.0222	0.0542
Apo_cl4_d_ben_03960	Apo_glo	Amphilophus globosus	CL Apoyo	#F97373	-0.1111	-0.065
Apo_cl4_d_ben_07691	Apo_glo	Amphilophus globosus	CL Apoyo	#F97373	-0.1062	-0.0686
Apo_cl4_d_ben_07692	Apo_glo	Amphilophus globosus	CL Apoyo	#F97373	-0.1115	-0.0696
Apo_cl4_d_ben_07693	Apo_glo	Amphilophus globosus	CL Apoyo	#F97373	-0.1125	-0.0696
Apo_cl4_d_ben_07701	Apo_glo	Amphilophus globosus	CL Apoyo	#F97373	-0.1068	-0.0698
Apo_cl4_d_ben_12443	Apo_glo	Amphilophus globosus	CL Apoyo	#F97373	-0.1108	-0.0693
Apo_cl4_d_ben_12553	Apo_glo	Amphilophus globosus	CL Apoyo	#F97373	-0.1112	-0.0667
Apo_cl4_d_ben_12554	Apo_glo	Amphilophus globosus	CL Apoyo	#F97373	-0.11	-0.0676
Apo_cl4_d_ben_12556	Apo_glo	Amphilophus globosus	CL Apoyo	#F97373	-0.1098	-0.071
Apo_cl4_d_ben_13504	Apo_glo	Amphilophus globosus	CL Apoyo	#F97373	-0.1092	-0.0719
Apo_cl4_d_ben_13686	Apo_glo	Amphilophus globosus	CL Apoyo	#F97373	-0.0863	-0.0378
Apo_cl4_d_ben_13715	Apo_xxx	Amphilophus spp. (hybrid)	CL Apoyo	#FFFFFF	-0.079	-0.0319
Apo_cl4_d_ben_18037	Apo_glo	Amphilophus globosus	CL Apoyo	#F97373	-0.1126	-0.0684
Apo_cl4_d_ben_18442	Apo_glo	Amphilophus globosus	CL Apoyo	#F97373	-0.1141	-0.0728
Apo_cl4_d_ben_18443	Apo_glo	Amphilophus globosus	CL Apoyo	#F97373	-0.113	-0.0667
Apo_cl4_d_ben_18444	Apo_glo	Amphilophus globosus	CL Apoyo	#F97373	-0.1084	-0.0724
Apo_cl5_d_ben_02419	Apo_fla	Amphilophus flaveolus	CL Apoyo	#AF5151	-0.0164	0.0087
Apo_cl5_d_ben_02426	Apo_fla	Amphilophus flaveolus	CL Apoyo	#AF5151	-0.0195	0.008
Apo_cl5_d_ben_03120	Apo_fla	Amphilophus flaveolus	CL Apoyo	#AF5151	-0.015	0.0047
Apo_cl5_d_ben_03972	Apo_fla	Amphilophus flaveolus	CL Apoyo	#AF5151	-0.028	0.0091
Apo_cl5_d_ben_03975	Apo_fla	Amphilophus flaveolus	CL Apoyo	#AF5151	-0.0324	0.0052
Apo_cl5_d_ben_07689	Apo_fla	Amphilophus flaveolus	CL Apoyo	#AF5151	-0.0352	-0.0006
Apo_cl5_d_ben_12413	Apo_fla	Amphilophus flaveolus	CL Apoyo	#AF5151	-0.0174	0.009
Apo_cl5_d_ben_12437	Apo_fla	Amphilophus flaveolus	CL Apoyo	#AF5151	-0.0172	0.0109
Apo_cl5_d_ben_12440	Apo_fla	Amphilophus flaveolus	CL Apoyo	#AF5151	-0.0155	0.0099
Apo_cl5_d_ben_12454	Apo_fla	Amphilophus flaveolus	CL Apoyo	#AF5151	-0.0333	0.0048
Apo_cl5_d_ben_12478	Apo_fla	Amphilophus flaveolus	CL Apoyo	#AF5151	-0.0141	0.0096
Apo_cl5_d_ben_12479	Apo_fla	Amphilophus flaveolus	CL Apoyo	#AF5151	-0.0163	0.0071
Apo_cl5_d_ben_12482	Apo_fla	Amphilophus flaveolus	CL Apoyo	#AF5151	-0.0131	0.012
Apo_cl5_d_ben_13245	Apo_fla	Amphilophus flaveolus	CL Apoyo	#AF5151	-0.0111	0.0088
Apo_cl5_d_ben_13700	Apo_xxx	Amphilophus spp. (hybrid)	CL Apoyo	#FFFFFF	0.0151	-0.0069
Apo_cl5_d_ben_18032	Apo_fla	Amphilophus flaveolus	CL Apoyo	#AF5151	-0.0037	0.0057
Apo_cl5_d_ben_18036	Apo_fla	Amphilophus flaveolus	CL Apoyo	#AF5151	-0.0195	0.0116
Apo_glo_d_ben_MO618	Apo_glo	Amphilophus globosus	CL Apoyo	#F97373	-0.1119	-0.0719
Apo_glo_d_ben_MO621	Apo_glo	Amphilophus globosus	CL Apoyo	#F97373	-0.1168	-0.0693
Apo_glo_d_ben_MO622	Apo_glo	Amphilophus globosus	CL Apoyo	#F97373	-0.0988	-0.0571
Apo_glo_d_ben_MO625	Apo_glo	Amphilophus globosus	CL Apoyo	#F97373	-0.1047	-0.0651
Apo_glo_d_ben_MO627	Apo_glo	Amphilophus globosus	CL Apoyo	#F97373	-0.1076	-0.0693
Apo_glo_d_ben_MO630	Apo_glo	Amphilophus globosus	CL Apoyo	#F97373	-0.108	-0.0672
Apo_glo_d_ben_MO631	Apo_glo	Amphilophus globosus	CL Apoyo	#F97373	-0.1127	-0.0708
Apo_glo_d_ben_MO636	Apo_glo	Amphilophus globosus	CL Apoyo	#F97373	-0.1084	-0.0663
Apo_glo_d_ben_MO640	Apo_glo	Amphilophus globosus	CL Apoyo	#F97373	-0.1131	-0.0719
Apo_glo_d_ben_MO642	Apo_glo	Amphilophus globosus	CL Apoyo	#F97373	-0.1113	-0.0673
Apo_sup_d_ben_MO164	Apo_sup	Amphilophus supercilius	CL Apoyo	#F93A88	-0.0103	0.0435
Apo_sup_d_ben_MO247	Apo_sup	Amphilophus supercilius	CL Apoyo	#F93A88	-0.007	0.0468
Apo_sup_d_ben_MO250	Apo_sup	Amphilophus supercilius	CL Apoyo	#F93A88	-0.0041	0.0446
Apo_sup_d_ben_MO251	Apo_sup	Amphilophus supercilius	CL Apoyo	#F93A88	-0.0056	0.047
Apo_sup_d_ben_MO252	Apo_sup	Amphilophus supercilius	CL Apoyo	#F93A88	-0.0091	0.0429
Apo_sup_d_ben_MO629	Apo_sup	Amphilophus supercilius	CL Apoyo	#F93A88	-0.0081	0.0473
Apo_sup_d_ben_MO723	Apo_sup	Amphilophus supercilius	CL Apoyo	#F93A88	-0.0099	0.0487
Apo_sup_d_ben_MO728	Apo_sup	Amphilophus supercilius	CL Apoyo	#F93A88	-0.0063	0.0454
Apo_sup_d_ben_MO735	Apo_sup	Amphilophus supercilius	CL Apoyo	#F93A88	-0.0081	0.0473
Apo_sup_d_ben_MO736	Apo_sup	Amphilophus supercilius	CL Apoyo	#F93A88	-0.0062	0.0434
Apo_zal_d_lim_03119	Apo_zal	Amphilophus supercilius	CL Apoyo	#821426	0.1285	-0.0973
Apo_zal_d_lim_03122	Apo_zal	Amphilophus zaliosus	CL Apoyo	#821426	0.1261	-0.0998
Apo_zal_d_lim_03124	Apo_zal	Amphilophus zaliosus	CL Apoyo	#821426	0.1292	-0.0992
Apo_zal_d_lim_03964	Apo_zal	Amphilophus zaliosus	CL Apoyo	#821426	0.1266	-0.0951
Apo_zal_d_lim_03965	Apo_zal	Amphilophus zaliosus	CL Apoyo	#821426	0.1255	-0.094
Apo_zal_d_lim_03969	Apo_zal	Amphilophus zaliosus	CL Apoyo	#821426	0.134	-0.097
Apo_zal_d_lim_03976	Apo_zal	Amphilophus zaliosus	CL Apoyo	#821426	0.1171	-0.0901
Apo_zal_d_lim_05386	Apo_zal	Amphilophus zaliosus	CL Apoyo	#821426	0.1182	-0.0901
Apo_zal_d_lim_05396	Apo_zal	Amphilophus zaliosus	CL Apoyo	#821426	0.1311	-0.0967
Apo_zal_d_lim_07676	Apo_zal	Amphilophus zaliosus	CL Apoyo	#821426	0.1038	-0.0786
Apo_zal_d_lim_07678	Apo_zal	Amphilophus zaliosus	CL Apoyo	#821426	0.1048	-0.078
Apo_zal_d_lim_07687	Apo_zal	Amphilophus zaliosus	CL Apoyo	#821426	0.1266	-0.0951
Apo_zal_d_lim_07697	Apo_zal	Amphilophus zaliosus	CL Apoyo	#821426	0.1276	-0.096
Apo_zal_d_lim_12498	Apo_zal	Amphilophus zaliosus	CL Apoyo	#821426	0.1	-0.0762
Apo_zal_d_lim_12523	Apo_zal	Amphilophus zaliosus	CL Apoyo	#821426	0.1407	-0.1016
Apo_zal_d_lim_12534	Apo_zal	Amphilophus zaliosus	CL Apoyo	#821426	0.141	-0.0985
Apo_zal_d_lim_18026	Apo_zal	Amphilophus zaliosus	CL Apoyo	#821426	0.1369	-0.1001
Apo_zal_d_lim_18031	Apo_zal	Amphilophus zaliosus	CL Apoyo	#821426	0.1359	-0.0982
Apo_zal_d_lim_18413	Apo_zal	Amphilophus zaliosus	CL Apoyo	#821426	0.0985	-0.0592
Apo_zal_d_lim_19349	Apo_zal	Amphilophus zaliosus	CL Apoyo	#821426	0.1293	-0.0966
Apo_zal_d_lim_19352	Apo_zal	Amphilophus zaliosus	CL Apoyo	#821426	0.1229	-0.0881
AsL_cit_d_nlp_02325	AsL_cit	Amphilophus cf. citrinellus	CL As. León	#30D5C8	0.0898	-0.0101
AsL_cit_d_nlp_02326	AsL_cit	Amphilophus cf. citrinellus	CL As. León	#30D5C8	0.1295	0.1019
AsL_cit_d_nlp_02327	AsL_cit	Amphilophus cf. citrinellus	CL As. León	#30D5C8	0.0791	-0.1102
AsL_cit_d_nlp_02328	AsL_cit	Amphilophus cf. citrinellus	CL As. León	#30D5C8	0.0938	-0.1353
AsL_cit_d_nlp_02329	AsL_cit	Amphilophus cf. citrinellus	CL As. León	#30D5C8	0.0801	-0.023
AsL_cit_d_nlp_02331	AsL_cit	Amphilophus cf. citrinellus	CL As. León	#30D5C8	0.0653	0.1309
AsL_cit_d_nlp_02332	AsL_cit	Amphilophus cf. citrinellus	CL As. León	#30D5C8	0.1016	0.0088
AsL_cit_d_nlp_02333	AsL_cit	Amphilophus cf. citrinellus	CL As. León	#30D5C8	0.0814	0.1533
AsL_cit_d_nlp_02341	AsL_cit	Amphilophus cf. citrinellus	CL As. León	#30D5C8	0.1222	0.0799
AsL_cit_d_nlp_02343	AsL_cit	Amphilophus cf. citrinellus	CL As. León	#30D5C8	0.1239	-0.0133
AsL_cit_d_nlp_02345	AsL_cit	Amphilophus cf. citrinellus	CL As. León	#30D5C8	0.0704	0.1559
AsL_cit_d_nlp_02346	AsL_cit	Amphilophus cf. citrinellus	CL As. León	#30D5C8	0.0765	-0.063
AsL_cit_d_nlp_02347	AsL_cit	Amphilophus cf. citrinellus	CL As. León	#30D5C8	0.0612	0.2473
AsL_cit_d_nlp_02351	AsL_cit	Amphilophus cf. citrinellus	CL As. León	#30D5C8	0.091	-0.369
AsL_cit_d_nlp_02353	AsL_cit	Amphilophus cf. citrinellus	CL As. León	#30D5C8	0.0937	0.0569
AsL_cit_d_nlp_02355	AsL_cit	Amphilophus cf. citrinellus	CL As. León	#30D5C8	0.1064	-0.0748
AsL_cit_d_nlp_02356	AsL_cit	Amphilophus cf. citrinellus	CL As. León	#30D5C8	0.1232	-0.1393
AsL_cit_g_nlp_00122	AsL_cit	Amphilophus cf. citrinellus	CL As. León	#30D5C8	-0.5469	-0.6595
AsL_cit_g_nlp_13291	AsL_cit	Amphilophus cf. citrinellus	CL As. León	#30D5C8	-0.4906	0.2932
AsL_cit_g_nlp_13323	AsL_cit	Amphilophus cf. citrinellus	CL As. León	#30D5C8	-0.5517	0.3695
AsM_tol_d_mid_02394	AsM_tol	Amphilophus tolteca	CL As. Managua	#FFC901	0.2066	-0.25
AsM_tol_d_mid_02395	AsM_tol	Amphilophus tolteca	CL As. Managua	#FFC901	-0.0443	0.262
AsM_tol_d_mid_02396	AsM_tol	Amphilophus tolteca	CL As. Managua	#FFC901	0.1286	-0.029
AsM_tol_d_mid_02397	AsM_tol	Amphilophus tolteca	CL As. Managua	#FFC901	0.1667	-0.2152
AsM_tol_d_mid_02398	AsM_tol	Amphilophus tolteca	CL As. Managua	#FFC901	0.0024	0.0007
AsM_tol_d_mid_02410	AsM_tol	Amphilophus tolteca	CL As. Managua	#FFC901	0.2021	-0.2082
AsM_tol_d_mid_02411	AsM_tol	Amphilophus tolteca	CL As. Managua	#FFC901	-0.0505	0.4433
AsM_tol_d_mid_02590	AsM_tol	Amphilophus tolteca	CL As. Managua	#FFC901	0.2298	-0.2597
AsM_tol_d_sho_02375	AsM_tol	Amphilophus tolteca	CL As. Managua	#FFC901	0.0527	-0.1335
AsM_tol_d_sho_02383	AsM_tol	Amphilophus tolteca	CL As. Managua	#FFC901	0.0461	0.254
AsM_tol_d_sho_02388	AsM_tol	Amphilophus tolteca	CL As. Managua	#FFC901	-0.0609	0.1756
AsM_tol_d_sho_02389	AsM_tol	Amphilophus tolteca	CL As. Managua	#FFC901	-0.6046	-0.262
AsM_tol_d_sho_02391	AsM_tol	Amphilophus tolteca	CL As. Managua	#FFC901	-0.0377	0.3463
AsM_tol_d_sho_02392	AsM_tol	Amphilophus tolteca	CL As. Managua	#FFC901	0.0194	0.0436
AsM_tol_d_sho_02591	AsM_tol	Amphilophus tolteca	CL As. Managua	#FFC901	0.2284	-0.2597
AsM_tol_g_mid_02366	AsM_tol	Amphilophus tolteca	CL As. Managua	#FFC901	-0.6033	-0.2577
AsM_tol_g_sho_02368	AsM_tol	Amphilophus tolteca	CL As. Managua	#FFC901	0.0139	0.2371
AsM_tol_g_sho_02369	AsM_tol	Amphilophus tolteca	CL As. Managua	#FFC901	-0.0594	0.0989
AsM_tol_g_sho_02370	AsM_tol	Amphilophus tolteca	CL As. Managua	#FFC901	0.1351	-0.0669
AsM_tol_g_sho_02371	AsM_tol	Amphilophus tolteca	CL As. Managua	#FFC901	0.0289	0.0804
Aye_cit_d_lip_00378	Aye_cit	Amphilophus cf. citrinellus	CL Apoyeque	#FFA500	-0.1232	0.0181
Aye_cit_d_lip_00678	Aye_cit	Amphilophus cf. citrinellus	CL Apoyeque	#FFA500	0.0147	0.158
Aye_cit_d_lip_00718	Aye_cit	Amphilophus cf. citrinellus	CL Apoyeque	#FFA500	0.0191	0.3418
Aye_cit_d_lip_00945	Aye_cit	Amphilophus cf. citrinellus	CL Apoyeque	#FFA500	-0.165	0.0264
Aye_cit_d_lip_00948	Aye_cit	Amphilophus cf. citrinellus	CL Apoyeque	#FFA500	0.0112	-0.1077
Aye_cit_d_lip_00954	Aye_cit	Amphilophus cf. citrinellus	CL Apoyeque	#FFA500	-0.2154	0.1425
Aye_cit_d_lip_00955	Aye_cit	Amphilophus cf. citrinellus	CL Apoyeque	#FFA500	0.0548	-0.1862
Aye_cit_d_lip_00973	Aye_cit	Amphilophus cf. citrinellus	CL Apoyeque	#FFA500	0.1135	-0.1018
Aye_cit_d_lip_00980	Aye_cit	Amphilophus cf. citrinellus	CL Apoyeque	#FFA500	0.1158	-0.2303
Aye_cit_d_lip_00999	Aye_cit	Amphilophus cf. citrinellus	CL Apoyeque	#FFA500	-0.1608	0.0576
Aye_cit_d_lip_01046	Aye_cit	Amphilophus cf. citrinellus	CL Apoyeque	#FFA500	-0.0889	-0.0422
Aye_cit_d_lip_02432	Aye_cit	Amphilophus cf. citrinellus	CL Apoyeque	#FFA500	0.064	0.2538
Aye_cit_d_lip_02448	Aye_cit	Amphilophus cf. citrinellus	CL Apoyeque	#FFA500	0.2169	-0.0615
Aye_cit_d_lip_05114	Aye_cit	Amphilophus cf. citrinellus	CL Apoyeque	#FFA500	0.0518	-0.0805
Aye_cit_d_lip_07897	Aye_cit	Amphilophus cf. citrinellus	CL Apoyeque	#FFA500	-0.3349	-0.1176
Aye_cit_d_lip_07903	Aye_cit	Amphilophus cf. citrinellus	CL Apoyeque	#FFA500	0.058	0.0879
Aye_cit_d_lip_17863	Aye_cit	Amphilophus cf. citrinellus	CL Apoyeque	#FFA500	-0.0025	0.0464
Aye_cit_d_lip_17875	Aye_cit	Amphilophus cf. citrinellus	CL Apoyeque	#FFA500	0.0962	-0.2493
Aye_cit_d_nlp_00654	Aye_cit	Amphilophus cf. citrinellus	CL Apoyeque	#FFA500	0.0155	0.0451
Aye_cit_d_nlp_00660	Aye_cit	Amphilophus cf. citrinellus	CL Apoyeque	#FFA500	-0.024	-0.0017
Aye_cit_d_nlp_00675	Aye_cit	Amphilophus cf. citrinellus	CL Apoyeque	#FFA500	0.0577	-0.0988
Aye_cit_d_nlp_02437	Aye_cit	Amphilophus cf. citrinellus	CL Apoyeque	#FFA500	0.1228	0.3228
Aye_cit_d_nlp_02460	Aye_cit	Amphilophus cf. citrinellus	CL Apoyeque	#FFA500	0.1402	0.1064
Aye_cit_d_nlp_02461	Aye_cit	Amphilophus cf. citrinellus	CL Apoyeque	#FFA500	0.0713	-0.0675
Aye_cit_d_nlp_02462	Aye_cit	Amphilophus cf. citrinellus	CL Apoyeque	#FFA500	0.0695	0.0577
Aye_cit_d_nlp_05120	Aye_cit	Amphilophus cf. citrinellus	CL Apoyeque	#FFA500	0.0017	0.2921
Aye_cit_d_nlp_13518	Aye_cit	Amphilophus cf. citrinellus	CL Apoyeque	#FFA500	-0.0969	0.2479
Aye_cit_d_nlp_13523	Aye_cit	Amphilophus cf. citrinellus	CL Apoyeque	#FFA500	0.0516	-0.1022
Aye_cit_d_nlp_13549	Aye_cit	Amphilophus cf. citrinellus	CL Apoyeque	#FFA500	0.3986	-0.0152
Aye_cit_d_nlp_17850	Aye_cit	Amphilophus cf. citrinellus	CL Apoyeque	#FFA500	0.1011	-0.1191
Aye_cit_d_nlp_17859	Aye_cit	Amphilophus cf. citrinellus	CL Apoyeque	#FFA500	0.265	0.037
Aye_cit_d_nlp_17860	Aye_cit	Amphilophus cf. citrinellus	CL Apoyeque	#FFA500	-0.1417	-0.1196
Aye_cit_d_nlp_17861	Aye_cit	Amphilophus cf. citrinellus	CL Apoyeque	#FFA500	-0.0836	-0.0012
Aye_cit_d_nlp_17862	Aye_cit	Amphilophus cf. citrinellus	CL Apoyeque	#FFA500	-0.1284	0.0122
Aye_cit_g_lip_02431	Aye_cit	Amphilophus cf. citrinellus	CL Apoyeque	#FFA500	-0.2521	-0.2028
Aye_cit_g_lip_07890	Aye_cit	Amphilophus cf. citrinellus	CL Apoyeque	#FFA500	-0.1417	-0.3358
Aye_cit_g_nlp_02444	Aye_cit	Amphilophus cf. citrinellus	CL Apoyeque	#FFA500	0.0586	-0.2466
Aye_cit_g_nlp_14194	Aye_cit	Amphilophus cf. citrinellus	CL Apoyeque	#FFA500	0.145	0.0169
Aye_cit_g_nlp_14197	Aye_cit	Amphilophus cf. citrinellus	CL Apoyeque	#FFA500	-0.4539	0.1296
Aye_cit_g_nlp_14200	Aye_cit	Amphilophus cf. citrinellus	CL Apoyeque	#FFA500	0.1049	0.0842
Man_cit_d_nlp_02589	Man_cit	Amphilophus citrinellus	GL Managua	#50C878	-0.087	0.07
Man_cit_d_nlp_03928	Man_cit	Amphilophus citrinellus	GL Managua	#50C878	-0.0641	-0.0834
Man_cit_d_nlp_07731	Man_cit	Amphilophus citrinellus	GL Managua	#50C878	-0.0819	-0.1212
Man_cit_d_nlp_07736	Man_cit	Amphilophus citrinellus	GL Managua	#50C878	-0.0756	-0.1139
Man_cit_d_nlp_07737	Man_cit	Amphilophus citrinellus	GL Managua	#50C878	-0.0687	0.0442
Man_cit_d_nlp_07738	Man_cit	Amphilophus citrinellus	GL Managua	#50C878	-0.0726	-0.1549
Man_cit_d_nlp_07739	Man_cit	Amphilophus citrinellus	GL Managua	#50C878	-0.0876	0.0397
Man_cit_d_nlp_13350	Man_cit	Amphilophus citrinellus	GL Managua	#50C878	-0.1044	0.1387
Man_cit_d_nlp_13358	Man_cit	Amphilophus citrinellus	GL Managua	#50C878	-0.0733	-0.1078
Man_cit_d_nlp_13370	Man_cit	Amphilophus citrinellus	GL Managua	#50C878	-0.0833	-0.1239
Man_cit_d_nlp_13458	Man_cit	Amphilophus citrinellus	GL Managua	#50C878	-0.088	0.1437
Man_cit_d_nlp_13676	Man_cit	Amphilophus citrinellus	GL Managua	#50C878	-0.0797	0.0406
Man_cit_d_nlp_13677	Man_cit	Amphilophus citrinellus	GL Managua	#50C878	-0.0672	-0.095
Man_cit_g_nlp_02584	Man_cit	Amphilophus citrinellus	GL Managua	#50C878	-0.0736	0.0699
Man_cit_g_nlp_03043	Man_cit	Amphilophus citrinellus	GL Managua	#50C878	-0.0966	0.1074
Man_cit_g_nlp_03926	Man_cit	Amphilophus citrinellus	GL Managua	#50C878	-0.0912	0.1306
Man_cit_g_nlp_07740	Man_cit	Amphilophus citrinellus	GL Managua	#50C878	-0.0867	0.1069
Man_cit_g_nlp_07741	Man_cit	Amphilophus citrinellus	GL Managua	#50C878	-0.0813	0.0492
Man_cit_g_nlp_13376	Man_cit	Amphilophus citrinellus	GL Managua	#50C878	-0.0733	0.0347
Man_cit_g_nlp_13460	Man_cit	Amphilophus citrinellus	GL Managua	#50C878	-0.0993	0.1259
Man_cit_g_nlp_13946	Man_cit	Amphilophus citrinellus	GL Managua	#50C878	-0.1116	0.1661
Man_cit_g_nlp_13947	Man_cit	Amphilophus citrinellus	GL Managua	#50C878	-0.0959	0.1358
Man_cit_g_nlp_14025	Man_cit	Amphilophus citrinellus	GL Managua	#50C878	-0.0694	0.0552
Man_cit_g_nlp_14026	Man_cit	Amphilophus citrinellus	GL Managua	#50C878	-0.1013	0.1627
Man_cit_g_nlp_14029	Man_cit	Amphilophus citrinellus	GL Managua	#50C878	-0.0582	0.013
Man_lab_d_lip_02404	Man_lab	Amphilophus labiatus	GL Managua	#00581A	0.1438	0.0337
Man_lab_d_lip_02582	Man_lab	Amphilophus labiatus	GL Managua	#00581A	0.1606	0.0456
Man_lab_d_lip_02583	Man_lab	Amphilophus labiatus	GL Managua	#00581A	0.1533	0.04
Man_lab_d_lip_05002	Man_lab	Amphilophus labiatus	GL Managua	#00581A	0.1536	0.0226
Man_lab_d_lip_05249	Man_lab	Amphilophus labiatus	GL Managua	#00581A	-0.0234	-0.1338
Man_lab_d_lip_05251	Man_lab	Amphilophus labiatus	GL Managua	#00581A	0.0045	-0.1395
Man_lab_d_lip_05335	Man_lab	Amphilophus labiatus	GL Managua	#00581A	-0.0254	-0.1352
Man_lab_d_lip_05598	Man_lab	Amphilophus labiatus	GL Managua	#00581A	-0.0201	-0.1432
Man_lab_d_lip_05600	Man_lab	Amphilophus labiatus	GL Managua	#00581A	0.1479	0.0434
Man_lab_d_lip_05816	Man_lab	Amphilophus labiatus	GL Managua	#00581A	0.1513	0.0303
Man_lab_d_lip_05819	Man_lab	Amphilophus labiatus	GL Managua	#00581A	0.1464	0.0408
Man_lab_d_lip_05825	Man_lab	Amphilophus labiatus	GL Managua	#00581A	0.1587	0.0393
Man_lab_d_lip_13345	Man_lab	Amphilophus labiatus	GL Managua	#00581A	0.1427	0.0463
Man_lab_d_lip_13346	Man_lab	Amphilophus labiatus	GL Managua	#00581A	0.1516	0.0193
Man_lab_d_lip_13348	Man_lab	Amphilophus labiatus	GL Managua	#00581A	-0.0161	-0.1407
Man_lab_d_lip_13351	Man_lab	Amphilophus labiatus	GL Managua	#00581A	0.1433	0.0302
Man_lab_d_lip_13356	Man_lab	Amphilophus labiatus	GL Managua	#00581A	-0.0012	-0.152
Man_lab_d_lip_13357	Man_lab	Amphilophus labiatus	GL Managua	#00581A	-0.0134	-0.1436
Man_lab_d_lip_13360	Man_lab	Amphilophus labiatus	GL Managua	#00581A	0.075	-0.0348
Man_lab_d_lip_13933	Man_lab	Amphilophus labiatus	GL Managua	#00581A	-0.01	-0.1258
Man_lab_d_lip_13936	Man_lab	Amphilophus labiatus	GL Managua	#00581A	0.1525	0.0447
Man_lab_d_lip_14027	Man_lab	Amphilophus labiatus	GL Managua	#00581A	0.1507	0.0443
Man_lab_d_lip_14598	Man_lab	Amphilophus labiatus	GL Managua	#00581A	0.1531	0.0464
Man_lab_g_lip_13361	Man_lab	Amphilophus labiatus	GL Managua	#00581A	-0.0028	-0.0943
Man_lab_g_lip_13362	Man_lab	Amphilophus labiatus	GL Managua	#00581A	0.0026	-0.1159
Mas_cit_d_lip_00033	Mas_cit	Amphilophus cf. citrinellus	CL Masaya	#F5DEB3	-0.048	0.0298
Mas_cit_d_lip_03497	Mas_cit	Amphilophus cf. citrinellus	CL Masaya	#F5DEB3	-0.0371	0.0234
Mas_cit_d_lip_03516	Mas_cit	Amphilophus cf. citrinellus	CL Masaya	#F5DEB3	-0.0447	0.0165
Mas_cit_d_lip_13896	Mas_cit	Amphilophus cf. citrinellus	CL Masaya	#F5DEB3	0.0387	0.0625
Mas_cit_d_lip_14154	Mas_cit	Amphilophus cf. citrinellus	CL Masaya	#F5DEB3	0.0791	-0.019
Mas_cit_d_lip_14156	Mas_cit	Amphilophus cf. citrinellus	CL Masaya	#F5DEB3	-0.0386	0.0351
Mas_cit_d_lip_19434	Mas_cit	Amphilophus cf. citrinellus	CL Masaya	#F5DEB3	-0.0056	0.0552
Mas_cit_d_nlp_00034	Mas_cit	Amphilophus cf. citrinellus	CL Masaya	#F5DEB3	-0.0665	0.0195
Mas_cit_d_nlp_02508	Mas_cit	Amphilophus cf. citrinellus	CL Masaya	#F5DEB3	-0.081	0.0472
Mas_cit_d_nlp_03886	Mas_cit	Amphilophus cf. citrinellus	CL Masaya	#F5DEB3	-0.073	0.0226
Mas_cit_d_nlp_03887	Mas_cit	Amphilophus cf. citrinellus	CL Masaya	#F5DEB3	-0.0719	0.0316
Mas_cit_d_nlp_03889	Mas_cit	Amphilophus cf. citrinellus	CL Masaya	#F5DEB3	-0.0744	0.0123
Mas_cit_d_nlp_13917	Mas_cit	Amphilophus cf. citrinellus	CL Masaya	#F5DEB3	-0.09	0.0395
Mas_cit_d_nlp_13922	Mas_cit	Amphilophus cf. citrinellus	CL Masaya	#F5DEB3	-0.0715	0.0516
Mas_cit_d_nlp_14146	Mas_cit	Amphilophus cf. citrinellus	CL Masaya	#F5DEB3	-0.079	0.0541
Mas_cit_d_nlp_19404	Mas_cit	Amphilophus cf. citrinellus	CL Masaya	#F5DEB3	-0.0703	0.0355
Mas_cit_d_nlp_19429	Mas_cit	Amphilophus cf. citrinellus	CL Masaya	#F5DEB3	-0.0796	0.0437
Mas_cit_d_nlp_19431	Mas_cit	Amphilophus cf. citrinellus	CL Masaya	#F5DEB3	-0.0764	0.0608
Mas_cit_d_nlp_19456	Mas_cit	Amphilophus cf. citrinellus	CL Masaya	#F5DEB3	-0.0679	0.0414
Mas_cit_d_nlp_19459	Mas_cit	Amphilophus cf. citrinellus	CL Masaya	#F5DEB3	-0.0883	0.056
Mas_cit_g_lip_02499	Mas_cit	Amphilophus cf. citrinellus	CL Masaya	#F5DEB3	0.0119	0.0146
Mas_cit_g_lip_02500	Mas_cit	Amphilophus cf. citrinellus	CL Masaya	#F5DEB3	0.1094	-0.1054
Mas_cit_g_lip_02501	Mas_cit	Amphilophus cf. citrinellus	CL Masaya	#F5DEB3	0.2641	0.0193
Mas_cit_g_lip_02502	Mas_cit	Amphilophus cf. citrinellus	CL Masaya	#F5DEB3	0.2579	0.0142
Mas_cit_g_lip_07577	Mas_cit	Amphilophus cf. citrinellus	CL Masaya	#F5DEB3	0.1805	-0.0489
Mas_cit_g_lip_13895	Mas_cit	Amphilophus cf. citrinellus	CL Masaya	#F5DEB3	0.2222	0.039
Mas_cit_g_lip_13902	Mas_cit	Amphilophus cf. citrinellus	CL Masaya	#F5DEB3	-0.0359	-0.0546
Mas_cit_g_lip_13903	Mas_cit	Amphilophus cf. citrinellus	CL Masaya	#F5DEB3	0.2472	0.0157
Mas_cit_g_lip_13911	Mas_cit	Amphilophus cf. citrinellus	CL Masaya	#F5DEB3	0.0901	-0.1761
Mas_cit_g_lip_13912	Mas_cit	Amphilophus cf. citrinellus	CL Masaya	#F5DEB3	-0.0843	-0.3793
Mas_cit_g_lip_14145	Mas_cit	Amphilophus cf. citrinellus	CL Masaya	#F5DEB3	-0.0142	0.0394
Mas_cit_g_lip_14150	Mas_cit	Amphilophus cf. citrinellus	CL Masaya	#F5DEB3	0.2231	0.0195
Mas_cit_g_lip_14155	Mas_cit	Amphilophus cf. citrinellus	CL Masaya	#F5DEB3	0.0829	0.05
Mas_cit_g_nlp_02469	Mas_cit	Amphilophus cf. citrinellus	CL Masaya	#F5DEB3	-0.0744	0.0337
Mas_cit_g_nlp_02470	Mas_cit	Amphilophus cf. citrinellus	CL Masaya	#F5DEB3	-0.0624	0.0122
Mas_cit_g_nlp_02503	Mas_cit	Amphilophus cf. citrinellus	CL Masaya	#F5DEB3	-0.0578	0.0272
Mas_cit_g_nlp_03496	Mas_cit	Amphilophus cf. citrinellus	CL Masaya	#F5DEB3	-0.08	0.0392
Mas_cit_g_nlp_13910	Mas_cit	Amphilophus cf. citrinellus	CL Masaya	#F5DEB3	-0.062	0.0501
Mas_cit_g_nlp_14191	Mas_cit	Amphilophus cf. citrinellus	CL Masaya	#F5DEB3	-0.0844	-0.3617
Mas_cit_g_nlp_14722	Mas_cit	Amphilophus cf. citrinellus	CL Masaya	#F5DEB3	-0.0863	0.0348
Nic_cit_d_nlp_00834	Nic_cit	Amphilophus citrinellus	GL Nicaragua	#FF88F9	0.0708	0.0233
Nic_cit_d_nlp_00836	Nic_cit	Amphilophus citrinellus	GL Nicaragua	#FF88F9	0.1088	-0.0396
Nic_cit_d_nlp_02536	Nic_cit	Amphilophus citrinellus	GL Nicaragua	#FF88F9	0.0819	-0.0176
Nic_cit_d_nlp_02537	Nic_cit	Amphilophus citrinellus	GL Nicaragua	#FF88F9	0.1133	-0.0353
Nic_cit_d_nlp_03186	Nic_cit	Amphilophus citrinellus	GL Nicaragua	#FF88F9	0.1028	-0.0144
Nic_cit_d_nlp_03304	Nic_cit	Amphilophus citrinellus	GL Nicaragua	#FF88F9	0.1074	0.0019
Nic_cit_d_nlp_03683	Nic_cit	Amphilophus citrinellus	GL Nicaragua	#FF88F9	0.0836	0.0807
Nic_cit_d_nlp_03685	Nic_cit	Amphilophus citrinellus	GL Nicaragua	#FF88F9	0.0863	0.0134
Nic_cit_d_nlp_03702	Nic_cit	Amphilophus citrinellus	GL Nicaragua	#FF88F9	0.0739	-0.0123
Nic_cit_d_nlp_05656	Nic_cit	Amphilophus citrinellus	GL Nicaragua	#FF88F9	0.0955	-0.0254
Nic_cit_d_nlp_05766	Nic_cit	Amphilophus citrinellus	GL Nicaragua	#FF88F9	0.0922	0.0554
Nic_cit_d_nlp_07747	Nic_cit	Amphilophus citrinellus	GL Nicaragua	#FF88F9	0.0873	-0.0335
Nic_cit_g_nlp_00850	Nic_cit	Amphilophus citrinellus	GL Nicaragua	#FF88F9	0.1138	-0.0174
Nic_cit_g_nlp_02524	Nic_cit	Amphilophus citrinellus	GL Nicaragua	#FF88F9	0.1019	-0.0567
Nic_cit_g_nlp_02525	Nic_cit	Amphilophus citrinellus	GL Nicaragua	#FF88F9	0.1066	-0.0209
Nic_cit_g_nlp_02526	Nic_cit	Amphilophus citrinellus	GL Nicaragua	#FF88F9	0.0946	-0.013
Nic_cit_g_nlp_02527	Nic_cit	Amphilophus citrinellus	GL Nicaragua	#FF88F9	0.1197	-0.0325
Nic_cit_g_nlp_02528	Nic_cit	Amphilophus citrinellus	GL Nicaragua	#FF88F9	0.1263	-0.0425
Nic_cit_g_nlp_04003	Nic_cit	Amphilophus citrinellus	GL Nicaragua	#FF88F9	0.0952	-0.0256
Nic_cit_g_nlp_05794	Nic_cit	Amphilophus citrinellus	GL Nicaragua	#FF88F9	0.0303	-0.0302
Nic_cit_g_nlp_05810	Nic_cit	Amphilophus citrinellus	GL Nicaragua	#FF88F9	0.0962	0.0033
Nic_cit_g_nlp_13775	Nic_cit	Amphilophus citrinellus	GL Nicaragua	#FF88F9	0.1124	-0.0034
Nic_cit_g_nlp_13776	Nic_cit	Amphilophus citrinellus	GL Nicaragua	#FF88F9	0.1241	-0.0498
Nic_cit_g_nlp_13778	Nic_cit	Amphilophus citrinellus	GL Nicaragua	#FF88F9	0.1056	-0.0001
Nic_lab_d_lip_02515	Nic_lab	Amphilophus labiatus	GL Nicaragua	#835BB2	-0.137	-0.0527
Nic_lab_d_lip_02516	Nic_lab	Amphilophus labiatus	GL Nicaragua	#835BB2	-0.1395	-0.0557
Nic_lab_d_lip_02518	Nic_lab	Amphilophus labiatus	GL Nicaragua	#835BB2	-0.138	-0.0729
Nic_lab_d_lip_02535	Nic_lab	Amphilophus labiatus	GL Nicaragua	#835BB2	-0.0128	0.0026
Nic_lab_d_lip_03680	Nic_lab	Amphilophus labiatus	GL Nicaragua	#835BB2	-0.0557	0.4387
Nic_lab_d_lip_03681	Nic_lab	Amphilophus labiatus	GL Nicaragua	#835BB2	-0.0505	0.4623
Nic_lab_d_lip_05757	Nic_lab	Amphilophus labiatus	GL Nicaragua	#835BB2	-0.1176	-0.0571
Nic_lab_d_lip_12607	Nic_lab	Amphilophus labiatus	GL Nicaragua	#835BB2	0.007	0.0749
Nic_lab_d_lip_14001	Nic_lab	Amphilophus labiatus	GL Nicaragua	#835BB2	-0.1023	-0.0148
Nic_lab_d_lip_14003	Nic_lab	Amphilophus labiatus	GL Nicaragua	#835BB2	-0.1325	-0.0253
Nic_lab_d_lip_14005	Nic_lab	Amphilophus labiatus	GL Nicaragua	#835BB2	-0.1234	-0.0198
Nic_lab_d_lip_19553	Nic_lab	Amphilophus labiatus	GL Nicaragua	#835BB2	-0.1121	-0.0565
Nic_lab_g_lip_02520	Nic_lab	Amphilophus labiatus	GL Nicaragua	#835BB2	-0.1146	-0.0356
Nic_lab_g_lip_02521	Nic_lab	Amphilophus labiatus	GL Nicaragua	#835BB2	-0.0939	-0.0214
Nic_lab_g_lip_02568	Nic_lab	Amphilophus labiatus	GL Nicaragua	#835BB2	-0.1229	-0.0526
Nic_lab_g_lip_02572	Nic_lab	Amphilophus labiatus	GL Nicaragua	#835BB2	-0.1096	-0.0457
Nic_lab_g_lip_03028	Nic_lab	Amphilophus labiatus	GL Nicaragua	#835BB2	-0.0849	-0.0179
Nic_lab_g_lip_03289	Nic_lab	Amphilophus labiatus	GL Nicaragua	#835BB2	-0.0974	-0.0307
Nic_lab_g_lip_05628	Nic_lab	Amphilophus labiatus	GL Nicaragua	#835BB2	-0.0901	-0.0165
Nic_lab_g_lip_13768	Nic_lab	Amphilophus labiatus	GL Nicaragua	#835BB2	-0.1075	-0.0318
Nic_lab_g_lip_13769	Nic_lab	Amphilophus labiatus	GL Nicaragua	#835BB2	-0.0856	-0.0051
Nic_lab_g_lip_13771	Nic_lab	Amphilophus labiatus	GL Nicaragua	#835BB2	-0.1132	-0.0225
Nic_lab_g_lip_14000	Nic_lab	Amphilophus labiatus	GL Nicaragua	#835BB2	-0.1066	-0.0259
Nic_lab_g_lip_14637	Nic_lab	Amphilophus labiatus	GL Nicaragua	#835BB2	-0.0922	-0.0251
Tsc_cit_d_nlp_07789	Tsc_cit	Amphilophus cf. citrinellus	CL Tiscapa	#8B7355	0.3098	0.0909
Tsc_cit_d_nlp_07790	Tsc_cit	Amphilophus cf. citrinellus	CL Tiscapa	#8B7355	-0.09	-0.1716
Tsc_cit_d_nlp_07791	Tsc_cit	Amphilophus cf. citrinellus	CL Tiscapa	#8B7355	0.0202	0.2075
Tsc_cit_d_nlp_07792	Tsc_cit	Amphilophus cf. citrinellus	CL Tiscapa	#8B7355	-0.2704	0.1222
Tsc_cit_d_nlp_07796	Tsc_cit	Amphilophus cf. citrinellus	CL Tiscapa	#8B7355	-0.2663	0.1055
Tsc_cit_d_nlp_07797	Tsc_cit	Amphilophus cf. citrinellus	CL Tiscapa	#8B7355	0.0295	0.2157
Tsc_cit_d_nlp_07798	Tsc_cit	Amphilophus cf. citrinellus	CL Tiscapa	#8B7355	0.3589	0.4463
Tsc_cit_d_nlp_07799	Tsc_cit	Amphilophus cf. citrinellus	CL Tiscapa	#8B7355	-0.0914	-0.1291
Tsc_cit_d_nlp_07801	Tsc_cit	Amphilophus cf. citrinellus	CL Tiscapa	#8B7355	-0.2817	0.0978
Tsc_cit_d_nlp_07802	Tsc_cit	Amphilophus cf. citrinellus	CL Tiscapa	#8B7355	-0.278	0.1037
Tsc_cit_d_nlp_07803	Tsc_cit	Amphilophus cf. citrinellus	CL Tiscapa	#8B7355	-0.0941	-0.1818
Tsc_cit_d_nlp_07806	Tsc_cit	Amphilophus cf. citrinellus	CL Tiscapa	#8B7355	-0.2593	0.0568
Tsc_cit_d_nlp_07807	Tsc_cit	Amphilophus cf. citrinellus	CL Tiscapa	#8B7355	-0.1026	-0.1762
Tsc_cit_d_nlp_07808	Tsc_cit	Amphilophus cf. citrinellus	CL Tiscapa	#8B7355	-0.2692	0.1077
Tsc_cit_d_nlp_07809	Tsc_cit	Amphilophus cf. citrinellus	CL Tiscapa	#8B7355	0.304	0.3072
Tsc_cit_d_nlp_07810	Tsc_cit	Amphilophus cf. citrinellus	CL Tiscapa	#8B7355	0.2713	0.0398
Tsc_cit_d_nlp_13881	Tsc_cit	Amphilophus cf. citrinellus	CL Tiscapa	#8B7355	0.1246	-0.4483
Tsc_cit_d_nlp_13882	Tsc_cit	Amphilophus cf. citrinellus	CL Tiscapa	#8B7355	0.1606	-0.3307
Tsc_cit_d_nlp_13885	Tsc_cit	Amphilophus cf. citrinellus	CL Tiscapa	#8B7355	0.1968	-0.3264
Tsc_cit_d_nlp_13887	Tsc_cit	Amphilophus cf. citrinellus	CL Tiscapa	#8B7355	0.2272	-0.1369
Xil_ama_d_ben_07661	Xil_ama	Amphilophus amarillo	CL Xiloá	#7BAFD4	0.115	0.0426
Xil_ama_d_ben_07666	Xil_ama	Amphilophus amarillo	CL Xiloá	#7BAFD4	0.1202	0.0529
Xil_ama_d_ben_07667	Xil_ama	Amphilophus amarillo	CL Xiloá	#7BAFD4	0.1172	0.0468
Xil_ama_d_ben_13025	Xil_ama	Amphilophus amarillo	CL Xiloá	#7BAFD4	0.1147	0.0496
Xil_ama_d_ben_13039	Xil_ama	Amphilophus amarillo	CL Xiloá	#7BAFD4	0.1143	0.0461
Xil_ama_d_ben_13091	Xil_ama	Amphilophus amarillo	CL Xiloá	#7BAFD4	0.1109	0.0365
Xil_ama_d_ben_13185	Xil_ama	Amphilophus amarillo	CL Xiloá	#7BAFD4	0.1203	0.046
Xil_ama_d_ben_13268	Xil_ama	Amphilophus amarillo	CL Xiloá	#7BAFD4	0.1097	0.0467
Xil_ama_d_ben_13636	Xil_ama	Amphilophus amarillo	CL Xiloá	#7BAFD4	0.1177	0.048
Xil_ama_d_ben_13637	Xil_ama	Amphilophus amarillo	CL Xiloá	#7BAFD4	0.1128	0.0329
Xil_ama_d_ben_13638	Xil_ama	Amphilophus amarillo	CL Xiloá	#7BAFD4	0.1066	0.0452
Xil_ama_d_ben_17973	Xil_ama	Amphilophus amarillo	CL Xiloá	#7BAFD4	0.1179	0.0476
Xil_ama_d_ben_17974	Xil_ama	Amphilophus amarillo	CL Xiloá	#7BAFD4	0.1138	0.0449
Xil_ama_d_ben_17985	Xil_ama	Amphilophus amarillo	CL Xiloá	#7BAFD4	0.123	0.0534
Xil_ama_d_ben_19033	Xil_ama	Amphilophus amarillo	CL Xiloá	#7BAFD4	0.1155	0.0434
Xil_ama_d_ben_19034	Xil_ama	Amphilophus amarillo	CL Xiloá	#7BAFD4	0.1166	0.0491
Xil_ama_d_ben_19035	Xil_ama	Amphilophus amarillo	CL Xiloá	#7BAFD4	0.1182	0.0563
Xil_ama_d_ben_19315	Xil_ama	Amphilophus amarillo	CL Xiloá	#7BAFD4	0.1124	0.0466
Xil_ama_d_ben_19481	Xil_ama	Amphilophus amarillo	CL Xiloá	#7BAFD4	0.1184	0.0524
Xil_ama_d_ben_19482	Xil_ama	Amphilophus amarillo	CL Xiloá	#7BAFD4	0.1232	0.0451
Xil_ama_d_ben_19503	Xil_ama	Amphilophus amarillo	CL Xiloá	#7BAFD4	0.1182	0.0482
Xil_sag_d_lim_00535	Xil_sag	Amphilophus sagittae	CL Xiloá	#0BB5FF	-0.0576	-0.0805
Xil_sag_d_lim_00862	Xil_sag	Amphilophus sagittae	CL Xiloá	#0BB5FF	-0.0572	-0.0962
Xil_sag_d_lim_00878	Xil_xxx	Amphilophus spp. (hybrid)	CL Xiloá	#FFFFFF	-0.0647	0.0312
Xil_sag_d_lim_00879	Xil_sag	Amphilophus sagittae	CL Xiloá	#0BB5FF	-0.0679	-0.0895
Xil_sag_d_lim_00882	Xil_xxx	Amphilophus spp. (hybrid)	CL Xiloá	#FFFFFF	-0.0571	0.0557
Xil_sag_d_lim_00884	Xil_sag	Amphilophus sagittae	CL Xiloá	#0BB5FF	-0.063	-0.0945
Xil_sag_d_lim_07639	Xil_sag	Amphilophus sagittae	CL Xiloá	#0BB5FF	-0.0821	-0.0558
Xil_sag_d_lim_07710	Xil_sag	Amphilophus sagittae	CL Xiloá	#0BB5FF	-0.0823	-0.0609
Xil_sag_d_lim_07785	Xil_sag	Amphilophus sagittae	CL Xiloá	#0BB5FF	-0.0709	-0.0968
Xil_sag_d_lim_13008	Xil_sag	Amphilophus sagittae	CL Xiloá	#0BB5FF	-0.0627	-0.0933
Xil_sag_d_lim_13032	Xil_sag	Amphilophus sagittae	CL Xiloá	#0BB5FF	-0.0652	-0.0702
Xil_sag_d_lim_13065	Xil_sag	Amphilophus sagittae	CL Xiloá	#0BB5FF	-0.0683	-0.098
Xil_sag_d_lim_13066	Xil_sag	Amphilophus sagittae	CL Xiloá	#0BB5FF	-0.0601	-0.1028
Xil_sag_d_lim_13067	Xil_sag	Amphilophus sagittae	CL Xiloá	#0BB5FF	-0.0625	-0.0918
Xil_sag_d_lim_13070	Xil_sag	Amphilophus sagittae	CL Xiloá	#0BB5FF	-0.0584	-0.0943
Xil_sag_d_lim_13166	Xil_sag	Amphilophus sagittae	CL Xiloá	#0BB5FF	-0.0656	-0.0925
Xil_sag_d_lim_13173	Xil_sag	Amphilophus sagittae	CL Xiloá	#0BB5FF	-0.0662	-0.0885
Xil_sag_d_lim_17976	Xil_sag	Amphilophus sagittae	CL Xiloá	#0BB5FF	-0.0778	-0.0617
Xil_sag_d_lim_19498	Xil_sag	Amphilophus sagittae	CL Xiloá	#0BB5FF	-0.0766	-0.0677
Xil_sag_g_lim_07709	Xil_sag	Amphilophus sagittae	CL Xiloá	#0BB5FF	-0.0784	-0.0499
Xil_sag_g_lim_07786	Xil_sag	Amphilophus sagittae	CL Xiloá	#0BB5FF	-0.0795	-0.0642
Xil_sag_g_lim_13137	Xil_sag	Amphilophus sagittae	CL Xiloá	#0BB5FF	-0.0796	-0.0399
Xil_sag_g_lim_17980	Xil_sag	Amphilophus sagittae	CL Xiloá	#0BB5FF	-0.0797	-0.0374
Xil_vir_d_ben_00539	Xil_xxx	Amphilophus spp. (hybrid)	CL Xiloá	#FFFFFF	0.0242	-0.0857
Xil_vir_d_ben_00877	Xil_vir	Amphilophus viridis	CL Xiloá	#091F92	0.0464	-0.0375
Xil_vir_d_ben_01247	Xil_vir	Amphilophus viridis	CL Xiloá	#091F92	0.0631	-0.0791
Xil_vir_d_ben_01254	Xil_vir	Amphilophus viridis	CL Xiloá	#091F92	0.0701	-0.0827
Xil_vir_d_ben_01263	Xil_vir	Amphilophus viridis	CL Xiloá	#091F92	0.0781	-0.0815
Xil_vir_d_ben_13014	Xil_vir	Amphilophus viridis	CL Xiloá	#091F92	0.088	-0.0859
Xil_vir_d_ben_13016	Xil_vir	Amphilophus viridis	CL Xiloá	#091F92	0.0692	-0.078
Xil_vir_d_ben_13051	Xil_vir	Amphilophus viridis	CL Xiloá	#091F92	0.0769	-0.0846
Xil_vir_d_ben_13075	Xil_vir	Amphilophus viridis	CL Xiloá	#091F92	0.0711	-0.0863
Xil_vir_d_ben_13076	Xil_vir	Amphilophus viridis	CL Xiloá	#091F92	0.0667	-0.0791
Xil_vir_d_ben_13079	Xil_vir	Amphilophus viridis	CL Xiloá	#091F92	0.0758	-0.088
Xil_vir_d_ben_13080	Xil_vir	Amphilophus viridis	CL Xiloá	#091F92	0.076	-0.0805
Xil_vir_d_ben_13109	Xil_vir	Amphilophus viridis	CL Xiloá	#091F92	0.0699	-0.0807
Xil_vir_d_ben_13178	Xil_vir	Amphilophus viridis	CL Xiloá	#091F92	0.0654	-0.0857
Xil_vir_d_ben_13180	Xil_vir	Amphilophus viridis	CL Xiloá	#091F92	0.0629	-0.0744
Xil_vir_d_ben_19317	Xil_xxx	Amphilophus spp. (hybrid)	CL Xiloá	#FFFFFF	0.0279	-0.0391
Xil_vir_d_ben_19319	Xil_vir	Amphilophus viridis	CL Xiloá	#091F92	0.0746	-0.0654
Xil_vir_d_ben_19323	Xil_vir	Amphilophus viridis	CL Xiloá	#091F92	0.0736	-0.0668
Xil_vir_d_ben_19494	Xil_vir	Amphilophus viridis	CL Xiloá	#091F92	0.0656	-0.0755
Xil_xil_d_ben_00870	Xil_xxx	Amphilophus spp. (hybrid)	CL Xiloá	#FFFFFF	-0.0713	0.0461
Xil_xil_d_ben_00872	Xil_xil	Amphilophus xiloaensis	CL Xiloá	#4876FF	-0.0636	0.097
Xil_xil_d_ben_00874	Xil_xil	Amphilophus xiloaensis	CL Xiloá	#4876FF	-0.0621	0.1379
Xil_xil_d_ben_00880	Xil_xil	Amphilophus xiloaensis	CL Xiloá	#4876FF	-0.06	0.1069
Xil_xil_d_ben_00881	Xil_xxx	Amphilophus spp. (hybrid)	CL Xiloá	#FFFFFF	-0.0529	0.0878
Xil_xil_d_ben_00902	Xil_xxx	Amphilophus spp. (hybrid)	CL Xiloá	#FFFFFF	-0.0711	0.0379
Xil_xil_d_ben_00915	Xil_xxx	Amphilophus spp. (hybrid)	CL Xiloá	#FFFFFF	-0.0639	0.0195
Xil_xil_d_ben_07648	Xil_xxx	Amphilophus spp. (hybrid)	CL Xiloá	#FFFFFF	-0.0696	0.0412
Xil_xil_d_ben_07653	Xil_xxx	Amphilophus spp. (hybrid)	CL Xiloá	#FFFFFF	-0.0639	0.0321
Xil_xil_d_ben_07656	Xil_xxx	Amphilophus spp. (hybrid)	CL Xiloá	#FFFFFF	-0.0634	0.05
Xil_xil_d_ben_13034	Xil_sag	Amphilophus sagittae	CL Xiloá	#0BB5FF	-0.0703	-0.0325
Xil_xil_d_ben_13113	Xil_xxx	Amphilophus spp. (hybrid)	CL Xiloá	#FFFFFF	-0.0678	0.0197
Xil_xil_d_ben_13152	Xil_xil	Amphilophus xiloaensis	CL Xiloá	#4876FF	-0.0545	0.134
Xil_xil_d_ben_13275	Xil_xxx	Amphilophus spp. (hybrid)	CL Xiloá	#FFFFFF	-0.0677	-0.0151
Xil_xil_d_ben_13426	Xil_xxx	Amphilophus spp. (hybrid)	CL Xiloá	#FFFFFF	-0.0607	0.0203
Xil_xil_d_ben_13446	Xil_sag	Amphilophus sagittae	CL Xiloá	#0BB5FF	-0.0628	-0.055
Xil_xil_d_ben_17975	Xil_xil	Amphilophus xiloaensis	CL Xiloá	#4876FF	-0.0588	0.114
Xil_xil_d_ben_19484	Xil_sag	Amphilophus sagittae	CL Xiloá	#0BB5FF	-0.0806	-0.0583
Xil_xil_d_ben_19493	Xil_sag	Amphilophus sagittae	CL Xiloá	#0BB5FF	-0.0763	-0.0514
Xil_xil_d_ben_19501	Xil_xil	Amphilophus xiloaensis	CL Xiloá	#4876FF	-0.0632	0.1108
Xil_xil_g_ben_00869	Xil_xil	Amphilophus xiloaensis	CL Xiloá	#4876FF	-0.0633	0.1338
Xil_xil_g_ben_00871	Xil_xil	Amphilophus xiloaensis	CL Xiloá	#4876FF	-0.0655	0.1354
Xil_xil_g_ben_00873	Xil_xil	Amphilophus xiloaensis	CL Xiloá	#4876FF	-0.0678	0.1303
Xil_xil_g_ben_00875	Xil_xil	Amphilophus xiloaensis	CL Xiloá	#4876FF	-0.0662	0.1202
Xil_xil_g_ben_01239	Xil_xil	Amphilophus xiloaensis	CL Xiloá	#4876FF	-0.0655	0.1076
Xil_xil_g_ben_03841	Xil_xil	Amphilophus xiloaensis	CL Xiloá	#4876FF	-0.0583	0.1049
Xil_xil_g_ben_13154	Xil_xil	Amphilophus xiloaensis	CL Xiloá	#4876FF	-0.0617	0.1251
Xil_xil_g_ben_13262	Xil_xil	Amphilophus xiloaensis	CL Xiloá	#4876FF	-0.0644	0.135
Xil_xil_g_ben_13408	Xil_xil	Amphilophus xiloaensis	CL Xiloá	#4876FF	-0.0646	0.1424
Xil_xil_g_ben_13413	Xil_xil	Amphilophus xiloaensis	CL Xiloá	#4876FF	-0.0662	0.1349
Xil_xil_g_ben_17981	Xil_sag	Amphilophus sagittae	CL Xiloá	#0BB5FF	-0.0825	-0.0552
Xil_xil_g_ben_19488	Xil_sag	Amphilophus sagittae	CL Xiloá	#0BB5FF	-0.0808	-0.0548

[truncated: 15 more sheets: Ext. Data Fig.1l, Ext. Data Fig.1m, Ext. Data Fig.1n, Ext. Data Fig.1o, Ext. Data Fig.1p, Ext. Data Fig.1q, Ext. Data Fig.1r, Ext. Data Fig.1s, Ext. Data Fig.1t, Ext. Data Fig.1u, Ext. Data Fig.1v, Ext. Data Fig.1w, Ext. Data Fig.1x, Ext. Data Fig.1y, Ext. Data Fig.1z]
