# Supplementary material for: Contrasting signatures of genomic divergence during sympatric speciation
Source: Nature. 2020 Oct 28;588(7836):106–11. doi: 10.1038/s41586-020-2845-0 (PMC7759464; doi:10.1038/s41586-020-2845-0)
Supplement: Supplementary file 8 — Source Data Extended Data Fig. 2 [file 41586_2020_2845_MOESM8_ESM.xlsx]

## Sheet: Extended Data Fig. 2a-d
time_index	left_time_boundary	right_time_boundary	lambda	population
0	0	5.56269e-07	3.95451	Apo_ast
1	5.56269e-07	1.25937e-06	3.95451	Apo_ast
2	1.25937e-06	2.14807e-06	1826.47	Apo_ast
3	2.14807e-06	3.27136e-06	5249.07	Apo_ast
4	3.27136e-06	4.69115e-06	9686.78	Apo_ast
5	4.69115e-06	6.48571e-06	16007.8	Apo_ast
6	6.48571e-06	8.75398e-06	24859.2	Apo_ast
7	8.75398e-06	1.1621e-05	32033.8	Apo_ast
8	1.1621e-05	1.52448e-05	32303.4	Apo_ast
9	1.52448e-05	1.98251e-05	25929.2	Apo_ast
10	1.98251e-05	2.56145e-05	17539.8	Apo_ast
11	2.56145e-05	3.29321e-05	10788.4	Apo_ast
12	3.29321e-05	4.21813e-05	6571.63	Apo_ast
13	4.21813e-05	5.38719e-05	4302.98	Apo_ast
14	5.38719e-05	6.86484e-05	3210.61	Apo_ast
15	6.86484e-05	8.73254e-05	2768.97	Apo_ast
16	8.73254e-05	0.000110933	2689.17	Apo_ast
17	0.000110933	0.000140771	2806.53	Apo_ast
18	0.000140771	0.000178486	2994.97	Apo_ast
19	0.000178486	0.000226156	3126.04	Apo_ast
20	0.000226156	0.000286409	3088.59	Apo_ast
21	0.000286409	0.000362567	2859.01	Apo_ast
22	0.000362567	0.000458828	2507.06	Apo_ast
23	0.000458828	0.000580499	2116.05	Apo_ast
24	0.000580499	0.000734286	1746.89	Apo_ast
25	0.000734286	0.000928668	1446.91	Apo_ast
26	0.000928668	0.00117436	1259.51	Apo_ast
27	0.00117436	0.0014849	2439.03	Apo_ast
28	0.0014849	0.00187742	2439.03	Apo_ast
29	0.00187742	0.00237355	43.6201	Apo_ast
30	0.00237355	0.00300064	43.6201	Apo_ast
31	0.00300064	inf	43.6201	Apo_ast
0	0	4.28448e-07	5.13413	Apo_cha
1	4.28448e-07	9.69991e-07	5.13413	Apo_cha
2	9.69991e-07	1.65448e-06	865.295	Apo_cha
3	1.65448e-06	2.51965e-06	8625.55	Apo_cha
4	2.51965e-06	3.6132e-06	24579.2	Apo_cha
5	3.6132e-06	4.99541e-06	41231.9	Apo_cha
6	4.99541e-06	6.74246e-06	50955.2	Apo_cha
7	6.74246e-06	8.95068e-06	52104	Apo_cha
8	8.95068e-06	1.17418e-05	46956.1	Apo_cha
9	1.17418e-05	1.52696e-05	38513.5	Apo_cha
10	1.52696e-05	1.97287e-05	28862.2	Apo_cha
11	1.97287e-05	2.53649e-05	19296.9	Apo_cha
12	2.53649e-05	3.24887e-05	11641.1	Apo_cha
13	3.24887e-05	4.1493e-05	6893.75	Apo_cha
14	4.1493e-05	5.28742e-05	4444.71	Apo_cha
15	5.28742e-05	6.72595e-05	3318.62	Apo_cha
16	6.72595e-05	8.54421e-05	2878.89	Apo_cha
17	8.54421e-05	0.000108424	2793.62	Apo_cha
18	0.000108424	0.000137473	2878.32	Apo_cha
19	0.000137473	0.000174189	3004.18	Apo_cha
20	0.000174189	0.000220597	3054.8	Apo_cha
21	0.000220597	0.000279255	2938.16	Apo_cha
22	0.000279255	0.000353397	2647.08	Apo_cha
23	0.000353397	0.00044711	2264.56	Apo_cha
24	0.00044711	0.00056556	1898.18	Apo_cha
25	0.00056556	0.000715276	1625.32	Apo_cha
26	0.000715276	0.000904511	1492.76	Apo_cha
27	0.000904511	0.0011437	2879.97	Apo_cha
28	0.0011437	0.00144602	2879.97	Apo_cha
29	0.00144602	0.00182815	73.4633	Apo_cha
30	0.00182815	0.00231114	73.4633	Apo_cha
31	0.00231114	inf	73.4633	Apo_cha
0	0	5.81049e-07	10.0995	Apo_fla
1	5.81049e-07	1.31548e-06	10.0995	Apo_fla
2	1.31548e-06	2.24376e-06	1204.46	Apo_fla
3	2.24376e-06	3.41709e-06	3685.59	Apo_fla
4	3.41709e-06	4.90012e-06	5909.05	Apo_fla
5	4.90012e-06	6.77463e-06	10009.3	Apo_fla
6	6.77463e-06	9.14394e-06	15972.9	Apo_fla
7	9.14394e-06	1.21387e-05	21586.2	Apo_fla
8	1.21387e-05	1.59239e-05	24288	Apo_fla
9	1.59239e-05	2.07083e-05	22391.4	Apo_fla
10	2.07083e-05	2.67556e-05	17246.4	Apo_fla
11	2.67556e-05	3.43991e-05	11802.2	Apo_fla
12	3.43991e-05	4.40603e-05	7726.98	Apo_fla
13	4.40603e-05	5.62717e-05	5176.24	Apo_fla
14	5.62717e-05	7.17065e-05	3770.75	Apo_fla
15	7.17065e-05	9.12155e-05	3102.86	Apo_fla
16	9.12155e-05	0.000115874	2873.52	Apo_fla
17	0.000115874	0.000147042	2885.01	Apo_fla
18	0.000147042	0.000186437	2994.75	Apo_fla
19	0.000186437	0.00023623	3081.65	Apo_fla
20	0.00023623	0.000299168	3046.99	Apo_fla
21	0.000299168	0.000378719	2847.3	Apo_fla
22	0.000378719	0.000479268	2510.52	Apo_fla
23	0.000479268	0.000606359	2111.16	Apo_fla
24	0.000606359	0.000766997	1724.76	Apo_fla
25	0.000766997	0.000970037	1403.86	Apo_fla
26	0.000970037	0.00122667	1192.82	Apo_fla
27	0.00122667	0.00155105	2167.65	Apo_fla
28	0.00155105	0.00196106	2167.65	Apo_fla
29	0.00196106	0.00247929	42.3225	Apo_fla
30	0.00247929	0.00313431	42.3225	Apo_fla
31	0.00313431	inf	42.3225	Apo_fla
0	0	4.3821e-07	16.3871	Apo_glo
1	4.3821e-07	9.92093e-07	16.3871	Apo_glo
2	9.92093e-07	1.69218e-06	8663.59	Apo_glo
3	1.69218e-06	2.57707e-06	24575.9	Apo_glo
4	2.57707e-06	3.69553e-06	38023.7	Apo_glo
5	3.69553e-06	5.10923e-06	48340.7	Apo_glo
6	5.10923e-06	6.89609e-06	54494.5	Apo_glo
7	6.89609e-06	9.15462e-06	55620.8	Apo_glo
8	9.15462e-06	1.20093e-05	49474.8	Apo_glo
9	1.20093e-05	1.56176e-05	37233.7	Apo_glo
10	1.56176e-05	2.01783e-05	24138.1	Apo_glo
11	2.01783e-05	2.59428e-05	14290.2	Apo_glo
12	2.59428e-05	3.3229e-05	8340.83	Apo_glo
13	3.3229e-05	4.24385e-05	5194.79	Apo_glo
14	4.24385e-05	5.40789e-05	3666.61	Apo_glo
15	5.40789e-05	6.87921e-05	3000.79	Apo_glo
16	6.87921e-05	8.73889e-05	2800.96	Apo_glo
17	8.73889e-05	0.000110895	2855.2	Apo_glo
18	0.000110895	0.000140605	3012.42	Apo_glo
19	0.000140605	0.000178158	3135.17	Apo_glo
20	0.000178158	0.000225624	3112.53	Apo_glo
21	0.000225624	0.000285618	2901.24	Apo_glo
22	0.000285618	0.00036145	2550.41	Apo_glo
23	0.00036145	0.000457298	2154.92	Apo_glo
24	0.000457298	0.000578446	1795.38	Apo_glo
25	0.000578446	0.000731574	1527.6	Apo_glo
26	0.000731574	0.000925121	1400.55	Apo_glo
27	0.000925121	0.00116976	3028.04	Apo_glo
28	0.00116976	0.00147897	3028.04	Apo_glo
29	0.00147897	0.0018698	60.6642	Apo_glo
30	0.0018698	0.0023638	60.6642	Apo_glo
31	0.0023638	inf	60.6642	Apo_glo
0	0	4.52359e-07	4.86277	Apo_zal
1	4.52359e-07	1.02413e-06	4.86277	Apo_zal
2	1.02413e-06	1.74682e-06	736.953	Apo_zal
3	1.74682e-06	2.66027e-06	5151.75	Apo_zal
4	2.66027e-06	3.81485e-06	12266.3	Apo_zal
5	3.81485e-06	5.27419e-06	20102.9	Apo_zal
6	5.27419e-06	7.11875e-06	28902.6	Apo_zal
7	7.11875e-06	9.45021e-06	36573.2	Apo_zal
8	9.45021e-06	1.23971e-05	39952.9	Apo_zal
9	1.23971e-05	1.61218e-05	37096.2	Apo_zal
10	1.61218e-05	2.08298e-05	29240.9	Apo_zal
11	2.08298e-05	2.67804e-05	20203.3	Apo_zal
12	2.67804e-05	3.43019e-05	12847	Apo_zal
13	3.43019e-05	4.38087e-05	8010.72	Apo_zal
14	4.38087e-05	5.5825e-05	5269.29	Apo_zal
15	5.5825e-05	7.10132e-05	3869.42	Apo_zal
16	7.10132e-05	9.02105e-05	3236.18	Apo_zal
17	9.02105e-05	0.000114475	3027.72	Apo_zal
18	0.000114475	0.000145145	3028.9	Apo_zal
19	0.000145145	0.00018391	3081.63	Apo_zal
20	0.00018391	0.000232909	3066.09	Apo_zal
21	0.000232909	0.00029484	2911.64	Apo_zal
22	0.00029484	0.00037312	2618.5	Apo_zal
23	0.00037312	0.000472063	2246.88	Apo_zal
24	0.000472063	0.000597123	1877.31	Apo_zal
25	0.000597123	0.000755194	1574.19	Apo_zal
26	0.000755194	0.000954991	1393.39	Apo_zal
27	0.000954991	0.00120753	3010.3	Apo_zal
28	0.00120753	0.00152672	3010.3	Apo_zal
29	0.00152672	0.00193018	44.9697	Apo_zal
30	0.00193018	0.00244013	44.9697	Apo_zal
31	0.00244013	inf	44.9697	Apo_zal
0	0	4.86427e-07	574.141	AsL_cit
1	4.86427e-07	1.10125e-06	574.141	AsL_cit
2	1.10125e-06	1.87837e-06	28104.5	AsL_cit
3	1.87837e-06	2.86062e-06	32644.4	AsL_cit
4	2.86062e-06	4.10215e-06	35211.2	AsL_cit
5	4.10215e-06	5.67139e-06	39358.9	AsL_cit
6	5.67139e-06	7.65487e-06	42290.9	AsL_cit
7	7.65487e-06	1.01619e-05	41526.8	AsL_cit
8	1.01619e-05	1.33307e-05	35934.8	AsL_cit
9	1.33307e-05	1.7336e-05	27034.9	AsL_cit
10	1.7336e-05	2.23985e-05	18152.4	AsL_cit
11	2.23985e-05	2.87973e-05	11488.5	AsL_cit
12	2.87973e-05	3.68852e-05	7273.41	AsL_cit
13	3.68852e-05	4.7108e-05	4885.08	AsL_cit
14	4.7108e-05	6.00292e-05	3648.01	AsL_cit
15	6.00292e-05	7.63612e-05	3083.4	AsL_cit
16	7.63612e-05	9.70043e-05	2904.83	AsL_cit
17	9.70043e-05	0.000123096	2937.81	AsL_cit
18	0.000123096	0.000156076	3051.05	AsL_cit
19	0.000156076	0.000197761	3129.78	AsL_cit
20	0.000197761	0.000250449	3084.7	AsL_cit
21	0.000250449	0.000317045	2876.06	AsL_cit
22	0.000317045	0.00040122	2532.5	AsL_cit
23	0.00040122	0.000507614	2128.89	AsL_cit
24	0.000507614	0.000642092	1743.21	AsL_cit
25	0.000642092	0.000812068	1435.03	AsL_cit
26	0.000812068	0.00102691	1260.13	AsL_cit
27	0.00102691	0.00129847	2924.97	AsL_cit
28	0.00129847	0.0016417	2924.97	AsL_cit
29	0.0016417	0.00207554	37.4617	AsL_cit
30	0.00207554	0.00262389	37.4617	AsL_cit
31	0.00262389	inf	37.4617	AsL_cit
0	0	5.85644e-07	1061.16	AsM_tol
1	5.85644e-07	1.32588e-06	1061.16	AsM_tol
2	1.32588e-06	2.26151e-06	51182.2	AsM_tol
3	2.26151e-06	3.44411e-06	71466.8	AsM_tol
4	3.44411e-06	4.93887e-06	62539	AsM_tol
5	4.93887e-06	6.8282e-06	44986.2	AsM_tol
6	6.8282e-06	9.21625e-06	29830	AsM_tol
7	9.21625e-06	1.22347e-05	19414.8	AsM_tol
8	1.22347e-05	1.60498e-05	12803.7	AsM_tol
9	1.60498e-05	2.0872e-05	8691.84	AsM_tol
10	2.0872e-05	2.69672e-05	6132.3	AsM_tol
11	2.69672e-05	3.46712e-05	4550.81	AsM_tol
12	3.46712e-05	4.44088e-05	3595.33	AsM_tol
13	4.44088e-05	5.67167e-05	3047.79	AsM_tol
14	5.67167e-05	7.22736e-05	2784.73	AsM_tol
15	7.22736e-05	9.19368e-05	2727.06	AsM_tol
16	9.19368e-05	0.000116791	2809.61	AsM_tol
17	0.000116791	0.000148205	2959.24	AsM_tol
18	0.000148205	0.000187911	3091.18	AsM_tol
19	0.000187911	0.000238099	3130.96	AsM_tol
20	0.000238099	0.000301534	3032.14	AsM_tol
21	0.000301534	0.000381713	2790.3	AsM_tol
22	0.000381713	0.000483058	2445.01	AsM_tol
23	0.000483058	0.000611154	2062.33	AsM_tol
24	0.000611154	0.000773062	1705.7	AsM_tol
25	0.000773062	0.000977708	1417.06	AsM_tol
26	0.000977708	0.00123637	1228.17	AsM_tol
27	0.00123637	0.00156332	2156.01	AsM_tol
28	0.00156332	0.00197656	2156.01	AsM_tol
29	0.00197656	0.00249889	49.5016	AsM_tol
30	0.00249889	0.0031591	49.5016	AsM_tol
31	0.0031591	inf	49.5016	AsM_tol
0	0	6.95874e-07	145.391	Aye_cit
1	6.95874e-07	1.57543e-06	145.391	Aye_cit
2	1.57543e-06	2.68717e-06	7886.72	Aye_cit
3	2.68717e-06	4.09236e-06	19283.9	Aye_cit
4	4.09236e-06	5.86846e-06	26218.5	Aye_cit
5	5.86846e-06	8.1134e-06	25264.9	Aye_cit
6	8.1134e-06	1.09509e-05	20270.5	Aye_cit
7	1.09509e-05	1.45375e-05	14568.8	Aye_cit
8	1.45375e-05	1.90707e-05	10111.7	Aye_cit
9	1.90707e-05	2.48006e-05	7262.88	Aye_cit
10	2.48006e-05	3.20429e-05	5454.8	Aye_cit
11	3.20429e-05	4.11969e-05	4252.87	Aye_cit
12	4.11969e-05	5.27673e-05	3461.24	Aye_cit
13	5.27673e-05	6.73919e-05	2997.17	Aye_cit
14	6.73919e-05	8.58768e-05	2795.9	Aye_cit
15	8.58768e-05	0.000109241	2783.96	Aye_cit
16	0.000109241	0.000138773	2882.36	Aye_cit
17	0.000138773	0.0001761	3015.16	Aye_cit
18	0.0001761	0.00022328	3103.89	Aye_cit
19	0.00022328	0.000282913	3083.98	Aye_cit
20	0.000282913	0.000358288	2927.92	Aye_cit
21	0.000358288	0.000453559	2653.43	Aye_cit
22	0.000453559	0.000573979	2306.98	Aye_cit
23	0.000573979	0.000726184	1941.37	Aye_cit
24	0.000726184	0.000918567	1596.28	Aye_cit
25	0.000918567	0.00116173	1294.12	Aye_cit
26	0.00116173	0.00146908	1064.54	Aye_cit
27	0.00146908	0.00185756	1733.02	Aye_cit
28	0.00185756	0.00234859	1733.02	Aye_cit
29	0.00234859	0.00296923	41.7782	Aye_cit
30	0.00296923	0.0037537	41.7782	Aye_cit
31	0.0037537	inf	41.7782	Aye_cit
0	0	8.77403e-07	1865.64	Man_cit
1	8.77403e-07	1.98641e-06	1865.64	Man_cit
2	1.98641e-06	3.38815e-06	2197.63	Man_cit
3	3.38815e-06	5.15991e-06	1953.77	Man_cit
4	5.15991e-06	7.39934e-06	2979.76	Man_cit
5	7.39934e-06	1.02299e-05	4621.75	Man_cit
6	1.02299e-05	1.38076e-05	6121.79	Man_cit
7	1.38076e-05	1.83298e-05	6673.83	Man_cit
8	1.83298e-05	2.40456e-05	6154.05	Man_cit
9	2.40456e-05	3.12701e-05	5064.99	Man_cit
10	3.12701e-05	4.04017e-05	3971.08	Man_cit
11	4.04017e-05	5.19438e-05	3186.54	Man_cit
12	5.19438e-05	6.65325e-05	2739.96	Man_cit
13	6.65325e-05	8.49721e-05	2582.68	Man_cit
14	8.49721e-05	0.000108279	2620.4	Man_cit
15	0.000108279	0.000137738	2764.44	Man_cit
16	0.000137738	0.000174974	2946.55	Man_cit
17	0.000174974	0.000222038	3079.21	Man_cit
18	0.000222038	0.000281525	3134.61	Man_cit
19	0.000281525	0.000356715	3028.84	Man_cit
20	0.000356715	0.000451753	2811.39	Man_cit
21	0.000451753	0.000571877	2493.38	Man_cit
22	0.000571877	0.000723709	2143.61	Man_cit
23	0.000723709	0.00091562	1807.4	Man_cit
24	0.00091562	0.00115819	1494.37	Man_cit
25	0.00115819	0.00146479	1202.92	Man_cit
26	0.00146479	0.00185232	956.298	Man_cit
27	0.00185232	0.00234214	1252.93	Man_cit
28	0.00234214	0.00296126	1252.93	Man_cit
29	0.00296126	0.0037438	52.7845	Man_cit
30	0.0037438	0.00473291	52.7845	Man_cit
31	0.00473291	inf	52.7845	Man_cit
0	0	8.25957e-07	44.8732	Man_lab
1	8.25957e-07	1.86994e-06	44.8732	Man_lab
2	1.86994e-06	3.18949e-06	1987.2	Man_lab
3	3.18949e-06	4.85736e-06	3893.2	Man_lab
4	4.85736e-06	6.96548e-06	6557.22	Man_lab
5	6.96548e-06	9.63008e-06	8848.85	Man_lab
6	9.63008e-06	1.2998e-05	10012.7	Man_lab
7	1.2998e-05	1.7255e-05	9564.41	Man_lab
8	1.7255e-05	2.26357e-05	7850.75	Man_lab
9	2.26357e-05	2.94366e-05	5898.64	Man_lab
10	2.94366e-05	3.80328e-05	4361.26	Man_lab
11	3.80328e-05	4.88981e-05	3366.42	Man_lab
12	4.88981e-05	6.26314e-05	2814.42	Man_lab
13	6.26314e-05	7.99898e-05	2583.76	Man_lab
14	7.99898e-05	0.00010193	2580.28	Man_lab
15	0.00010193	0.000129662	2719.27	Man_lab
16	0.000129662	0.000164714	2912.4	Man_lab
17	0.000164714	0.000209019	3076.88	Man_lab
18	0.000209019	0.000265018	3144.83	Man_lab
19	0.000265018	0.0003358	3072.27	Man_lab
20	0.0003358	0.000425265	2856.34	Man_lab
21	0.000425265	0.000538345	2539.94	Man_lab
22	0.000538345	0.000681275	2185.53	Man_lab
23	0.000681275	0.000861933	1843.56	Man_lab
24	0.000861933	0.00109028	1534.95	Man_lab
25	0.00109028	0.0013789	1262.45	Man_lab
26	0.0013789	0.00174371	1033.07	Man_lab
27	0.00174371	0.00220481	1392.63	Man_lab
28	0.00220481	0.00278762	1392.63	Man_lab
29	0.00278762	0.00352428	51.3178	Man_lab
30	0.00352428	0.00445539	51.3178	Man_lab
31	0.00445539	inf	51.3178	Man_lab
0	0	8.30812e-07	2627.24	Mas_cit
1	8.30812e-07	1.88093e-06	2627.24	Mas_cit
2	1.88093e-06	3.20824e-06	26551	Mas_cit
3	3.20824e-06	4.88591e-06	9761.41	Mas_cit
4	4.88591e-06	7.00643e-06	5968.19	Mas_cit
5	7.00643e-06	9.68669e-06	5573.08	Mas_cit
6	9.68669e-06	1.30744e-05	6195.37	Mas_cit
7	1.30744e-05	1.73564e-05	5651.11	Mas_cit
8	1.73564e-05	2.27687e-05	4250.78	Mas_cit
9	2.27687e-05	2.96097e-05	3353.33	Mas_cit
10	2.96097e-05	3.82564e-05	2980.15	Mas_cit
11	3.82564e-05	4.91855e-05	2800.3	Mas_cit
12	4.91855e-05	6.29996e-05	2683.53	Mas_cit
13	6.29996e-05	8.046e-05	2631.32	Mas_cit
14	8.046e-05	0.000102529	2667.06	Mas_cit
15	0.000102529	0.000130424	2788.18	Mas_cit
16	0.000130424	0.000165682	2956.93	Mas_cit
17	0.000165682	0.000210248	3110.09	Mas_cit
18	0.000210248	0.000266576	3169.87	Mas_cit
19	0.000266576	0.000337774	3082.75	Mas_cit
20	0.000337774	0.000427765	2856.78	Mas_cit
21	0.000427765	0.00054151	2545.34	Mas_cit
22	0.00054151	0.00068528	2204.07	Mas_cit
23	0.00068528	0.000867	1864.8	Mas_cit
24	0.000867	0.00109669	1539.23	Mas_cit
25	0.00109669	0.00138701	1238.41	Mas_cit
26	0.00138701	0.00175396	986.637	Mas_cit
27	0.00175396	0.00221777	1389.46	Mas_cit
28	0.00221777	0.00280401	1389.46	Mas_cit
29	0.00280401	0.003545	45.6172	Mas_cit
30	0.003545	0.00448159	45.6172	Mas_cit
31	0.00448159	inf	45.6172	Mas_cit
0	0	9.604e-07	107.106	Nic_cit
1	9.604e-07	2.17431e-06	107.106	Nic_cit
2	2.17431e-06	3.70865e-06	3033.41	Nic_cit
3	3.70865e-06	5.648e-06	2782.58	Nic_cit
4	5.648e-06	8.09928e-06	2255.87	Nic_cit
5	8.09928e-06	1.11976e-05	1930.04	Nic_cit
6	1.11976e-05	1.51138e-05	1837.85	Nic_cit
7	1.51138e-05	2.00637e-05	1893.42	Nic_cit
8	2.00637e-05	2.63201e-05	2071.3	Nic_cit
9	2.63201e-05	3.42281e-05	2290.02	Nic_cit
10	3.42281e-05	4.42235e-05	2432.23	Nic_cit
11	4.42235e-05	5.68574e-05	2479.95	Nic_cit
12	5.68574e-05	7.28261e-05	2505	Nic_cit
13	7.28261e-05	9.301e-05	2573.56	Nic_cit
14	9.301e-05	0.000118522	2704.8	Nic_cit
15	0.000118522	0.000150768	2878.08	Nic_cit
16	0.000150768	0.000191525	3043.22	Nic_cit
17	0.000191525	0.000243041	3143.39	Nic_cit
18	0.000243041	0.000308156	3133.49	Nic_cit
19	0.000308156	0.000390459	2994.45	Nic_cit
20	0.000390459	0.000494486	2743.45	Nic_cit
21	0.000494486	0.000625973	2421.52	Nic_cit
22	0.000625973	0.000792168	2077.14	Nic_cit
23	0.000792168	0.00100223	1748.84	Nic_cit
24	0.00100223	0.00126775	1447.96	Nic_cit
25	0.00126775	0.00160335	1168.08	Nic_cit
26	0.00160335	0.00202753	918.577	Nic_cit
27	0.00202753	0.00256369	1102.34	Nic_cit
28	0.00256369	0.00324137	1102.34	Nic_cit
29	0.00324137	0.00409794	55.2954	Nic_cit
30	0.00409794	0.00518061	55.2954	Nic_cit
31	0.00518061	inf	55.2954	Nic_cit
0	0	9.11358e-07	1423.4	Nic_lab
1	9.11358e-07	2.06328e-06	1423.4	Nic_lab
2	2.06328e-06	3.51927e-06	5342.47	Nic_lab
3	3.51927e-06	5.3596e-06	2767.89	Nic_lab
4	5.3596e-06	7.6857e-06	2796.89	Nic_lab
5	7.6857e-06	1.06258e-05	3433.02	Nic_lab
6	1.06258e-05	1.4342e-05	3931.65	Nic_lab
7	1.4342e-05	1.90391e-05	4062.93	Nic_lab
8	1.90391e-05	2.49761e-05	3809.97	Nic_lab
9	2.49761e-05	3.24803e-05	3350.36	Nic_lab
10	3.24803e-05	4.19653e-05	2915.16	Nic_lab
11	4.19653e-05	5.3954e-05	2620.78	Nic_lab
12	5.3954e-05	6.91073e-05	2489.08	Nic_lab
13	6.91073e-05	8.82605e-05	2496.06	Nic_lab
14	8.82605e-05	0.000112469	2613.72	Nic_lab
15	0.000112469	0.000143069	2802.5	Nic_lab
16	0.000143069	0.000181745	3000.48	Nic_lab
17	0.000181745	0.000230631	3138.82	Nic_lab
18	0.000230631	0.00029242	3161.99	Nic_lab
19	0.00029242	0.00037052	3040.6	Nic_lab
20	0.00037052	0.000469236	2790.6	Nic_lab
21	0.000469236	0.000594009	2467.56	Nic_lab
22	0.000594009	0.000751717	2122.42	Nic_lab
23	0.000751717	0.000951055	1786.08	Nic_lab
24	0.000951055	0.00120301	1470.6	Nic_lab
25	0.00120301	0.00152147	1179.82	Nic_lab
26	0.00152147	0.001924	932.686	Nic_lab
27	0.001924	0.00243278	1272.84	Nic_lab
28	0.00243278	0.00307586	1272.84	Nic_lab
29	0.00307586	0.00388868	47.4122	Nic_lab
30	0.00388868	0.00491607	47.4122	Nic_lab
31	0.00491607	inf	47.4122	Nic_lab
0	0	5.32075e-07	30697.3	Tsc_cit
1	5.32075e-07	1.2046e-06	30697.3	Tsc_cit
2	1.2046e-06	2.05464e-06	119099	Tsc_cit
3	2.05464e-06	3.12907e-06	64154.2	Tsc_cit
4	3.12907e-06	4.48711e-06	50708.4	Tsc_cit
5	4.48711e-06	6.20362e-06	42381.9	Tsc_cit
6	6.20362e-06	8.37323e-06	33907.5	Tsc_cit
7	8.37323e-06	1.11155e-05	25188.6	Tsc_cit
8	1.11155e-05	1.45817e-05	17448.3	Tsc_cit
9	1.45817e-05	1.89628e-05	11694.5	Tsc_cit
10	1.89628e-05	2.45004e-05	7909.81	Tsc_cit
11	2.45004e-05	3.14997e-05	5563.89	Tsc_cit
12	3.14997e-05	4.03466e-05	4164.37	Tsc_cit
13	4.03466e-05	5.15288e-05	3371.48	Tsc_cit
14	5.15288e-05	6.56626e-05	2956.74	Tsc_cit
15	6.56626e-05	8.35272e-05	2789.14	Tsc_cit
16	8.35272e-05	0.000106108	2792.51	Tsc_cit
17	0.000106108	0.000134648	2894.63	Tsc_cit
18	0.000134648	0.000170723	3015.16	Tsc_cit
19	0.000170723	0.000216319	3079.15	Tsc_cit
20	0.000216319	0.000273952	3029.82	Tsc_cit
21	0.000273952	0.000346798	2837.13	Tsc_cit
22	0.000346798	0.000438872	2514.63	Tsc_cit
23	0.000438872	0.00055525	2119.07	Tsc_cit
24	0.00055525	0.000702349	1726.25	Tsc_cit
25	0.000702349	0.000888276	1406.08	Tsc_cit
26	0.000888276	0.00112328	1216.89	Tsc_cit
27	0.00112328	0.00142032	2640.68	Tsc_cit
28	0.00142032	0.00179576	2640.68	Tsc_cit
29	0.00179576	0.00227031	37.9372	Tsc_cit
30	0.00227031	0.00287013	37.9372	Tsc_cit
31	0.00287013	inf	37.9372	Tsc_cit
0	0	6.76422e-07	63.0252	Xil_ama
1	6.76422e-07	1.5314e-06	63.0252	Xil_ama
2	1.5314e-06	2.61205e-06	4201.91	Xil_ama
3	2.61205e-06	3.97796e-06	6605.21	Xil_ama
4	3.97796e-06	5.70443e-06	12683.3	Xil_ama
5	5.70443e-06	7.88661e-06	20894.1	Xil_ama
6	7.88661e-06	1.06448e-05	25805	Xil_ama
7	1.06448e-05	1.41311e-05	24492.2	Xil_ama
8	1.41311e-05	1.85376e-05	18767.7	Xil_ama
9	1.85376e-05	2.41073e-05	12354.3	Xil_ama
10	2.41073e-05	3.11472e-05	7654.81	Xil_ama
11	3.11472e-05	4.00454e-05	4922.87	Xil_ama
12	4.00454e-05	5.12923e-05	3509.68	Xil_ama
13	5.12923e-05	6.55081e-05	2853.16	Xil_ama
14	6.55081e-05	8.34763e-05	2625.83	Xil_ama
15	8.34763e-05	0.000106188	2646.78	Xil_ama
16	0.000106188	0.000134894	2794.09	Xil_ama
17	0.000134894	0.000171177	2968.16	Xil_ama
18	0.000171177	0.000217038	3090.51	Xil_ama
19	0.000217038	0.000275005	3104.75	Xil_ama
20	0.000275005	0.000348273	2973.79	Xil_ama
21	0.000348273	0.000440881	2701.24	Xil_ama
22	0.000440881	0.000557934	2341.16	Xil_ama
23	0.000557934	0.000705886	1962.8	Xil_ama
24	0.000705886	0.000892891	1614.26	Xil_ama
25	0.000892891	0.00112926	1311.5	Xil_ama
26	0.00112926	0.00142802	1077.51	Xil_ama
27	0.00142802	0.00180564	1909.73	Xil_ama
28	0.00180564	0.00228294	1909.73	Xil_ama
29	0.00228294	0.00288623	33.5101	Xil_ama
30	0.00288623	0.00364877	33.5101	Xil_ama
31	0.00364877	inf	33.5101	Xil_ama
0	0	5.56132e-07	126.961	Xil_sag
1	5.56132e-07	1.25906e-06	126.961	Xil_sag
2	1.25906e-06	2.14754e-06	5624.52	Xil_sag
3	2.14754e-06	3.27055e-06	10733.7	Xil_sag
4	3.27055e-06	4.68999e-06	17091.7	Xil_sag
5	4.68999e-06	6.48411e-06	25241	Xil_sag
6	6.48411e-06	8.75182e-06	32956.2	Xil_sag
7	8.75182e-06	1.16181e-05	35698.3	Xil_sag
8	1.16181e-05	1.5241e-05	31516.3	Xil_sag
9	1.5241e-05	1.98202e-05	23125.5	Xil_sag
10	1.98202e-05	2.56082e-05	14894.4	Xil_sag
11	2.56082e-05	3.2924e-05	9043.17	Xil_sag
12	3.2924e-05	4.21709e-05	5631.32	Xil_sag
13	4.21709e-05	5.38586e-05	3874.72	Xil_sag
14	5.38586e-05	6.86315e-05	3065.63	Xil_sag
15	6.86315e-05	8.73039e-05	2782.34	Xil_sag
16	8.73039e-05	0.000110905	2786.65	Xil_sag
17	0.000110905	0.000140736	2918.5	Xil_sag
18	0.000140736	0.000178442	3055.08	Xil_sag
19	0.000178442	0.0002261	3107.52	Xil_sag
20	0.0002261	0.000286338	3026.99	Xil_sag
21	0.000286338	0.000362478	2806.43	Xil_sag
22	0.000362478	0.000458715	2476.12	Xil_sag
23	0.000458715	0.000580356	2097.3	Xil_sag
24	0.000580356	0.000734105	1731.36	Xil_sag
25	0.000734105	0.000928438	1426.32	Xil_sag
26	0.000928438	0.00117407	1230.81	Xil_sag
27	0.00117407	0.00148454	2415.02	Xil_sag
28	0.00148454	0.00187696	2415.02	Xil_sag
29	0.00187696	0.00237296	39.4866	Xil_sag
30	0.00237296	0.0029999	39.4866	Xil_sag
31	0.0029999	inf	39.4866	Xil_sag
0	0	7.56988e-07	252.779	Xil_vir
1	7.56988e-07	1.71379e-06	252.779	Xil_vir
2	1.71379e-06	2.92316e-06	4484.56	Xil_vir
3	2.92316e-06	4.45176e-06	5334.12	Xil_vir
4	4.45176e-06	6.38386e-06	6436.66	Xil_vir
5	6.38386e-06	8.82596e-06	8495.97	Xil_vir
6	8.82596e-06	1.19127e-05	10447.8	Xil_vir
7	1.19127e-05	1.58142e-05	11382.7	Xil_vir
8	1.58142e-05	2.07456e-05	10757.1	Xil_vir
9	2.07456e-05	2.69786e-05	8878.62	Xil_vir
10	2.69786e-05	3.4857e-05	6713.5	Xil_vir
11	3.4857e-05	4.4815e-05	4938.49	Xil_vir
12	4.4815e-05	5.74016e-05	3767.5	Xil_vir
13	5.74016e-05	7.33105e-05	3120.11	Xil_vir
14	7.33105e-05	9.34189e-05	2836.86	Xil_vir
15	9.34189e-05	0.000118835	2788.5	Xil_vir
16	0.000118835	0.00015096	2874.55	Xil_vir
17	0.00015096	0.000191565	3000.37	Xil_vir
18	0.000191565	0.000242889	3079.41	Xil_vir
19	0.000242889	0.00030776	3056	Xil_vir
20	0.00030776	0.000389754	2906.5	Xil_vir
21	0.000389754	0.000493393	2631.91	Xil_vir
22	0.000493393	0.000624388	2276.74	Xil_vir
23	0.000624388	0.000789961	1907.27	Xil_vir
24	0.000789961	0.000999239	1561.29	Xil_vir
25	0.000999239	0.00126376	1250.88	Xil_vir
26	0.00126376	0.0015981	997.88	Xil_vir
27	0.0015981	0.0020207	1567.18	Xil_vir
28	0.0020207	0.00255485	1567.18	Xil_vir
29	0.00255485	0.00323	37.615	Xil_vir
30	0.00323	0.00408336	37.615	Xil_vir
31	0.00408336	inf	37.615	Xil_vir
0	0	5.65633e-07	735.916	Xil_xil
1	5.65633e-07	1.28057e-06	735.916	Xil_xil
2	1.28057e-06	2.18423e-06	1412.76	Xil_xil
3	2.18423e-06	3.32642e-06	2586.02	Xil_xil
4	3.32642e-06	4.77011e-06	7739.65	Xil_xil
5	4.77011e-06	6.59488e-06	16438.7	Xil_xil
6	6.59488e-06	8.90133e-06	24627.4	Xil_xil
7	8.90133e-06	1.18166e-05	27896.1	Xil_xil
8	1.18166e-05	1.55014e-05	25344.3	Xil_xil
9	1.55014e-05	2.01588e-05	19975.8	Xil_xil
10	2.01588e-05	2.60457e-05	14673.4	Xil_xil
11	2.60457e-05	3.34864e-05	10477.8	Xil_xil
12	3.34864e-05	4.28913e-05	7442.79	Xil_xil
13	4.28913e-05	5.47787e-05	5391.36	Xil_xil
14	5.47787e-05	6.98039e-05	4118.81	Xil_xil
15	6.98039e-05	8.87953e-05	3415.53	Xil_xil
16	8.87953e-05	0.0001128	3108.62	Xil_xil
17	0.0001128	0.00014314	3049.25	Xil_xil
18	0.00014314	0.00018149	3099.1	Xil_xil
19	0.00018149	0.000229963	3133.56	Xil_xil
20	0.000229963	0.00029123	3061.09	Xil_xil
21	0.00029123	0.00036867	2851.84	Xil_xil
22	0.00036867	0.000466551	2528.78	Xil_xil
23	0.000466551	0.00059027	2143.5	Xil_xil
24	0.00059027	0.000746646	1765.71	Xil_xil
25	0.000746646	0.000944299	1447.46	Xil_xil
26	0.000944299	0.00119413	1228.88	Xil_xil
27	0.00119413	0.0015099	2144.68	Xil_xil
28	0.0015099	0.00190902	2144.68	Xil_xil
29	0.00190902	0.0024135	52.6873	Xil_xil
30	0.0024135	0.00305115	52.6873	Xil_xil
31	0.00305115	inf	52.6873	Xil_xil

## Sheet: Extended Data Fig. 2e-l
time_index	left_time_boundary	right_time_boundary	lambda_00	lambda_01	lambda_11	population_1	population_2	panel
0	1.96387e-07	7.85546e-07	3.56437	2.31563	1.92068	Apo_ast	Nic_cit	e
1	7.85546e-07	1.78539e-06	22.3543	2.31563	16.1148	Apo_ast	Nic_cit	e
2	1.78539e-06	3.058e-06	629.676	2.31526	124.259	Apo_ast	Nic_cit	e
3	3.058e-06	4.67779e-06	4471.2	2.3153	149.185	Apo_ast	Nic_cit	e
4	4.67779e-06	6.73946e-06	14631.6	17.9053	316.628	Apo_ast	Nic_cit	e
5	6.73946e-06	9.36356e-06	27125.5	154.264	610.517	Apo_ast	Nic_cit	e
6	9.36356e-06	1.27035e-05	32503.4	646.333	1017.72	Apo_ast	Nic_cit	e
7	1.27035e-05	1.69547e-05	28016.2	1496.11	1574	Apo_ast	Nic_cit	e
8	1.69547e-05	2.23655e-05	19246.3	2304.88	2092.96	Apo_ast	Nic_cit	e
9	2.23655e-05	2.92525e-05	11732.4	2716.33	2462.47	Apo_ast	Nic_cit	e
10	2.92525e-05	3.80182e-05	7000.16	2750.33	2640.94	Apo_ast	Nic_cit	e
11	3.80182e-05	4.91753e-05	4441.5	2625.25	2662.8	Apo_ast	Nic_cit	e
12	4.91753e-05	6.33761e-05	3190.89	2506.44	2627.13	Apo_ast	Nic_cit	e
13	6.33761e-05	8.14509e-05	2672.27	2477.88	2623.1	Apo_ast	Nic_cit	e
14	8.14509e-05	0.000104457	2567.03	2561.24	2693.42	Apo_ast	Nic_cit	e
15	0.000104457	0.000133738	2691.11	2735.44	2829.75	Apo_ast	Nic_cit	e
16	0.000133738	0.000171009	2913.22	2949.61	2989.93	Apo_ast	Nic_cit	e
17	0.000171009	0.000218446	3105.96	3125.03	3118.3	Apo_ast	Nic_cit	e
18	0.000218446	0.000278825	3144.7	3177.21	3155.91	Apo_ast	Nic_cit	e
19	0.000278825	0.000355675	2973.64	3062.92	3060.94	Apo_ast	Nic_cit	e
20	0.000355675	0.00045349	2646	2806.92	2833.14	Apo_ast	Nic_cit	e
21	0.00045349	0.00057799	2259.5	2473.45	2511.91	Apo_ast	Nic_cit	e
22	0.00057799	0.000736453	1889.19	2117.03	2153.33	Apo_ast	Nic_cit	e
23	0.000736453	0.000938147	1583.21	1769.41	1804.81	Apo_ast	Nic_cit	e
24	0.000938147	0.00119486	1480.82	1445.63	1486.36	Apo_ast	Nic_cit	e
25	0.00119486	0.00152161	2230.74	1154.62	1200.39	Apo_ast	Nic_cit	e
26	0.00152161	0.0019375	2197.05	914.723	1000.72	Apo_ast	Nic_cit	e
27	0.0019375	0.00246685	445.118	1276.88	1159.18	Apo_ast	Nic_cit	e
28	0.00246685	0.0031406	52.8487	1276.88	1079.93	Apo_ast	Nic_cit	e
29	0.0031406	0.00399815	52.8487	38.2776	220.181	Apo_ast	Nic_cit	e
30	0.00399815	0.00508965	52.8487	38.2776	46.1683	Apo_ast	Nic_cit	e
31	0.00508965	0.0203586	52.8487	38.2776	46.1683	Apo_ast	Nic_cit	e
0	1.29947e-07	5.19789e-07	3.16352	3.49896	4.66838	Apo_ast	Apo_zal	i
1	5.19789e-07	1.18138e-06	5.60395	3.49896	156.697	Apo_ast	Apo_zal	i
2	1.18138e-06	2.02345e-06	93.4789	3.49895	1486.32	Apo_ast	Apo_zal	i
3	2.02345e-06	3.09525e-06	985.474	95.0445	8388.47	Apo_ast	Apo_zal	i
4	3.09525e-06	4.45944e-06	4843.1	1547.15	23790.9	Apo_ast	Apo_zal	i
5	4.45944e-06	6.19579e-06	13871.7	7821.94	41524.6	Apo_ast	Apo_zal	i
6	6.19579e-06	8.40581e-06	25674	19275.9	52696.5	Apo_ast	Apo_zal	i
7	8.40581e-06	1.12187e-05	33069.3	28647.3	51965.6	Apo_ast	Apo_zal	i
8	1.12187e-05	1.47991e-05	31396.5	28607.9	41562.5	Apo_ast	Apo_zal	i
9	1.47991e-05	1.93561e-05	23374.7	21259.1	28488.4	Apo_ast	Apo_zal	i
10	1.93561e-05	2.51563e-05	14887.2	13243.5	17794.1	Apo_ast	Apo_zal	i
11	2.51563e-05	3.25389e-05	8937.08	7803.18	10709.7	Apo_ast	Apo_zal	i
12	3.25389e-05	4.19354e-05	5519.43	4833.31	6565.28	Apo_ast	Apo_zal	i
13	4.19354e-05	5.38954e-05	3759.91	3381.96	4370.83	Apo_ast	Apo_zal	i
14	5.38954e-05	6.91181e-05	2947.16	2749.08	3327.28	Apo_ast	Apo_zal	i
15	6.91181e-05	8.84936e-05	2664.51	2566.4	2924.41	Apo_ast	Apo_zal	i
16	8.84936e-05	0.000113155	2679.66	2639.33	2867.36	Apo_ast	Apo_zal	i
17	0.000113155	0.000144544	2843.4	2833.98	2961	Apo_ast	Apo_zal	i
18	0.000144544	0.000184496	3031.43	3035.63	3049.9	Apo_ast	Apo_zal	i
19	0.000184496	0.000235347	3121.66	3135.37	3020.6	Apo_ast	Apo_zal	i
20	0.000235347	0.00030007	3023.91	3047.65	2825.79	Apo_ast	Apo_zal	i
21	0.00030007	0.000382451	2741.75	2771.64	2491.6	Apo_ast	Apo_zal	i
22	0.000382451	0.000487305	2364.05	2397.35	2099.64	Apo_ast	Apo_zal	i
23	0.000487305	0.000620764	1985.2	2022.1	1749.61	Apo_ast	Apo_zal	i
24	0.000620764	0.000790631	1661.84	1696.35	1527.51	Apo_ast	Apo_zal	i
25	0.000790631	0.00100684	1424.87	1444.33	2424.87	Apo_ast	Apo_zal	i
26	0.00100684	0.00128203	1599.99	1293.41	3668.94	Apo_ast	Apo_zal	i
27	0.00128203	0.00163229	2417.7	2182.41	2084.76	Apo_ast	Apo_zal	i
28	0.00163229	0.00207811	1858.95	2182.41	52.8069	Apo_ast	Apo_zal	i
29	0.00207811	0.00264554	150.333	54.253	47.4559	Apo_ast	Apo_zal	i
30	0.00264554	0.00336778	46.3122	54.253	47.4559	Apo_ast	Apo_zal	i
31	0.00336778	0.0134711	46.3122	54.253	47.4559	Apo_ast	Apo_zal	i
0	1.26317e-07	5.05268e-07	3.12151	3.59953	3.87441	Apo_ast	Apo_sup	h
1	5.05268e-07	1.14838e-06	5.46319	3.59953	1076.17	Apo_ast	Apo_sup	h
2	1.14838e-06	1.96693e-06	83.0386	3.59949	7825.22	Apo_ast	Apo_sup	h
3	1.96693e-06	3.00878e-06	895.532	150.148	18680.2	Apo_ast	Apo_sup	h
4	3.00878e-06	4.33486e-06	4482.71	2350.88	27744.7	Apo_ast	Apo_sup	h
5	4.33486e-06	6.02269e-06	13096.3	9582.09	35323.4	Apo_ast	Apo_sup	h
6	6.02269e-06	8.17098e-06	24852.9	20750.5	40019.7	Apo_ast	Apo_sup	h
7	8.17098e-06	1.09053e-05	32873.9	30113.6	39628.8	Apo_ast	Apo_sup	h
8	1.09053e-05	1.43856e-05	31986.7	30612	33561.5	Apo_ast	Apo_sup	h
9	1.43856e-05	1.88154e-05	24304.8	22934.6	24415.5	Apo_ast	Apo_sup	h
10	1.88154e-05	2.44535e-05	15685.4	14301.5	15847.9	Apo_ast	Apo_sup	h
11	2.44535e-05	3.16298e-05	9456.65	8437.13	9725.56	Apo_ast	Apo_sup	h
12	3.16298e-05	4.07639e-05	5808.38	5175.82	6035.56	Apo_ast	Apo_sup	h
13	4.07639e-05	5.23897e-05	3900.63	3538.09	4060.65	Apo_ast	Apo_sup	h
14	5.23897e-05	6.71871e-05	3002.35	2797.25	3112.7	Apo_ast	Apo_sup	h
15	6.71871e-05	8.60214e-05	2673.2	2550.77	2742.9	Apo_ast	Apo_sup	h
16	8.60214e-05	0.000109994	2665.48	2592.68	2700.09	Apo_ast	Apo_sup	h
17	0.000109994	0.000140506	2822.31	2793.37	2832.28	Apo_ast	Apo_sup	h
18	0.000140506	0.000179342	3017.13	3029.76	3009.92	Apo_ast	Apo_sup	h
19	0.000179342	0.000228772	3126.69	3167.68	3097.62	Apo_ast	Apo_sup	h
20	0.000228772	0.000291687	3053.15	3098.4	2997.31	Apo_ast	Apo_sup	h
21	0.000291687	0.000371766	2789.29	2818.88	2710.48	Apo_ast	Apo_sup	h
22	0.000371766	0.000473691	2421.46	2435.03	2322.1	Apo_ast	Apo_sup	h
23	0.000473691	0.000603421	2046.12	2053.57	1937.04	Apo_ast	Apo_sup	h
24	0.000603421	0.000768543	1718.47	1724.19	1633.77	Apo_ast	Apo_sup	h
25	0.000768543	0.00097871	1465.65	1468.79	1501.63	Apo_ast	Apo_sup	h
26	0.00097871	0.00124621	1504.53	1318.78	2467.37	Apo_ast	Apo_sup	h
27	0.00124621	0.00158669	2276.44	2214.16	2812.16	Apo_ast	Apo_sup	h
28	0.00158669	0.00202005	1968.48	2214.16	876.676	Apo_ast	Apo_sup	h
29	0.00202005	0.00257164	248.306	54.3694	56.0118	Apo_ast	Apo_sup	h
30	0.00257164	0.00327369	46.4689	54.3694	56.0118	Apo_ast	Apo_sup	h
31	0.00327369	0.0130948	46.4689	54.3694	56.0118	Apo_ast	Apo_sup	h
0	1.2784e-07	5.11362e-07	3.13946	3.55659	4.75353	Apo_ast	Apo_glo	i
1	5.11362e-07	1.16222e-06	5.65131	3.55659	303.342	Apo_ast	Apo_glo	i
2	1.16222e-06	1.99065e-06	90.1903	3.55661	3078.41	Apo_ast	Apo_glo	i
3	1.99065e-06	3.04507e-06	959.073	119.773	15248.5	Apo_ast	Apo_glo	i
4	3.04507e-06	4.38714e-06	4721.11	1800.63	37439.7	Apo_ast	Apo_glo	i
5	4.38714e-06	6.09533e-06	13543.9	8711.76	56583.2	Apo_ast	Apo_glo	i
6	6.09533e-06	8.26952e-06	25290.5	21311.3	62393.9	Apo_ast	Apo_glo	i
7	8.26952e-06	1.10368e-05	33034.1	31420.7	54796	Apo_ast	Apo_glo	i
8	1.10368e-05	1.45591e-05	31785.3	30565	40565.9	Apo_ast	Apo_glo	i
9	1.45591e-05	1.90423e-05	23896.5	21713.4	26540.3	Apo_ast	Apo_glo	i
10	1.90423e-05	2.47484e-05	15295.5	13022.7	15988.3	Apo_ast	Apo_glo	i
11	2.47484e-05	3.20113e-05	9186.39	7550.03	9345.74	Apo_ast	Apo_glo	i
12	3.20113e-05	4.12555e-05	5656.01	4656.4	5686.45	Apo_ast	Apo_glo	i
13	4.12555e-05	5.30215e-05	3829.97	3257.84	3870.71	Apo_ast	Apo_glo	i
14	5.30215e-05	6.79974e-05	2980.12	2670.01	3069.38	Apo_ast	Apo_glo	i
15	6.79974e-05	8.70588e-05	2677.68	2533.1	2813.72	Apo_ast	Apo_glo	i
16	8.70588e-05	0.00011132	2683.19	2647.24	2848.57	Apo_ast	Apo_glo	i
17	0.00011132	0.0001422	2842.97	2867.36	3002.35	Apo_ast	Apo_glo	i
18	0.0001422	0.000181504	3031.3	3071.88	3129.44	Apo_ast	Apo_glo	i
19	0.000181504	0.000231531	3126.89	3158.57	3108.77	Apo_ast	Apo_glo	i
20	0.000231531	0.000295205	3037.9	3059.96	2885.94	Apo_ast	Apo_glo	i
21	0.000295205	0.00037625	2763.43	2789.99	2508.96	Apo_ast	Apo_glo	i
22	0.00037625	0.000479404	2389.59	2424.16	2089.17	Apo_ast	Apo_glo	i
23	0.000479404	0.000610699	2007.5	2036.39	1730.17	Apo_ast	Apo_glo	i
24	0.000610699	0.000777812	1670.9	1684.8	1505.34	Apo_ast	Apo_glo	i
25	0.000777812	0.000990514	1413	1408.27	2357.58	Apo_ast	Apo_glo	i
26	0.000990514	0.00126124	1524.57	1242.3	3522.73	Apo_ast	Apo_glo	i
27	0.00126124	0.00160583	2413.53	2353.76	1988.07	Apo_ast	Apo_glo	i
28	0.00160583	0.00204441	1994.08	2353.76	60.7203	Apo_ast	Apo_glo	i
29	0.00204441	0.00260265	200.058	43.3544	57.8721	Apo_ast	Apo_glo	i
30	0.00260265	0.00331318	38.1355	43.3544	57.8721	Apo_ast	Apo_glo	i
31	0.00331318	0.0132527	38.1355	43.3544	57.8721	Apo_ast	Apo_glo	i
0	1.25931e-07	5.03724e-07	3.11987	3.6105	4.849	Apo_ast	Apo_cha	i
1	5.03724e-07	1.14487e-06	8.00862	3.6105	29.9211	Apo_ast	Apo_cha	i
2	1.14487e-06	1.96092e-06	101.645	3.61076	1598.61	Apo_ast	Apo_cha	i
3	1.96092e-06	2.99959e-06	905.345	100.744	11076.4	Apo_ast	Apo_cha	i
4	2.99959e-06	4.32161e-06	4452.62	1866.67	32067.9	Apo_ast	Apo_cha	i
5	4.32161e-06	6.00429e-06	13102.5	9541.94	56148.8	Apo_ast	Apo_cha	i
6	6.00429e-06	8.14601e-06	24890.7	22998.3	68139.7	Apo_ast	Apo_cha	i
7	8.14601e-06	1.0872e-05	32943	33445.1	61179.2	Apo_ast	Apo_cha	i
8	1.0872e-05	1.43417e-05	32066.6	32263.4	43935.3	Apo_ast	Apo_cha	i
9	1.43417e-05	1.87579e-05	24338.9	22729.5	27571.3	Apo_ast	Apo_cha	i
10	1.87579e-05	2.43788e-05	15681.9	13527.6	16046.1	Apo_ast	Apo_cha	i
11	2.43788e-05	3.15332e-05	9452.94	7764.55	9156.88	Apo_ast	Apo_cha	i
12	3.15332e-05	4.06393e-05	5820.58	4751.4	5526.47	Apo_ast	Apo_cha	i
13	4.06393e-05	5.22296e-05	3922.68	3306.15	3787.58	Apo_ast	Apo_cha	i
14	5.22296e-05	6.69818e-05	3024.2	2679.7	3027.26	Apo_ast	Apo_cha	i
15	6.69818e-05	8.57585e-05	2688.57	2500.13	2762.46	Apo_ast	Apo_cha	i
16	8.57585e-05	0.000109658	2671.88	2580.08	2750.98	Apo_ast	Apo_cha	i
17	0.000109658	0.000140076	2819.59	2793.47	2857.67	Apo_ast	Apo_cha	i
18	0.000140076	0.000178794	3007.28	3023.67	2982.25	Apo_ast	Apo_cha	i
19	0.000178794	0.000228073	3114.17	3151.17	3020.12	Apo_ast	Apo_cha	i
20	0.000228073	0.000290796	3043.27	3079.07	2880.89	Apo_ast	Apo_cha	i
21	0.000290796	0.00037063	2783.98	2804.39	2559.53	Apo_ast	Apo_cha	i
22	0.00037063	0.000472244	2418.31	2423.07	2153.31	Apo_ast	Apo_cha	i
23	0.000472244	0.000601578	2041.86	2037.56	1789.55	Apo_ast	Apo_cha	i
24	0.000601578	0.000766195	1714.12	1706.72	1562.01	Apo_ast	Apo_cha	i
25	0.000766195	0.00097572	1466.92	1455.81	2381.46	Apo_ast	Apo_cha	i
26	0.00097572	0.0012424	1502.66	1304.34	3439.28	Apo_ast	Apo_cha	i
27	0.0012424	0.00158184	2259.46	2293.3	1893.07	Apo_ast	Apo_cha	i
28	0.00158184	0.00201388	1971.73	2293.3	67.5528	Apo_ast	Apo_cha	i
29	0.00201388	0.00256378	263.979	54.4519	67.5528	Apo_ast	Apo_cha	i
30	0.00256378	0.00326369	53.6358	54.4519	67.5528	Apo_ast	Apo_cha	i
31	0.00326369	0.0130548	53.6358	54.4519	67.5528	Apo_ast	Apo_cha	i
0	1.2437e-07	4.97479e-07	4.83698	3.65584	3.37437	Apo_cha	Apo_fla	h
1	4.97479e-07	1.13067e-06	25.4426	3.65584	23.968	Apo_cha	Apo_fla	h
2	1.13067e-06	1.93661e-06	1487.14	3.65656	268.165	Apo_cha	Apo_fla	h
3	1.93661e-06	2.9624e-06	10657.3	156.026	1220.54	Apo_cha	Apo_fla	h
4	2.9624e-06	4.26804e-06	31267.5	1564.87	3549.58	Apo_cha	Apo_fla	h
5	4.26804e-06	5.92985e-06	55164	7380.42	9111.01	Apo_cha	Apo_fla	h
6	5.92985e-06	8.04502e-06	67603.8	18586.4	18187.3	Apo_cha	Apo_fla	h
7	8.04502e-06	1.07372e-05	61425.2	29207	26762.1	Apo_cha	Apo_fla	h
8	1.07372e-05	1.41639e-05	44662	31418.4	30060.6	Apo_cha	Apo_fla	h
9	1.41639e-05	1.85253e-05	28234.8	24710.2	26843.6	Apo_cha	Apo_fla	h
10	1.85253e-05	2.40766e-05	16469.7	15723.9	19878.7	Apo_cha	Apo_fla	h
11	2.40766e-05	3.11423e-05	9384.84	9131.75	12947	Apo_cha	Apo_fla	h
12	3.11423e-05	4.01355e-05	5640.74	5431.73	8005.55	Apo_cha	Apo_fla	h
13	4.01355e-05	5.15821e-05	3839.99	3622.16	5114.79	Apo_cha	Apo_fla	h
14	5.15821e-05	6.61514e-05	3043.94	2826.81	3629.84	Apo_cha	Apo_fla	h
15	6.61514e-05	8.46953e-05	2759.7	2568.83	2967.67	Apo_cha	Apo_fla	h
16	8.46953e-05	0.000108298	2740.46	2604.43	2765.54	Apo_cha	Apo_fla	h
17	0.000108298	0.00013834	2847.55	2784.59	2809.15	Apo_cha	Apo_fla	h
18	0.00013834	0.000176577	2976.4	2991.3	2949.62	Apo_cha	Apo_fla	h
19	0.000176577	0.000225246	3019.09	3111.87	3059.23	Apo_cha	Apo_fla	h
20	0.000225246	0.000287191	2884.65	3056.94	3032.09	Apo_cha	Apo_fla	h
21	0.000287191	0.000366036	2569.36	2821.27	2823.81	Apo_cha	Apo_fla	h
22	0.000366036	0.000466389	2171	2476.88	2477.74	Apo_cha	Apo_fla	h
23	0.000466389	0.00059412	1815.72	2107.47	2092.11	Apo_cha	Apo_fla	h
24	0.00059412	0.000756696	1597.59	1777.46	1756.77	Apo_cha	Apo_fla	h
25	0.000756696	0.000963623	2286.54	1520.42	1522.13	Apo_cha	Apo_fla	h
26	0.000963623	0.001227	3357.1	1366.55	1670.57	Apo_cha	Apo_fla	h
27	0.001227	0.00156223	2005.57	2019.96	2243.96	Apo_cha	Apo_fla	h
28	0.00156223	0.00198891	87.0449	2019.96	1617.13	Apo_cha	Apo_fla	h
29	0.00198891	0.00253199	71.9209	79.8295	135.174	Apo_cha	Apo_fla	h
30	0.00253199	0.00322323	71.9209	79.8295	74.9263	Apo_cha	Apo_fla	h
31	0.00322323	0.0128929	71.9209	79.8295	74.9263	Apo_cha	Apo_fla	h
0	1.81391e-07	7.25565e-07	113.376	2.50663	2.05796	AsL_cit	Man_cit	f
1	7.25565e-07	1.64907e-06	9644.53	2.50663	2.50885	AsL_cit	Man_cit	f
2	1.64907e-06	2.82451e-06	27603.8	2.50669	8.08277	AsL_cit	Man_cit	f
3	2.82451e-06	4.32061e-06	36755.8	9.98951	100.275	AsL_cit	Man_cit	f
4	4.32061e-06	6.22486e-06	40568.5	237.469	656.101	AsL_cit	Man_cit	f
5	6.22486e-06	8.64859e-06	41334.5	1591.75	2369.51	AsL_cit	Man_cit	f
6	8.64859e-06	1.17335e-05	38198.3	4281.35	4931.78	AsL_cit	Man_cit	f
7	1.17335e-05	1.56601e-05	31079	6396.08	6754.18	AsL_cit	Man_cit	f
8	1.56601e-05	2.06578e-05	22253.4	6647.12	6904.53	AsL_cit	Man_cit	f
9	2.06578e-05	2.70189e-05	14453.9	5566.26	5840.32	AsL_cit	Man_cit	f
10	2.70189e-05	3.51153e-05	8945.87	4242.24	4504.67	AsL_cit	Man_cit	f
11	3.51153e-05	4.54205e-05	5640.6	3259.38	3471.59	AsL_cit	Man_cit	f
12	4.54205e-05	5.85369e-05	3907.64	2696.57	2860.95	AsL_cit	Man_cit	f
13	5.85369e-05	7.52316e-05	3119.02	2466.19	2595.06	AsL_cit	Man_cit	f
14	7.52316e-05	9.64807e-05	2854.34	2475.41	2568.4	AsL_cit	Man_cit	f
15	9.64807e-05	0.000123527	2869.79	2640.69	2690.64	AsL_cit	Man_cit	f
16	0.000123527	0.000157951	2999.84	2870.63	2878.02	AsL_cit	Man_cit	f
17	0.000157951	0.000201766	3105.89	3070.23	3043.53	AsL_cit	Man_cit	f
18	0.000201766	0.000257535	3082.39	3158.8	3109.02	AsL_cit	Man_cit	f
19	0.000257535	0.000328517	2886.67	3084.45	3036.11	AsL_cit	Man_cit	f
20	0.000328517	0.000418863	2552.84	2851.05	2835.66	AsL_cit	Man_cit	f
21	0.000418863	0.000533857	2165.19	2521.54	2541.5	AsL_cit	Man_cit	f
22	0.000533857	0.000680221	1814.57	2169.48	2198.47	AsL_cit	Man_cit	f
23	0.000680221	0.000866513	1581.49	1834.94	1860.1	AsL_cit	Man_cit	f
24	0.000866513	0.00110363	2532.72	1530.04	1560.69	AsL_cit	Man_cit	f
25	0.00110363	0.00140543	3393.14	1262.54	1307.16	AsL_cit	Man_cit	f
26	0.00140543	0.00178956	1574.49	1047.01	1121.11	AsL_cit	Man_cit	f
27	0.00178956	0.00227849	57.7383	1362.35	1167.68	AsL_cit	Man_cit	f
28	0.00227849	0.00290079	57.7383	1362.35	1085.83	AsL_cit	Man_cit	f
29	0.00290079	0.00369287	57.7383	53.2642	256.645	AsL_cit	Man_cit	f
30	0.00369287	0.00470103	57.7383	53.2642	71.5788	AsL_cit	Man_cit	f
31	0.00470103	0.0188041	57.7383	53.2642	71.5788	AsL_cit	Man_cit	f
0	1.81503e-07	7.26014e-07	19.0549	2.50528	2.05663	AsM_tol	Man_cit	f
1	7.26014e-07	1.65009e-06	5996.36	2.50528	2.5659	AsM_tol	Man_cit	f
2	1.65009e-06	2.82626e-06	36915.7	2.50525	9.63443	AsM_tol	Man_cit	f
3	2.82626e-06	4.32329e-06	61011.1	6.91736	109.67	AsM_tol	Man_cit	f
4	4.32329e-06	6.22871e-06	55652.9	198.746	658.894	AsM_tol	Man_cit	f
5	6.22871e-06	8.65395e-06	39060.7	1448.34	2346.1	AsM_tol	Man_cit	f
6	8.65395e-06	1.17408e-05	24642.2	4088.17	4901.88	AsM_tol	Man_cit	f
7	1.17408e-05	1.56698e-05	15318.1	6343.33	6745.56	AsM_tol	Man_cit	f
8	1.56698e-05	2.06706e-05	9849.19	6763.7	6907.5	AsM_tol	Man_cit	f
9	2.06706e-05	2.70356e-05	6663.82	5771.41	5839.09	AsM_tol	Man_cit	f
10	2.70356e-05	3.5137e-05	4777.92	4439.5	4502.13	AsM_tol	Man_cit	f
11	3.5137e-05	4.54486e-05	3668.67	3391.42	3472.67	AsM_tol	Man_cit	f
12	4.54486e-05	5.85732e-05	3042.4	2766.84	2864.62	AsM_tol	Man_cit	f
13	5.85732e-05	7.52782e-05	2739.21	2504.93	2598.81	AsM_tol	Man_cit	f
14	7.52782e-05	9.65405e-05	2668.7	2502.64	2570.38	AsM_tol	Man_cit	f
15	9.65405e-05	0.000123603	2760.76	2654.53	2689.39	AsM_tol	Man_cit	f
16	0.000123603	0.000158049	2933.05	2866.27	2873.66	AsM_tol	Man_cit	f
17	0.000158049	0.000201891	3087.88	3054.39	3038.42	AsM_tol	Man_cit	f
18	0.000201891	0.000257694	3135.33	3137.84	3106.88	AsM_tol	Man_cit	f
19	0.000257694	0.00032872	3022.48	3062.32	3039.81	AsM_tol	Man_cit	f
20	0.00032872	0.000419123	2754.28	2841.08	2844.57	AsM_tol	Man_cit	f
21	0.000419123	0.000534187	2391.14	2529.95	2551.45	AsM_tol	Man_cit	f
22	0.000534187	0.000680642	2018.16	2187.56	2205.28	AsM_tol	Man_cit	f
23	0.000680642	0.00086705	1703.12	1859.73	1863.13	AsM_tol	Man_cit	f
24	0.00086705	0.00110431	1502.39	1568.48	1561.66	AsM_tol	Man_cit	f
25	0.00110431	0.0014063	1894.75	1320.01	1307.93	AsM_tol	Man_cit	f
26	0.0014063	0.00179067	2116.19	1111.24	1124.96	AsM_tol	Man_cit	f
27	0.00179067	0.0022799	810.913	1146.94	1183.38	AsM_tol	Man_cit	f
28	0.0022799	0.00290259	92.5821	1146.94	1102.49	AsM_tol	Man_cit	f
29	0.00290259	0.00369516	92.5821	79.8538	259.776	AsM_tol	Man_cit	f
30	0.00369516	0.00470394	92.5821	79.8538	71.6737	AsM_tol	Man_cit	f
31	0.00470394	0.0188158	92.5821	79.8538	71.6737	AsM_tol	Man_cit	f
0	1.8097e-07	7.23881e-07	6.34987	2.51252	2.05837	Aye_cit	Man_cit	f
1	7.23881e-07	1.64524e-06	1855.01	2.51252	2.56683	Aye_cit	Man_cit	f
2	1.64524e-06	2.81795e-06	15666.5	2.51261	9.46318	Aye_cit	Man_cit	f
3	2.81795e-06	4.31058e-06	34904.4	11.2539	108.088	Aye_cit	Man_cit	f
4	4.31058e-06	6.21041e-06	37542.3	252.379	652.261	Aye_cit	Man_cit	f
5	6.21041e-06	8.62852e-06	28321.5	1314.6	2325.13	Aye_cit	Man_cit	f
6	8.62852e-06	1.17063e-05	18641.4	3254.29	4870.87	Aye_cit	Man_cit	f
7	1.17063e-05	1.56237e-05	12123.2	5308.93	6730.46	Aye_cit	Man_cit	f
8	1.56237e-05	2.06098e-05	8296.67	6272.38	6912.47	Aye_cit	Man_cit	f
9	2.06098e-05	2.69561e-05	6059.77	5796.46	5854.23	Aye_cit	Man_cit	f
10	2.69561e-05	3.50338e-05	4673.27	4648.14	4519.2	Aye_cit	Man_cit	f
11	3.50338e-05	4.5315e-05	3772.06	3608.28	3484.82	Aye_cit	Man_cit	f
12	4.5315e-05	5.84011e-05	3200.36	2946.14	2868.27	Aye_cit	Man_cit	f
13	5.84011e-05	7.5057e-05	2888.37	2636.68	2595.17	Aye_cit	Man_cit	f
14	7.5057e-05	9.62568e-05	2786.24	2586.02	2563.58	Aye_cit	Man_cit	f
15	9.62568e-05	0.00012324	2834.28	2695.56	2683.31	Aye_cit	Man_cit	f
16	0.00012324	0.000157584	2955.4	2872.84	2870.29	Aye_cit	Man_cit	f
17	0.000157584	0.000201298	3064.5	3034.75	3037.82	Aye_cit	Man_cit	f
18	0.000201298	0.000256937	3090.65	3109.25	3108.04	Aye_cit	Man_cit	f
19	0.000256937	0.000327754	2997.46	3050.12	3041.4	Aye_cit	Man_cit	f
20	0.000327754	0.000417891	2787.68	2853.97	2846.3	Aye_cit	Man_cit	f
21	0.000417891	0.000532617	2493.36	2552.91	2556.75	Aye_cit	Man_cit	f
22	0.000532617	0.000678642	2158.95	2204.23	2219.24	Aye_cit	Man_cit	f
23	0.000678642	0.000864502	1832.64	1870.98	1886.59	Aye_cit	Man_cit	f
24	0.000864502	0.00110107	1557.88	1578.87	1590.09	Aye_cit	Man_cit	f
25	0.00110107	0.00140217	1466	1325.85	1334.72	Aye_cit	Man_cit	f
26	0.00140217	0.00178541	1788.3	1111.55	1133.13	Aye_cit	Man_cit	f
27	0.00178541	0.0022732	1517.39	1138.66	1100.24	Aye_cit	Man_cit	f
28	0.0022732	0.00289406	228.708	1138.66	1012.55	Aye_cit	Man_cit	f
29	0.00289406	0.0036843	83.9631	82.2721	257.413	Aye_cit	Man_cit	f
30	0.0036843	0.00469012	83.9631	82.2721	85.1918	Aye_cit	Man_cit	f
31	0.00469012	0.0187605	83.9631	82.2721	85.1918	Aye_cit	Man_cit	f
0	1.35457e-07	5.41829e-07	3.8204	3.35666	2.72442	Aye_cit_lip	Aye_cit_nlp	j
1	5.41829e-07	1.23147e-06	392.385	3.35666	126.371	Aye_cit_lip	Aye_cit_nlp	j
2	1.23147e-06	2.10925e-06	5565.9	2816.52	2307.46	Aye_cit_lip	Aye_cit_nlp	j
3	2.10925e-06	3.2265e-06	23575.1	21168.1	14126.9	Aye_cit_lip	Aye_cit_nlp	j
4	3.2265e-06	4.64853e-06	38647.5	40330.8	32564.5	Aye_cit_lip	Aye_cit_nlp	j
5	4.64853e-06	6.4585e-06	37670.1	38652	38945	Aye_cit_lip	Aye_cit_nlp	j
6	6.4585e-06	8.76223e-06	27795.6	27274.2	30995.1	Aye_cit_lip	Aye_cit_nlp	j
7	8.76223e-06	1.16944e-05	18243	17658.3	20303.2	Aye_cit_lip	Aye_cit_nlp	j
8	1.16944e-05	1.54266e-05	11853.1	11606.8	12926.1	Aye_cit_lip	Aye_cit_nlp	j
9	1.54266e-05	2.01768e-05	8108.34	8035.73	8732.7	Aye_cit_lip	Aye_cit_nlp	j
10	2.01768e-05	2.6223e-05	5952.98	5910.39	6332.99	Aye_cit_lip	Aye_cit_nlp	j
11	2.6223e-05	3.39186e-05	4645.09	4586.68	4842.94	Aye_cit_lip	Aye_cit_nlp	j
12	3.39186e-05	4.37136e-05	3801.98	3732.15	3876.11	Aye_cit_lip	Aye_cit_nlp	j
13	4.37136e-05	5.61806e-05	3262.18	3199.91	3265.36	Aye_cit_lip	Aye_cit_nlp	j
14	5.61806e-05	7.20488e-05	2962.35	2918.79	2927.29	Aye_cit_lip	Aye_cit_nlp	j
15	7.20488e-05	9.22459e-05	2859.57	2832.76	2805.21	Aye_cit_lip	Aye_cit_nlp	j
16	9.22459e-05	0.000117953	2896.68	2880.96	2837.39	Aye_cit_lip	Aye_cit_nlp	j
17	0.000117953	0.000150673	3000.23	2997.21	2950.93	Aye_cit_lip	Aye_cit_nlp	j
18	0.000150673	0.000192319	3091.54	3105.31	3064.13	Aye_cit_lip	Aye_cit_nlp	j
19	0.000192319	0.000245326	3102.47	3127.55	3097.35	Aye_cit_lip	Aye_cit_nlp	j
20	0.000245326	0.000312794	2992.82	3015.92	3002.06	Aye_cit_lip	Aye_cit_nlp	j
21	0.000312794	0.000398667	2760.96	2768.73	2778.18	Aye_cit_lip	Aye_cit_nlp	j
22	0.000398667	0.000507968	2440.23	2424.73	2459.59	Aye_cit_lip	Aye_cit_nlp	j
23	0.000507968	0.000647085	2084.15	2046.47	2097.01	Aye_cit_lip	Aye_cit_nlp	j
24	0.000647085	0.000824155	1745.85	1702.14	1750.68	Aye_cit_lip	Aye_cit_nlp	j
25	0.000824155	0.00104953	1462.14	1432.02	1468	Aye_cit_lip	Aye_cit_nlp	j
26	0.00104953	0.00133639	1338.97	1256.69	1338.4	Aye_cit_lip	Aye_cit_nlp	j
27	0.00133639	0.0017015	1938.47	2143.09	1836.66	Aye_cit_lip	Aye_cit_nlp	j
28	0.0017015	0.00216622	1924.72	2143.09	1822.84	Aye_cit_lip	Aye_cit_nlp	j
29	0.00216622	0.00275772	413.685	52.7184	415.896	Aye_cit_lip	Aye_cit_nlp	j
30	0.00275772	0.00351058	48.6863	52.7184	61.0907	Aye_cit_lip	Aye_cit_nlp	j
31	0.00351058	0.0140423	48.6863	52.7184	61.0907	Aye_cit_lip	Aye_cit_nlp	j
0	1.82034e-07	7.28137e-07	2.06982	2.49797	3.06102	Man_cit	Xil_ama	e
1	7.28137e-07	1.65491e-06	2.51671	2.49797	86.4428	Man_cit	Xil_ama	e
2	1.65491e-06	2.83452e-06	8.17988	2.49775	1198.17	Man_cit	Xil_ama	e
3	2.83452e-06	4.33592e-06	101.066	10.7847	5952.92	Man_cit	Xil_ama	e
4	4.33592e-06	6.24692e-06	663.578	228.314	15115.1	Man_cit	Xil_ama	e
5	6.24692e-06	8.67925e-06	2384.34	1391.37	23386.2	Man_cit	Xil_ama	e
6	8.67925e-06	1.17751e-05	4940.29	3855.55	25681.5	Man_cit	Xil_ama	e
7	1.17751e-05	1.57156e-05	6748.56	6156.23	22134.8	Man_cit	Xil_ama	e
8	1.57156e-05	2.0731e-05	6882.24	6691.71	15986.6	Man_cit	Xil_ama	e
9	2.0731e-05	2.71146e-05	5815.93	5709.34	10344	Man_cit	Xil_ama	e
10	2.71146e-05	3.52398e-05	4491.65	4353.47	6490.21	Man_cit	Xil_ama	e
11	3.52398e-05	4.55815e-05	3467.62	3326.7	4277.98	Man_cit	Xil_ama	e
12	4.55815e-05	5.87444e-05	2859.2	2745.81	3162.73	Man_cit	Xil_ama	e
13	5.87444e-05	7.54983e-05	2592.32	2512.38	2700.08	Man_cit	Xil_ama	e
14	7.54983e-05	9.68227e-05	2564.58	2517.78	2612.69	Man_cit	Xil_ama	e
15	9.68227e-05	0.000123965	2686.75	2668.98	2725.63	Man_cit	Xil_ama	e
16	0.000123965	0.000158511	2875.18	2881.69	2909.17	Man_cit	Xil_ama	e
17	0.000158511	0.000202481	3042.71	3071.45	3062.7	Man_cit	Xil_ama	e
18	0.000202481	0.000258447	3110.81	3149.97	3115.93	Man_cit	Xil_ama	e
19	0.000258447	0.000329681	3039.78	3064.06	3026.61	Man_cit	Xil_ama	e
20	0.000329681	0.000420348	2839.61	2835.69	2787.13	Man_cit	Xil_ama	e
21	0.000420348	0.000535749	2545.52	2522.15	2437.38	Man_cit	Xil_ama	e
22	0.000535749	0.000682632	2204.49	2172.88	2050.57	Man_cit	Xil_ama	e
23	0.000682632	0.000869585	1871.78	1835.57	1697.34	Man_cit	Xil_ama	e
24	0.000869585	0.00110754	1581.16	1539.46	1422.29	Man_cit	Xil_ama	e
25	0.00110754	0.00141041	1336.19	1285.48	1466.85	Man_cit	Xil_ama	e
26	0.00141041	0.0017959	1148.42	1065.74	2135.28	Man_cit	Xil_ama	e
27	0.0017959	0.00228656	1134.76	1314.02	1735.25	Man_cit	Xil_ama	e
28	0.00228656	0.00291108	1029.54	1314.02	175.891	Man_cit	Xil_ama	e
29	0.00291108	0.00370596	238.505	51.6723	43.8459	Man_cit	Xil_ama	e
30	0.00370596	0.00471769	77.7509	51.6723	43.8459	Man_cit	Xil_ama	e
31	0.00471769	0.0188708	77.7509	51.6723	43.8459	Man_cit	Xil_ama	e
0	1.80853e-07	7.23414e-07	2.06147	2.51413	2016.13	Man_cit	Tsc_cit	f
1	7.23414e-07	1.64418e-06	2.55495	2.51413	29430.5	Man_cit	Tsc_cit	f
2	1.64418e-06	2.81613e-06	9.30588	2.51414	61587.3	Man_cit	Tsc_cit	f
3	2.81613e-06	4.3078e-06	109.05	11.8934	57623.3	Man_cit	Tsc_cit	f
4	4.3078e-06	6.2064e-06	664.578	189.93	45814.5	Man_cit	Tsc_cit	f
5	6.2064e-06	8.62295e-06	2329.53	1234.45	34481.5	Man_cit	Tsc_cit	f
6	8.62295e-06	1.16987e-05	4807.56	3839.81	24502.5	Man_cit	Tsc_cit	f
7	1.16987e-05	1.56136e-05	6652.92	6363.04	16678.9	Man_cit	Tsc_cit	f
8	1.56136e-05	2.05965e-05	6891.85	6852.04	11155.1	Man_cit	Tsc_cit	f
9	2.05965e-05	2.69388e-05	5874.39	5817.88	7503.6	Man_cit	Tsc_cit	f
10	2.69388e-05	3.50112e-05	4539.22	4456.17	5216.42	Man_cit	Tsc_cit	f
11	3.50112e-05	4.52858e-05	3493.63	3390.1	3860.06	Man_cit	Tsc_cit	f
12	4.52858e-05	5.83634e-05	2872.21	2763.31	3099.69	Man_cit	Tsc_cit	f
13	5.83634e-05	7.50086e-05	2599.26	2508.45	2728.4	Man_cit	Tsc_cit	f
14	7.50086e-05	9.61947e-05	2567.84	2513.9	2632.62	Man_cit	Tsc_cit	f
15	9.61947e-05	0.000123161	2685.95	2671.74	2724.59	Man_cit	Tsc_cit	f
16	0.000123161	0.000157483	2870.4	2883.96	2904.37	Man_cit	Tsc_cit	f
17	0.000157483	0.000201168	3036.37	3065.45	3061.35	Man_cit	Tsc_cit	f
18	0.000201168	0.000256771	3105.96	3138.7	3104.96	Man_cit	Tsc_cit	f
19	0.000256771	0.000327543	3037.89	3057.6	2991.3	Man_cit	Tsc_cit	f
20	0.000327543	0.000417621	2841.29	2840.3	2730.6	Man_cit	Tsc_cit	f
21	0.000417621	0.000532274	2550.44	2533.52	2374.55	Man_cit	Tsc_cit	f
22	0.000532274	0.000678204	2209.55	2186.12	1995.51	Man_cit	Tsc_cit	f
23	0.000678204	0.000863945	1872.6	1850.6	1667.41	Man_cit	Tsc_cit	f
24	0.000863945	0.00110036	1575.08	1550.91	1508.1	Man_cit	Tsc_cit	f
25	0.00110036	0.00140126	1322.12	1291.48	2263.66	Man_cit	Tsc_cit	f
26	0.00140126	0.00178426	1130.7	1080.98	2407.95	Man_cit	Tsc_cit	f
27	0.00178426	0.00227173	1153.2	1230.25	644.807	Man_cit	Tsc_cit	f
28	0.00227173	0.0028922	1069.93	1230.25	63.429	Man_cit	Tsc_cit	f
29	0.0028922	0.00368192	255.184	65.1443	63.429	Man_cit	Tsc_cit	f
30	0.00368192	0.00468709	71.1488	65.1443	63.429	Man_cit	Tsc_cit	f
31	0.00468709	0.0187484	71.1488	65.1443	63.429	Man_cit	Tsc_cit	f
0	1.86285e-07	7.45141e-07	2.0837	2.44098	17.2828	Man_cit	Mas_cit	e
1	7.45141e-07	1.69356e-06	2.59253	2.44098	1388.56	Man_cit	Mas_cit	e
2	1.69356e-06	2.90071e-06	11.6489	2.44092	10796.3	Man_cit	Mas_cit	e
3	2.90071e-06	4.43718e-06	127.359	18.4912	15652.9	Man_cit	Mas_cit	e
4	4.43718e-06	6.39281e-06	732.753	235.941	9715.9	Man_cit	Mas_cit	e
5	6.39281e-06	8.88194e-06	2478.65	1011.31	5234.14	Man_cit	Mas_cit	e
6	8.88194e-06	1.20501e-05	4997.28	2431.99	3572.02	Man_cit	Mas_cit	e
7	1.20501e-05	1.60826e-05	6744.39	4053.14	3192.51	Man_cit	Mas_cit	e
8	1.60826e-05	2.12151e-05	6835.24	4942.67	3240.35	Man_cit	Mas_cit	e
9	2.12151e-05	2.77478e-05	5739.37	4698.07	3323.37	Man_cit	Mas_cit	e
10	2.77478e-05	3.60627e-05	4408.57	3899.16	3281.82	Man_cit	Mas_cit	e
11	3.60627e-05	4.66459e-05	3401.41	3178.46	3111.5	Man_cit	Mas_cit	e
12	4.66459e-05	6.01163e-05	2817.21	2741.61	2904.97	Man_cit	Mas_cit	e
13	6.01163e-05	7.72615e-05	2570.8	2568.16	2761.01	Man_cit	Mas_cit	e
14	7.72615e-05	9.90839e-05	2557.21	2589.05	2727.97	Man_cit	Mas_cit	e
15	9.90839e-05	0.00012686	2687.52	2734.3	2802.69	Man_cit	Mas_cit	e
16	0.00012686	0.000162213	2878.79	2931.24	2941.83	Man_cit	Mas_cit	e
17	0.000162213	0.00020721	3045.2	3095.67	3076.11	Man_cit	Mas_cit	e
18	0.00020721	0.000264483	3110.49	3150.08	3131.84	Man_cit	Mas_cit	e
19	0.000264483	0.00033738	3037.25	3056.82	3056.35	Man_cit	Mas_cit	e
20	0.00033738	0.000430164	2835.55	2829.86	2845.25	Man_cit	Mas_cit	e
21	0.000430164	0.00054826	2539.09	2516.54	2543.77	Man_cit	Mas_cit	e
22	0.00054826	0.000698573	2193.76	2175.26	2207.12	Man_cit	Mas_cit	e
23	0.000698573	0.000889893	1853.45	1850.17	1874.09	Man_cit	Mas_cit	e
24	0.000889893	0.0011334	1552.9	1554.23	1567.17	Man_cit	Mas_cit	e
25	0.0011334	0.00144335	1298.99	1290.61	1299.05	Man_cit	Mas_cit	e
26	0.00144335	0.00183784	1122.1	1066.72	1140.72	Man_cit	Mas_cit	e
27	0.00183784	0.00233996	1147.7	1139.41	1228.29	Man_cit	Mas_cit	e
28	0.00233996	0.00297906	997.364	1139.41	1014.91	Man_cit	Mas_cit	e
29	0.00297906	0.00379251	191.181	74.4086	157.594	Man_cit	Mas_cit	e
30	0.00379251	0.00482786	75.926	74.4086	73.4366	Man_cit	Mas_cit	e
31	0.00482786	0.0193114	75.926	74.4086	73.4366	Man_cit	Mas_cit	e
0	1.8032e-07	7.21279e-07	2.05149	2.52157	2.4687	Man_cit	Man_lab	g
1	7.21279e-07	1.63933e-06	2.55388	2.52157	22.2615	Man_cit	Man_lab	g
2	1.63933e-06	2.80782e-06	8.87723	2.52159	302.697	Man_cit	Man_lab	g
3	2.80782e-06	4.29508e-06	102.6	20.2972	1760.8	Man_cit	Man_lab	g
4	4.29508e-06	6.18808e-06	630.662	306.026	5664.99	Man_cit	Man_lab	g
5	6.18808e-06	8.5975e-06	2266.12	1834.96	11337.1	Man_cit	Man_lab	g
6	8.5975e-06	1.16642e-05	4785.71	4853.77	15050.6	Man_cit	Man_lab	g
7	1.16642e-05	1.55675e-05	6683.77	7201.24	14458.4	Man_cit	Man_lab	g
8	1.55675e-05	2.05357e-05	6907.25	7297.94	11130.9	Man_cit	Man_lab	g
9	2.05357e-05	2.68592e-05	5864.35	5881.62	7595.52	Man_cit	Man_lab	g
10	2.68592e-05	3.49078e-05	4530.56	4341.14	5066.32	Man_cit	Man_lab	g
11	3.49078e-05	4.51521e-05	3491.68	3276.85	3574.77	Man_cit	Man_lab	g
12	4.51521e-05	5.81911e-05	2870.03	2693	2803.64	Man_cit	Man_lab	g
13	5.81911e-05	7.47872e-05	2592.25	2465.13	2490.05	Man_cit	Man_lab	g
14	7.47872e-05	9.59108e-05	2556.23	2479.8	2470.67	Man_cit	Man_lab	g
15	9.59108e-05	0.000122797	2673.37	2640.85	2631.23	Man_cit	Man_lab	g
16	0.000122797	0.000157018	2860.94	2860.74	2865.7	Man_cit	Man_lab	g
17	0.000157018	0.000200574	3032.55	3052.8	3068.67	Man_cit	Man_lab	g
18	0.000200574	0.000256013	3108.69	3137.47	3153.11	Man_cit	Man_lab	g
19	0.000256013	0.000326576	3047.05	3067.83	3076.43	Man_cit	Man_lab	g
20	0.000326576	0.000416389	2855.34	2852.24	2851.52	Man_cit	Man_lab	g
21	0.000416389	0.000530703	2567.51	2538.79	2530.14	Man_cit	Man_lab	g
22	0.000530703	0.000676202	2229.61	2190.93	2176.95	Man_cit	Man_lab	g
23	0.000676202	0.000861394	1895.83	1867.8	1845.68	Man_cit	Man_lab	g
24	0.000861394	0.00109711	1599.89	1591.71	1562.85	Man_cit	Man_lab	g
25	0.00109711	0.00139713	1347.28	1354.3	1338.17	Man_cit	Man_lab	g
26	0.00139713	0.00177899	1145.02	1140.84	1374.28	Man_cit	Man_lab	g
27	0.00177899	0.00226503	1099.32	1122.16	1552.36	Man_cit	Man_lab	g
28	0.00226503	0.00288366	1016.67	1122.16	895.627	Man_cit	Man_lab	g
29	0.00288366	0.00367105	269.704	88.9885	71.1328	Man_cit	Man_lab	g
30	0.00367105	0.00467326	85.9704	88.9885	69.8682	Man_cit	Man_lab	g
31	0.00467326	0.018693	85.9704	88.9885	69.8682	Man_cit	Man_lab	g
0	1.96399e-07	7.85597e-07	19.638	2.3161	1.91605	Mas_cit	Nic_cit	e
1	7.85597e-07	1.78551e-06	1871.26	2.3161	15.3769	Mas_cit	Nic_cit	e
2	1.78551e-06	3.0582e-06	11839.2	2.31534	120.45	Mas_cit	Nic_cit	e
3	3.0582e-06	4.67809e-06	15482.9	2.31648	156.619	Mas_cit	Nic_cit	e
4	4.67809e-06	6.73989e-06	8827.95	12.6138	320.344	Mas_cit	Nic_cit	e
5	6.73989e-06	9.36416e-06	4765.07	103.75	597.577	Mas_cit	Nic_cit	e
6	9.36416e-06	1.27043e-05	3430.65	460.18	984.839	Mas_cit	Nic_cit	e
7	1.27043e-05	1.69557e-05	3189.69	1151.66	1532.88	Mas_cit	Nic_cit	e
8	1.69557e-05	2.23669e-05	3271.48	1943.29	2057.52	Mas_cit	Nic_cit	e
9	2.23669e-05	2.92543e-05	3332.38	2510.35	2436.68	Mas_cit	Nic_cit	e
10	2.92543e-05	3.80207e-05	3254.59	2702.07	2621.64	Mas_cit	Nic_cit	e
11	3.80207e-05	4.91785e-05	3062.73	2652.6	2644.63	Mas_cit	Nic_cit	e
12	4.91785e-05	6.33802e-05	2857.77	2564.4	2608.12	Mas_cit	Nic_cit	e
13	6.33802e-05	8.14562e-05	2732.44	2552.66	2603.99	Mas_cit	Nic_cit	e
14	8.14562e-05	0.000104463	2724.88	2644.21	2675.15	Mas_cit	Nic_cit	e
15	0.000104463	0.000133747	2822.03	2810.1	2812.13	Mas_cit	Nic_cit	e
16	0.000133747	0.000171019	2972.73	2993.98	2973.17	Mas_cit	Nic_cit	e
17	0.000171019	0.00021846	3103.29	3130.53	3104.58	Mas_cit	Nic_cit	e
18	0.00021846	0.000278842	3139.68	3161.63	3148.03	Mas_cit	Nic_cit	e
19	0.000278842	0.000355698	3036.55	3056.11	3061.54	Mas_cit	Nic_cit	e
20	0.000355698	0.000453519	2801.34	2824.7	2844.39	Mas_cit	Nic_cit	e
21	0.000453519	0.000578027	2483.48	2504.01	2532.84	Mas_cit	Nic_cit	e
22	0.000578027	0.000736501	2136.49	2148.19	2181.44	Mas_cit	Nic_cit	e
23	0.000736501	0.000938207	1798.03	1808.65	1840.02	Mas_cit	Nic_cit	e
24	0.000938207	0.00119494	1487.37	1498.8	1530.4	Mas_cit	Nic_cit	e
25	0.00119494	0.00152171	1216.41	1217.69	1252.3	Mas_cit	Nic_cit	e
26	0.00152171	0.00193763	1154.36	978.836	1029.73	Mas_cit	Nic_cit	e
27	0.00193763	0.002467	1322.72	1112.67	1012.51	Mas_cit	Nic_cit	e
28	0.002467	0.0031408	886.542	1112.67	922.87	Mas_cit	Nic_cit	e
29	0.0031408	0.00399841	78.6158	65.3997	222.634	Mas_cit	Nic_cit	e
30	0.00399841	0.00508998	62.0327	65.3997	77.5255	Mas_cit	Nic_cit	e
31	0.00508998	0.0203599	62.0327	65.3997	77.5255	Mas_cit	Nic_cit	e
0	1.78338e-07	7.13353e-07	899.652	74.4628	20.6704	Mas_cit_lip	Mas_cit_nlp	j
1	7.13353e-07	1.62131e-06	2607.53	74.4628	1088.42	Mas_cit_lip	Mas_cit_nlp	j
2	1.62131e-06	2.77697e-06	14317.3	10246	10333.6	Mas_cit_lip	Mas_cit_nlp	j
3	2.77697e-06	4.24789e-06	10380.1	11289.3	15737.6	Mas_cit_lip	Mas_cit_nlp	j
4	4.24789e-06	6.12009e-06	5864.62	6608.32	10441.2	Mas_cit_lip	Mas_cit_nlp	j
5	6.12009e-06	8.50303e-06	4065.88	4469.07	5636.38	Mas_cit_lip	Mas_cit_nlp	j
6	8.50303e-06	1.1536e-05	3593.56	3713.67	3697.42	Mas_cit_lip	Mas_cit_nlp	j
7	1.1536e-05	1.53965e-05	3484.85	3463	3204.99	Mas_cit_lip	Mas_cit_nlp	j
8	1.53965e-05	2.03101e-05	3396.86	3419.56	3228.25	Mas_cit_lip	Mas_cit_nlp	j
9	2.03101e-05	2.65641e-05	3280.96	3387.67	3324.16	Mas_cit_lip	Mas_cit_nlp	j
10	2.65641e-05	3.45243e-05	3112.56	3246.9	3304.05	Mas_cit_lip	Mas_cit_nlp	j
11	3.45243e-05	4.4656e-05	2896.79	3016.6	3146.87	Mas_cit_lip	Mas_cit_nlp	j
12	4.4656e-05	5.75517e-05	2704.08	2794.83	2937.25	Mas_cit_lip	Mas_cit_nlp	j
13	5.75517e-05	7.39654e-05	2608.83	2671.37	2777.84	Mas_cit_lip	Mas_cit_nlp	j
14	7.39654e-05	9.48569e-05	2631.44	2676.09	2725.85	Mas_cit_lip	Mas_cit_nlp	j
15	9.48569e-05	0.000121448	2748.41	2787.74	2785.51	Mas_cit_lip	Mas_cit_nlp	j
16	0.000121448	0.000155292	2913.69	2955.73	2919.33	Mas_cit_lip	Mas_cit_nlp	j
17	0.000155292	0.00019837	3068.85	3110.05	3061.69	Mas_cit_lip	Mas_cit_nlp	j
18	0.00019837	0.0002532	3150.21	3178.95	3137.15	Mas_cit_lip	Mas_cit_nlp	j
19	0.0002532	0.000322988	3101.05	3109.01	3084.3	Mas_cit_lip	Mas_cit_nlp	j
20	0.000322988	0.000411813	2904.58	2892.65	2887.72	Mas_cit_lip	Mas_cit_nlp	j
21	0.000411813	0.000524871	2603.66	2577.17	2588.01	Mas_cit_lip	Mas_cit_nlp	j
22	0.000524871	0.000668772	2261.1	2227.94	2244.94	Mas_cit_lip	Mas_cit_nlp	j
23	0.000668772	0.000851929	1917.77	1887.91	1904.32	Mas_cit_lip	Mas_cit_nlp	j
24	0.000851929	0.00108505	1594	1575.87	1591.53	Mas_cit_lip	Mas_cit_nlp	j
25	0.00108505	0.00138177	1305.96	1304.23	1316.79	Mas_cit_lip	Mas_cit_nlp	j
26	0.00138177	0.00175944	1112.02	1084.43	1122.02	Mas_cit_lip	Mas_cit_nlp	j
27	0.00175944	0.00224014	1273.94	1280.55	1214.96	Mas_cit_lip	Mas_cit_nlp	j
28	0.00224014	0.00285197	1197.66	1280.55	1129.58	Mas_cit_lip	Mas_cit_nlp	j
29	0.00285197	0.00363072	257.023	64.2166	255.459	Mas_cit_lip	Mas_cit_nlp	j
30	0.00363072	0.00462191	54.0299	64.2166	69.1349	Mas_cit_lip	Mas_cit_nlp	j
31	0.00462191	0.0184876	54.0299	64.2166	69.1349	Mas_cit_lip	Mas_cit_nlp	j
0	1.95785e-07	7.83139e-07	1.91436	2.32309	1.96389	Nic_cit	Nic_lab	g
1	7.83139e-07	1.77992e-06	15.7971	2.32309	4.21524	Nic_cit	Nic_lab	g
2	1.77992e-06	3.04863e-06	124.358	2.32252	28.9892	Nic_cit	Nic_lab	g
3	3.04863e-06	4.66345e-06	145.64	2.32279	142.245	Nic_cit	Nic_lab	g
4	4.66345e-06	6.7188e-06	298.81	11.2923	446.618	Nic_cit	Nic_lab	g
5	6.7188e-06	9.33487e-06	580.512	119.341	1080.65	Nic_cit	Nic_lab	g
6	9.33487e-06	1.26646e-05	981.191	582.187	1997.95	Nic_cit	Nic_lab	g
7	1.26646e-05	1.69027e-05	1541.01	1378.99	2870.19	Nic_cit	Nic_lab	g
8	1.69027e-05	2.2297e-05	2071.37	2125.14	3332.6	Nic_cit	Nic_lab	g
9	2.2297e-05	2.91628e-05	2453.27	2586.29	3341.69	Nic_cit	Nic_lab	g
10	2.91628e-05	3.79017e-05	2638.78	2735.8	3103.89	Nic_cit	Nic_lab	g
11	3.79017e-05	4.90246e-05	2659.38	2682.78	2828.92	Nic_cit	Nic_lab	g
12	4.90246e-05	6.31819e-05	2618.29	2587.43	2630.94	Nic_cit	Nic_lab	g
13	6.31819e-05	8.12014e-05	2609.28	2556.86	2554.69	Nic_cit	Nic_lab	g
14	8.12014e-05	0.000104137	2676.43	2627.88	2606.03	Nic_cit	Nic_lab	g
15	0.000104137	0.000133329	2811.39	2782.59	2756.17	Nic_cit	Nic_lab	g
16	0.000133329	0.000170485	2972.87	2970.1	2944.96	Nic_cit	Nic_lab	g
17	0.000170485	0.000217777	3106.51	3122.93	3097.82	Nic_cit	Nic_lab	g
18	0.000217777	0.00027797	3154.55	3170.28	3147.86	Nic_cit	Nic_lab	g
19	0.00027797	0.000354585	3074.24	3068.79	3058.13	Nic_cit	Nic_lab	g
20	0.000354585	0.0004521	2859.95	2833.2	2837.88	Nic_cit	Nic_lab	g
21	0.0004521	0.000576219	2544.45	2514.44	2528.31	Nic_cit	Nic_lab	g
22	0.000576219	0.000734197	2182.08	2155.29	2173.52	Nic_cit	Nic_lab	g
23	0.000734197	0.000935272	1823.75	1796.14	1812.48	Nic_cit	Nic_lab	g
24	0.000935272	0.0011912	1493.72	1471.01	1475.89	Nic_cit	Nic_lab	g
25	0.0011912	0.00151695	1197.8	1189.82	1184.18	Nic_cit	Nic_lab	g
26	0.00151695	0.00193156	994.876	952.351	1029.11	Nic_cit	Nic_lab	g
27	0.00193156	0.00245929	1190.94	1296.13	1327.28	Nic_cit	Nic_lab	g
28	0.00245929	0.00313098	1127.82	1296.13	1203.46	Nic_cit	Nic_lab	g
29	0.00313098	0.0039859	236.311	41.6346	195.797	Nic_cit	Nic_lab	g
30	0.0039859	0.00507406	44.8188	41.6346	34.8889	Nic_cit	Nic_lab	g
31	0.00507406	0.0202962	44.8188	41.6346	34.8889	Nic_cit	Nic_lab	g
0	1.47908e-07	5.91633e-07	2.85934	3.07408	3.54604	Xil_ama	Xil_xil	l
1	5.91633e-07	1.34467e-06	58.1087	3.07408	4.2727	Xil_ama	Xil_xil	l
2	1.34467e-06	2.30313e-06	710.082	3.0741	82.9835	Xil_ama	Xil_xil	l
3	2.30313e-06	3.52307e-06	3593.68	39.5001	960.525	Xil_ama	Xil_xil	l
4	3.52307e-06	5.07581e-06	10624.7	826.16	5695.48	Xil_ama	Xil_xil	l
5	5.07581e-06	7.05214e-06	19905.8	4744.8	16626.9	Xil_ama	Xil_xil	l
6	7.05214e-06	9.56763e-06	25818.5	12030.9	28351.1	Xil_ama	Xil_xil	l
7	9.56763e-06	1.27694e-05	25516.8	17918.1	32310.9	Xil_ama	Xil_xil	l
8	1.27694e-05	1.68445e-05	20516.6	18104.4	27273.1	Xil_ama	Xil_xil	l
9	1.68445e-05	2.20314e-05	14201.7	13792.5	19131.6	Xil_ama	Xil_xil	l
10	2.20314e-05	2.86333e-05	9063.99	9020.72	12404.6	Xil_ama	Xil_xil	l
11	2.86333e-05	3.70363e-05	5768.13	5728.2	7987.14	Xil_ama	Xil_xil	l
12	3.70363e-05	4.77316e-05	3938.24	3888.79	5370.55	Xil_ama	Xil_xil	l
13	4.77316e-05	6.13446e-05	3042.76	2995.26	3937.39	Xil_ama	Xil_xil	l
14	6.13446e-05	7.86713e-05	2698.93	2650.15	3234.38	Xil_ama	Xil_xil	l
15	7.86713e-05	0.000100725	2670.34	2620.7	2972.78	Xil_ama	Xil_xil	l
16	0.000100725	0.000128795	2799.95	2761.04	2963.22	Xil_ama	Xil_xil	l
17	0.000128795	0.000164522	2966.74	2950.31	3059.82	Xil_ama	Xil_xil	l
18	0.000164522	0.000209996	3079.02	3087.3	3142.19	Xil_ama	Xil_xil	l
19	0.000209996	0.000267876	3077.29	3110.47	3119.68	Xil_ama	Xil_xil	l
20	0.000267876	0.000341545	2933.95	2989.42	2951.55	Xil_ama	Xil_xil	l
21	0.000341545	0.000435312	2661.6	2726.26	2659.46	Xil_ama	Xil_xil	l
22	0.000435312	0.000554658	2312.35	2376.48	2305.08	Xil_ama	Xil_xil	l
23	0.000554658	0.000706563	1952.39	2019.32	1958.62	Xil_ama	Xil_xil	l
24	0.000706563	0.000899909	1636.21	1710.58	1677.4	Xil_ama	Xil_xil	l
25	0.000899909	0.001146	1395.28	1469.74	1584.19	Xil_ama	Xil_xil	l
26	0.001146	0.00145923	1506.21	1301.75	2100.83	Xil_ama	Xil_xil	l
27	0.00145923	0.0018579	1998.75	1508.58	1985.33	Xil_ama	Xil_xil	l
28	0.0018579	0.00236534	1397.95	1508.58	398.229	Xil_ama	Xil_xil	l
29	0.00236534	0.0030112	94.4544	93.463	82.2275	Xil_ama	Xil_xil	l
30	0.0030112	0.00383326	50.1831	93.463	82.2275	Xil_ama	Xil_xil	l
31	0.00383326	0.015333	50.1831	93.463	82.2275	Xil_ama	Xil_xil	l
0	1.51508e-07	6.06031e-07	2.88189	3.00102	2.70348	Xil_ama	Xil_vir	k
1	6.06031e-07	1.37739e-06	45.5012	3.00102	153.453	Xil_ama	Xil_vir	k
2	1.37739e-06	2.35918e-06	705.396	3.00105	1856.12	Xil_ama	Xil_vir	k
3	2.35918e-06	3.60881e-06	3935.79	133.883	7209.64	Xil_ama	Xil_vir	k
4	3.60881e-06	5.19934e-06	11195.6	1882.85	13472.1	Xil_ama	Xil_vir	k
5	5.19934e-06	7.22377e-06	20236.4	7692.5	18418.6	Xil_ama	Xil_vir	k
6	7.22377e-06	9.80048e-06	25710.1	14908.1	20412.6	Xil_ama	Xil_vir	k
7	9.80048e-06	1.30801e-05	25095.9	18049.9	19071.4	Xil_ama	Xil_vir	k
8	1.30801e-05	1.72545e-05	20027.6	15999.7	15517	Xil_ama	Xil_vir	k
9	1.72545e-05	2.25676e-05	13788.3	11669.2	11354.2	Xil_ama	Xil_vir	k
10	2.25676e-05	2.93302e-05	8776.87	7754.26	7840.73	Xil_ama	Xil_vir	k
11	2.93302e-05	3.79376e-05	5591.24	5133.9	5436.18	Xil_ama	Xil_vir	k
12	3.79376e-05	4.88932e-05	3837	3660.37	3988.29	Xil_ama	Xil_vir	k
13	4.88932e-05	6.28375e-05	2988.84	2940.77	3192.67	Xil_ama	Xil_vir	k
14	6.28375e-05	8.05859e-05	2673.72	2670.01	2818.97	Xil_ama	Xil_vir	k
15	8.05859e-05	0.000103176	2662.29	2661.86	2724.59	Xil_ama	Xil_vir	k
16	0.000103176	0.000131929	2801.85	2791.71	2805.24	Xil_ama	Xil_vir	k
17	0.000131929	0.000168526	2974.03	2961.18	2957.37	Xil_ama	Xil_vir	k
18	0.000168526	0.000215107	3088.66	3087.58	3077.4	Xil_ama	Xil_vir	k
19	0.000215107	0.000274395	3085.86	3107.32	3089.74	Xil_ama	Xil_vir	k
20	0.000274395	0.000349857	2936.97	2982.31	2963.04	Xil_ama	Xil_vir	k
21	0.000349857	0.000445906	2654.37	2714.43	2701.2	Xil_ama	Xil_vir	k
22	0.000445906	0.000568157	2291.79	2350.92	2345.14	Xil_ama	Xil_vir	k
23	0.000568157	0.000723759	1919.86	1966.68	1969.48	Xil_ama	Xil_vir	k
24	0.000723759	0.00092181	1596.64	1626.79	1641.93	Xil_ama	Xil_vir	k
25	0.00092181	0.00117389	1355.72	1358.8	1397.37	Xil_ama	Xil_vir	k
26	0.00117389	0.00149474	1590.02	1178.22	1429.54	Xil_ama	Xil_vir	k
27	0.00149474	0.00190312	2117.65	1809.13	1892.54	Xil_ama	Xil_vir	k
28	0.00190312	0.0024229	1307.09	1809.13	1466.61	Xil_ama	Xil_vir	k
29	0.0024229	0.00308448	57.6823	45.6262	139.855	Xil_ama	Xil_vir	k
30	0.00308448	0.00392655	42.8017	45.6262	52.9598	Xil_ama	Xil_vir	k
31	0.00392655	0.0157062	42.8017	45.6262	52.9598	Xil_ama	Xil_vir	k
0	1.49138e-07	5.9655e-07	2.8681	3.0487	15.4646	Xil_ama	Xil_sag	l
1	5.9655e-07	1.35584e-06	45.6469	3.0487	438.464	Xil_ama	Xil_sag	l
2	1.35584e-06	2.32227e-06	686.379	3.04871	2411.55	Xil_ama	Xil_sag	l
3	2.32227e-06	3.55235e-06	3796.48	64.1857	6579.29	Xil_ama	Xil_sag	l
4	3.55235e-06	5.11799e-06	10844.4	1108.07	15052.2	Xil_ama	Xil_sag	l
5	5.11799e-06	7.11075e-06	19816.1	5620.56	26295.3	Xil_ama	Xil_sag	l
6	7.11075e-06	9.64715e-06	25566.5	13559.9	34070.9	Xil_ama	Xil_sag	l
7	9.64715e-06	1.28755e-05	25308.6	19448.5	33949.9	Xil_ama	Xil_sag	l
8	1.28755e-05	1.69845e-05	20378.3	18702.7	27339.8	Xil_ama	Xil_sag	l
9	1.69845e-05	2.22145e-05	14106.7	13554.1	18771.2	Xil_ama	Xil_sag	l
10	2.22145e-05	2.88713e-05	9008.43	8528.78	11647.2	Xil_ama	Xil_sag	l
11	2.88713e-05	3.73441e-05	5741.35	5344.57	7051.29	Xil_ama	Xil_sag	l
12	3.73441e-05	4.81283e-05	3925.63	3672.31	4545.7	Xil_ama	Xil_sag	l
13	4.81283e-05	6.18544e-05	3035.33	2887.64	3333.05	Xil_ama	Xil_sag	l
14	6.18544e-05	7.93252e-05	2692.62	2610.55	2835.97	Xil_ama	Xil_sag	l
15	7.93252e-05	0.000101562	2664.11	2611.64	2729.47	Xil_ama	Xil_sag	l
16	0.000101562	0.000129865	2794.63	2754.34	2824.64	Xil_ama	Xil_sag	l
17	0.000129865	0.000165889	2964.26	2936.65	2985.01	Xil_ama	Xil_sag	l
18	0.000165889	0.000211741	3080.56	3073.61	3097.81	Xil_ama	Xil_sag	l
19	0.000211741	0.000270102	3080.82	3099.53	3085.64	Xil_ama	Xil_sag	l
20	0.000270102	0.000344384	2934.77	2976.55	2921.47	Xil_ama	Xil_sag	l
21	0.000344384	0.00043893	2655.49	2709.97	2623.99	Xil_ama	Xil_sag	l
22	0.00043893	0.000559268	2298.13	2353.87	2250.5	Xil_ama	Xil_sag	l
23	0.000559268	0.000712436	1931.32	1985.25	1881.52	Xil_ama	Xil_sag	l
24	0.000712436	0.000907388	1609.94	1668.01	1589.38	Xil_ama	Xil_sag	l
25	0.000907388	0.00115552	1367.99	1426.64	1529.67	Xil_ama	Xil_sag	l
26	0.00115552	0.00147135	1557.66	1261.74	2214.82	Xil_ama	Xil_sag	l
27	0.00147135	0.00187334	2138	1645.19	2098.3	Xil_ama	Xil_sag	l
28	0.00187334	0.00238499	1433.23	1645.19	397.676	Xil_ama	Xil_sag	l
29	0.00238499	0.00303623	73.1007	73.1581	73.4499	Xil_ama	Xil_sag	l
30	0.00303623	0.00386512	41.039	73.1581	73.4499	Xil_ama	Xil_sag	l
31	0.00386512	0.0154605	41.039	73.1581	73.4499	Xil_ama	Xil_sag	l
0	1.25486e-07	5.01942e-07	58.6488	3.6234	3.34687	Xil_sag	Xil_xil	k
1	5.01942e-07	1.14082e-06	265.835	3.6234	4.38784	Xil_sag	Xil_xil	k
2	1.14082e-06	1.95398e-06	1716.46	3.62339	47.3261	Xil_sag	Xil_xil	k
3	1.95398e-06	2.98897e-06	4719.81	98.7707	535.581	Xil_sag	Xil_xil	k
4	2.98897e-06	4.30632e-06	11193	1911	3207.92	Xil_sag	Xil_xil	k
5	4.30632e-06	5.98304e-06	21472.7	9424.85	11207.6	Xil_sag	Xil_xil	k
6	5.98304e-06	8.11719e-06	31447.6	21149.3	23312.7	Xil_sag	Xil_xil	k
7	8.11719e-06	1.08335e-05	35555.7	28963	31902.1	Xil_sag	Xil_xil	k
8	1.08335e-05	1.42909e-05	32017	27963.8	31297.2	Xil_sag	Xil_xil	k
9	1.42909e-05	1.86915e-05	23901	21232.6	23998.1	Xil_sag	Xil_xil	k
10	1.86915e-05	2.42925e-05	15586.5	14029	16041.4	Xil_sag	Xil_xil	k
11	2.42925e-05	3.14216e-05	9500.2	8707.67	10279.6	Xil_sag	Xil_xil	k
12	3.14216e-05	4.04955e-05	5879.15	5569.69	6713.45	Xil_sag	Xil_xil	k
13	4.04955e-05	5.20448e-05	3994.06	3903.2	4677.9	Xil_sag	Xil_xil	k
14	5.20448e-05	6.67448e-05	3116.07	3077.25	3604.02	Xil_sag	Xil_xil	k
15	6.67448e-05	8.5455e-05	2793.2	2774.08	3114.05	Xil_sag	Xil_xil	k
16	8.5455e-05	0.00010927	2774.38	2751.91	2973.34	Xil_sag	Xil_xil	k
17	0.00010927	0.000139581	2900.69	2888.44	3017.1	Xil_sag	Xil_xil	k
18	0.000139581	0.000178161	3046.18	3062.63	3112.39	Xil_sag	Xil_xil	k
19	0.000178161	0.000227266	3107.51	3149.28	3154.4	Xil_sag	Xil_xil	k
20	0.000227266	0.000289767	3025.11	3088.78	3071.93	Xil_sag	Xil_xil	k
21	0.000289767	0.000369319	2795.26	2865.21	2841.05	Xil_sag	Xil_xil	k
22	0.000369319	0.000470573	2458.34	2509.44	2492.27	Xil_sag	Xil_xil	k
23	0.000470573	0.000599449	2083.97	2128.76	2091.9	Xil_sag	Xil_xil	k
24	0.000599449	0.000763483	1745.01	1771.69	1715.95	Xil_sag	Xil_xil	k
25	0.000763483	0.000972267	1495.73	1498.07	1426.48	Xil_sag	Xil_xil	k
26	0.000972267	0.00123801	1649.99	1330.77	1660.8	Xil_sag	Xil_xil	k
27	0.00123801	0.00157624	2303.67	2130.09	2513.28	Xil_sag	Xil_xil	k
28	0.00157624	0.00200675	1687.84	2130.09	1798.61	Xil_sag	Xil_xil	k
29	0.00200675	0.00255471	133.729	60.1102	104.317	Xil_sag	Xil_xil	k
30	0.00255471	0.00325214	63.5949	60.1102	36.4984	Xil_sag	Xil_xil	k
31	0.00325214	0.0130086	63.5949	60.1102	36.4984	Xil_sag	Xil_xil	k
0	1.46485e-07	5.8594e-07	77.6305	3.10392	2.66859	Xil_sag	Xil_vir	k
1	5.8594e-07	1.33173e-06	454.589	3.10392	122.336	Xil_sag	Xil_vir	k
2	1.33173e-06	2.28097e-06	2185.82	3.10392	1622.25	Xil_sag	Xil_vir	k
3	2.28097e-06	3.48916e-06	6096.36	135.688	6913.92	Xil_sag	Xil_vir	k
4	3.48916e-06	5.02696e-06	14540.2	1718.63	13184.4	Xil_sag	Xil_vir	k
5	5.02696e-06	6.98428e-06	25843.2	7716.83	18191.4	Xil_sag	Xil_vir	k
6	6.98428e-06	9.47557e-06	33918.3	16410	20483.4	Xil_sag	Xil_vir	k
7	9.47557e-06	1.26465e-05	34181.4	20750.9	19428.8	Xil_sag	Xil_vir	k
8	1.26465e-05	1.66824e-05	27763.4	18431.6	15980.9	Xil_sag	Xil_vir	k
9	1.66824e-05	2.18194e-05	19154.2	13172.9	11776.5	Xil_sag	Xil_vir	k
10	2.18194e-05	2.83578e-05	11921.5	8541.26	8159.1	Xil_sag	Xil_vir	k
11	2.83578e-05	3.66799e-05	7226.33	5524.06	5647.3	Xil_sag	Xil_vir	k
12	3.66799e-05	4.72723e-05	4647.35	3831.29	4116.62	Xil_sag	Xil_vir	k
13	4.72723e-05	6.07543e-05	3387.88	2993.41	3264.71	Xil_sag	Xil_vir	k
14	6.07543e-05	7.79143e-05	2862.21	2670.34	2852.95	Xil_sag	Xil_vir	k
15	7.79143e-05	9.97556e-05	2737.92	2648.73	2731.67	Xil_sag	Xil_vir	k
16	9.97556e-05	0.000127555	2823.46	2785.21	2794.36	Xil_sag	Xil_vir	k
17	0.000127555	0.000162939	2982.85	2967.46	2939.98	Xil_sag	Xil_vir	k
18	0.000162939	0.000207975	3102.21	3102.6	3066.53	Xil_sag	Xil_vir	k
19	0.000207975	0.000265298	3098.31	3124.7	3093.19	Xil_sag	Xil_vir	k
20	0.000265298	0.000338258	2936.53	2997.76	2980.52	Xil_sag	Xil_vir	k
21	0.000338258	0.000431123	2632.56	2721.03	2728.42	Xil_sag	Xil_vir	k
22	0.000431123	0.000549321	2248.02	2346.5	2375.3	Xil_sag	Xil_vir	k
23	0.000549321	0.000699764	1864.22	1954.52	1992.95	Xil_sag	Xil_vir	k
24	0.000699764	0.000891249	1549.31	1608.05	1650.13	Xil_sag	Xil_vir	k
25	0.000891249	0.00113497	1449.55	1336.99	1385.9	Xil_sag	Xil_vir	k
26	0.00113497	0.00144518	2282.05	1159.19	1337.16	Xil_sag	Xil_vir	k
27	0.00144518	0.00184002	2307.03	1933.64	1822.62	Xil_sag	Xil_vir	k
28	0.00184002	0.00234257	503.106	1933.64	1598.59	Xil_sag	Xil_vir	k
29	0.00234257	0.00298223	52.5962	41.1917	229.743	Xil_sag	Xil_vir	k
30	0.00298223	0.00379638	52.5962	41.1917	49.7849	Xil_sag	Xil_vir	k
31	0.00379638	0.0151855	52.5962	41.1917	49.7849	Xil_sag	Xil_vir	k
0	1.48973e-07	5.95892e-07	2.68614	3.05208	3.55062	Xil_vir	Xil_xil	l
1	5.95892e-07	1.35435e-06	129.321	3.05208	4.27559	Xil_vir	Xil_xil	l
2	1.35435e-06	2.31971e-06	1733.55	3.05207	84.8482	Xil_vir	Xil_xil	l
3	2.31971e-06	3.54843e-06	7375.17	37.9263	974.232	Xil_vir	Xil_xil	l
4	3.54843e-06	5.11235e-06	13664.3	869.548	5765.46	Xil_vir	Xil_xil	l
5	5.11235e-06	7.10292e-06	18421.3	4832.89	16752.3	Xil_vir	Xil_xil	l
6	7.10292e-06	9.63652e-06	20463.2	11750.1	28447.4	Xil_vir	Xil_xil	l
7	9.63652e-06	1.28613e-05	19272.7	17023.5	32292.7	Xil_vir	Xil_xil	l
8	1.28613e-05	1.69658e-05	15791.7	17018	27131.1	Xil_vir	Xil_xil	l
9	1.69658e-05	2.219e-05	11595.9	13052.4	18934.4	Xil_vir	Xil_xil	l
10	2.219e-05	2.88395e-05	8006.92	8644.12	12220.7	Xil_vir	Xil_xil	l
11	2.88395e-05	3.73029e-05	5535.18	5567.49	7851.62	Xil_vir	Xil_xil	l
12	3.73029e-05	4.80752e-05	4042.4	3837.65	5287.36	Xil_vir	Xil_xil	l
13	4.80752e-05	6.17863e-05	3220.47	2995.18	3894.63	Xil_vir	Xil_xil	l
14	6.17863e-05	7.92377e-05	2832.11	2677.31	3219.36	Xil_vir	Xil_xil	l
15	7.92377e-05	0.00010145	2729.44	2669.14	2975.99	Xil_vir	Xil_xil	l
16	0.00010145	0.000129722	2806.71	2826.38	2976.59	Xil_vir	Xil_xil	l
17	0.000129722	0.000165707	2961.02	3019.59	3076.38	Xil_vir	Xil_xil	l
18	0.000165707	0.000211508	3086.91	3142.23	3159.32	Xil_vir	Xil_xil	l
19	0.000211508	0.000269804	3103.61	3142.61	3137.8	Xil_vir	Xil_xil	l
20	0.000269804	0.000344004	2975.71	3008.51	2964.78	Xil_vir	Xil_xil	l
21	0.000344004	0.000438446	2707.14	2738.94	2650.56	Xil_vir	Xil_xil	l
22	0.000438446	0.000558652	2341.7	2367.87	2254.12	Xil_vir	Xil_xil	l
23	0.000558652	0.00071165	1955.74	1973.07	1856.64	Xil_vir	Xil_xil	l
24	0.00071165	0.000906388	1616	1622.97	1525.81	Xil_vir	Xil_xil	l
25	0.000906388	0.00115425	1355.85	1345.83	1473.82	Xil_vir	Xil_xil	l
26	0.00115425	0.00146973	1363.02	1152.05	2432.57	Xil_vir	Xil_xil	l
27	0.00146973	0.00187128	1929.46	1865.78	2308.69	Xil_vir	Xil_xil	l
28	0.00187128	0.00238236	1598.89	1865.78	385.318	Xil_vir	Xil_xil	l
29	0.00238236	0.00303288	173.733	37.1347	38.9544	Xil_vir	Xil_xil	l
30	0.00303288	0.00386086	40.1863	37.1347	38.9544	Xil_vir	Xil_xil	l
31	0.00386086	0.0154434	40.1863	37.1347	38.9544	Xil_vir	Xil_xil	l

## Sheet: Extended Data Fig. 2g,j
time_index	left_time_boundary	right_time_boundary	lambda_00	lambda_01	lambda_11	population_1	population_2	panel
0	1.96387e-07	7.85546e-07	3.56437	2.31563	1.92068	Apo_ast	Nic_cit	e
1	7.85546e-07	1.78539e-06	22.3543	2.31563	16.1148	Apo_ast	Nic_cit	e
2	1.78539e-06	3.058e-06	629.676	2.31526	124.259	Apo_ast	Nic_cit	e
3	3.058e-06	4.67779e-06	4471.2	2.3153	149.185	Apo_ast	Nic_cit	e
4	4.67779e-06	6.73946e-06	14631.6	17.9053	316.628	Apo_ast	Nic_cit	e
5	6.73946e-06	9.36356e-06	27125.5	154.264	610.517	Apo_ast	Nic_cit	e
6	9.36356e-06	1.27035e-05	32503.4	646.333	1017.72	Apo_ast	Nic_cit	e
7	1.27035e-05	1.69547e-05	28016.2	1496.11	1574	Apo_ast	Nic_cit	e
8	1.69547e-05	2.23655e-05	19246.3	2304.88	2092.96	Apo_ast	Nic_cit	e
9	2.23655e-05	2.92525e-05	11732.4	2716.33	2462.47	Apo_ast	Nic_cit	e
10	2.92525e-05	3.80182e-05	7000.16	2750.33	2640.94	Apo_ast	Nic_cit	e
11	3.80182e-05	4.91753e-05	4441.5	2625.25	2662.8	Apo_ast	Nic_cit	e
12	4.91753e-05	6.33761e-05	3190.89	2506.44	2627.13	Apo_ast	Nic_cit	e
13	6.33761e-05	8.14509e-05	2672.27	2477.88	2623.1	Apo_ast	Nic_cit	e
14	8.14509e-05	0.000104457	2567.03	2561.24	2693.42	Apo_ast	Nic_cit	e
15	0.000104457	0.000133738	2691.11	2735.44	2829.75	Apo_ast	Nic_cit	e
16	0.000133738	0.000171009	2913.22	2949.61	2989.93	Apo_ast	Nic_cit	e
17	0.000171009	0.000218446	3105.96	3125.03	3118.3	Apo_ast	Nic_cit	e
18	0.000218446	0.000278825	3144.7	3177.21	3155.91	Apo_ast	Nic_cit	e
19	0.000278825	0.000355675	2973.64	3062.92	3060.94	Apo_ast	Nic_cit	e
20	0.000355675	0.00045349	2646	2806.92	2833.14	Apo_ast	Nic_cit	e
21	0.00045349	0.00057799	2259.5	2473.45	2511.91	Apo_ast	Nic_cit	e
22	0.00057799	0.000736453	1889.19	2117.03	2153.33	Apo_ast	Nic_cit	e
23	0.000736453	0.000938147	1583.21	1769.41	1804.81	Apo_ast	Nic_cit	e
24	0.000938147	0.00119486	1480.82	1445.63	1486.36	Apo_ast	Nic_cit	e
25	0.00119486	0.00152161	2230.74	1154.62	1200.39	Apo_ast	Nic_cit	e
26	0.00152161	0.0019375	2197.05	914.723	1000.72	Apo_ast	Nic_cit	e
27	0.0019375	0.00246685	445.118	1276.88	1159.18	Apo_ast	Nic_cit	e
28	0.00246685	0.0031406	52.8487	1276.88	1079.93	Apo_ast	Nic_cit	e
29	0.0031406	0.00399815	52.8487	38.2776	220.181	Apo_ast	Nic_cit	e
30	0.00399815	0.00508965	52.8487	38.2776	46.1683	Apo_ast	Nic_cit	e
31	0.00508965	0.0203586	52.8487	38.2776	46.1683	Apo_ast	Nic_cit	e
0	1.29947e-07	5.19789e-07	3.16352	3.49896	4.66838	Apo_ast	Apo_zal	i
1	5.19789e-07	1.18138e-06	5.60395	3.49896	156.697	Apo_ast	Apo_zal	i
2	1.18138e-06	2.02345e-06	93.4789	3.49895	1486.32	Apo_ast	Apo_zal	i
3	2.02345e-06	3.09525e-06	985.474	95.0445	8388.47	Apo_ast	Apo_zal	i
4	3.09525e-06	4.45944e-06	4843.1	1547.15	23790.9	Apo_ast	Apo_zal	i
5	4.45944e-06	6.19579e-06	13871.7	7821.94	41524.6	Apo_ast	Apo_zal	i
6	6.19579e-06	8.40581e-06	25674	19275.9	52696.5	Apo_ast	Apo_zal	i
7	8.40581e-06	1.12187e-05	33069.3	28647.3	51965.6	Apo_ast	Apo_zal	i
8	1.12187e-05	1.47991e-05	31396.5	28607.9	41562.5	Apo_ast	Apo_zal	i
9	1.47991e-05	1.93561e-05	23374.7	21259.1	28488.4	Apo_ast	Apo_zal	i
10	1.93561e-05	2.51563e-05	14887.2	13243.5	17794.1	Apo_ast	Apo_zal	i
11	2.51563e-05	3.25389e-05	8937.08	7803.18	10709.7	Apo_ast	Apo_zal	i
12	3.25389e-05	4.19354e-05	5519.43	4833.31	6565.28	Apo_ast	Apo_zal	i
13	4.19354e-05	5.38954e-05	3759.91	3381.96	4370.83	Apo_ast	Apo_zal	i
14	5.38954e-05	6.91181e-05	2947.16	2749.08	3327.28	Apo_ast	Apo_zal	i
15	6.91181e-05	8.84936e-05	2664.51	2566.4	2924.41	Apo_ast	Apo_zal	i
16	8.84936e-05	0.000113155	2679.66	2639.33	2867.36	Apo_ast	Apo_zal	i
17	0.000113155	0.000144544	2843.4	2833.98	2961	Apo_ast	Apo_zal	i
18	0.000144544	0.000184496	3031.43	3035.63	3049.9	Apo_ast	Apo_zal	i
19	0.000184496	0.000235347	3121.66	3135.37	3020.6	Apo_ast	Apo_zal	i
20	0.000235347	0.00030007	3023.91	3047.65	2825.79	Apo_ast	Apo_zal	i
21	0.00030007	0.000382451	2741.75	2771.64	2491.6	Apo_ast	Apo_zal	i
22	0.000382451	0.000487305	2364.05	2397.35	2099.64	Apo_ast	Apo_zal	i
23	0.000487305	0.000620764	1985.2	2022.1	1749.61	Apo_ast	Apo_zal	i
24	0.000620764	0.000790631	1661.84	1696.35	1527.51	Apo_ast	Apo_zal	i
25	0.000790631	0.00100684	1424.87	1444.33	2424.87	Apo_ast	Apo_zal	i
26	0.00100684	0.00128203	1599.99	1293.41	3668.94	Apo_ast	Apo_zal	i
27	0.00128203	0.00163229	2417.7	2182.41	2084.76	Apo_ast	Apo_zal	i
28	0.00163229	0.00207811	1858.95	2182.41	52.8069	Apo_ast	Apo_zal	i
29	0.00207811	0.00264554	150.333	54.253	47.4559	Apo_ast	Apo_zal	i
30	0.00264554	0.00336778	46.3122	54.253	47.4559	Apo_ast	Apo_zal	i
31	0.00336778	0.0134711	46.3122	54.253	47.4559	Apo_ast	Apo_zal	i
0	1.26317e-07	5.05268e-07	3.12151	3.59953	3.87441	Apo_ast	Apo_sup	h
1	5.05268e-07	1.14838e-06	5.46319	3.59953	1076.17	Apo_ast	Apo_sup	h
2	1.14838e-06	1.96693e-06	83.0386	3.59949	7825.22	Apo_ast	Apo_sup	h
3	1.96693e-06	3.00878e-06	895.532	150.148	18680.2	Apo_ast	Apo_sup	h
4	3.00878e-06	4.33486e-06	4482.71	2350.88	27744.7	Apo_ast	Apo_sup	h
5	4.33486e-06	6.02269e-06	13096.3	9582.09	35323.4	Apo_ast	Apo_sup	h
6	6.02269e-06	8.17098e-06	24852.9	20750.5	40019.7	Apo_ast	Apo_sup	h
7	8.17098e-06	1.09053e-05	32873.9	30113.6	39628.8	Apo_ast	Apo_sup	h
8	1.09053e-05	1.43856e-05	31986.7	30612	33561.5	Apo_ast	Apo_sup	h
9	1.43856e-05	1.88154e-05	24304.8	22934.6	24415.5	Apo_ast	Apo_sup	h
10	1.88154e-05	2.44535e-05	15685.4	14301.5	15847.9	Apo_ast	Apo_sup	h
11	2.44535e-05	3.16298e-05	9456.65	8437.13	9725.56	Apo_ast	Apo_sup	h
12	3.16298e-05	4.07639e-05	5808.38	5175.82	6035.56	Apo_ast	Apo_sup	h
13	4.07639e-05	5.23897e-05	3900.63	3538.09	4060.65	Apo_ast	Apo_sup	h
14	5.23897e-05	6.71871e-05	3002.35	2797.25	3112.7	Apo_ast	Apo_sup	h
15	6.71871e-05	8.60214e-05	2673.2	2550.77	2742.9	Apo_ast	Apo_sup	h
16	8.60214e-05	0.000109994	2665.48	2592.68	2700.09	Apo_ast	Apo_sup	h
17	0.000109994	0.000140506	2822.31	2793.37	2832.28	Apo_ast	Apo_sup	h
18	0.000140506	0.000179342	3017.13	3029.76	3009.92	Apo_ast	Apo_sup	h
19	0.000179342	0.000228772	3126.69	3167.68	3097.62	Apo_ast	Apo_sup	h
20	0.000228772	0.000291687	3053.15	3098.4	2997.31	Apo_ast	Apo_sup	h
21	0.000291687	0.000371766	2789.29	2818.88	2710.48	Apo_ast	Apo_sup	h
22	0.000371766	0.000473691	2421.46	2435.03	2322.1	Apo_ast	Apo_sup	h
23	0.000473691	0.000603421	2046.12	2053.57	1937.04	Apo_ast	Apo_sup	h
24	0.000603421	0.000768543	1718.47	1724.19	1633.77	Apo_ast	Apo_sup	h
25	0.000768543	0.00097871	1465.65	1468.79	1501.63	Apo_ast	Apo_sup	h
26	0.00097871	0.00124621	1504.53	1318.78	2467.37	Apo_ast	Apo_sup	h
27	0.00124621	0.00158669	2276.44	2214.16	2812.16	Apo_ast	Apo_sup	h
28	0.00158669	0.00202005	1968.48	2214.16	876.676	Apo_ast	Apo_sup	h
29	0.00202005	0.00257164	248.306	54.3694	56.0118	Apo_ast	Apo_sup	h
30	0.00257164	0.00327369	46.4689	54.3694	56.0118	Apo_ast	Apo_sup	h
31	0.00327369	0.0130948	46.4689	54.3694	56.0118	Apo_ast	Apo_sup	h
0	1.2784e-07	5.11362e-07	3.13946	3.55659	4.75353	Apo_ast	Apo_glo	i
1	5.11362e-07	1.16222e-06	5.65131	3.55659	303.342	Apo_ast	Apo_glo	i
2	1.16222e-06	1.99065e-06	90.1903	3.55661	3078.41	Apo_ast	Apo_glo	i
3	1.99065e-06	3.04507e-06	959.073	119.773	15248.5	Apo_ast	Apo_glo	i
4	3.04507e-06	4.38714e-06	4721.11	1800.63	37439.7	Apo_ast	Apo_glo	i
5	4.38714e-06	6.09533e-06	13543.9	8711.76	56583.2	Apo_ast	Apo_glo	i
6	6.09533e-06	8.26952e-06	25290.5	21311.3	62393.9	Apo_ast	Apo_glo	i
7	8.26952e-06	1.10368e-05	33034.1	31420.7	54796	Apo_ast	Apo_glo	i
8	1.10368e-05	1.45591e-05	31785.3	30565	40565.9	Apo_ast	Apo_glo	i
9	1.45591e-05	1.90423e-05	23896.5	21713.4	26540.3	Apo_ast	Apo_glo	i
10	1.90423e-05	2.47484e-05	15295.5	13022.7	15988.3	Apo_ast	Apo_glo	i
11	2.47484e-05	3.20113e-05	9186.39	7550.03	9345.74	Apo_ast	Apo_glo	i
12	3.20113e-05	4.12555e-05	5656.01	4656.4	5686.45	Apo_ast	Apo_glo	i
13	4.12555e-05	5.30215e-05	3829.97	3257.84	3870.71	Apo_ast	Apo_glo	i
14	5.30215e-05	6.79974e-05	2980.12	2670.01	3069.38	Apo_ast	Apo_glo	i
15	6.79974e-05	8.70588e-05	2677.68	2533.1	2813.72	Apo_ast	Apo_glo	i
16	8.70588e-05	0.00011132	2683.19	2647.24	2848.57	Apo_ast	Apo_glo	i
17	0.00011132	0.0001422	2842.97	2867.36	3002.35	Apo_ast	Apo_glo	i
18	0.0001422	0.000181504	3031.3	3071.88	3129.44	Apo_ast	Apo_glo	i
19	0.000181504	0.000231531	3126.89	3158.57	3108.77	Apo_ast	Apo_glo	i
20	0.000231531	0.000295205	3037.9	3059.96	2885.94	Apo_ast	Apo_glo	i
21	0.000295205	0.00037625	2763.43	2789.99	2508.96	Apo_ast	Apo_glo	i
22	0.00037625	0.000479404	2389.59	2424.16	2089.17	Apo_ast	Apo_glo	i
23	0.000479404	0.000610699	2007.5	2036.39	1730.17	Apo_ast	Apo_glo	i
24	0.000610699	0.000777812	1670.9	1684.8	1505.34	Apo_ast	Apo_glo	i
25	0.000777812	0.000990514	1413	1408.27	2357.58	Apo_ast	Apo_glo	i
26	0.000990514	0.00126124	1524.57	1242.3	3522.73	Apo_ast	Apo_glo	i
27	0.00126124	0.00160583	2413.53	2353.76	1988.07	Apo_ast	Apo_glo	i
28	0.00160583	0.00204441	1994.08	2353.76	60.7203	Apo_ast	Apo_glo	i
29	0.00204441	0.00260265	200.058	43.3544	57.8721	Apo_ast	Apo_glo	i
30	0.00260265	0.00331318	38.1355	43.3544	57.8721	Apo_ast	Apo_glo	i
31	0.00331318	0.0132527	38.1355	43.3544	57.8721	Apo_ast	Apo_glo	i
0	1.25931e-07	5.03724e-07	3.11987	3.6105	4.849	Apo_ast	Apo_cha	i
1	5.03724e-07	1.14487e-06	8.00862	3.6105	29.9211	Apo_ast	Apo_cha	i
2	1.14487e-06	1.96092e-06	101.645	3.61076	1598.61	Apo_ast	Apo_cha	i
3	1.96092e-06	2.99959e-06	905.345	100.744	11076.4	Apo_ast	Apo_cha	i
4	2.99959e-06	4.32161e-06	4452.62	1866.67	32067.9	Apo_ast	Apo_cha	i
5	4.32161e-06	6.00429e-06	13102.5	9541.94	56148.8	Apo_ast	Apo_cha	i
6	6.00429e-06	8.14601e-06	24890.7	22998.3	68139.7	Apo_ast	Apo_cha	i
7	8.14601e-06	1.0872e-05	32943	33445.1	61179.2	Apo_ast	Apo_cha	i
8	1.0872e-05	1.43417e-05	32066.6	32263.4	43935.3	Apo_ast	Apo_cha	i
9	1.43417e-05	1.87579e-05	24338.9	22729.5	27571.3	Apo_ast	Apo_cha	i
10	1.87579e-05	2.43788e-05	15681.9	13527.6	16046.1	Apo_ast	Apo_cha	i
11	2.43788e-05	3.15332e-05	9452.94	7764.55	9156.88	Apo_ast	Apo_cha	i
12	3.15332e-05	4.06393e-05	5820.58	4751.4	5526.47	Apo_ast	Apo_cha	i
13	4.06393e-05	5.22296e-05	3922.68	3306.15	3787.58	Apo_ast	Apo_cha	i
14	5.22296e-05	6.69818e-05	3024.2	2679.7	3027.26	Apo_ast	Apo_cha	i
15	6.69818e-05	8.57585e-05	2688.57	2500.13	2762.46	Apo_ast	Apo_cha	i
16	8.57585e-05	0.000109658	2671.88	2580.08	2750.98	Apo_ast	Apo_cha	i
17	0.000109658	0.000140076	2819.59	2793.47	2857.67	Apo_ast	Apo_cha	i
18	0.000140076	0.000178794	3007.28	3023.67	2982.25	Apo_ast	Apo_cha	i
19	0.000178794	0.000228073	3114.17	3151.17	3020.12	Apo_ast	Apo_cha	i
20	0.000228073	0.000290796	3043.27	3079.07	2880.89	Apo_ast	Apo_cha	i
21	0.000290796	0.00037063	2783.98	2804.39	2559.53	Apo_ast	Apo_cha	i
22	0.00037063	0.000472244	2418.31	2423.07	2153.31	Apo_ast	Apo_cha	i
23	0.000472244	0.000601578	2041.86	2037.56	1789.55	Apo_ast	Apo_cha	i
24	0.000601578	0.000766195	1714.12	1706.72	1562.01	Apo_ast	Apo_cha	i
25	0.000766195	0.00097572	1466.92	1455.81	2381.46	Apo_ast	Apo_cha	i
26	0.00097572	0.0012424	1502.66	1304.34	3439.28	Apo_ast	Apo_cha	i
27	0.0012424	0.00158184	2259.46	2293.3	1893.07	Apo_ast	Apo_cha	i
28	0.00158184	0.00201388	1971.73	2293.3	67.5528	Apo_ast	Apo_cha	i
29	0.00201388	0.00256378	263.979	54.4519	67.5528	Apo_ast	Apo_cha	i
30	0.00256378	0.00326369	53.6358	54.4519	67.5528	Apo_ast	Apo_cha	i
31	0.00326369	0.0130548	53.6358	54.4519	67.5528	Apo_ast	Apo_cha	i
0	1.2437e-07	4.97479e-07	4.83698	3.65584	3.37437	Apo_cha	Apo_fla	h
1	4.97479e-07	1.13067e-06	25.4426	3.65584	23.968	Apo_cha	Apo_fla	h
2	1.13067e-06	1.93661e-06	1487.14	3.65656	268.165	Apo_cha	Apo_fla	h
3	1.93661e-06	2.9624e-06	10657.3	156.026	1220.54	Apo_cha	Apo_fla	h
4	2.9624e-06	4.26804e-06	31267.5	1564.87	3549.58	Apo_cha	Apo_fla	h
5	4.26804e-06	5.92985e-06	55164	7380.42	9111.01	Apo_cha	Apo_fla	h
6	5.92985e-06	8.04502e-06	67603.8	18586.4	18187.3	Apo_cha	Apo_fla	h
7	8.04502e-06	1.07372e-05	61425.2	29207	26762.1	Apo_cha	Apo_fla	h
8	1.07372e-05	1.41639e-05	44662	31418.4	30060.6	Apo_cha	Apo_fla	h
9	1.41639e-05	1.85253e-05	28234.8	24710.2	26843.6	Apo_cha	Apo_fla	h
10	1.85253e-05	2.40766e-05	16469.7	15723.9	19878.7	Apo_cha	Apo_fla	h
11	2.40766e-05	3.11423e-05	9384.84	9131.75	12947	Apo_cha	Apo_fla	h
12	3.11423e-05	4.01355e-05	5640.74	5431.73	8005.55	Apo_cha	Apo_fla	h
13	4.01355e-05	5.15821e-05	3839.99	3622.16	5114.79	Apo_cha	Apo_fla	h
14	5.15821e-05	6.61514e-05	3043.94	2826.81	3629.84	Apo_cha	Apo_fla	h
15	6.61514e-05	8.46953e-05	2759.7	2568.83	2967.67	Apo_cha	Apo_fla	h
16	8.46953e-05	0.000108298	2740.46	2604.43	2765.54	Apo_cha	Apo_fla	h
17	0.000108298	0.00013834	2847.55	2784.59	2809.15	Apo_cha	Apo_fla	h
18	0.00013834	0.000176577	2976.4	2991.3	2949.62	Apo_cha	Apo_fla	h
19	0.000176577	0.000225246	3019.09	3111.87	3059.23	Apo_cha	Apo_fla	h
20	0.000225246	0.000287191	2884.65	3056.94	3032.09	Apo_cha	Apo_fla	h
21	0.000287191	0.000366036	2569.36	2821.27	2823.81	Apo_cha	Apo_fla	h
22	0.000366036	0.000466389	2171	2476.88	2477.74	Apo_cha	Apo_fla	h
23	0.000466389	0.00059412	1815.72	2107.47	2092.11	Apo_cha	Apo_fla	h
24	0.00059412	0.000756696	1597.59	1777.46	1756.77	Apo_cha	Apo_fla	h
25	0.000756696	0.000963623	2286.54	1520.42	1522.13	Apo_cha	Apo_fla	h
26	0.000963623	0.001227	3357.1	1366.55	1670.57	Apo_cha	Apo_fla	h
27	0.001227	0.00156223	2005.57	2019.96	2243.96	Apo_cha	Apo_fla	h
28	0.00156223	0.00198891	87.0449	2019.96	1617.13	Apo_cha	Apo_fla	h
29	0.00198891	0.00253199	71.9209	79.8295	135.174	Apo_cha	Apo_fla	h
30	0.00253199	0.00322323	71.9209	79.8295	74.9263	Apo_cha	Apo_fla	h
31	0.00322323	0.0128929	71.9209	79.8295	74.9263	Apo_cha	Apo_fla	h
0	1.81391e-07	7.25565e-07	113.376	2.50663	2.05796	AsL_cit	Man_cit	f
1	7.25565e-07	1.64907e-06	9644.53	2.50663	2.50885	AsL_cit	Man_cit	f
2	1.64907e-06	2.82451e-06	27603.8	2.50669	8.08277	AsL_cit	Man_cit	f
3	2.82451e-06	4.32061e-06	36755.8	9.98951	100.275	AsL_cit	Man_cit	f
4	4.32061e-06	6.22486e-06	40568.5	237.469	656.101	AsL_cit	Man_cit	f
5	6.22486e-06	8.64859e-06	41334.5	1591.75	2369.51	AsL_cit	Man_cit	f
6	8.64859e-06	1.17335e-05	38198.3	4281.35	4931.78	AsL_cit	Man_cit	f
7	1.17335e-05	1.56601e-05	31079	6396.08	6754.18	AsL_cit	Man_cit	f
8	1.56601e-05	2.06578e-05	22253.4	6647.12	6904.53	AsL_cit	Man_cit	f
9	2.06578e-05	2.70189e-05	14453.9	5566.26	5840.32	AsL_cit	Man_cit	f
10	2.70189e-05	3.51153e-05	8945.87	4242.24	4504.67	AsL_cit	Man_cit	f
11	3.51153e-05	4.54205e-05	5640.6	3259.38	3471.59	AsL_cit	Man_cit	f
12	4.54205e-05	5.85369e-05	3907.64	2696.57	2860.95	AsL_cit	Man_cit	f
13	5.85369e-05	7.52316e-05	3119.02	2466.19	2595.06	AsL_cit	Man_cit	f
14	7.52316e-05	9.64807e-05	2854.34	2475.41	2568.4	AsL_cit	Man_cit	f
15	9.64807e-05	0.000123527	2869.79	2640.69	2690.64	AsL_cit	Man_cit	f
16	0.000123527	0.000157951	2999.84	2870.63	2878.02	AsL_cit	Man_cit	f
17	0.000157951	0.000201766	3105.89	3070.23	3043.53	AsL_cit	Man_cit	f
18	0.000201766	0.000257535	3082.39	3158.8	3109.02	AsL_cit	Man_cit	f
19	0.000257535	0.000328517	2886.67	3084.45	3036.11	AsL_cit	Man_cit	f
20	0.000328517	0.000418863	2552.84	2851.05	2835.66	AsL_cit	Man_cit	f
21	0.000418863	0.000533857	2165.19	2521.54	2541.5	AsL_cit	Man_cit	f
22	0.000533857	0.000680221	1814.57	2169.48	2198.47	AsL_cit	Man_cit	f
23	0.000680221	0.000866513	1581.49	1834.94	1860.1	AsL_cit	Man_cit	f
24	0.000866513	0.00110363	2532.72	1530.04	1560.69	AsL_cit	Man_cit	f
25	0.00110363	0.00140543	3393.14	1262.54	1307.16	AsL_cit	Man_cit	f
26	0.00140543	0.00178956	1574.49	1047.01	1121.11	AsL_cit	Man_cit	f
27	0.00178956	0.00227849	57.7383	1362.35	1167.68	AsL_cit	Man_cit	f
28	0.00227849	0.00290079	57.7383	1362.35	1085.83	AsL_cit	Man_cit	f
29	0.00290079	0.00369287	57.7383	53.2642	256.645	AsL_cit	Man_cit	f
30	0.00369287	0.00470103	57.7383	53.2642	71.5788	AsL_cit	Man_cit	f
31	0.00470103	0.0188041	57.7383	53.2642	71.5788	AsL_cit	Man_cit	f
0	1.81503e-07	7.26014e-07	19.0549	2.50528	2.05663	AsM_tol	Man_cit	f
1	7.26014e-07	1.65009e-06	5996.36	2.50528	2.5659	AsM_tol	Man_cit	f
2	1.65009e-06	2.82626e-06	36915.7	2.50525	9.63443	AsM_tol	Man_cit	f
3	2.82626e-06	4.32329e-06	61011.1	6.91736	109.67	AsM_tol	Man_cit	f
4	4.32329e-06	6.22871e-06	55652.9	198.746	658.894	AsM_tol	Man_cit	f
5	6.22871e-06	8.65395e-06	39060.7	1448.34	2346.1	AsM_tol	Man_cit	f
6	8.65395e-06	1.17408e-05	24642.2	4088.17	4901.88	AsM_tol	Man_cit	f
7	1.17408e-05	1.56698e-05	15318.1	6343.33	6745.56	AsM_tol	Man_cit	f
8	1.56698e-05	2.06706e-05	9849.19	6763.7	6907.5	AsM_tol	Man_cit	f
9	2.06706e-05	2.70356e-05	6663.82	5771.41	5839.09	AsM_tol	Man_cit	f
10	2.70356e-05	3.5137e-05	4777.92	4439.5	4502.13	AsM_tol	Man_cit	f
11	3.5137e-05	4.54486e-05	3668.67	3391.42	3472.67	AsM_tol	Man_cit	f
12	4.54486e-05	5.85732e-05	3042.4	2766.84	2864.62	AsM_tol	Man_cit	f
13	5.85732e-05	7.52782e-05	2739.21	2504.93	2598.81	AsM_tol	Man_cit	f
14	7.52782e-05	9.65405e-05	2668.7	2502.64	2570.38	AsM_tol	Man_cit	f
15	9.65405e-05	0.000123603	2760.76	2654.53	2689.39	AsM_tol	Man_cit	f
16	0.000123603	0.000158049	2933.05	2866.27	2873.66	AsM_tol	Man_cit	f
17	0.000158049	0.000201891	3087.88	3054.39	3038.42	AsM_tol	Man_cit	f
18	0.000201891	0.000257694	3135.33	3137.84	3106.88	AsM_tol	Man_cit	f
19	0.000257694	0.00032872	3022.48	3062.32	3039.81	AsM_tol	Man_cit	f
20	0.00032872	0.000419123	2754.28	2841.08	2844.57	AsM_tol	Man_cit	f
21	0.000419123	0.000534187	2391.14	2529.95	2551.45	AsM_tol	Man_cit	f
22	0.000534187	0.000680642	2018.16	2187.56	2205.28	AsM_tol	Man_cit	f
23	0.000680642	0.00086705	1703.12	1859.73	1863.13	AsM_tol	Man_cit	f
24	0.00086705	0.00110431	1502.39	1568.48	1561.66	AsM_tol	Man_cit	f
25	0.00110431	0.0014063	1894.75	1320.01	1307.93	AsM_tol	Man_cit	f
26	0.0014063	0.00179067	2116.19	1111.24	1124.96	AsM_tol	Man_cit	f
27	0.00179067	0.0022799	810.913	1146.94	1183.38	AsM_tol	Man_cit	f
28	0.0022799	0.00290259	92.5821	1146.94	1102.49	AsM_tol	Man_cit	f
29	0.00290259	0.00369516	92.5821	79.8538	259.776	AsM_tol	Man_cit	f
30	0.00369516	0.00470394	92.5821	79.8538	71.6737	AsM_tol	Man_cit	f
31	0.00470394	0.0188158	92.5821	79.8538	71.6737	AsM_tol	Man_cit	f
0	1.8097e-07	7.23881e-07	6.34987	2.51252	2.05837	Aye_cit	Man_cit	f
1	7.23881e-07	1.64524e-06	1855.01	2.51252	2.56683	Aye_cit	Man_cit	f
2	1.64524e-06	2.81795e-06	15666.5	2.51261	9.46318	Aye_cit	Man_cit	f
3	2.81795e-06	4.31058e-06	34904.4	11.2539	108.088	Aye_cit	Man_cit	f
4	4.31058e-06	6.21041e-06	37542.3	252.379	652.261	Aye_cit	Man_cit	f
5	6.21041e-06	8.62852e-06	28321.5	1314.6	2325.13	Aye_cit	Man_cit	f
6	8.62852e-06	1.17063e-05	18641.4	3254.29	4870.87	Aye_cit	Man_cit	f
7	1.17063e-05	1.56237e-05	12123.2	5308.93	6730.46	Aye_cit	Man_cit	f
8	1.56237e-05	2.06098e-05	8296.67	6272.38	6912.47	Aye_cit	Man_cit	f
9	2.06098e-05	2.69561e-05	6059.77	5796.46	5854.23	Aye_cit	Man_cit	f
10	2.69561e-05	3.50338e-05	4673.27	4648.14	4519.2	Aye_cit	Man_cit	f
11	3.50338e-05	4.5315e-05	3772.06	3608.28	3484.82	Aye_cit	Man_cit	f
12	4.5315e-05	5.84011e-05	3200.36	2946.14	2868.27	Aye_cit	Man_cit	f
13	5.84011e-05	7.5057e-05	2888.37	2636.68	2595.17	Aye_cit	Man_cit	f
14	7.5057e-05	9.62568e-05	2786.24	2586.02	2563.58	Aye_cit	Man_cit	f
15	9.62568e-05	0.00012324	2834.28	2695.56	2683.31	Aye_cit	Man_cit	f
16	0.00012324	0.000157584	2955.4	2872.84	2870.29	Aye_cit	Man_cit	f
17	0.000157584	0.000201298	3064.5	3034.75	3037.82	Aye_cit	Man_cit	f
18	0.000201298	0.000256937	3090.65	3109.25	3108.04	Aye_cit	Man_cit	f
19	0.000256937	0.000327754	2997.46	3050.12	3041.4	Aye_cit	Man_cit	f
20	0.000327754	0.000417891	2787.68	2853.97	2846.3	Aye_cit	Man_cit	f
21	0.000417891	0.000532617	2493.36	2552.91	2556.75	Aye_cit	Man_cit	f
22	0.000532617	0.000678642	2158.95	2204.23	2219.24	Aye_cit	Man_cit	f
23	0.000678642	0.000864502	1832.64	1870.98	1886.59	Aye_cit	Man_cit	f
24	0.000864502	0.00110107	1557.88	1578.87	1590.09	Aye_cit	Man_cit	f
25	0.00110107	0.00140217	1466	1325.85	1334.72	Aye_cit	Man_cit	f
26	0.00140217	0.00178541	1788.3	1111.55	1133.13	Aye_cit	Man_cit	f
27	0.00178541	0.0022732	1517.39	1138.66	1100.24	Aye_cit	Man_cit	f
28	0.0022732	0.00289406	228.708	1138.66	1012.55	Aye_cit	Man_cit	f
29	0.00289406	0.0036843	83.9631	82.2721	257.413	Aye_cit	Man_cit	f
30	0.0036843	0.00469012	83.9631	82.2721	85.1918	Aye_cit	Man_cit	f
31	0.00469012	0.0187605	83.9631	82.2721	85.1918	Aye_cit	Man_cit	f
0	1.35457e-07	5.41829e-07	3.8204	3.35666	2.72442	Aye_cit_lip	Aye_cit_nlp	j
1	5.41829e-07	1.23147e-06	392.385	3.35666	126.371	Aye_cit_lip	Aye_cit_nlp	j
2	1.23147e-06	2.10925e-06	5565.9	2816.52	2307.46	Aye_cit_lip	Aye_cit_nlp	j
3	2.10925e-06	3.2265e-06	23575.1	21168.1	14126.9	Aye_cit_lip	Aye_cit_nlp	j
4	3.2265e-06	4.64853e-06	38647.5	40330.8	32564.5	Aye_cit_lip	Aye_cit_nlp	j
5	4.64853e-06	6.4585e-06	37670.1	38652	38945	Aye_cit_lip	Aye_cit_nlp	j
6	6.4585e-06	8.76223e-06	27795.6	27274.2	30995.1	Aye_cit_lip	Aye_cit_nlp	j
7	8.76223e-06	1.16944e-05	18243	17658.3	20303.2	Aye_cit_lip	Aye_cit_nlp	j
8	1.16944e-05	1.54266e-05	11853.1	11606.8	12926.1	Aye_cit_lip	Aye_cit_nlp	j
9	1.54266e-05	2.01768e-05	8108.34	8035.73	8732.7	Aye_cit_lip	Aye_cit_nlp	j
10	2.01768e-05	2.6223e-05	5952.98	5910.39	6332.99	Aye_cit_lip	Aye_cit_nlp	j
11	2.6223e-05	3.39186e-05	4645.09	4586.68	4842.94	Aye_cit_lip	Aye_cit_nlp	j
12	3.39186e-05	4.37136e-05	3801.98	3732.15	3876.11	Aye_cit_lip	Aye_cit_nlp	j
13	4.37136e-05	5.61806e-05	3262.18	3199.91	3265.36	Aye_cit_lip	Aye_cit_nlp	j
14	5.61806e-05	7.20488e-05	2962.35	2918.79	2927.29	Aye_cit_lip	Aye_cit_nlp	j
15	7.20488e-05	9.22459e-05	2859.57	2832.76	2805.21	Aye_cit_lip	Aye_cit_nlp	j
16	9.22459e-05	0.000117953	2896.68	2880.96	2837.39	Aye_cit_lip	Aye_cit_nlp	j
17	0.000117953	0.000150673	3000.23	2997.21	2950.93	Aye_cit_lip	Aye_cit_nlp	j
18	0.000150673	0.000192319	3091.54	3105.31	3064.13	Aye_cit_lip	Aye_cit_nlp	j
19	0.000192319	0.000245326	3102.47	3127.55	3097.35	Aye_cit_lip	Aye_cit_nlp	j
20	0.000245326	0.000312794	2992.82	3015.92	3002.06	Aye_cit_lip	Aye_cit_nlp	j
21	0.000312794	0.000398667	2760.96	2768.73	2778.18	Aye_cit_lip	Aye_cit_nlp	j
22	0.000398667	0.000507968	2440.23	2424.73	2459.59	Aye_cit_lip	Aye_cit_nlp	j
23	0.000507968	0.000647085	2084.15	2046.47	2097.01	Aye_cit_lip	Aye_cit_nlp	j
24	0.000647085	0.000824155	1745.85	1702.14	1750.68	Aye_cit_lip	Aye_cit_nlp	j
25	0.000824155	0.00104953	1462.14	1432.02	1468	Aye_cit_lip	Aye_cit_nlp	j
26	0.00104953	0.00133639	1338.97	1256.69	1338.4	Aye_cit_lip	Aye_cit_nlp	j
27	0.00133639	0.0017015	1938.47	2143.09	1836.66	Aye_cit_lip	Aye_cit_nlp	j
28	0.0017015	0.00216622	1924.72	2143.09	1822.84	Aye_cit_lip	Aye_cit_nlp	j
29	0.00216622	0.00275772	413.685	52.7184	415.896	Aye_cit_lip	Aye_cit_nlp	j
30	0.00275772	0.00351058	48.6863	52.7184	61.0907	Aye_cit_lip	Aye_cit_nlp	j
31	0.00351058	0.0140423	48.6863	52.7184	61.0907	Aye_cit_lip	Aye_cit_nlp	j
0	1.82034e-07	7.28137e-07	2.06982	2.49797	3.06102	Man_cit	Xil_ama	e
1	7.28137e-07	1.65491e-06	2.51671	2.49797	86.4428	Man_cit	Xil_ama	e
2	1.65491e-06	2.83452e-06	8.17988	2.49775	1198.17	Man_cit	Xil_ama	e
3	2.83452e-06	4.33592e-06	101.066	10.7847	5952.92	Man_cit	Xil_ama	e
4	4.33592e-06	6.24692e-06	663.578	228.314	15115.1	Man_cit	Xil_ama	e
5	6.24692e-06	8.67925e-06	2384.34	1391.37	23386.2	Man_cit	Xil_ama	e
6	8.67925e-06	1.17751e-05	4940.29	3855.55	25681.5	Man_cit	Xil_ama	e
7	1.17751e-05	1.57156e-05	6748.56	6156.23	22134.8	Man_cit	Xil_ama	e
8	1.57156e-05	2.0731e-05	6882.24	6691.71	15986.6	Man_cit	Xil_ama	e
9	2.0731e-05	2.71146e-05	5815.93	5709.34	10344	Man_cit	Xil_ama	e
10	2.71146e-05	3.52398e-05	4491.65	4353.47	6490.21	Man_cit	Xil_ama	e
11	3.52398e-05	4.55815e-05	3467.62	3326.7	4277.98	Man_cit	Xil_ama	e
12	4.55815e-05	5.87444e-05	2859.2	2745.81	3162.73	Man_cit	Xil_ama	e
13	5.87444e-05	7.54983e-05	2592.32	2512.38	2700.08	Man_cit	Xil_ama	e
14	7.54983e-05	9.68227e-05	2564.58	2517.78	2612.69	Man_cit	Xil_ama	e
15	9.68227e-05	0.000123965	2686.75	2668.98	2725.63	Man_cit	Xil_ama	e
16	0.000123965	0.000158511	2875.18	2881.69	2909.17	Man_cit	Xil_ama	e
17	0.000158511	0.000202481	3042.71	3071.45	3062.7	Man_cit	Xil_ama	e
18	0.000202481	0.000258447	3110.81	3149.97	3115.93	Man_cit	Xil_ama	e
19	0.000258447	0.000329681	3039.78	3064.06	3026.61	Man_cit	Xil_ama	e
20	0.000329681	0.000420348	2839.61	2835.69	2787.13	Man_cit	Xil_ama	e
21	0.000420348	0.000535749	2545.52	2522.15	2437.38	Man_cit	Xil_ama	e
22	0.000535749	0.000682632	2204.49	2172.88	2050.57	Man_cit	Xil_ama	e
23	0.000682632	0.000869585	1871.78	1835.57	1697.34	Man_cit	Xil_ama	e
24	0.000869585	0.00110754	1581.16	1539.46	1422.29	Man_cit	Xil_ama	e
25	0.00110754	0.00141041	1336.19	1285.48	1466.85	Man_cit	Xil_ama	e
26	0.00141041	0.0017959	1148.42	1065.74	2135.28	Man_cit	Xil_ama	e
27	0.0017959	0.00228656	1134.76	1314.02	1735.25	Man_cit	Xil_ama	e
28	0.00228656	0.00291108	1029.54	1314.02	175.891	Man_cit	Xil_ama	e
29	0.00291108	0.00370596	238.505	51.6723	43.8459	Man_cit	Xil_ama	e
30	0.00370596	0.00471769	77.7509	51.6723	43.8459	Man_cit	Xil_ama	e
31	0.00471769	0.0188708	77.7509	51.6723	43.8459	Man_cit	Xil_ama	e
0	1.80853e-07	7.23414e-07	2.06147	2.51413	2016.13	Man_cit	Tsc_cit	f
1	7.23414e-07	1.64418e-06	2.55495	2.51413	29430.5	Man_cit	Tsc_cit	f
2	1.64418e-06	2.81613e-06	9.30588	2.51414	61587.3	Man_cit	Tsc_cit	f
3	2.81613e-06	4.3078e-06	109.05	11.8934	57623.3	Man_cit	Tsc_cit	f
4	4.3078e-06	6.2064e-06	664.578	189.93	45814.5	Man_cit	Tsc_cit	f
5	6.2064e-06	8.62295e-06	2329.53	1234.45	34481.5	Man_cit	Tsc_cit	f
6	8.62295e-06	1.16987e-05	4807.56	3839.81	24502.5	Man_cit	Tsc_cit	f
7	1.16987e-05	1.56136e-05	6652.92	6363.04	16678.9	Man_cit	Tsc_cit	f
8	1.56136e-05	2.05965e-05	6891.85	6852.04	11155.1	Man_cit	Tsc_cit	f
9	2.05965e-05	2.69388e-05	5874.39	5817.88	7503.6	Man_cit	Tsc_cit	f
10	2.69388e-05	3.50112e-05	4539.22	4456.17	5216.42	Man_cit	Tsc_cit	f
11	3.50112e-05	4.52858e-05	3493.63	3390.1	3860.06	Man_cit	Tsc_cit	f
12	4.52858e-05	5.83634e-05	2872.21	2763.31	3099.69	Man_cit	Tsc_cit	f
13	5.83634e-05	7.50086e-05	2599.26	2508.45	2728.4	Man_cit	Tsc_cit	f
14	7.50086e-05	9.61947e-05	2567.84	2513.9	2632.62	Man_cit	Tsc_cit	f
15	9.61947e-05	0.000123161	2685.95	2671.74	2724.59	Man_cit	Tsc_cit	f
16	0.000123161	0.000157483	2870.4	2883.96	2904.37	Man_cit	Tsc_cit	f
17	0.000157483	0.000201168	3036.37	3065.45	3061.35	Man_cit	Tsc_cit	f
18	0.000201168	0.000256771	3105.96	3138.7	3104.96	Man_cit	Tsc_cit	f
19	0.000256771	0.000327543	3037.89	3057.6	2991.3	Man_cit	Tsc_cit	f
20	0.000327543	0.000417621	2841.29	2840.3	2730.6	Man_cit	Tsc_cit	f
21	0.000417621	0.000532274	2550.44	2533.52	2374.55	Man_cit	Tsc_cit	f
22	0.000532274	0.000678204	2209.55	2186.12	1995.51	Man_cit	Tsc_cit	f
23	0.000678204	0.000863945	1872.6	1850.6	1667.41	Man_cit	Tsc_cit	f
24	0.000863945	0.00110036	1575.08	1550.91	1508.1	Man_cit	Tsc_cit	f
25	0.00110036	0.00140126	1322.12	1291.48	2263.66	Man_cit	Tsc_cit	f
26	0.00140126	0.00178426	1130.7	1080.98	2407.95	Man_cit	Tsc_cit	f
27	0.00178426	0.00227173	1153.2	1230.25	644.807	Man_cit	Tsc_cit	f
28	0.00227173	0.0028922	1069.93	1230.25	63.429	Man_cit	Tsc_cit	f
29	0.0028922	0.00368192	255.184	65.1443	63.429	Man_cit	Tsc_cit	f
30	0.00368192	0.00468709	71.1488	65.1443	63.429	Man_cit	Tsc_cit	f
31	0.00468709	0.0187484	71.1488	65.1443	63.429	Man_cit	Tsc_cit	f
0	1.86285e-07	7.45141e-07	2.0837	2.44098	17.2828	Man_cit	Mas_cit	e
1	7.45141e-07	1.69356e-06	2.59253	2.44098	1388.56	Man_cit	Mas_cit	e
2	1.69356e-06	2.90071e-06	11.6489	2.44092	10796.3	Man_cit	Mas_cit	e
3	2.90071e-06	4.43718e-06	127.359	18.4912	15652.9	Man_cit	Mas_cit	e
4	4.43718e-06	6.39281e-06	732.753	235.941	9715.9	Man_cit	Mas_cit	e
5	6.39281e-06	8.88194e-06	2478.65	1011.31	5234.14	Man_cit	Mas_cit	e
6	8.88194e-06	1.20501e-05	4997.28	2431.99	3572.02	Man_cit	Mas_cit	e
7	1.20501e-05	1.60826e-05	6744.39	4053.14	3192.51	Man_cit	Mas_cit	e
8	1.60826e-05	2.12151e-05	6835.24	4942.67	3240.35	Man_cit	Mas_cit	e
9	2.12151e-05	2.77478e-05	5739.37	4698.07	3323.37	Man_cit	Mas_cit	e
10	2.77478e-05	3.60627e-05	4408.57	3899.16	3281.82	Man_cit	Mas_cit	e
11	3.60627e-05	4.66459e-05	3401.41	3178.46	3111.5	Man_cit	Mas_cit	e
12	4.66459e-05	6.01163e-05	2817.21	2741.61	2904.97	Man_cit	Mas_cit	e
13	6.01163e-05	7.72615e-05	2570.8	2568.16	2761.01	Man_cit	Mas_cit	e
14	7.72615e-05	9.90839e-05	2557.21	2589.05	2727.97	Man_cit	Mas_cit	e
15	9.90839e-05	0.00012686	2687.52	2734.3	2802.69	Man_cit	Mas_cit	e
16	0.00012686	0.000162213	2878.79	2931.24	2941.83	Man_cit	Mas_cit	e
17	0.000162213	0.00020721	3045.2	3095.67	3076.11	Man_cit	Mas_cit	e
18	0.00020721	0.000264483	3110.49	3150.08	3131.84	Man_cit	Mas_cit	e
19	0.000264483	0.00033738	3037.25	3056.82	3056.35	Man_cit	Mas_cit	e
20	0.00033738	0.000430164	2835.55	2829.86	2845.25	Man_cit	Mas_cit	e
21	0.000430164	0.00054826	2539.09	2516.54	2543.77	Man_cit	Mas_cit	e
22	0.00054826	0.000698573	2193.76	2175.26	2207.12	Man_cit	Mas_cit	e
23	0.000698573	0.000889893	1853.45	1850.17	1874.09	Man_cit	Mas_cit	e
24	0.000889893	0.0011334	1552.9	1554.23	1567.17	Man_cit	Mas_cit	e
25	0.0011334	0.00144335	1298.99	1290.61	1299.05	Man_cit	Mas_cit	e
26	0.00144335	0.00183784	1122.1	1066.72	1140.72	Man_cit	Mas_cit	e
27	0.00183784	0.00233996	1147.7	1139.41	1228.29	Man_cit	Mas_cit	e
28	0.00233996	0.00297906	997.364	1139.41	1014.91	Man_cit	Mas_cit	e
29	0.00297906	0.00379251	191.181	74.4086	157.594	Man_cit	Mas_cit	e
30	0.00379251	0.00482786	75.926	74.4086	73.4366	Man_cit	Mas_cit	e
31	0.00482786	0.0193114	75.926	74.4086	73.4366	Man_cit	Mas_cit	e
0	1.8032e-07	7.21279e-07	2.05149	2.52157	2.4687	Man_cit	Man_lab	g
1	7.21279e-07	1.63933e-06	2.55388	2.52157	22.2615	Man_cit	Man_lab	g
2	1.63933e-06	2.80782e-06	8.87723	2.52159	302.697	Man_cit	Man_lab	g
3	2.80782e-06	4.29508e-06	102.6	20.2972	1760.8	Man_cit	Man_lab	g
4	4.29508e-06	6.18808e-06	630.662	306.026	5664.99	Man_cit	Man_lab	g
5	6.18808e-06	8.5975e-06	2266.12	1834.96	11337.1	Man_cit	Man_lab	g
6	8.5975e-06	1.16642e-05	4785.71	4853.77	15050.6	Man_cit	Man_lab	g
7	1.16642e-05	1.55675e-05	6683.77	7201.24	14458.4	Man_cit	Man_lab	g
8	1.55675e-05	2.05357e-05	6907.25	7297.94	11130.9	Man_cit	Man_lab	g
9	2.05357e-05	2.68592e-05	5864.35	5881.62	7595.52	Man_cit	Man_lab	g
10	2.68592e-05	3.49078e-05	4530.56	4341.14	5066.32	Man_cit	Man_lab	g
11	3.49078e-05	4.51521e-05	3491.68	3276.85	3574.77	Man_cit	Man_lab	g
12	4.51521e-05	5.81911e-05	2870.03	2693	2803.64	Man_cit	Man_lab	g
13	5.81911e-05	7.47872e-05	2592.25	2465.13	2490.05	Man_cit	Man_lab	g
14	7.47872e-05	9.59108e-05	2556.23	2479.8	2470.67	Man_cit	Man_lab	g
15	9.59108e-05	0.000122797	2673.37	2640.85	2631.23	Man_cit	Man_lab	g
16	0.000122797	0.000157018	2860.94	2860.74	2865.7	Man_cit	Man_lab	g
17	0.000157018	0.000200574	3032.55	3052.8	3068.67	Man_cit	Man_lab	g
18	0.000200574	0.000256013	3108.69	3137.47	3153.11	Man_cit	Man_lab	g
19	0.000256013	0.000326576	3047.05	3067.83	3076.43	Man_cit	Man_lab	g
20	0.000326576	0.000416389	2855.34	2852.24	2851.52	Man_cit	Man_lab	g
21	0.000416389	0.000530703	2567.51	2538.79	2530.14	Man_cit	Man_lab	g
22	0.000530703	0.000676202	2229.61	2190.93	2176.95	Man_cit	Man_lab	g
23	0.000676202	0.000861394	1895.83	1867.8	1845.68	Man_cit	Man_lab	g
24	0.000861394	0.00109711	1599.89	1591.71	1562.85	Man_cit	Man_lab	g
25	0.00109711	0.00139713	1347.28	1354.3	1338.17	Man_cit	Man_lab	g
26	0.00139713	0.00177899	1145.02	1140.84	1374.28	Man_cit	Man_lab	g
27	0.00177899	0.00226503	1099.32	1122.16	1552.36	Man_cit	Man_lab	g
28	0.00226503	0.00288366	1016.67	1122.16	895.627	Man_cit	Man_lab	g
29	0.00288366	0.00367105	269.704	88.9885	71.1328	Man_cit	Man_lab	g
30	0.00367105	0.00467326	85.9704	88.9885	69.8682	Man_cit	Man_lab	g
31	0.00467326	0.018693	85.9704	88.9885	69.8682	Man_cit	Man_lab	g
0	1.96399e-07	7.85597e-07	19.638	2.3161	1.91605	Mas_cit	Nic_cit	e
1	7.85597e-07	1.78551e-06	1871.26	2.3161	15.3769	Mas_cit	Nic_cit	e
2	1.78551e-06	3.0582e-06	11839.2	2.31534	120.45	Mas_cit	Nic_cit	e
3	3.0582e-06	4.67809e-06	15482.9	2.31648	156.619	Mas_cit	Nic_cit	e
4	4.67809e-06	6.73989e-06	8827.95	12.6138	320.344	Mas_cit	Nic_cit	e
5	6.73989e-06	9.36416e-06	4765.07	103.75	597.577	Mas_cit	Nic_cit	e
6	9.36416e-06	1.27043e-05	3430.65	460.18	984.839	Mas_cit	Nic_cit	e
7	1.27043e-05	1.69557e-05	3189.69	1151.66	1532.88	Mas_cit	Nic_cit	e
8	1.69557e-05	2.23669e-05	3271.48	1943.29	2057.52	Mas_cit	Nic_cit	e
9	2.23669e-05	2.92543e-05	3332.38	2510.35	2436.68	Mas_cit	Nic_cit	e
10	2.92543e-05	3.80207e-05	3254.59	2702.07	2621.64	Mas_cit	Nic_cit	e
11	3.80207e-05	4.91785e-05	3062.73	2652.6	2644.63	Mas_cit	Nic_cit	e
12	4.91785e-05	6.33802e-05	2857.77	2564.4	2608.12	Mas_cit	Nic_cit	e
13	6.33802e-05	8.14562e-05	2732.44	2552.66	2603.99	Mas_cit	Nic_cit	e
14	8.14562e-05	0.000104463	2724.88	2644.21	2675.15	Mas_cit	Nic_cit	e
15	0.000104463	0.000133747	2822.03	2810.1	2812.13	Mas_cit	Nic_cit	e
16	0.000133747	0.000171019	2972.73	2993.98	2973.17	Mas_cit	Nic_cit	e
17	0.000171019	0.00021846	3103.29	3130.53	3104.58	Mas_cit	Nic_cit	e
18	0.00021846	0.000278842	3139.68	3161.63	3148.03	Mas_cit	Nic_cit	e
19	0.000278842	0.000355698	3036.55	3056.11	3061.54	Mas_cit	Nic_cit	e
20	0.000355698	0.000453519	2801.34	2824.7	2844.39	Mas_cit	Nic_cit	e
21	0.000453519	0.000578027	2483.48	2504.01	2532.84	Mas_cit	Nic_cit	e
22	0.000578027	0.000736501	2136.49	2148.19	2181.44	Mas_cit	Nic_cit	e
23	0.000736501	0.000938207	1798.03	1808.65	1840.02	Mas_cit	Nic_cit	e
24	0.000938207	0.00119494	1487.37	1498.8	1530.4	Mas_cit	Nic_cit	e
25	0.00119494	0.00152171	1216.41	1217.69	1252.3	Mas_cit	Nic_cit	e
26	0.00152171	0.00193763	1154.36	978.836	1029.73	Mas_cit	Nic_cit	e
27	0.00193763	0.002467	1322.72	1112.67	1012.51	Mas_cit	Nic_cit	e
28	0.002467	0.0031408	886.542	1112.67	922.87	Mas_cit	Nic_cit	e
29	0.0031408	0.00399841	78.6158	65.3997	222.634	Mas_cit	Nic_cit	e
30	0.00399841	0.00508998	62.0327	65.3997	77.5255	Mas_cit	Nic_cit	e
31	0.00508998	0.0203599	62.0327	65.3997	77.5255	Mas_cit	Nic_cit	e
0	1.78338e-07	7.13353e-07	899.652	74.4628	20.6704	Mas_cit_lip	Mas_cit_nlp	j
1	7.13353e-07	1.62131e-06	2607.53	74.4628	1088.42	Mas_cit_lip	Mas_cit_nlp	j
2	1.62131e-06	2.77697e-06	14317.3	10246	10333.6	Mas_cit_lip	Mas_cit_nlp	j
3	2.77697e-06	4.24789e-06	10380.1	11289.3	15737.6	Mas_cit_lip	Mas_cit_nlp	j
4	4.24789e-06	6.12009e-06	5864.62	6608.32	10441.2	Mas_cit_lip	Mas_cit_nlp	j
5	6.12009e-06	8.50303e-06	4065.88	4469.07	5636.38	Mas_cit_lip	Mas_cit_nlp	j
6	8.50303e-06	1.1536e-05	3593.56	3713.67	3697.42	Mas_cit_lip	Mas_cit_nlp	j
7	1.1536e-05	1.53965e-05	3484.85	3463	3204.99	Mas_cit_lip	Mas_cit_nlp	j
8	1.53965e-05	2.03101e-05	3396.86	3419.56	3228.25	Mas_cit_lip	Mas_cit_nlp	j
9	2.03101e-05	2.65641e-05	3280.96	3387.67	3324.16	Mas_cit_lip	Mas_cit_nlp	j
10	2.65641e-05	3.45243e-05	3112.56	3246.9	3304.05	Mas_cit_lip	Mas_cit_nlp	j
11	3.45243e-05	4.4656e-05	2896.79	3016.6	3146.87	Mas_cit_lip	Mas_cit_nlp	j
12	4.4656e-05	5.75517e-05	2704.08	2794.83	2937.25	Mas_cit_lip	Mas_cit_nlp	j
13	5.75517e-05	7.39654e-05	2608.83	2671.37	2777.84	Mas_cit_lip	Mas_cit_nlp	j
14	7.39654e-05	9.48569e-05	2631.44	2676.09	2725.85	Mas_cit_lip	Mas_cit_nlp	j
15	9.48569e-05	0.000121448	2748.41	2787.74	2785.51	Mas_cit_lip	Mas_cit_nlp	j
16	0.000121448	0.000155292	2913.69	2955.73	2919.33	Mas_cit_lip	Mas_cit_nlp	j
17	0.000155292	0.00019837	3068.85	3110.05	3061.69	Mas_cit_lip	Mas_cit_nlp	j
18	0.00019837	0.0002532	3150.21	3178.95	3137.15	Mas_cit_lip	Mas_cit_nlp	j
19	0.0002532	0.000322988	3101.05	3109.01	3084.3	Mas_cit_lip	Mas_cit_nlp	j
20	0.000322988	0.000411813	2904.58	2892.65	2887.72	Mas_cit_lip	Mas_cit_nlp	j
21	0.000411813	0.000524871	2603.66	2577.17	2588.01	Mas_cit_lip	Mas_cit_nlp	j
22	0.000524871	0.000668772	2261.1	2227.94	2244.94	Mas_cit_lip	Mas_cit_nlp	j
23	0.000668772	0.000851929	1917.77	1887.91	1904.32	Mas_cit_lip	Mas_cit_nlp	j
24	0.000851929	0.00108505	1594	1575.87	1591.53	Mas_cit_lip	Mas_cit_nlp	j
25	0.00108505	0.00138177	1305.96	1304.23	1316.79	Mas_cit_lip	Mas_cit_nlp	j
26	0.00138177	0.00175944	1112.02	1084.43	1122.02	Mas_cit_lip	Mas_cit_nlp	j
27	0.00175944	0.00224014	1273.94	1280.55	1214.96	Mas_cit_lip	Mas_cit_nlp	j
28	0.00224014	0.00285197	1197.66	1280.55	1129.58	Mas_cit_lip	Mas_cit_nlp	j
29	0.00285197	0.00363072	257.023	64.2166	255.459	Mas_cit_lip	Mas_cit_nlp	j
30	0.00363072	0.00462191	54.0299	64.2166	69.1349	Mas_cit_lip	Mas_cit_nlp	j
31	0.00462191	0.0184876	54.0299	64.2166	69.1349	Mas_cit_lip	Mas_cit_nlp	j
0	1.95785e-07	7.83139e-07	1.91436	2.32309	1.96389	Nic_cit	Nic_lab	g
1	7.83139e-07	1.77992e-06	15.7971	2.32309	4.21524	Nic_cit	Nic_lab	g
2	1.77992e-06	3.04863e-06	124.358	2.32252	28.9892	Nic_cit	Nic_lab	g
3	3.04863e-06	4.66345e-06	145.64	2.32279	142.245	Nic_cit	Nic_lab	g
4	4.66345e-06	6.7188e-06	298.81	11.2923	446.618	Nic_cit	Nic_lab	g
5	6.7188e-06	9.33487e-06	580.512	119.341	1080.65	Nic_cit	Nic_lab	g
6	9.33487e-06	1.26646e-05	981.191	582.187	1997.95	Nic_cit	Nic_lab	g
7	1.26646e-05	1.69027e-05	1541.01	1378.99	2870.19	Nic_cit	Nic_lab	g
8	1.69027e-05	2.2297e-05	2071.37	2125.14	3332.6	Nic_cit	Nic_lab	g
9	2.2297e-05	2.91628e-05	2453.27	2586.29	3341.69	Nic_cit	Nic_lab	g
10	2.91628e-05	3.79017e-05	2638.78	2735.8	3103.89	Nic_cit	Nic_lab	g
11	3.79017e-05	4.90246e-05	2659.38	2682.78	2828.92	Nic_cit	Nic_lab	g
12	4.90246e-05	6.31819e-05	2618.29	2587.43	2630.94	Nic_cit	Nic_lab	g
13	6.31819e-05	8.12014e-05	2609.28	2556.86	2554.69	Nic_cit	Nic_lab	g
14	8.12014e-05	0.000104137	2676.43	2627.88	2606.03	Nic_cit	Nic_lab	g
15	0.000104137	0.000133329	2811.39	2782.59	2756.17	Nic_cit	Nic_lab	g
16	0.000133329	0.000170485	2972.87	2970.1	2944.96	Nic_cit	Nic_lab	g
17	0.000170485	0.000217777	3106.51	3122.93	3097.82	Nic_cit	Nic_lab	g
18	0.000217777	0.00027797	3154.55	3170.28	3147.86	Nic_cit	Nic_lab	g
19	0.00027797	0.000354585	3074.24	3068.79	3058.13	Nic_cit	Nic_lab	g
20	0.000354585	0.0004521	2859.95	2833.2	2837.88	Nic_cit	Nic_lab	g
21	0.0004521	0.000576219	2544.45	2514.44	2528.31	Nic_cit	Nic_lab	g
22	0.000576219	0.000734197	2182.08	2155.29	2173.52	Nic_cit	Nic_lab	g
23	0.000734197	0.000935272	1823.75	1796.14	1812.48	Nic_cit	Nic_lab	g
24	0.000935272	0.0011912	1493.72	1471.01	1475.89	Nic_cit	Nic_lab	g
25	0.0011912	0.00151695	1197.8	1189.82	1184.18	Nic_cit	Nic_lab	g
26	0.00151695	0.00193156	994.876	952.351	1029.11	Nic_cit	Nic_lab	g
27	0.00193156	0.00245929	1190.94	1296.13	1327.28	Nic_cit	Nic_lab	g
28	0.00245929	0.00313098	1127.82	1296.13	1203.46	Nic_cit	Nic_lab	g
29	0.00313098	0.0039859	236.311	41.6346	195.797	Nic_cit	Nic_lab	g
30	0.0039859	0.00507406	44.8188	41.6346	34.8889	Nic_cit	Nic_lab	g
31	0.00507406	0.0202962	44.8188	41.6346	34.8889	Nic_cit	Nic_lab	g
0	1.47908e-07	5.91633e-07	2.85934	3.07408	3.54604	Xil_ama	Xil_xil	l
1	5.91633e-07	1.34467e-06	58.1087	3.07408	4.2727	Xil_ama	Xil_xil	l
2	1.34467e-06	2.30313e-06	710.082	3.0741	82.9835	Xil_ama	Xil_xil	l
3	2.30313e-06	3.52307e-06	3593.68	39.5001	960.525	Xil_ama	Xil_xil	l
4	3.52307e-06	5.07581e-06	10624.7	826.16	5695.48	Xil_ama	Xil_xil	l
5	5.07581e-06	7.05214e-06	19905.8	4744.8	16626.9	Xil_ama	Xil_xil	l
6	7.05214e-06	9.56763e-06	25818.5	12030.9	28351.1	Xil_ama	Xil_xil	l
7	9.56763e-06	1.27694e-05	25516.8	17918.1	32310.9	Xil_ama	Xil_xil	l
8	1.27694e-05	1.68445e-05	20516.6	18104.4	27273.1	Xil_ama	Xil_xil	l
9	1.68445e-05	2.20314e-05	14201.7	13792.5	19131.6	Xil_ama	Xil_xil	l
10	2.20314e-05	2.86333e-05	9063.99	9020.72	12404.6	Xil_ama	Xil_xil	l
11	2.86333e-05	3.70363e-05	5768.13	5728.2	7987.14	Xil_ama	Xil_xil	l
12	3.70363e-05	4.77316e-05	3938.24	3888.79	5370.55	Xil_ama	Xil_xil	l
13	4.77316e-05	6.13446e-05	3042.76	2995.26	3937.39	Xil_ama	Xil_xil	l
14	6.13446e-05	7.86713e-05	2698.93	2650.15	3234.38	Xil_ama	Xil_xil	l
15	7.86713e-05	0.000100725	2670.34	2620.7	2972.78	Xil_ama	Xil_xil	l
16	0.000100725	0.000128795	2799.95	2761.04	2963.22	Xil_ama	Xil_xil	l
17	0.000128795	0.000164522	2966.74	2950.31	3059.82	Xil_ama	Xil_xil	l
18	0.000164522	0.000209996	3079.02	3087.3	3142.19	Xil_ama	Xil_xil	l
19	0.000209996	0.000267876	3077.29	3110.47	3119.68	Xil_ama	Xil_xil	l
20	0.000267876	0.000341545	2933.95	2989.42	2951.55	Xil_ama	Xil_xil	l
21	0.000341545	0.000435312	2661.6	2726.26	2659.46	Xil_ama	Xil_xil	l
22	0.000435312	0.000554658	2312.35	2376.48	2305.08	Xil_ama	Xil_xil	l
23	0.000554658	0.000706563	1952.39	2019.32	1958.62	Xil_ama	Xil_xil	l
24	0.000706563	0.000899909	1636.21	1710.58	1677.4	Xil_ama	Xil_xil	l
25	0.000899909	0.001146	1395.28	1469.74	1584.19	Xil_ama	Xil_xil	l
26	0.001146	0.00145923	1506.21	1301.75	2100.83	Xil_ama	Xil_xil	l
27	0.00145923	0.0018579	1998.75	1508.58	1985.33	Xil_ama	Xil_xil	l
28	0.0018579	0.00236534	1397.95	1508.58	398.229	Xil_ama	Xil_xil	l
29	0.00236534	0.0030112	94.4544	93.463	82.2275	Xil_ama	Xil_xil	l
30	0.0030112	0.00383326	50.1831	93.463	82.2275	Xil_ama	Xil_xil	l
31	0.00383326	0.015333	50.1831	93.463	82.2275	Xil_ama	Xil_xil	l
0	1.51508e-07	6.06031e-07	2.88189	3.00102	2.70348	Xil_ama	Xil_vir	k
1	6.06031e-07	1.37739e-06	45.5012	3.00102	153.453	Xil_ama	Xil_vir	k
2	1.37739e-06	2.35918e-06	705.396	3.00105	1856.12	Xil_ama	Xil_vir	k
3	2.35918e-06	3.60881e-06	3935.79	133.883	7209.64	Xil_ama	Xil_vir	k
4	3.60881e-06	5.19934e-06	11195.6	1882.85	13472.1	Xil_ama	Xil_vir	k
5	5.19934e-06	7.22377e-06	20236.4	7692.5	18418.6	Xil_ama	Xil_vir	k
6	7.22377e-06	9.80048e-06	25710.1	14908.1	20412.6	Xil_ama	Xil_vir	k
7	9.80048e-06	1.30801e-05	25095.9	18049.9	19071.4	Xil_ama	Xil_vir	k
8	1.30801e-05	1.72545e-05	20027.6	15999.7	15517	Xil_ama	Xil_vir	k
9	1.72545e-05	2.25676e-05	13788.3	11669.2	11354.2	Xil_ama	Xil_vir	k
10	2.25676e-05	2.93302e-05	8776.87	7754.26	7840.73	Xil_ama	Xil_vir	k
11	2.93302e-05	3.79376e-05	5591.24	5133.9	5436.18	Xil_ama	Xil_vir	k
12	3.79376e-05	4.88932e-05	3837	3660.37	3988.29	Xil_ama	Xil_vir	k
13	4.88932e-05	6.28375e-05	2988.84	2940.77	3192.67	Xil_ama	Xil_vir	k
14	6.28375e-05	8.05859e-05	2673.72	2670.01	2818.97	Xil_ama	Xil_vir	k
15	8.05859e-05	0.000103176	2662.29	2661.86	2724.59	Xil_ama	Xil_vir	k
16	0.000103176	0.000131929	2801.85	2791.71	2805.24	Xil_ama	Xil_vir	k
17	0.000131929	0.000168526	2974.03	2961.18	2957.37	Xil_ama	Xil_vir	k
18	0.000168526	0.000215107	3088.66	3087.58	3077.4	Xil_ama	Xil_vir	k
19	0.000215107	0.000274395	3085.86	3107.32	3089.74	Xil_ama	Xil_vir	k
20	0.000274395	0.000349857	2936.97	2982.31	2963.04	Xil_ama	Xil_vir	k
21	0.000349857	0.000445906	2654.37	2714.43	2701.2	Xil_ama	Xil_vir	k
22	0.000445906	0.000568157	2291.79	2350.92	2345.14	Xil_ama	Xil_vir	k
23	0.000568157	0.000723759	1919.86	1966.68	1969.48	Xil_ama	Xil_vir	k
24	0.000723759	0.00092181	1596.64	1626.79	1641.93	Xil_ama	Xil_vir	k
25	0.00092181	0.00117389	1355.72	1358.8	1397.37	Xil_ama	Xil_vir	k
26	0.00117389	0.00149474	1590.02	1178.22	1429.54	Xil_ama	Xil_vir	k
27	0.00149474	0.00190312	2117.65	1809.13	1892.54	Xil_ama	Xil_vir	k
28	0.00190312	0.0024229	1307.09	1809.13	1466.61	Xil_ama	Xil_vir	k
29	0.0024229	0.00308448	57.6823	45.6262	139.855	Xil_ama	Xil_vir	k
30	0.00308448	0.00392655	42.8017	45.6262	52.9598	Xil_ama	Xil_vir	k
31	0.00392655	0.0157062	42.8017	45.6262	52.9598	Xil_ama	Xil_vir	k
0	1.49138e-07	5.9655e-07	2.8681	3.0487	15.4646	Xil_ama	Xil_sag	l
1	5.9655e-07	1.35584e-06	45.6469	3.0487	438.464	Xil_ama	Xil_sag	l
2	1.35584e-06	2.32227e-06	686.379	3.04871	2411.55	Xil_ama	Xil_sag	l
3	2.32227e-06	3.55235e-06	3796.48	64.1857	6579.29	Xil_ama	Xil_sag	l
4	3.55235e-06	5.11799e-06	10844.4	1108.07	15052.2	Xil_ama	Xil_sag	l
5	5.11799e-06	7.11075e-06	19816.1	5620.56	26295.3	Xil_ama	Xil_sag	l
6	7.11075e-06	9.64715e-06	25566.5	13559.9	34070.9	Xil_ama	Xil_sag	l
7	9.64715e-06	1.28755e-05	25308.6	19448.5	33949.9	Xil_ama	Xil_sag	l
8	1.28755e-05	1.69845e-05	20378.3	18702.7	27339.8	Xil_ama	Xil_sag	l
9	1.69845e-05	2.22145e-05	14106.7	13554.1	18771.2	Xil_ama	Xil_sag	l
10	2.22145e-05	2.88713e-05	9008.43	8528.78	11647.2	Xil_ama	Xil_sag	l
11	2.88713e-05	3.73441e-05	5741.35	5344.57	7051.29	Xil_ama	Xil_sag	l
12	3.73441e-05	4.81283e-05	3925.63	3672.31	4545.7	Xil_ama	Xil_sag	l
13	4.81283e-05	6.18544e-05	3035.33	2887.64	3333.05	Xil_ama	Xil_sag	l
14	6.18544e-05	7.93252e-05	2692.62	2610.55	2835.97	Xil_ama	Xil_sag	l
15	7.93252e-05	0.000101562	2664.11	2611.64	2729.47	Xil_ama	Xil_sag	l
16	0.000101562	0.000129865	2794.63	2754.34	2824.64	Xil_ama	Xil_sag	l
17	0.000129865	0.000165889	2964.26	2936.65	2985.01	Xil_ama	Xil_sag	l
18	0.000165889	0.000211741	3080.56	3073.61	3097.81	Xil_ama	Xil_sag	l
19	0.000211741	0.000270102	3080.82	3099.53	3085.64	Xil_ama	Xil_sag	l
20	0.000270102	0.000344384	2934.77	2976.55	2921.47	Xil_ama	Xil_sag	l
21	0.000344384	0.00043893	2655.49	2709.97	2623.99	Xil_ama	Xil_sag	l
22	0.00043893	0.000559268	2298.13	2353.87	2250.5	Xil_ama	Xil_sag	l
23	0.000559268	0.000712436	1931.32	1985.25	1881.52	Xil_ama	Xil_sag	l
24	0.000712436	0.000907388	1609.94	1668.01	1589.38	Xil_ama	Xil_sag	l
25	0.000907388	0.00115552	1367.99	1426.64	1529.67	Xil_ama	Xil_sag	l
26	0.00115552	0.00147135	1557.66	1261.74	2214.82	Xil_ama	Xil_sag	l
27	0.00147135	0.00187334	2138	1645.19	2098.3	Xil_ama	Xil_sag	l
28	0.00187334	0.00238499	1433.23	1645.19	397.676	Xil_ama	Xil_sag	l
29	0.00238499	0.00303623	73.1007	73.1581	73.4499	Xil_ama	Xil_sag	l
30	0.00303623	0.00386512	41.039	73.1581	73.4499	Xil_ama	Xil_sag	l
31	0.00386512	0.0154605	41.039	73.1581	73.4499	Xil_ama	Xil_sag	l
0	1.25486e-07	5.01942e-07	58.6488	3.6234	3.34687	Xil_sag	Xil_xil	k
1	5.01942e-07	1.14082e-06	265.835	3.6234	4.38784	Xil_sag	Xil_xil	k
2	1.14082e-06	1.95398e-06	1716.46	3.62339	47.3261	Xil_sag	Xil_xil	k
3	1.95398e-06	2.98897e-06	4719.81	98.7707	535.581	Xil_sag	Xil_xil	k
4	2.98897e-06	4.30632e-06	11193	1911	3207.92	Xil_sag	Xil_xil	k
5	4.30632e-06	5.98304e-06	21472.7	9424.85	11207.6	Xil_sag	Xil_xil	k
6	5.98304e-06	8.11719e-06	31447.6	21149.3	23312.7	Xil_sag	Xil_xil	k
7	8.11719e-06	1.08335e-05	35555.7	28963	31902.1	Xil_sag	Xil_xil	k
8	1.08335e-05	1.42909e-05	32017	27963.8	31297.2	Xil_sag	Xil_xil	k
9	1.42909e-05	1.86915e-05	23901	21232.6	23998.1	Xil_sag	Xil_xil	k
10	1.86915e-05	2.42925e-05	15586.5	14029	16041.4	Xil_sag	Xil_xil	k
11	2.42925e-05	3.14216e-05	9500.2	8707.67	10279.6	Xil_sag	Xil_xil	k
12	3.14216e-05	4.04955e-05	5879.15	5569.69	6713.45	Xil_sag	Xil_xil	k
13	4.04955e-05	5.20448e-05	3994.06	3903.2	4677.9	Xil_sag	Xil_xil	k
14	5.20448e-05	6.67448e-05	3116.07	3077.25	3604.02	Xil_sag	Xil_xil	k
15	6.67448e-05	8.5455e-05	2793.2	2774.08	3114.05	Xil_sag	Xil_xil	k
16	8.5455e-05	0.00010927	2774.38	2751.91	2973.34	Xil_sag	Xil_xil	k
17	0.00010927	0.000139581	2900.69	2888.44	3017.1	Xil_sag	Xil_xil	k
18	0.000139581	0.000178161	3046.18	3062.63	3112.39	Xil_sag	Xil_xil	k
19	0.000178161	0.000227266	3107.51	3149.28	3154.4	Xil_sag	Xil_xil	k
20	0.000227266	0.000289767	3025.11	3088.78	3071.93	Xil_sag	Xil_xil	k
21	0.000289767	0.000369319	2795.26	2865.21	2841.05	Xil_sag	Xil_xil	k
22	0.000369319	0.000470573	2458.34	2509.44	2492.27	Xil_sag	Xil_xil	k
23	0.000470573	0.000599449	2083.97	2128.76	2091.9	Xil_sag	Xil_xil	k
24	0.000599449	0.000763483	1745.01	1771.69	1715.95	Xil_sag	Xil_xil	k
25	0.000763483	0.000972267	1495.73	1498.07	1426.48	Xil_sag	Xil_xil	k
26	0.000972267	0.00123801	1649.99	1330.77	1660.8	Xil_sag	Xil_xil	k
27	0.00123801	0.00157624	2303.67	2130.09	2513.28	Xil_sag	Xil_xil	k
28	0.00157624	0.00200675	1687.84	2130.09	1798.61	Xil_sag	Xil_xil	k
29	0.00200675	0.00255471	133.729	60.1102	104.317	Xil_sag	Xil_xil	k
30	0.00255471	0.00325214	63.5949	60.1102	36.4984	Xil_sag	Xil_xil	k
31	0.00325214	0.0130086	63.5949	60.1102	36.4984	Xil_sag	Xil_xil	k
0	1.46485e-07	5.8594e-07	77.6305	3.10392	2.66859	Xil_sag	Xil_vir	k
1	5.8594e-07	1.33173e-06	454.589	3.10392	122.336	Xil_sag	Xil_vir	k
2	1.33173e-06	2.28097e-06	2185.82	3.10392	1622.25	Xil_sag	Xil_vir	k
3	2.28097e-06	3.48916e-06	6096.36	135.688	6913.92	Xil_sag	Xil_vir	k
4	3.48916e-06	5.02696e-06	14540.2	1718.63	13184.4	Xil_sag	Xil_vir	k
5	5.02696e-06	6.98428e-06	25843.2	7716.83	18191.4	Xil_sag	Xil_vir	k
6	6.98428e-06	9.47557e-06	33918.3	16410	20483.4	Xil_sag	Xil_vir	k
7	9.47557e-06	1.26465e-05	34181.4	20750.9	19428.8	Xil_sag	Xil_vir	k
8	1.26465e-05	1.66824e-05	27763.4	18431.6	15980.9	Xil_sag	Xil_vir	k
9	1.66824e-05	2.18194e-05	19154.2	13172.9	11776.5	Xil_sag	Xil_vir	k
10	2.18194e-05	2.83578e-05	11921.5	8541.26	8159.1	Xil_sag	Xil_vir	k
11	2.83578e-05	3.66799e-05	7226.33	5524.06	5647.3	Xil_sag	Xil_vir	k
12	3.66799e-05	4.72723e-05	4647.35	3831.29	4116.62	Xil_sag	Xil_vir	k
13	4.72723e-05	6.07543e-05	3387.88	2993.41	3264.71	Xil_sag	Xil_vir	k
14	6.07543e-05	7.79143e-05	2862.21	2670.34	2852.95	Xil_sag	Xil_vir	k
15	7.79143e-05	9.97556e-05	2737.92	2648.73	2731.67	Xil_sag	Xil_vir	k
16	9.97556e-05	0.000127555	2823.46	2785.21	2794.36	Xil_sag	Xil_vir	k
17	0.000127555	0.000162939	2982.85	2967.46	2939.98	Xil_sag	Xil_vir	k
18	0.000162939	0.000207975	3102.21	3102.6	3066.53	Xil_sag	Xil_vir	k
19	0.000207975	0.000265298	3098.31	3124.7	3093.19	Xil_sag	Xil_vir	k
20	0.000265298	0.000338258	2936.53	2997.76	2980.52	Xil_sag	Xil_vir	k
21	0.000338258	0.000431123	2632.56	2721.03	2728.42	Xil_sag	Xil_vir	k
22	0.000431123	0.000549321	2248.02	2346.5	2375.3	Xil_sag	Xil_vir	k
23	0.000549321	0.000699764	1864.22	1954.52	1992.95	Xil_sag	Xil_vir	k
24	0.000699764	0.000891249	1549.31	1608.05	1650.13	Xil_sag	Xil_vir	k
25	0.000891249	0.00113497	1449.55	1336.99	1385.9	Xil_sag	Xil_vir	k
26	0.00113497	0.00144518	2282.05	1159.19	1337.16	Xil_sag	Xil_vir	k
27	0.00144518	0.00184002	2307.03	1933.64	1822.62	Xil_sag	Xil_vir	k
28	0.00184002	0.00234257	503.106	1933.64	1598.59	Xil_sag	Xil_vir	k
29	0.00234257	0.00298223	52.5962	41.1917	229.743	Xil_sag	Xil_vir	k
30	0.00298223	0.00379638	52.5962	41.1917	49.7849	Xil_sag	Xil_vir	k
31	0.00379638	0.0151855	52.5962	41.1917	49.7849	Xil_sag	Xil_vir	k
0	1.48973e-07	5.95892e-07	2.68614	3.05208	3.55062	Xil_vir	Xil_xil	l
1	5.95892e-07	1.35435e-06	129.321	3.05208	4.27559	Xil_vir	Xil_xil	l
2	1.35435e-06	2.31971e-06	1733.55	3.05207	84.8482	Xil_vir	Xil_xil	l
3	2.31971e-06	3.54843e-06	7375.17	37.9263	974.232	Xil_vir	Xil_xil	l
4	3.54843e-06	5.11235e-06	13664.3	869.548	5765.46	Xil_vir	Xil_xil	l
5	5.11235e-06	7.10292e-06	18421.3	4832.89	16752.3	Xil_vir	Xil_xil	l
6	7.10292e-06	9.63652e-06	20463.2	11750.1	28447.4	Xil_vir	Xil_xil	l
7	9.63652e-06	1.28613e-05	19272.7	17023.5	32292.7	Xil_vir	Xil_xil	l
8	1.28613e-05	1.69658e-05	15791.7	17018	27131.1	Xil_vir	Xil_xil	l
9	1.69658e-05	2.219e-05	11595.9	13052.4	18934.4	Xil_vir	Xil_xil	l
10	2.219e-05	2.88395e-05	8006.92	8644.12	12220.7	Xil_vir	Xil_xil	l
11	2.88395e-05	3.73029e-05	5535.18	5567.49	7851.62	Xil_vir	Xil_xil	l
12	3.73029e-05	4.80752e-05	4042.4	3837.65	5287.36	Xil_vir	Xil_xil	l
13	4.80752e-05	6.17863e-05	3220.47	2995.18	3894.63	Xil_vir	Xil_xil	l
14	6.17863e-05	7.92377e-05	2832.11	2677.31	3219.36	Xil_vir	Xil_xil	l
15	7.92377e-05	0.00010145	2729.44	2669.14	2975.99	Xil_vir	Xil_xil	l
16	0.00010145	0.000129722	2806.71	2826.38	2976.59	Xil_vir	Xil_xil	l
17	0.000129722	0.000165707	2961.02	3019.59	3076.38	Xil_vir	Xil_xil	l
18	0.000165707	0.000211508	3086.91	3142.23	3159.32	Xil_vir	Xil_xil	l
19	0.000211508	0.000269804	3103.61	3142.61	3137.8	Xil_vir	Xil_xil	l
20	0.000269804	0.000344004	2975.71	3008.51	2964.78	Xil_vir	Xil_xil	l
21	0.000344004	0.000438446	2707.14	2738.94	2650.56	Xil_vir	Xil_xil	l
22	0.000438446	0.000558652	2341.7	2367.87	2254.12	Xil_vir	Xil_xil	l
23	0.000558652	0.00071165	1955.74	1973.07	1856.64	Xil_vir	Xil_xil	l
24	0.00071165	0.000906388	1616	1622.97	1525.81	Xil_vir	Xil_xil	l
25	0.000906388	0.00115425	1355.85	1345.83	1473.82	Xil_vir	Xil_xil	l
26	0.00115425	0.00146973	1363.02	1152.05	2432.57	Xil_vir	Xil_xil	l
27	0.00146973	0.00187128	1929.46	1865.78	2308.69	Xil_vir	Xil_xil	l
28	0.00187128	0.00238236	1598.89	1865.78	385.318	Xil_vir	Xil_xil	l
29	0.00238236	0.00303288	173.733	37.1347	38.9544	Xil_vir	Xil_xil	l
30	0.00303288	0.00386086	40.1863	37.1347	38.9544	Xil_vir	Xil_xil	l
31	0.00386086	0.0154434	40.1863	37.1347	38.9544	Xil_vir	Xil_xil	l

## Sheet: Extended Data Fig. 2h-i
time_index	left_time_boundary	right_time_boundary	lambda_00	lambda_01	lambda_11	population_1	population_2	panel
0	1.96387e-07	7.85546e-07	3.56437	2.31563	1.92068	Apo_ast	Nic_cit	e
1	7.85546e-07	1.78539e-06	22.3543	2.31563	16.1148	Apo_ast	Nic_cit	e
2	1.78539e-06	3.058e-06	629.676	2.31526	124.259	Apo_ast	Nic_cit	e
3	3.058e-06	4.67779e-06	4471.2	2.3153	149.185	Apo_ast	Nic_cit	e
4	4.67779e-06	6.73946e-06	14631.6	17.9053	316.628	Apo_ast	Nic_cit	e
5	6.73946e-06	9.36356e-06	27125.5	154.264	610.517	Apo_ast	Nic_cit	e
6	9.36356e-06	1.27035e-05	32503.4	646.333	1017.72	Apo_ast	Nic_cit	e
7	1.27035e-05	1.69547e-05	28016.2	1496.11	1574	Apo_ast	Nic_cit	e
8	1.69547e-05	2.23655e-05	19246.3	2304.88	2092.96	Apo_ast	Nic_cit	e
9	2.23655e-05	2.92525e-05	11732.4	2716.33	2462.47	Apo_ast	Nic_cit	e
10	2.92525e-05	3.80182e-05	7000.16	2750.33	2640.94	Apo_ast	Nic_cit	e
11	3.80182e-05	4.91753e-05	4441.5	2625.25	2662.8	Apo_ast	Nic_cit	e
12	4.91753e-05	6.33761e-05	3190.89	2506.44	2627.13	Apo_ast	Nic_cit	e
13	6.33761e-05	8.14509e-05	2672.27	2477.88	2623.1	Apo_ast	Nic_cit	e
14	8.14509e-05	0.000104457	2567.03	2561.24	2693.42	Apo_ast	Nic_cit	e
15	0.000104457	0.000133738	2691.11	2735.44	2829.75	Apo_ast	Nic_cit	e
16	0.000133738	0.000171009	2913.22	2949.61	2989.93	Apo_ast	Nic_cit	e
17	0.000171009	0.000218446	3105.96	3125.03	3118.3	Apo_ast	Nic_cit	e
18	0.000218446	0.000278825	3144.7	3177.21	3155.91	Apo_ast	Nic_cit	e
19	0.000278825	0.000355675	2973.64	3062.92	3060.94	Apo_ast	Nic_cit	e
20	0.000355675	0.00045349	2646	2806.92	2833.14	Apo_ast	Nic_cit	e
21	0.00045349	0.00057799	2259.5	2473.45	2511.91	Apo_ast	Nic_cit	e
22	0.00057799	0.000736453	1889.19	2117.03	2153.33	Apo_ast	Nic_cit	e
23	0.000736453	0.000938147	1583.21	1769.41	1804.81	Apo_ast	Nic_cit	e
24	0.000938147	0.00119486	1480.82	1445.63	1486.36	Apo_ast	Nic_cit	e
25	0.00119486	0.00152161	2230.74	1154.62	1200.39	Apo_ast	Nic_cit	e
26	0.00152161	0.0019375	2197.05	914.723	1000.72	Apo_ast	Nic_cit	e
27	0.0019375	0.00246685	445.118	1276.88	1159.18	Apo_ast	Nic_cit	e
28	0.00246685	0.0031406	52.8487	1276.88	1079.93	Apo_ast	Nic_cit	e
29	0.0031406	0.00399815	52.8487	38.2776	220.181	Apo_ast	Nic_cit	e
30	0.00399815	0.00508965	52.8487	38.2776	46.1683	Apo_ast	Nic_cit	e
31	0.00508965	0.0203586	52.8487	38.2776	46.1683	Apo_ast	Nic_cit	e
0	1.29947e-07	5.19789e-07	3.16352	3.49896	4.66838	Apo_ast	Apo_zal	i
1	5.19789e-07	1.18138e-06	5.60395	3.49896	156.697	Apo_ast	Apo_zal	i
2	1.18138e-06	2.02345e-06	93.4789	3.49895	1486.32	Apo_ast	Apo_zal	i
3	2.02345e-06	3.09525e-06	985.474	95.0445	8388.47	Apo_ast	Apo_zal	i
4	3.09525e-06	4.45944e-06	4843.1	1547.15	23790.9	Apo_ast	Apo_zal	i
5	4.45944e-06	6.19579e-06	13871.7	7821.94	41524.6	Apo_ast	Apo_zal	i
6	6.19579e-06	8.40581e-06	25674	19275.9	52696.5	Apo_ast	Apo_zal	i
7	8.40581e-06	1.12187e-05	33069.3	28647.3	51965.6	Apo_ast	Apo_zal	i
8	1.12187e-05	1.47991e-05	31396.5	28607.9	41562.5	Apo_ast	Apo_zal	i
9	1.47991e-05	1.93561e-05	23374.7	21259.1	28488.4	Apo_ast	Apo_zal	i
10	1.93561e-05	2.51563e-05	14887.2	13243.5	17794.1	Apo_ast	Apo_zal	i
11	2.51563e-05	3.25389e-05	8937.08	7803.18	10709.7	Apo_ast	Apo_zal	i
12	3.25389e-05	4.19354e-05	5519.43	4833.31	6565.28	Apo_ast	Apo_zal	i
13	4.19354e-05	5.38954e-05	3759.91	3381.96	4370.83	Apo_ast	Apo_zal	i
14	5.38954e-05	6.91181e-05	2947.16	2749.08	3327.28	Apo_ast	Apo_zal	i
15	6.91181e-05	8.84936e-05	2664.51	2566.4	2924.41	Apo_ast	Apo_zal	i
16	8.84936e-05	0.000113155	2679.66	2639.33	2867.36	Apo_ast	Apo_zal	i
17	0.000113155	0.000144544	2843.4	2833.98	2961	Apo_ast	Apo_zal	i
18	0.000144544	0.000184496	3031.43	3035.63	3049.9	Apo_ast	Apo_zal	i
19	0.000184496	0.000235347	3121.66	3135.37	3020.6	Apo_ast	Apo_zal	i
20	0.000235347	0.00030007	3023.91	3047.65	2825.79	Apo_ast	Apo_zal	i
21	0.00030007	0.000382451	2741.75	2771.64	2491.6	Apo_ast	Apo_zal	i
22	0.000382451	0.000487305	2364.05	2397.35	2099.64	Apo_ast	Apo_zal	i
23	0.000487305	0.000620764	1985.2	2022.1	1749.61	Apo_ast	Apo_zal	i
24	0.000620764	0.000790631	1661.84	1696.35	1527.51	Apo_ast	Apo_zal	i
25	0.000790631	0.00100684	1424.87	1444.33	2424.87	Apo_ast	Apo_zal	i
26	0.00100684	0.00128203	1599.99	1293.41	3668.94	Apo_ast	Apo_zal	i
27	0.00128203	0.00163229	2417.7	2182.41	2084.76	Apo_ast	Apo_zal	i
28	0.00163229	0.00207811	1858.95	2182.41	52.8069	Apo_ast	Apo_zal	i
29	0.00207811	0.00264554	150.333	54.253	47.4559	Apo_ast	Apo_zal	i
30	0.00264554	0.00336778	46.3122	54.253	47.4559	Apo_ast	Apo_zal	i
31	0.00336778	0.0134711	46.3122	54.253	47.4559	Apo_ast	Apo_zal	i
0	1.26317e-07	5.05268e-07	3.12151	3.59953	3.87441	Apo_ast	Apo_sup	h
1	5.05268e-07	1.14838e-06	5.46319	3.59953	1076.17	Apo_ast	Apo_sup	h
2	1.14838e-06	1.96693e-06	83.0386	3.59949	7825.22	Apo_ast	Apo_sup	h
3	1.96693e-06	3.00878e-06	895.532	150.148	18680.2	Apo_ast	Apo_sup	h
4	3.00878e-06	4.33486e-06	4482.71	2350.88	27744.7	Apo_ast	Apo_sup	h
5	4.33486e-06	6.02269e-06	13096.3	9582.09	35323.4	Apo_ast	Apo_sup	h
6	6.02269e-06	8.17098e-06	24852.9	20750.5	40019.7	Apo_ast	Apo_sup	h
7	8.17098e-06	1.09053e-05	32873.9	30113.6	39628.8	Apo_ast	Apo_sup	h
8	1.09053e-05	1.43856e-05	31986.7	30612	33561.5	Apo_ast	Apo_sup	h
9	1.43856e-05	1.88154e-05	24304.8	22934.6	24415.5	Apo_ast	Apo_sup	h
10	1.88154e-05	2.44535e-05	15685.4	14301.5	15847.9	Apo_ast	Apo_sup	h
11	2.44535e-05	3.16298e-05	9456.65	8437.13	9725.56	Apo_ast	Apo_sup	h
12	3.16298e-05	4.07639e-05	5808.38	5175.82	6035.56	Apo_ast	Apo_sup	h
13	4.07639e-05	5.23897e-05	3900.63	3538.09	4060.65	Apo_ast	Apo_sup	h
14	5.23897e-05	6.71871e-05	3002.35	2797.25	3112.7	Apo_ast	Apo_sup	h
15	6.71871e-05	8.60214e-05	2673.2	2550.77	2742.9	Apo_ast	Apo_sup	h
16	8.60214e-05	0.000109994	2665.48	2592.68	2700.09	Apo_ast	Apo_sup	h
17	0.000109994	0.000140506	2822.31	2793.37	2832.28	Apo_ast	Apo_sup	h
18	0.000140506	0.000179342	3017.13	3029.76	3009.92	Apo_ast	Apo_sup	h
19	0.000179342	0.000228772	3126.69	3167.68	3097.62	Apo_ast	Apo_sup	h
20	0.000228772	0.000291687	3053.15	3098.4	2997.31	Apo_ast	Apo_sup	h
21	0.000291687	0.000371766	2789.29	2818.88	2710.48	Apo_ast	Apo_sup	h
22	0.000371766	0.000473691	2421.46	2435.03	2322.1	Apo_ast	Apo_sup	h
23	0.000473691	0.000603421	2046.12	2053.57	1937.04	Apo_ast	Apo_sup	h
24	0.000603421	0.000768543	1718.47	1724.19	1633.77	Apo_ast	Apo_sup	h
25	0.000768543	0.00097871	1465.65	1468.79	1501.63	Apo_ast	Apo_sup	h
26	0.00097871	0.00124621	1504.53	1318.78	2467.37	Apo_ast	Apo_sup	h
27	0.00124621	0.00158669	2276.44	2214.16	2812.16	Apo_ast	Apo_sup	h
28	0.00158669	0.00202005	1968.48	2214.16	876.676	Apo_ast	Apo_sup	h
29	0.00202005	0.00257164	248.306	54.3694	56.0118	Apo_ast	Apo_sup	h
30	0.00257164	0.00327369	46.4689	54.3694	56.0118	Apo_ast	Apo_sup	h
31	0.00327369	0.0130948	46.4689	54.3694	56.0118	Apo_ast	Apo_sup	h
0	1.2784e-07	5.11362e-07	3.13946	3.55659	4.75353	Apo_ast	Apo_glo	i
1	5.11362e-07	1.16222e-06	5.65131	3.55659	303.342	Apo_ast	Apo_glo	i
2	1.16222e-06	1.99065e-06	90.1903	3.55661	3078.41	Apo_ast	Apo_glo	i
3	1.99065e-06	3.04507e-06	959.073	119.773	15248.5	Apo_ast	Apo_glo	i
4	3.04507e-06	4.38714e-06	4721.11	1800.63	37439.7	Apo_ast	Apo_glo	i
5	4.38714e-06	6.09533e-06	13543.9	8711.76	56583.2	Apo_ast	Apo_glo	i
6	6.09533e-06	8.26952e-06	25290.5	21311.3	62393.9	Apo_ast	Apo_glo	i
7	8.26952e-06	1.10368e-05	33034.1	31420.7	54796	Apo_ast	Apo_glo	i
8	1.10368e-05	1.45591e-05	31785.3	30565	40565.9	Apo_ast	Apo_glo	i
9	1.45591e-05	1.90423e-05	23896.5	21713.4	26540.3	Apo_ast	Apo_glo	i
10	1.90423e-05	2.47484e-05	15295.5	13022.7	15988.3	Apo_ast	Apo_glo	i
11	2.47484e-05	3.20113e-05	9186.39	7550.03	9345.74	Apo_ast	Apo_glo	i
12	3.20113e-05	4.12555e-05	5656.01	4656.4	5686.45	Apo_ast	Apo_glo	i
13	4.12555e-05	5.30215e-05	3829.97	3257.84	3870.71	Apo_ast	Apo_glo	i
14	5.30215e-05	6.79974e-05	2980.12	2670.01	3069.38	Apo_ast	Apo_glo	i
15	6.79974e-05	8.70588e-05	2677.68	2533.1	2813.72	Apo_ast	Apo_glo	i
16	8.70588e-05	0.00011132	2683.19	2647.24	2848.57	Apo_ast	Apo_glo	i
17	0.00011132	0.0001422	2842.97	2867.36	3002.35	Apo_ast	Apo_glo	i
18	0.0001422	0.000181504	3031.3	3071.88	3129.44	Apo_ast	Apo_glo	i
19	0.000181504	0.000231531	3126.89	3158.57	3108.77	Apo_ast	Apo_glo	i
20	0.000231531	0.000295205	3037.9	3059.96	2885.94	Apo_ast	Apo_glo	i
21	0.000295205	0.00037625	2763.43	2789.99	2508.96	Apo_ast	Apo_glo	i
22	0.00037625	0.000479404	2389.59	2424.16	2089.17	Apo_ast	Apo_glo	i
23	0.000479404	0.000610699	2007.5	2036.39	1730.17	Apo_ast	Apo_glo	i
24	0.000610699	0.000777812	1670.9	1684.8	1505.34	Apo_ast	Apo_glo	i
25	0.000777812	0.000990514	1413	1408.27	2357.58	Apo_ast	Apo_glo	i
26	0.000990514	0.00126124	1524.57	1242.3	3522.73	Apo_ast	Apo_glo	i
27	0.00126124	0.00160583	2413.53	2353.76	1988.07	Apo_ast	Apo_glo	i
28	0.00160583	0.00204441	1994.08	2353.76	60.7203	Apo_ast	Apo_glo	i
29	0.00204441	0.00260265	200.058	43.3544	57.8721	Apo_ast	Apo_glo	i
30	0.00260265	0.00331318	38.1355	43.3544	57.8721	Apo_ast	Apo_glo	i
31	0.00331318	0.0132527	38.1355	43.3544	57.8721	Apo_ast	Apo_glo	i
0	1.25931e-07	5.03724e-07	3.11987	3.6105	4.849	Apo_ast	Apo_cha	i
1	5.03724e-07	1.14487e-06	8.00862	3.6105	29.9211	Apo_ast	Apo_cha	i
2	1.14487e-06	1.96092e-06	101.645	3.61076	1598.61	Apo_ast	Apo_cha	i
3	1.96092e-06	2.99959e-06	905.345	100.744	11076.4	Apo_ast	Apo_cha	i
4	2.99959e-06	4.32161e-06	4452.62	1866.67	32067.9	Apo_ast	Apo_cha	i
5	4.32161e-06	6.00429e-06	13102.5	9541.94	56148.8	Apo_ast	Apo_cha	i
6	6.00429e-06	8.14601e-06	24890.7	22998.3	68139.7	Apo_ast	Apo_cha	i
7	8.14601e-06	1.0872e-05	32943	33445.1	61179.2	Apo_ast	Apo_cha	i
8	1.0872e-05	1.43417e-05	32066.6	32263.4	43935.3	Apo_ast	Apo_cha	i
9	1.43417e-05	1.87579e-05	24338.9	22729.5	27571.3	Apo_ast	Apo_cha	i
10	1.87579e-05	2.43788e-05	15681.9	13527.6	16046.1	Apo_ast	Apo_cha	i
11	2.43788e-05	3.15332e-05	9452.94	7764.55	9156.88	Apo_ast	Apo_cha	i
12	3.15332e-05	4.06393e-05	5820.58	4751.4	5526.47	Apo_ast	Apo_cha	i
13	4.06393e-05	5.22296e-05	3922.68	3306.15	3787.58	Apo_ast	Apo_cha	i
14	5.22296e-05	6.69818e-05	3024.2	2679.7	3027.26	Apo_ast	Apo_cha	i
15	6.69818e-05	8.57585e-05	2688.57	2500.13	2762.46	Apo_ast	Apo_cha	i
16	8.57585e-05	0.000109658	2671.88	2580.08	2750.98	Apo_ast	Apo_cha	i
17	0.000109658	0.000140076	2819.59	2793.47	2857.67	Apo_ast	Apo_cha	i
18	0.000140076	0.000178794	3007.28	3023.67	2982.25	Apo_ast	Apo_cha	i
19	0.000178794	0.000228073	3114.17	3151.17	3020.12	Apo_ast	Apo_cha	i
20	0.000228073	0.000290796	3043.27	3079.07	2880.89	Apo_ast	Apo_cha	i
21	0.000290796	0.00037063	2783.98	2804.39	2559.53	Apo_ast	Apo_cha	i
22	0.00037063	0.000472244	2418.31	2423.07	2153.31	Apo_ast	Apo_cha	i
23	0.000472244	0.000601578	2041.86	2037.56	1789.55	Apo_ast	Apo_cha	i
24	0.000601578	0.000766195	1714.12	1706.72	1562.01	Apo_ast	Apo_cha	i
25	0.000766195	0.00097572	1466.92	1455.81	2381.46	Apo_ast	Apo_cha	i
26	0.00097572	0.0012424	1502.66	1304.34	3439.28	Apo_ast	Apo_cha	i
27	0.0012424	0.00158184	2259.46	2293.3	1893.07	Apo_ast	Apo_cha	i
28	0.00158184	0.00201388	1971.73	2293.3	67.5528	Apo_ast	Apo_cha	i
29	0.00201388	0.00256378	263.979	54.4519	67.5528	Apo_ast	Apo_cha	i
30	0.00256378	0.00326369	53.6358	54.4519	67.5528	Apo_ast	Apo_cha	i
31	0.00326369	0.0130548	53.6358	54.4519	67.5528	Apo_ast	Apo_cha	i
0	1.2437e-07	4.97479e-07	4.83698	3.65584	3.37437	Apo_cha	Apo_fla	h
1	4.97479e-07	1.13067e-06	25.4426	3.65584	23.968	Apo_cha	Apo_fla	h
2	1.13067e-06	1.93661e-06	1487.14	3.65656	268.165	Apo_cha	Apo_fla	h
3	1.93661e-06	2.9624e-06	10657.3	156.026	1220.54	Apo_cha	Apo_fla	h
4	2.9624e-06	4.26804e-06	31267.5	1564.87	3549.58	Apo_cha	Apo_fla	h
5	4.26804e-06	5.92985e-06	55164	7380.42	9111.01	Apo_cha	Apo_fla	h
6	5.92985e-06	8.04502e-06	67603.8	18586.4	18187.3	Apo_cha	Apo_fla	h
7	8.04502e-06	1.07372e-05	61425.2	29207	26762.1	Apo_cha	Apo_fla	h
8	1.07372e-05	1.41639e-05	44662	31418.4	30060.6	Apo_cha	Apo_fla	h
9	1.41639e-05	1.85253e-05	28234.8	24710.2	26843.6	Apo_cha	Apo_fla	h
10	1.85253e-05	2.40766e-05	16469.7	15723.9	19878.7	Apo_cha	Apo_fla	h
11	2.40766e-05	3.11423e-05	9384.84	9131.75	12947	Apo_cha	Apo_fla	h
12	3.11423e-05	4.01355e-05	5640.74	5431.73	8005.55	Apo_cha	Apo_fla	h
13	4.01355e-05	5.15821e-05	3839.99	3622.16	5114.79	Apo_cha	Apo_fla	h
14	5.15821e-05	6.61514e-05	3043.94	2826.81	3629.84	Apo_cha	Apo_fla	h
15	6.61514e-05	8.46953e-05	2759.7	2568.83	2967.67	Apo_cha	Apo_fla	h
16	8.46953e-05	0.000108298	2740.46	2604.43	2765.54	Apo_cha	Apo_fla	h
17	0.000108298	0.00013834	2847.55	2784.59	2809.15	Apo_cha	Apo_fla	h
18	0.00013834	0.000176577	2976.4	2991.3	2949.62	Apo_cha	Apo_fla	h
19	0.000176577	0.000225246	3019.09	3111.87	3059.23	Apo_cha	Apo_fla	h
20	0.000225246	0.000287191	2884.65	3056.94	3032.09	Apo_cha	Apo_fla	h
21	0.000287191	0.000366036	2569.36	2821.27	2823.81	Apo_cha	Apo_fla	h
22	0.000366036	0.000466389	2171	2476.88	2477.74	Apo_cha	Apo_fla	h
23	0.000466389	0.00059412	1815.72	2107.47	2092.11	Apo_cha	Apo_fla	h
24	0.00059412	0.000756696	1597.59	1777.46	1756.77	Apo_cha	Apo_fla	h
25	0.000756696	0.000963623	2286.54	1520.42	1522.13	Apo_cha	Apo_fla	h
26	0.000963623	0.001227	3357.1	1366.55	1670.57	Apo_cha	Apo_fla	h
27	0.001227	0.00156223	2005.57	2019.96	2243.96	Apo_cha	Apo_fla	h
28	0.00156223	0.00198891	87.0449	2019.96	1617.13	Apo_cha	Apo_fla	h
29	0.00198891	0.00253199	71.9209	79.8295	135.174	Apo_cha	Apo_fla	h
30	0.00253199	0.00322323	71.9209	79.8295	74.9263	Apo_cha	Apo_fla	h
31	0.00322323	0.0128929	71.9209	79.8295	74.9263	Apo_cha	Apo_fla	h
0	1.81391e-07	7.25565e-07	113.376	2.50663	2.05796	AsL_cit	Man_cit	f
1	7.25565e-07	1.64907e-06	9644.53	2.50663	2.50885	AsL_cit	Man_cit	f
2	1.64907e-06	2.82451e-06	27603.8	2.50669	8.08277	AsL_cit	Man_cit	f
3	2.82451e-06	4.32061e-06	36755.8	9.98951	100.275	AsL_cit	Man_cit	f
4	4.32061e-06	6.22486e-06	40568.5	237.469	656.101	AsL_cit	Man_cit	f
5	6.22486e-06	8.64859e-06	41334.5	1591.75	2369.51	AsL_cit	Man_cit	f
6	8.64859e-06	1.17335e-05	38198.3	4281.35	4931.78	AsL_cit	Man_cit	f
7	1.17335e-05	1.56601e-05	31079	6396.08	6754.18	AsL_cit	Man_cit	f
8	1.56601e-05	2.06578e-05	22253.4	6647.12	6904.53	AsL_cit	Man_cit	f
9	2.06578e-05	2.70189e-05	14453.9	5566.26	5840.32	AsL_cit	Man_cit	f
10	2.70189e-05	3.51153e-05	8945.87	4242.24	4504.67	AsL_cit	Man_cit	f
11	3.51153e-05	4.54205e-05	5640.6	3259.38	3471.59	AsL_cit	Man_cit	f
12	4.54205e-05	5.85369e-05	3907.64	2696.57	2860.95	AsL_cit	Man_cit	f
13	5.85369e-05	7.52316e-05	3119.02	2466.19	2595.06	AsL_cit	Man_cit	f
14	7.52316e-05	9.64807e-05	2854.34	2475.41	2568.4	AsL_cit	Man_cit	f
15	9.64807e-05	0.000123527	2869.79	2640.69	2690.64	AsL_cit	Man_cit	f
16	0.000123527	0.000157951	2999.84	2870.63	2878.02	AsL_cit	Man_cit	f
17	0.000157951	0.000201766	3105.89	3070.23	3043.53	AsL_cit	Man_cit	f
18	0.000201766	0.000257535	3082.39	3158.8	3109.02	AsL_cit	Man_cit	f
19	0.000257535	0.000328517	2886.67	3084.45	3036.11	AsL_cit	Man_cit	f
20	0.000328517	0.000418863	2552.84	2851.05	2835.66	AsL_cit	Man_cit	f
21	0.000418863	0.000533857	2165.19	2521.54	2541.5	AsL_cit	Man_cit	f
22	0.000533857	0.000680221	1814.57	2169.48	2198.47	AsL_cit	Man_cit	f
23	0.000680221	0.000866513	1581.49	1834.94	1860.1	AsL_cit	Man_cit	f
24	0.000866513	0.00110363	2532.72	1530.04	1560.69	AsL_cit	Man_cit	f
25	0.00110363	0.00140543	3393.14	1262.54	1307.16	AsL_cit	Man_cit	f
26	0.00140543	0.00178956	1574.49	1047.01	1121.11	AsL_cit	Man_cit	f
27	0.00178956	0.00227849	57.7383	1362.35	1167.68	AsL_cit	Man_cit	f
28	0.00227849	0.00290079	57.7383	1362.35	1085.83	AsL_cit	Man_cit	f
29	0.00290079	0.00369287	57.7383	53.2642	256.645	AsL_cit	Man_cit	f
30	0.00369287	0.00470103	57.7383	53.2642	71.5788	AsL_cit	Man_cit	f
31	0.00470103	0.0188041	57.7383	53.2642	71.5788	AsL_cit	Man_cit	f
0	1.81503e-07	7.26014e-07	19.0549	2.50528	2.05663	AsM_tol	Man_cit	f
1	7.26014e-07	1.65009e-06	5996.36	2.50528	2.5659	AsM_tol	Man_cit	f
2	1.65009e-06	2.82626e-06	36915.7	2.50525	9.63443	AsM_tol	Man_cit	f
3	2.82626e-06	4.32329e-06	61011.1	6.91736	109.67	AsM_tol	Man_cit	f
4	4.32329e-06	6.22871e-06	55652.9	198.746	658.894	AsM_tol	Man_cit	f
5	6.22871e-06	8.65395e-06	39060.7	1448.34	2346.1	AsM_tol	Man_cit	f
6	8.65395e-06	1.17408e-05	24642.2	4088.17	4901.88	AsM_tol	Man_cit	f
7	1.17408e-05	1.56698e-05	15318.1	6343.33	6745.56	AsM_tol	Man_cit	f
8	1.56698e-05	2.06706e-05	9849.19	6763.7	6907.5	AsM_tol	Man_cit	f
9	2.06706e-05	2.70356e-05	6663.82	5771.41	5839.09	AsM_tol	Man_cit	f
10	2.70356e-05	3.5137e-05	4777.92	4439.5	4502.13	AsM_tol	Man_cit	f
11	3.5137e-05	4.54486e-05	3668.67	3391.42	3472.67	AsM_tol	Man_cit	f
12	4.54486e-05	5.85732e-05	3042.4	2766.84	2864.62	AsM_tol	Man_cit	f
13	5.85732e-05	7.52782e-05	2739.21	2504.93	2598.81	AsM_tol	Man_cit	f
14	7.52782e-05	9.65405e-05	2668.7	2502.64	2570.38	AsM_tol	Man_cit	f
15	9.65405e-05	0.000123603	2760.76	2654.53	2689.39	AsM_tol	Man_cit	f
16	0.000123603	0.000158049	2933.05	2866.27	2873.66	AsM_tol	Man_cit	f
17	0.000158049	0.000201891	3087.88	3054.39	3038.42	AsM_tol	Man_cit	f
18	0.000201891	0.000257694	3135.33	3137.84	3106.88	AsM_tol	Man_cit	f
19	0.000257694	0.00032872	3022.48	3062.32	3039.81	AsM_tol	Man_cit	f
20	0.00032872	0.000419123	2754.28	2841.08	2844.57	AsM_tol	Man_cit	f
21	0.000419123	0.000534187	2391.14	2529.95	2551.45	AsM_tol	Man_cit	f
22	0.000534187	0.000680642	2018.16	2187.56	2205.28	AsM_tol	Man_cit	f
23	0.000680642	0.00086705	1703.12	1859.73	1863.13	AsM_tol	Man_cit	f
24	0.00086705	0.00110431	1502.39	1568.48	1561.66	AsM_tol	Man_cit	f
25	0.00110431	0.0014063	1894.75	1320.01	1307.93	AsM_tol	Man_cit	f
26	0.0014063	0.00179067	2116.19	1111.24	1124.96	AsM_tol	Man_cit	f
27	0.00179067	0.0022799	810.913	1146.94	1183.38	AsM_tol	Man_cit	f
28	0.0022799	0.00290259	92.5821	1146.94	1102.49	AsM_tol	Man_cit	f
29	0.00290259	0.00369516	92.5821	79.8538	259.776	AsM_tol	Man_cit	f
30	0.00369516	0.00470394	92.5821	79.8538	71.6737	AsM_tol	Man_cit	f
31	0.00470394	0.0188158	92.5821	79.8538	71.6737	AsM_tol	Man_cit	f
0	1.8097e-07	7.23881e-07	6.34987	2.51252	2.05837	Aye_cit	Man_cit	f
1	7.23881e-07	1.64524e-06	1855.01	2.51252	2.56683	Aye_cit	Man_cit	f
2	1.64524e-06	2.81795e-06	15666.5	2.51261	9.46318	Aye_cit	Man_cit	f
3	2.81795e-06	4.31058e-06	34904.4	11.2539	108.088	Aye_cit	Man_cit	f
4	4.31058e-06	6.21041e-06	37542.3	252.379	652.261	Aye_cit	Man_cit	f
5	6.21041e-06	8.62852e-06	28321.5	1314.6	2325.13	Aye_cit	Man_cit	f
6	8.62852e-06	1.17063e-05	18641.4	3254.29	4870.87	Aye_cit	Man_cit	f
7	1.17063e-05	1.56237e-05	12123.2	5308.93	6730.46	Aye_cit	Man_cit	f
8	1.56237e-05	2.06098e-05	8296.67	6272.38	6912.47	Aye_cit	Man_cit	f
9	2.06098e-05	2.69561e-05	6059.77	5796.46	5854.23	Aye_cit	Man_cit	f
10	2.69561e-05	3.50338e-05	4673.27	4648.14	4519.2	Aye_cit	Man_cit	f
11	3.50338e-05	4.5315e-05	3772.06	3608.28	3484.82	Aye_cit	Man_cit	f
12	4.5315e-05	5.84011e-05	3200.36	2946.14	2868.27	Aye_cit	Man_cit	f
13	5.84011e-05	7.5057e-05	2888.37	2636.68	2595.17	Aye_cit	Man_cit	f
14	7.5057e-05	9.62568e-05	2786.24	2586.02	2563.58	Aye_cit	Man_cit	f
15	9.62568e-05	0.00012324	2834.28	2695.56	2683.31	Aye_cit	Man_cit	f
16	0.00012324	0.000157584	2955.4	2872.84	2870.29	Aye_cit	Man_cit	f
17	0.000157584	0.000201298	3064.5	3034.75	3037.82	Aye_cit	Man_cit	f
18	0.000201298	0.000256937	3090.65	3109.25	3108.04	Aye_cit	Man_cit	f
19	0.000256937	0.000327754	2997.46	3050.12	3041.4	Aye_cit	Man_cit	f
20	0.000327754	0.000417891	2787.68	2853.97	2846.3	Aye_cit	Man_cit	f
21	0.000417891	0.000532617	2493.36	2552.91	2556.75	Aye_cit	Man_cit	f
22	0.000532617	0.000678642	2158.95	2204.23	2219.24	Aye_cit	Man_cit	f
23	0.000678642	0.000864502	1832.64	1870.98	1886.59	Aye_cit	Man_cit	f
24	0.000864502	0.00110107	1557.88	1578.87	1590.09	Aye_cit	Man_cit	f
25	0.00110107	0.00140217	1466	1325.85	1334.72	Aye_cit	Man_cit	f
26	0.00140217	0.00178541	1788.3	1111.55	1133.13	Aye_cit	Man_cit	f
27	0.00178541	0.0022732	1517.39	1138.66	1100.24	Aye_cit	Man_cit	f
28	0.0022732	0.00289406	228.708	1138.66	1012.55	Aye_cit	Man_cit	f
29	0.00289406	0.0036843	83.9631	82.2721	257.413	Aye_cit	Man_cit	f
30	0.0036843	0.00469012	83.9631	82.2721	85.1918	Aye_cit	Man_cit	f
31	0.00469012	0.0187605	83.9631	82.2721	85.1918	Aye_cit	Man_cit	f
0	1.35457e-07	5.41829e-07	3.8204	3.35666	2.72442	Aye_cit_lip	Aye_cit_nlp	j
1	5.41829e-07	1.23147e-06	392.385	3.35666	126.371	Aye_cit_lip	Aye_cit_nlp	j
2	1.23147e-06	2.10925e-06	5565.9	2816.52	2307.46	Aye_cit_lip	Aye_cit_nlp	j
3	2.10925e-06	3.2265e-06	23575.1	21168.1	14126.9	Aye_cit_lip	Aye_cit_nlp	j
4	3.2265e-06	4.64853e-06	38647.5	40330.8	32564.5	Aye_cit_lip	Aye_cit_nlp	j
5	4.64853e-06	6.4585e-06	37670.1	38652	38945	Aye_cit_lip	Aye_cit_nlp	j
6	6.4585e-06	8.76223e-06	27795.6	27274.2	30995.1	Aye_cit_lip	Aye_cit_nlp	j
7	8.76223e-06	1.16944e-05	18243	17658.3	20303.2	Aye_cit_lip	Aye_cit_nlp	j
8	1.16944e-05	1.54266e-05	11853.1	11606.8	12926.1	Aye_cit_lip	Aye_cit_nlp	j
9	1.54266e-05	2.01768e-05	8108.34	8035.73	8732.7	Aye_cit_lip	Aye_cit_nlp	j
10	2.01768e-05	2.6223e-05	5952.98	5910.39	6332.99	Aye_cit_lip	Aye_cit_nlp	j
11	2.6223e-05	3.39186e-05	4645.09	4586.68	4842.94	Aye_cit_lip	Aye_cit_nlp	j
12	3.39186e-05	4.37136e-05	3801.98	3732.15	3876.11	Aye_cit_lip	Aye_cit_nlp	j
13	4.37136e-05	5.61806e-05	3262.18	3199.91	3265.36	Aye_cit_lip	Aye_cit_nlp	j
14	5.61806e-05	7.20488e-05	2962.35	2918.79	2927.29	Aye_cit_lip	Aye_cit_nlp	j
15	7.20488e-05	9.22459e-05	2859.57	2832.76	2805.21	Aye_cit_lip	Aye_cit_nlp	j
16	9.22459e-05	0.000117953	2896.68	2880.96	2837.39	Aye_cit_lip	Aye_cit_nlp	j
17	0.000117953	0.000150673	3000.23	2997.21	2950.93	Aye_cit_lip	Aye_cit_nlp	j
18	0.000150673	0.000192319	3091.54	3105.31	3064.13	Aye_cit_lip	Aye_cit_nlp	j
19	0.000192319	0.000245326	3102.47	3127.55	3097.35	Aye_cit_lip	Aye_cit_nlp	j
20	0.000245326	0.000312794	2992.82	3015.92	3002.06	Aye_cit_lip	Aye_cit_nlp	j
21	0.000312794	0.000398667	2760.96	2768.73	2778.18	Aye_cit_lip	Aye_cit_nlp	j
22	0.000398667	0.000507968	2440.23	2424.73	2459.59	Aye_cit_lip	Aye_cit_nlp	j
23	0.000507968	0.000647085	2084.15	2046.47	2097.01	Aye_cit_lip	Aye_cit_nlp	j
24	0.000647085	0.000824155	1745.85	1702.14	1750.68	Aye_cit_lip	Aye_cit_nlp	j
25	0.000824155	0.00104953	1462.14	1432.02	1468	Aye_cit_lip	Aye_cit_nlp	j
26	0.00104953	0.00133639	1338.97	1256.69	1338.4	Aye_cit_lip	Aye_cit_nlp	j
27	0.00133639	0.0017015	1938.47	2143.09	1836.66	Aye_cit_lip	Aye_cit_nlp	j
28	0.0017015	0.00216622	1924.72	2143.09	1822.84	Aye_cit_lip	Aye_cit_nlp	j
29	0.00216622	0.00275772	413.685	52.7184	415.896	Aye_cit_lip	Aye_cit_nlp	j
30	0.00275772	0.00351058	48.6863	52.7184	61.0907	Aye_cit_lip	Aye_cit_nlp	j
31	0.00351058	0.0140423	48.6863	52.7184	61.0907	Aye_cit_lip	Aye_cit_nlp	j
0	1.82034e-07	7.28137e-07	2.06982	2.49797	3.06102	Man_cit	Xil_ama	e
1	7.28137e-07	1.65491e-06	2.51671	2.49797	86.4428	Man_cit	Xil_ama	e
2	1.65491e-06	2.83452e-06	8.17988	2.49775	1198.17	Man_cit	Xil_ama	e
3	2.83452e-06	4.33592e-06	101.066	10.7847	5952.92	Man_cit	Xil_ama	e
4	4.33592e-06	6.24692e-06	663.578	228.314	15115.1	Man_cit	Xil_ama	e
5	6.24692e-06	8.67925e-06	2384.34	1391.37	23386.2	Man_cit	Xil_ama	e
6	8.67925e-06	1.17751e-05	4940.29	3855.55	25681.5	Man_cit	Xil_ama	e
7	1.17751e-05	1.57156e-05	6748.56	6156.23	22134.8	Man_cit	Xil_ama	e
8	1.57156e-05	2.0731e-05	6882.24	6691.71	15986.6	Man_cit	Xil_ama	e
9	2.0731e-05	2.71146e-05	5815.93	5709.34	10344	Man_cit	Xil_ama	e
10	2.71146e-05	3.52398e-05	4491.65	4353.47	6490.21	Man_cit	Xil_ama	e
11	3.52398e-05	4.55815e-05	3467.62	3326.7	4277.98	Man_cit	Xil_ama	e
12	4.55815e-05	5.87444e-05	2859.2	2745.81	3162.73	Man_cit	Xil_ama	e
13	5.87444e-05	7.54983e-05	2592.32	2512.38	2700.08	Man_cit	Xil_ama	e
14	7.54983e-05	9.68227e-05	2564.58	2517.78	2612.69	Man_cit	Xil_ama	e
15	9.68227e-05	0.000123965	2686.75	2668.98	2725.63	Man_cit	Xil_ama	e
16	0.000123965	0.000158511	2875.18	2881.69	2909.17	Man_cit	Xil_ama	e
17	0.000158511	0.000202481	3042.71	3071.45	3062.7	Man_cit	Xil_ama	e
18	0.000202481	0.000258447	3110.81	3149.97	3115.93	Man_cit	Xil_ama	e
19	0.000258447	0.000329681	3039.78	3064.06	3026.61	Man_cit	Xil_ama	e
20	0.000329681	0.000420348	2839.61	2835.69	2787.13	Man_cit	Xil_ama	e
21	0.000420348	0.000535749	2545.52	2522.15	2437.38	Man_cit	Xil_ama	e
22	0.000535749	0.000682632	2204.49	2172.88	2050.57	Man_cit	Xil_ama	e
23	0.000682632	0.000869585	1871.78	1835.57	1697.34	Man_cit	Xil_ama	e
24	0.000869585	0.00110754	1581.16	1539.46	1422.29	Man_cit	Xil_ama	e
25	0.00110754	0.00141041	1336.19	1285.48	1466.85	Man_cit	Xil_ama	e
26	0.00141041	0.0017959	1148.42	1065.74	2135.28	Man_cit	Xil_ama	e
27	0.0017959	0.00228656	1134.76	1314.02	1735.25	Man_cit	Xil_ama	e
28	0.00228656	0.00291108	1029.54	1314.02	175.891	Man_cit	Xil_ama	e
29	0.00291108	0.00370596	238.505	51.6723	43.8459	Man_cit	Xil_ama	e
30	0.00370596	0.00471769	77.7509	51.6723	43.8459	Man_cit	Xil_ama	e
31	0.00471769	0.0188708	77.7509	51.6723	43.8459	Man_cit	Xil_ama	e
0	1.80853e-07	7.23414e-07	2.06147	2.51413	2016.13	Man_cit	Tsc_cit	f
1	7.23414e-07	1.64418e-06	2.55495	2.51413	29430.5	Man_cit	Tsc_cit	f
2	1.64418e-06	2.81613e-06	9.30588	2.51414	61587.3	Man_cit	Tsc_cit	f
3	2.81613e-06	4.3078e-06	109.05	11.8934	57623.3	Man_cit	Tsc_cit	f
4	4.3078e-06	6.2064e-06	664.578	189.93	45814.5	Man_cit	Tsc_cit	f
5	6.2064e-06	8.62295e-06	2329.53	1234.45	34481.5	Man_cit	Tsc_cit	f
6	8.62295e-06	1.16987e-05	4807.56	3839.81	24502.5	Man_cit	Tsc_cit	f
7	1.16987e-05	1.56136e-05	6652.92	6363.04	16678.9	Man_cit	Tsc_cit	f
8	1.56136e-05	2.05965e-05	6891.85	6852.04	11155.1	Man_cit	Tsc_cit	f
9	2.05965e-05	2.69388e-05	5874.39	5817.88	7503.6	Man_cit	Tsc_cit	f
10	2.69388e-05	3.50112e-05	4539.22	4456.17	5216.42	Man_cit	Tsc_cit	f
11	3.50112e-05	4.52858e-05	3493.63	3390.1	3860.06	Man_cit	Tsc_cit	f
12	4.52858e-05	5.83634e-05	2872.21	2763.31	3099.69	Man_cit	Tsc_cit	f
13	5.83634e-05	7.50086e-05	2599.26	2508.45	2728.4	Man_cit	Tsc_cit	f
14	7.50086e-05	9.61947e-05	2567.84	2513.9	2632.62	Man_cit	Tsc_cit	f
15	9.61947e-05	0.000123161	2685.95	2671.74	2724.59	Man_cit	Tsc_cit	f
16	0.000123161	0.000157483	2870.4	2883.96	2904.37	Man_cit	Tsc_cit	f
17	0.000157483	0.000201168	3036.37	3065.45	3061.35	Man_cit	Tsc_cit	f
18	0.000201168	0.000256771	3105.96	3138.7	3104.96	Man_cit	Tsc_cit	f
19	0.000256771	0.000327543	3037.89	3057.6	2991.3	Man_cit	Tsc_cit	f
20	0.000327543	0.000417621	2841.29	2840.3	2730.6	Man_cit	Tsc_cit	f
21	0.000417621	0.000532274	2550.44	2533.52	2374.55	Man_cit	Tsc_cit	f
22	0.000532274	0.000678204	2209.55	2186.12	1995.51	Man_cit	Tsc_cit	f
23	0.000678204	0.000863945	1872.6	1850.6	1667.41	Man_cit	Tsc_cit	f
24	0.000863945	0.00110036	1575.08	1550.91	1508.1	Man_cit	Tsc_cit	f
25	0.00110036	0.00140126	1322.12	1291.48	2263.66	Man_cit	Tsc_cit	f
26	0.00140126	0.00178426	1130.7	1080.98	2407.95	Man_cit	Tsc_cit	f
27	0.00178426	0.00227173	1153.2	1230.25	644.807	Man_cit	Tsc_cit	f
28	0.00227173	0.0028922	1069.93	1230.25	63.429	Man_cit	Tsc_cit	f
29	0.0028922	0.00368192	255.184	65.1443	63.429	Man_cit	Tsc_cit	f
30	0.00368192	0.00468709	71.1488	65.1443	63.429	Man_cit	Tsc_cit	f
31	0.00468709	0.0187484	71.1488	65.1443	63.429	Man_cit	Tsc_cit	f
0	1.86285e-07	7.45141e-07	2.0837	2.44098	17.2828	Man_cit	Mas_cit	e
1	7.45141e-07	1.69356e-06	2.59253	2.44098	1388.56	Man_cit	Mas_cit	e
2	1.69356e-06	2.90071e-06	11.6489	2.44092	10796.3	Man_cit	Mas_cit	e
3	2.90071e-06	4.43718e-06	127.359	18.4912	15652.9	Man_cit	Mas_cit	e
4	4.43718e-06	6.39281e-06	732.753	235.941	9715.9	Man_cit	Mas_cit	e
5	6.39281e-06	8.88194e-06	2478.65	1011.31	5234.14	Man_cit	Mas_cit	e
6	8.88194e-06	1.20501e-05	4997.28	2431.99	3572.02	Man_cit	Mas_cit	e
7	1.20501e-05	1.60826e-05	6744.39	4053.14	3192.51	Man_cit	Mas_cit	e
8	1.60826e-05	2.12151e-05	6835.24	4942.67	3240.35	Man_cit	Mas_cit	e
9	2.12151e-05	2.77478e-05	5739.37	4698.07	3323.37	Man_cit	Mas_cit	e
10	2.77478e-05	3.60627e-05	4408.57	3899.16	3281.82	Man_cit	Mas_cit	e
11	3.60627e-05	4.66459e-05	3401.41	3178.46	3111.5	Man_cit	Mas_cit	e
12	4.66459e-05	6.01163e-05	2817.21	2741.61	2904.97	Man_cit	Mas_cit	e
13	6.01163e-05	7.72615e-05	2570.8	2568.16	2761.01	Man_cit	Mas_cit	e
14	7.72615e-05	9.90839e-05	2557.21	2589.05	2727.97	Man_cit	Mas_cit	e
15	9.90839e-05	0.00012686	2687.52	2734.3	2802.69	Man_cit	Mas_cit	e
16	0.00012686	0.000162213	2878.79	2931.24	2941.83	Man_cit	Mas_cit	e
17	0.000162213	0.00020721	3045.2	3095.67	3076.11	Man_cit	Mas_cit	e
18	0.00020721	0.000264483	3110.49	3150.08	3131.84	Man_cit	Mas_cit	e
19	0.000264483	0.00033738	3037.25	3056.82	3056.35	Man_cit	Mas_cit	e
20	0.00033738	0.000430164	2835.55	2829.86	2845.25	Man_cit	Mas_cit	e
21	0.000430164	0.00054826	2539.09	2516.54	2543.77	Man_cit	Mas_cit	e
22	0.00054826	0.000698573	2193.76	2175.26	2207.12	Man_cit	Mas_cit	e
23	0.000698573	0.000889893	1853.45	1850.17	1874.09	Man_cit	Mas_cit	e
24	0.000889893	0.0011334	1552.9	1554.23	1567.17	Man_cit	Mas_cit	e
25	0.0011334	0.00144335	1298.99	1290.61	1299.05	Man_cit	Mas_cit	e
26	0.00144335	0.00183784	1122.1	1066.72	1140.72	Man_cit	Mas_cit	e
27	0.00183784	0.00233996	1147.7	1139.41	1228.29	Man_cit	Mas_cit	e
28	0.00233996	0.00297906	997.364	1139.41	1014.91	Man_cit	Mas_cit	e
29	0.00297906	0.00379251	191.181	74.4086	157.594	Man_cit	Mas_cit	e
30	0.00379251	0.00482786	75.926	74.4086	73.4366	Man_cit	Mas_cit	e
31	0.00482786	0.0193114	75.926	74.4086	73.4366	Man_cit	Mas_cit	e
0	1.8032e-07	7.21279e-07	2.05149	2.52157	2.4687	Man_cit	Man_lab	g
1	7.21279e-07	1.63933e-06	2.55388	2.52157	22.2615	Man_cit	Man_lab	g
2	1.63933e-06	2.80782e-06	8.87723	2.52159	302.697	Man_cit	Man_lab	g
3	2.80782e-06	4.29508e-06	102.6	20.2972	1760.8	Man_cit	Man_lab	g
4	4.29508e-06	6.18808e-06	630.662	306.026	5664.99	Man_cit	Man_lab	g
5	6.18808e-06	8.5975e-06	2266.12	1834.96	11337.1	Man_cit	Man_lab	g
6	8.5975e-06	1.16642e-05	4785.71	4853.77	15050.6	Man_cit	Man_lab	g
7	1.16642e-05	1.55675e-05	6683.77	7201.24	14458.4	Man_cit	Man_lab	g
8	1.55675e-05	2.05357e-05	6907.25	7297.94	11130.9	Man_cit	Man_lab	g
9	2.05357e-05	2.68592e-05	5864.35	5881.62	7595.52	Man_cit	Man_lab	g
10	2.68592e-05	3.49078e-05	4530.56	4341.14	5066.32	Man_cit	Man_lab	g
11	3.49078e-05	4.51521e-05	3491.68	3276.85	3574.77	Man_cit	Man_lab	g
12	4.51521e-05	5.81911e-05	2870.03	2693	2803.64	Man_cit	Man_lab	g
13	5.81911e-05	7.47872e-05	2592.25	2465.13	2490.05	Man_cit	Man_lab	g
14	7.47872e-05	9.59108e-05	2556.23	2479.8	2470.67	Man_cit	Man_lab	g
15	9.59108e-05	0.000122797	2673.37	2640.85	2631.23	Man_cit	Man_lab	g
16	0.000122797	0.000157018	2860.94	2860.74	2865.7	Man_cit	Man_lab	g
17	0.000157018	0.000200574	3032.55	3052.8	3068.67	Man_cit	Man_lab	g
18	0.000200574	0.000256013	3108.69	3137.47	3153.11	Man_cit	Man_lab	g
19	0.000256013	0.000326576	3047.05	3067.83	3076.43	Man_cit	Man_lab	g
20	0.000326576	0.000416389	2855.34	2852.24	2851.52	Man_cit	Man_lab	g
21	0.000416389	0.000530703	2567.51	2538.79	2530.14	Man_cit	Man_lab	g
22	0.000530703	0.000676202	2229.61	2190.93	2176.95	Man_cit	Man_lab	g
23	0.000676202	0.000861394	1895.83	1867.8	1845.68	Man_cit	Man_lab	g
24	0.000861394	0.00109711	1599.89	1591.71	1562.85	Man_cit	Man_lab	g
25	0.00109711	0.00139713	1347.28	1354.3	1338.17	Man_cit	Man_lab	g
26	0.00139713	0.00177899	1145.02	1140.84	1374.28	Man_cit	Man_lab	g
27	0.00177899	0.00226503	1099.32	1122.16	1552.36	Man_cit	Man_lab	g
28	0.00226503	0.00288366	1016.67	1122.16	895.627	Man_cit	Man_lab	g
29	0.00288366	0.00367105	269.704	88.9885	71.1328	Man_cit	Man_lab	g
30	0.00367105	0.00467326	85.9704	88.9885	69.8682	Man_cit	Man_lab	g
31	0.00467326	0.018693	85.9704	88.9885	69.8682	Man_cit	Man_lab	g
0	1.96399e-07	7.85597e-07	19.638	2.3161	1.91605	Mas_cit	Nic_cit	e
1	7.85597e-07	1.78551e-06	1871.26	2.3161	15.3769	Mas_cit	Nic_cit	e
2	1.78551e-06	3.0582e-06	11839.2	2.31534	120.45	Mas_cit	Nic_cit	e
3	3.0582e-06	4.67809e-06	15482.9	2.31648	156.619	Mas_cit	Nic_cit	e
4	4.67809e-06	6.73989e-06	8827.95	12.6138	320.344	Mas_cit	Nic_cit	e
5	6.73989e-06	9.36416e-06	4765.07	103.75	597.577	Mas_cit	Nic_cit	e
6	9.36416e-06	1.27043e-05	3430.65	460.18	984.839	Mas_cit	Nic_cit	e
7	1.27043e-05	1.69557e-05	3189.69	1151.66	1532.88	Mas_cit	Nic_cit	e
8	1.69557e-05	2.23669e-05	3271.48	1943.29	2057.52	Mas_cit	Nic_cit	e
9	2.23669e-05	2.92543e-05	3332.38	2510.35	2436.68	Mas_cit	Nic_cit	e
10	2.92543e-05	3.80207e-05	3254.59	2702.07	2621.64	Mas_cit	Nic_cit	e
11	3.80207e-05	4.91785e-05	3062.73	2652.6	2644.63	Mas_cit	Nic_cit	e
12	4.91785e-05	6.33802e-05	2857.77	2564.4	2608.12	Mas_cit	Nic_cit	e
13	6.33802e-05	8.14562e-05	2732.44	2552.66	2603.99	Mas_cit	Nic_cit	e
14	8.14562e-05	0.000104463	2724.88	2644.21	2675.15	Mas_cit	Nic_cit	e
15	0.000104463	0.000133747	2822.03	2810.1	2812.13	Mas_cit	Nic_cit	e
16	0.000133747	0.000171019	2972.73	2993.98	2973.17	Mas_cit	Nic_cit	e
17	0.000171019	0.00021846	3103.29	3130.53	3104.58	Mas_cit	Nic_cit	e
18	0.00021846	0.000278842	3139.68	3161.63	3148.03	Mas_cit	Nic_cit	e
19	0.000278842	0.000355698	3036.55	3056.11	3061.54	Mas_cit	Nic_cit	e
20	0.000355698	0.000453519	2801.34	2824.7	2844.39	Mas_cit	Nic_cit	e
21	0.000453519	0.000578027	2483.48	2504.01	2532.84	Mas_cit	Nic_cit	e
22	0.000578027	0.000736501	2136.49	2148.19	2181.44	Mas_cit	Nic_cit	e
23	0.000736501	0.000938207	1798.03	1808.65	1840.02	Mas_cit	Nic_cit	e
24	0.000938207	0.00119494	1487.37	1498.8	1530.4	Mas_cit	Nic_cit	e
25	0.00119494	0.00152171	1216.41	1217.69	1252.3	Mas_cit	Nic_cit	e
26	0.00152171	0.00193763	1154.36	978.836	1029.73	Mas_cit	Nic_cit	e
27	0.00193763	0.002467	1322.72	1112.67	1012.51	Mas_cit	Nic_cit	e
28	0.002467	0.0031408	886.542	1112.67	922.87	Mas_cit	Nic_cit	e
29	0.0031408	0.00399841	78.6158	65.3997	222.634	Mas_cit	Nic_cit	e
30	0.00399841	0.00508998	62.0327	65.3997	77.5255	Mas_cit	Nic_cit	e
31	0.00508998	0.0203599	62.0327	65.3997	77.5255	Mas_cit	Nic_cit	e
0	1.78338e-07	7.13353e-07	899.652	74.4628	20.6704	Mas_cit_lip	Mas_cit_nlp	j
1	7.13353e-07	1.62131e-06	2607.53	74.4628	1088.42	Mas_cit_lip	Mas_cit_nlp	j
2	1.62131e-06	2.77697e-06	14317.3	10246	10333.6	Mas_cit_lip	Mas_cit_nlp	j
3	2.77697e-06	4.24789e-06	10380.1	11289.3	15737.6	Mas_cit_lip	Mas_cit_nlp	j
4	4.24789e-06	6.12009e-06	5864.62	6608.32	10441.2	Mas_cit_lip	Mas_cit_nlp	j
5	6.12009e-06	8.50303e-06	4065.88	4469.07	5636.38	Mas_cit_lip	Mas_cit_nlp	j
6	8.50303e-06	1.1536e-05	3593.56	3713.67	3697.42	Mas_cit_lip	Mas_cit_nlp	j
7	1.1536e-05	1.53965e-05	3484.85	3463	3204.99	Mas_cit_lip	Mas_cit_nlp	j
8	1.53965e-05	2.03101e-05	3396.86	3419.56	3228.25	Mas_cit_lip	Mas_cit_nlp	j
9	2.03101e-05	2.65641e-05	3280.96	3387.67	3324.16	Mas_cit_lip	Mas_cit_nlp	j
10	2.65641e-05	3.45243e-05	3112.56	3246.9	3304.05	Mas_cit_lip	Mas_cit_nlp	j
11	3.45243e-05	4.4656e-05	2896.79	3016.6	3146.87	Mas_cit_lip	Mas_cit_nlp	j
12	4.4656e-05	5.75517e-05	2704.08	2794.83	2937.25	Mas_cit_lip	Mas_cit_nlp	j
13	5.75517e-05	7.39654e-05	2608.83	2671.37	2777.84	Mas_cit_lip	Mas_cit_nlp	j
14	7.39654e-05	9.48569e-05	2631.44	2676.09	2725.85	Mas_cit_lip	Mas_cit_nlp	j
15	9.48569e-05	0.000121448	2748.41	2787.74	2785.51	Mas_cit_lip	Mas_cit_nlp	j
16	0.000121448	0.000155292	2913.69	2955.73	2919.33	Mas_cit_lip	Mas_cit_nlp	j
17	0.000155292	0.00019837	3068.85	3110.05	3061.69	Mas_cit_lip	Mas_cit_nlp	j
18	0.00019837	0.0002532	3150.21	3178.95	3137.15	Mas_cit_lip	Mas_cit_nlp	j
19	0.0002532	0.000322988	3101.05	3109.01	3084.3	Mas_cit_lip	Mas_cit_nlp	j
20	0.000322988	0.000411813	2904.58	2892.65	2887.72	Mas_cit_lip	Mas_cit_nlp	j
21	0.000411813	0.000524871	2603.66	2577.17	2588.01	Mas_cit_lip	Mas_cit_nlp	j
22	0.000524871	0.000668772	2261.1	2227.94	2244.94	Mas_cit_lip	Mas_cit_nlp	j
23	0.000668772	0.000851929	1917.77	1887.91	1904.32	Mas_cit_lip	Mas_cit_nlp	j
24	0.000851929	0.00108505	1594	1575.87	1591.53	Mas_cit_lip	Mas_cit_nlp	j
25	0.00108505	0.00138177	1305.96	1304.23	1316.79	Mas_cit_lip	Mas_cit_nlp	j
26	0.00138177	0.00175944	1112.02	1084.43	1122.02	Mas_cit_lip	Mas_cit_nlp	j
27	0.00175944	0.00224014	1273.94	1280.55	1214.96	Mas_cit_lip	Mas_cit_nlp	j
28	0.00224014	0.00285197	1197.66	1280.55	1129.58	Mas_cit_lip	Mas_cit_nlp	j
29	0.00285197	0.00363072	257.023	64.2166	255.459	Mas_cit_lip	Mas_cit_nlp	j
30	0.00363072	0.00462191	54.0299	64.2166	69.1349	Mas_cit_lip	Mas_cit_nlp	j
31	0.00462191	0.0184876	54.0299	64.2166	69.1349	Mas_cit_lip	Mas_cit_nlp	j
0	1.95785e-07	7.83139e-07	1.91436	2.32309	1.96389	Nic_cit	Nic_lab	g
1	7.83139e-07	1.77992e-06	15.7971	2.32309	4.21524	Nic_cit	Nic_lab	g
2	1.77992e-06	3.04863e-06	124.358	2.32252	28.9892	Nic_cit	Nic_lab	g
3	3.04863e-06	4.66345e-06	145.64	2.32279	142.245	Nic_cit	Nic_lab	g
4	4.66345e-06	6.7188e-06	298.81	11.2923	446.618	Nic_cit	Nic_lab	g
5	6.7188e-06	9.33487e-06	580.512	119.341	1080.65	Nic_cit	Nic_lab	g
6	9.33487e-06	1.26646e-05	981.191	582.187	1997.95	Nic_cit	Nic_lab	g
7	1.26646e-05	1.69027e-05	1541.01	1378.99	2870.19	Nic_cit	Nic_lab	g
8	1.69027e-05	2.2297e-05	2071.37	2125.14	3332.6	Nic_cit	Nic_lab	g
9	2.2297e-05	2.91628e-05	2453.27	2586.29	3341.69	Nic_cit	Nic_lab	g
10	2.91628e-05	3.79017e-05	2638.78	2735.8	3103.89	Nic_cit	Nic_lab	g
11	3.79017e-05	4.90246e-05	2659.38	2682.78	2828.92	Nic_cit	Nic_lab	g
12	4.90246e-05	6.31819e-05	2618.29	2587.43	2630.94	Nic_cit	Nic_lab	g
13	6.31819e-05	8.12014e-05	2609.28	2556.86	2554.69	Nic_cit	Nic_lab	g
14	8.12014e-05	0.000104137	2676.43	2627.88	2606.03	Nic_cit	Nic_lab	g
15	0.000104137	0.000133329	2811.39	2782.59	2756.17	Nic_cit	Nic_lab	g
16	0.000133329	0.000170485	2972.87	2970.1	2944.96	Nic_cit	Nic_lab	g
17	0.000170485	0.000217777	3106.51	3122.93	3097.82	Nic_cit	Nic_lab	g
18	0.000217777	0.00027797	3154.55	3170.28	3147.86	Nic_cit	Nic_lab	g
19	0.00027797	0.000354585	3074.24	3068.79	3058.13	Nic_cit	Nic_lab	g
20	0.000354585	0.0004521	2859.95	2833.2	2837.88	Nic_cit	Nic_lab	g
21	0.0004521	0.000576219	2544.45	2514.44	2528.31	Nic_cit	Nic_lab	g
22	0.000576219	0.000734197	2182.08	2155.29	2173.52	Nic_cit	Nic_lab	g
23	0.000734197	0.000935272	1823.75	1796.14	1812.48	Nic_cit	Nic_lab	g
24	0.000935272	0.0011912	1493.72	1471.01	1475.89	Nic_cit	Nic_lab	g
25	0.0011912	0.00151695	1197.8	1189.82	1184.18	Nic_cit	Nic_lab	g
26	0.00151695	0.00193156	994.876	952.351	1029.11	Nic_cit	Nic_lab	g
27	0.00193156	0.00245929	1190.94	1296.13	1327.28	Nic_cit	Nic_lab	g
28	0.00245929	0.00313098	1127.82	1296.13	1203.46	Nic_cit	Nic_lab	g
29	0.00313098	0.0039859	236.311	41.6346	195.797	Nic_cit	Nic_lab	g
30	0.0039859	0.00507406	44.8188	41.6346	34.8889	Nic_cit	Nic_lab	g
31	0.00507406	0.0202962	44.8188	41.6346	34.8889	Nic_cit	Nic_lab	g
0	1.47908e-07	5.91633e-07	2.85934	3.07408	3.54604	Xil_ama	Xil_xil	l
1	5.91633e-07	1.34467e-06	58.1087	3.07408	4.2727	Xil_ama	Xil_xil	l
2	1.34467e-06	2.30313e-06	710.082	3.0741	82.9835	Xil_ama	Xil_xil	l
3	2.30313e-06	3.52307e-06	3593.68	39.5001	960.525	Xil_ama	Xil_xil	l
4	3.52307e-06	5.07581e-06	10624.7	826.16	5695.48	Xil_ama	Xil_xil	l
5	5.07581e-06	7.05214e-06	19905.8	4744.8	16626.9	Xil_ama	Xil_xil	l
6	7.05214e-06	9.56763e-06	25818.5	12030.9	28351.1	Xil_ama	Xil_xil	l
7	9.56763e-06	1.27694e-05	25516.8	17918.1	32310.9	Xil_ama	Xil_xil	l
8	1.27694e-05	1.68445e-05	20516.6	18104.4	27273.1	Xil_ama	Xil_xil	l
9	1.68445e-05	2.20314e-05	14201.7	13792.5	19131.6	Xil_ama	Xil_xil	l
10	2.20314e-05	2.86333e-05	9063.99	9020.72	12404.6	Xil_ama	Xil_xil	l
11	2.86333e-05	3.70363e-05	5768.13	5728.2	7987.14	Xil_ama	Xil_xil	l
12	3.70363e-05	4.77316e-05	3938.24	3888.79	5370.55	Xil_ama	Xil_xil	l
13	4.77316e-05	6.13446e-05	3042.76	2995.26	3937.39	Xil_ama	Xil_xil	l
14	6.13446e-05	7.86713e-05	2698.93	2650.15	3234.38	Xil_ama	Xil_xil	l
15	7.86713e-05	0.000100725	2670.34	2620.7	2972.78	Xil_ama	Xil_xil	l
16	0.000100725	0.000128795	2799.95	2761.04	2963.22	Xil_ama	Xil_xil	l
17	0.000128795	0.000164522	2966.74	2950.31	3059.82	Xil_ama	Xil_xil	l
18	0.000164522	0.000209996	3079.02	3087.3	3142.19	Xil_ama	Xil_xil	l
19	0.000209996	0.000267876	3077.29	3110.47	3119.68	Xil_ama	Xil_xil	l
20	0.000267876	0.000341545	2933.95	2989.42	2951.55	Xil_ama	Xil_xil	l
21	0.000341545	0.000435312	2661.6	2726.26	2659.46	Xil_ama	Xil_xil	l
22	0.000435312	0.000554658	2312.35	2376.48	2305.08	Xil_ama	Xil_xil	l
23	0.000554658	0.000706563	1952.39	2019.32	1958.62	Xil_ama	Xil_xil	l
24	0.000706563	0.000899909	1636.21	1710.58	1677.4	Xil_ama	Xil_xil	l
25	0.000899909	0.001146	1395.28	1469.74	1584.19	Xil_ama	Xil_xil	l
26	0.001146	0.00145923	1506.21	1301.75	2100.83	Xil_ama	Xil_xil	l
27	0.00145923	0.0018579	1998.75	1508.58	1985.33	Xil_ama	Xil_xil	l
28	0.0018579	0.00236534	1397.95	1508.58	398.229	Xil_ama	Xil_xil	l
29	0.00236534	0.0030112	94.4544	93.463	82.2275	Xil_ama	Xil_xil	l
30	0.0030112	0.00383326	50.1831	93.463	82.2275	Xil_ama	Xil_xil	l
31	0.00383326	0.015333	50.1831	93.463	82.2275	Xil_ama	Xil_xil	l
0	1.51508e-07	6.06031e-07	2.88189	3.00102	2.70348	Xil_ama	Xil_vir	k
1	6.06031e-07	1.37739e-06	45.5012	3.00102	153.453	Xil_ama	Xil_vir	k
2	1.37739e-06	2.35918e-06	705.396	3.00105	1856.12	Xil_ama	Xil_vir	k
3	2.35918e-06	3.60881e-06	3935.79	133.883	7209.64	Xil_ama	Xil_vir	k
4	3.60881e-06	5.19934e-06	11195.6	1882.85	13472.1	Xil_ama	Xil_vir	k
5	5.19934e-06	7.22377e-06	20236.4	7692.5	18418.6	Xil_ama	Xil_vir	k
6	7.22377e-06	9.80048e-06	25710.1	14908.1	20412.6	Xil_ama	Xil_vir	k
7	9.80048e-06	1.30801e-05	25095.9	18049.9	19071.4	Xil_ama	Xil_vir	k
8	1.30801e-05	1.72545e-05	20027.6	15999.7	15517	Xil_ama	Xil_vir	k
9	1.72545e-05	2.25676e-05	13788.3	11669.2	11354.2	Xil_ama	Xil_vir	k
10	2.25676e-05	2.93302e-05	8776.87	7754.26	7840.73	Xil_ama	Xil_vir	k
11	2.93302e-05	3.79376e-05	5591.24	5133.9	5436.18	Xil_ama	Xil_vir	k
12	3.79376e-05	4.88932e-05	3837	3660.37	3988.29	Xil_ama	Xil_vir	k
13	4.88932e-05	6.28375e-05	2988.84	2940.77	3192.67	Xil_ama	Xil_vir	k
14	6.28375e-05	8.05859e-05	2673.72	2670.01	2818.97	Xil_ama	Xil_vir	k
15	8.05859e-05	0.000103176	2662.29	2661.86	2724.59	Xil_ama	Xil_vir	k
16	0.000103176	0.000131929	2801.85	2791.71	2805.24	Xil_ama	Xil_vir	k
17	0.000131929	0.000168526	2974.03	2961.18	2957.37	Xil_ama	Xil_vir	k
18	0.000168526	0.000215107	3088.66	3087.58	3077.4	Xil_ama	Xil_vir	k
19	0.000215107	0.000274395	3085.86	3107.32	3089.74	Xil_ama	Xil_vir	k
20	0.000274395	0.000349857	2936.97	2982.31	2963.04	Xil_ama	Xil_vir	k
21	0.000349857	0.000445906	2654.37	2714.43	2701.2	Xil_ama	Xil_vir	k
22	0.000445906	0.000568157	2291.79	2350.92	2345.14	Xil_ama	Xil_vir	k
23	0.000568157	0.000723759	1919.86	1966.68	1969.48	Xil_ama	Xil_vir	k
24	0.000723759	0.00092181	1596.64	1626.79	1641.93	Xil_ama	Xil_vir	k
25	0.00092181	0.00117389	1355.72	1358.8	1397.37	Xil_ama	Xil_vir	k
26	0.00117389	0.00149474	1590.02	1178.22	1429.54	Xil_ama	Xil_vir	k
27	0.00149474	0.00190312	2117.65	1809.13	1892.54	Xil_ama	Xil_vir	k
28	0.00190312	0.0024229	1307.09	1809.13	1466.61	Xil_ama	Xil_vir	k
29	0.0024229	0.00308448	57.6823	45.6262	139.855	Xil_ama	Xil_vir	k
30	0.00308448	0.00392655	42.8017	45.6262	52.9598	Xil_ama	Xil_vir	k
31	0.00392655	0.0157062	42.8017	45.6262	52.9598	Xil_ama	Xil_vir	k
0	1.49138e-07	5.9655e-07	2.8681	3.0487	15.4646	Xil_ama	Xil_sag	l
1	5.9655e-07	1.35584e-06	45.6469	3.0487	438.464	Xil_ama	Xil_sag	l
2	1.35584e-06	2.32227e-06	686.379	3.04871	2411.55	Xil_ama	Xil_sag	l
3	2.32227e-06	3.55235e-06	3796.48	64.1857	6579.29	Xil_ama	Xil_sag	l
4	3.55235e-06	5.11799e-06	10844.4	1108.07	15052.2	Xil_ama	Xil_sag	l
5	5.11799e-06	7.11075e-06	19816.1	5620.56	26295.3	Xil_ama	Xil_sag	l
6	7.11075e-06	9.64715e-06	25566.5	13559.9	34070.9	Xil_ama	Xil_sag	l
7	9.64715e-06	1.28755e-05	25308.6	19448.5	33949.9	Xil_ama	Xil_sag	l
8	1.28755e-05	1.69845e-05	20378.3	18702.7	27339.8	Xil_ama	Xil_sag	l
9	1.69845e-05	2.22145e-05	14106.7	13554.1	18771.2	Xil_ama	Xil_sag	l
10	2.22145e-05	2.88713e-05	9008.43	8528.78	11647.2	Xil_ama	Xil_sag	l
11	2.88713e-05	3.73441e-05	5741.35	5344.57	7051.29	Xil_ama	Xil_sag	l
12	3.73441e-05	4.81283e-05	3925.63	3672.31	4545.7	Xil_ama	Xil_sag	l
13	4.81283e-05	6.18544e-05	3035.33	2887.64	3333.05	Xil_ama	Xil_sag	l
14	6.18544e-05	7.93252e-05	2692.62	2610.55	2835.97	Xil_ama	Xil_sag	l
15	7.93252e-05	0.000101562	2664.11	2611.64	2729.47	Xil_ama	Xil_sag	l
16	0.000101562	0.000129865	2794.63	2754.34	2824.64	Xil_ama	Xil_sag	l
17	0.000129865	0.000165889	2964.26	2936.65	2985.01	Xil_ama	Xil_sag	l
18	0.000165889	0.000211741	3080.56	3073.61	3097.81	Xil_ama	Xil_sag	l
19	0.000211741	0.000270102	3080.82	3099.53	3085.64	Xil_ama	Xil_sag	l
20	0.000270102	0.000344384	2934.77	2976.55	2921.47	Xil_ama	Xil_sag	l
21	0.000344384	0.00043893	2655.49	2709.97	2623.99	Xil_ama	Xil_sag	l
22	0.00043893	0.000559268	2298.13	2353.87	2250.5	Xil_ama	Xil_sag	l
23	0.000559268	0.000712436	1931.32	1985.25	1881.52	Xil_ama	Xil_sag	l
24	0.000712436	0.000907388	1609.94	1668.01	1589.38	Xil_ama	Xil_sag	l
25	0.000907388	0.00115552	1367.99	1426.64	1529.67	Xil_ama	Xil_sag	l
26	0.00115552	0.00147135	1557.66	1261.74	2214.82	Xil_ama	Xil_sag	l
27	0.00147135	0.00187334	2138	1645.19	2098.3	Xil_ama	Xil_sag	l
28	0.00187334	0.00238499	1433.23	1645.19	397.676	Xil_ama	Xil_sag	l
29	0.00238499	0.00303623	73.1007	73.1581	73.4499	Xil_ama	Xil_sag	l
30	0.00303623	0.00386512	41.039	73.1581	73.4499	Xil_ama	Xil_sag	l
31	0.00386512	0.0154605	41.039	73.1581	73.4499	Xil_ama	Xil_sag	l
0	1.25486e-07	5.01942e-07	58.6488	3.6234	3.34687	Xil_sag	Xil_xil	k
1	5.01942e-07	1.14082e-06	265.835	3.6234	4.38784	Xil_sag	Xil_xil	k
2	1.14082e-06	1.95398e-06	1716.46	3.62339	47.3261	Xil_sag	Xil_xil	k
3	1.95398e-06	2.98897e-06	4719.81	98.7707	535.581	Xil_sag	Xil_xil	k
4	2.98897e-06	4.30632e-06	11193	1911	3207.92	Xil_sag	Xil_xil	k
5	4.30632e-06	5.98304e-06	21472.7	9424.85	11207.6	Xil_sag	Xil_xil	k
6	5.98304e-06	8.11719e-06	31447.6	21149.3	23312.7	Xil_sag	Xil_xil	k
7	8.11719e-06	1.08335e-05	35555.7	28963	31902.1	Xil_sag	Xil_xil	k
8	1.08335e-05	1.42909e-05	32017	27963.8	31297.2	Xil_sag	Xil_xil	k
9	1.42909e-05	1.86915e-05	23901	21232.6	23998.1	Xil_sag	Xil_xil	k
10	1.86915e-05	2.42925e-05	15586.5	14029	16041.4	Xil_sag	Xil_xil	k
11	2.42925e-05	3.14216e-05	9500.2	8707.67	10279.6	Xil_sag	Xil_xil	k
12	3.14216e-05	4.04955e-05	5879.15	5569.69	6713.45	Xil_sag	Xil_xil	k
13	4.04955e-05	5.20448e-05	3994.06	3903.2	4677.9	Xil_sag	Xil_xil	k
14	5.20448e-05	6.67448e-05	3116.07	3077.25	3604.02	Xil_sag	Xil_xil	k
15	6.67448e-05	8.5455e-05	2793.2	2774.08	3114.05	Xil_sag	Xil_xil	k
16	8.5455e-05	0.00010927	2774.38	2751.91	2973.34	Xil_sag	Xil_xil	k
17	0.00010927	0.000139581	2900.69	2888.44	3017.1	Xil_sag	Xil_xil	k
18	0.000139581	0.000178161	3046.18	3062.63	3112.39	Xil_sag	Xil_xil	k
19	0.000178161	0.000227266	3107.51	3149.28	3154.4	Xil_sag	Xil_xil	k
20	0.000227266	0.000289767	3025.11	3088.78	3071.93	Xil_sag	Xil_xil	k
21	0.000289767	0.000369319	2795.26	2865.21	2841.05	Xil_sag	Xil_xil	k
22	0.000369319	0.000470573	2458.34	2509.44	2492.27	Xil_sag	Xil_xil	k
23	0.000470573	0.000599449	2083.97	2128.76	2091.9	Xil_sag	Xil_xil	k
24	0.000599449	0.000763483	1745.01	1771.69	1715.95	Xil_sag	Xil_xil	k
25	0.000763483	0.000972267	1495.73	1498.07	1426.48	Xil_sag	Xil_xil	k
26	0.000972267	0.00123801	1649.99	1330.77	1660.8	Xil_sag	Xil_xil	k
27	0.00123801	0.00157624	2303.67	2130.09	2513.28	Xil_sag	Xil_xil	k
28	0.00157624	0.00200675	1687.84	2130.09	1798.61	Xil_sag	Xil_xil	k
29	0.00200675	0.00255471	133.729	60.1102	104.317	Xil_sag	Xil_xil	k
30	0.00255471	0.00325214	63.5949	60.1102	36.4984	Xil_sag	Xil_xil	k
31	0.00325214	0.0130086	63.5949	60.1102	36.4984	Xil_sag	Xil_xil	k
0	1.46485e-07	5.8594e-07	77.6305	3.10392	2.66859	Xil_sag	Xil_vir	k
1	5.8594e-07	1.33173e-06	454.589	3.10392	122.336	Xil_sag	Xil_vir	k
2	1.33173e-06	2.28097e-06	2185.82	3.10392	1622.25	Xil_sag	Xil_vir	k
3	2.28097e-06	3.48916e-06	6096.36	135.688	6913.92	Xil_sag	Xil_vir	k
4	3.48916e-06	5.02696e-06	14540.2	1718.63	13184.4	Xil_sag	Xil_vir	k
5	5.02696e-06	6.98428e-06	25843.2	7716.83	18191.4	Xil_sag	Xil_vir	k
6	6.98428e-06	9.47557e-06	33918.3	16410	20483.4	Xil_sag	Xil_vir	k
7	9.47557e-06	1.26465e-05	34181.4	20750.9	19428.8	Xil_sag	Xil_vir	k
8	1.26465e-05	1.66824e-05	27763.4	18431.6	15980.9	Xil_sag	Xil_vir	k
9	1.66824e-05	2.18194e-05	19154.2	13172.9	11776.5	Xil_sag	Xil_vir	k
10	2.18194e-05	2.83578e-05	11921.5	8541.26	8159.1	Xil_sag	Xil_vir	k
11	2.83578e-05	3.66799e-05	7226.33	5524.06	5647.3	Xil_sag	Xil_vir	k
12	3.66799e-05	4.72723e-05	4647.35	3831.29	4116.62	Xil_sag	Xil_vir	k
13	4.72723e-05	6.07543e-05	3387.88	2993.41	3264.71	Xil_sag	Xil_vir	k
14	6.07543e-05	7.79143e-05	2862.21	2670.34	2852.95	Xil_sag	Xil_vir	k
15	7.79143e-05	9.97556e-05	2737.92	2648.73	2731.67	Xil_sag	Xil_vir	k
16	9.97556e-05	0.000127555	2823.46	2785.21	2794.36	Xil_sag	Xil_vir	k
17	0.000127555	0.000162939	2982.85	2967.46	2939.98	Xil_sag	Xil_vir	k
18	0.000162939	0.000207975	3102.21	3102.6	3066.53	Xil_sag	Xil_vir	k
19	0.000207975	0.000265298	3098.31	3124.7	3093.19	Xil_sag	Xil_vir	k
20	0.000265298	0.000338258	2936.53	2997.76	2980.52	Xil_sag	Xil_vir	k
21	0.000338258	0.000431123	2632.56	2721.03	2728.42	Xil_sag	Xil_vir	k
22	0.000431123	0.000549321	2248.02	2346.5	2375.3	Xil_sag	Xil_vir	k
23	0.000549321	0.000699764	1864.22	1954.52	1992.95	Xil_sag	Xil_vir	k
24	0.000699764	0.000891249	1549.31	1608.05	1650.13	Xil_sag	Xil_vir	k
25	0.000891249	0.00113497	1449.55	1336.99	1385.9	Xil_sag	Xil_vir	k
26	0.00113497	0.00144518	2282.05	1159.19	1337.16	Xil_sag	Xil_vir	k
27	0.00144518	0.00184002	2307.03	1933.64	1822.62	Xil_sag	Xil_vir	k
28	0.00184002	0.00234257	503.106	1933.64	1598.59	Xil_sag	Xil_vir	k
29	0.00234257	0.00298223	52.5962	41.1917	229.743	Xil_sag	Xil_vir	k
30	0.00298223	0.00379638	52.5962	41.1917	49.7849	Xil_sag	Xil_vir	k
31	0.00379638	0.0151855	52.5962	41.1917	49.7849	Xil_sag	Xil_vir	k
0	1.48973e-07	5.95892e-07	2.68614	3.05208	3.55062	Xil_vir	Xil_xil	l
1	5.95892e-07	1.35435e-06	129.321	3.05208	4.27559	Xil_vir	Xil_xil	l
2	1.35435e-06	2.31971e-06	1733.55	3.05207	84.8482	Xil_vir	Xil_xil	l
3	2.31971e-06	3.54843e-06	7375.17	37.9263	974.232	Xil_vir	Xil_xil	l
4	3.54843e-06	5.11235e-06	13664.3	869.548	5765.46	Xil_vir	Xil_xil	l
5	5.11235e-06	7.10292e-06	18421.3	4832.89	16752.3	Xil_vir	Xil_xil	l
6	7.10292e-06	9.63652e-06	20463.2	11750.1	28447.4	Xil_vir	Xil_xil	l
7	9.63652e-06	1.28613e-05	19272.7	17023.5	32292.7	Xil_vir	Xil_xil	l
8	1.28613e-05	1.69658e-05	15791.7	17018	27131.1	Xil_vir	Xil_xil	l
9	1.69658e-05	2.219e-05	11595.9	13052.4	18934.4	Xil_vir	Xil_xil	l
10	2.219e-05	2.88395e-05	8006.92	8644.12	12220.7	Xil_vir	Xil_xil	l
11	2.88395e-05	3.73029e-05	5535.18	5567.49	7851.62	Xil_vir	Xil_xil	l
12	3.73029e-05	4.80752e-05	4042.4	3837.65	5287.36	Xil_vir	Xil_xil	l
13	4.80752e-05	6.17863e-05	3220.47	2995.18	3894.63	Xil_vir	Xil_xil	l
14	6.17863e-05	7.92377e-05	2832.11	2677.31	3219.36	Xil_vir	Xil_xil	l
15	7.92377e-05	0.00010145	2729.44	2669.14	2975.99	Xil_vir	Xil_xil	l
16	0.00010145	0.000129722	2806.71	2826.38	2976.59	Xil_vir	Xil_xil	l
17	0.000129722	0.000165707	2961.02	3019.59	3076.38	Xil_vir	Xil_xil	l
18	0.000165707	0.000211508	3086.91	3142.23	3159.32	Xil_vir	Xil_xil	l
19	0.000211508	0.000269804	3103.61	3142.61	3137.8	Xil_vir	Xil_xil	l
20	0.000269804	0.000344004	2975.71	3008.51	2964.78	Xil_vir	Xil_xil	l
21	0.000344004	0.000438446	2707.14	2738.94	2650.56	Xil_vir	Xil_xil	l
22	0.000438446	0.000558652	2341.7	2367.87	2254.12	Xil_vir	Xil_xil	l
23	0.000558652	0.00071165	1955.74	1973.07	1856.64	Xil_vir	Xil_xil	l
24	0.00071165	0.000906388	1616	1622.97	1525.81	Xil_vir	Xil_xil	l
25	0.000906388	0.00115425	1355.85	1345.83	1473.82	Xil_vir	Xil_xil	l
26	0.00115425	0.00146973	1363.02	1152.05	2432.57	Xil_vir	Xil_xil	l
27	0.00146973	0.00187128	1929.46	1865.78	2308.69	Xil_vir	Xil_xil	l
28	0.00187128	0.00238236	1598.89	1865.78	385.318	Xil_vir	Xil_xil	l
29	0.00238236	0.00303288	173.733	37.1347	38.9544	Xil_vir	Xil_xil	l
30	0.00303288	0.00386086	40.1863	37.1347	38.9544	Xil_vir	Xil_xil	l
31	0.00386086	0.0154434	40.1863	37.1347	38.9544	Xil_vir	Xil_xil	l

## Sheet: Extended Data Fig. 2k-l
time_index	left_time_boundary	right_time_boundary	lambda_00	lambda_01	lambda_11	population_1	population_2	panel
0	1.96387e-07	7.85546e-07	3.56437	2.31563	1.92068	Apo_ast	Nic_cit	e
1	7.85546e-07	1.78539e-06	22.3543	2.31563	16.1148	Apo_ast	Nic_cit	e
2	1.78539e-06	3.058e-06	629.676	2.31526	124.259	Apo_ast	Nic_cit	e
3	3.058e-06	4.67779e-06	4471.2	2.3153	149.185	Apo_ast	Nic_cit	e
4	4.67779e-06	6.73946e-06	14631.6	17.9053	316.628	Apo_ast	Nic_cit	e
5	6.73946e-06	9.36356e-06	27125.5	154.264	610.517	Apo_ast	Nic_cit	e
6	9.36356e-06	1.27035e-05	32503.4	646.333	1017.72	Apo_ast	Nic_cit	e
7	1.27035e-05	1.69547e-05	28016.2	1496.11	1574	Apo_ast	Nic_cit	e
8	1.69547e-05	2.23655e-05	19246.3	2304.88	2092.96	Apo_ast	Nic_cit	e
9	2.23655e-05	2.92525e-05	11732.4	2716.33	2462.47	Apo_ast	Nic_cit	e
10	2.92525e-05	3.80182e-05	7000.16	2750.33	2640.94	Apo_ast	Nic_cit	e
11	3.80182e-05	4.91753e-05	4441.5	2625.25	2662.8	Apo_ast	Nic_cit	e
12	4.91753e-05	6.33761e-05	3190.89	2506.44	2627.13	Apo_ast	Nic_cit	e
13	6.33761e-05	8.14509e-05	2672.27	2477.88	2623.1	Apo_ast	Nic_cit	e
14	8.14509e-05	0.000104457	2567.03	2561.24	2693.42	Apo_ast	Nic_cit	e
15	0.000104457	0.000133738	2691.11	2735.44	2829.75	Apo_ast	Nic_cit	e
16	0.000133738	0.000171009	2913.22	2949.61	2989.93	Apo_ast	Nic_cit	e
17	0.000171009	0.000218446	3105.96	3125.03	3118.3	Apo_ast	Nic_cit	e
18	0.000218446	0.000278825	3144.7	3177.21	3155.91	Apo_ast	Nic_cit	e
19	0.000278825	0.000355675	2973.64	3062.92	3060.94	Apo_ast	Nic_cit	e
20	0.000355675	0.00045349	2646	2806.92	2833.14	Apo_ast	Nic_cit	e
21	0.00045349	0.00057799	2259.5	2473.45	2511.91	Apo_ast	Nic_cit	e
22	0.00057799	0.000736453	1889.19	2117.03	2153.33	Apo_ast	Nic_cit	e
23	0.000736453	0.000938147	1583.21	1769.41	1804.81	Apo_ast	Nic_cit	e
24	0.000938147	0.00119486	1480.82	1445.63	1486.36	Apo_ast	Nic_cit	e
25	0.00119486	0.00152161	2230.74	1154.62	1200.39	Apo_ast	Nic_cit	e
26	0.00152161	0.0019375	2197.05	914.723	1000.72	Apo_ast	Nic_cit	e
27	0.0019375	0.00246685	445.118	1276.88	1159.18	Apo_ast	Nic_cit	e
28	0.00246685	0.0031406	52.8487	1276.88	1079.93	Apo_ast	Nic_cit	e
29	0.0031406	0.00399815	52.8487	38.2776	220.181	Apo_ast	Nic_cit	e
30	0.00399815	0.00508965	52.8487	38.2776	46.1683	Apo_ast	Nic_cit	e
31	0.00508965	0.0203586	52.8487	38.2776	46.1683	Apo_ast	Nic_cit	e
0	1.29947e-07	5.19789e-07	3.16352	3.49896	4.66838	Apo_ast	Apo_zal	i
1	5.19789e-07	1.18138e-06	5.60395	3.49896	156.697	Apo_ast	Apo_zal	i
2	1.18138e-06	2.02345e-06	93.4789	3.49895	1486.32	Apo_ast	Apo_zal	i
3	2.02345e-06	3.09525e-06	985.474	95.0445	8388.47	Apo_ast	Apo_zal	i
4	3.09525e-06	4.45944e-06	4843.1	1547.15	23790.9	Apo_ast	Apo_zal	i
5	4.45944e-06	6.19579e-06	13871.7	7821.94	41524.6	Apo_ast	Apo_zal	i
6	6.19579e-06	8.40581e-06	25674	19275.9	52696.5	Apo_ast	Apo_zal	i
7	8.40581e-06	1.12187e-05	33069.3	28647.3	51965.6	Apo_ast	Apo_zal	i
8	1.12187e-05	1.47991e-05	31396.5	28607.9	41562.5	Apo_ast	Apo_zal	i
9	1.47991e-05	1.93561e-05	23374.7	21259.1	28488.4	Apo_ast	Apo_zal	i
10	1.93561e-05	2.51563e-05	14887.2	13243.5	17794.1	Apo_ast	Apo_zal	i
11	2.51563e-05	3.25389e-05	8937.08	7803.18	10709.7	Apo_ast	Apo_zal	i
12	3.25389e-05	4.19354e-05	5519.43	4833.31	6565.28	Apo_ast	Apo_zal	i
13	4.19354e-05	5.38954e-05	3759.91	3381.96	4370.83	Apo_ast	Apo_zal	i
14	5.38954e-05	6.91181e-05	2947.16	2749.08	3327.28	Apo_ast	Apo_zal	i
15	6.91181e-05	8.84936e-05	2664.51	2566.4	2924.41	Apo_ast	Apo_zal	i
16	8.84936e-05	0.000113155	2679.66	2639.33	2867.36	Apo_ast	Apo_zal	i
17	0.000113155	0.000144544	2843.4	2833.98	2961	Apo_ast	Apo_zal	i
18	0.000144544	0.000184496	3031.43	3035.63	3049.9	Apo_ast	Apo_zal	i
19	0.000184496	0.000235347	3121.66	3135.37	3020.6	Apo_ast	Apo_zal	i
20	0.000235347	0.00030007	3023.91	3047.65	2825.79	Apo_ast	Apo_zal	i
21	0.00030007	0.000382451	2741.75	2771.64	2491.6	Apo_ast	Apo_zal	i
22	0.000382451	0.000487305	2364.05	2397.35	2099.64	Apo_ast	Apo_zal	i
23	0.000487305	0.000620764	1985.2	2022.1	1749.61	Apo_ast	Apo_zal	i
24	0.000620764	0.000790631	1661.84	1696.35	1527.51	Apo_ast	Apo_zal	i
25	0.000790631	0.00100684	1424.87	1444.33	2424.87	Apo_ast	Apo_zal	i
26	0.00100684	0.00128203	1599.99	1293.41	3668.94	Apo_ast	Apo_zal	i
27	0.00128203	0.00163229	2417.7	2182.41	2084.76	Apo_ast	Apo_zal	i
28	0.00163229	0.00207811	1858.95	2182.41	52.8069	Apo_ast	Apo_zal	i
29	0.00207811	0.00264554	150.333	54.253	47.4559	Apo_ast	Apo_zal	i
30	0.00264554	0.00336778	46.3122	54.253	47.4559	Apo_ast	Apo_zal	i
31	0.00336778	0.0134711	46.3122	54.253	47.4559	Apo_ast	Apo_zal	i
0	1.26317e-07	5.05268e-07	3.12151	3.59953	3.87441	Apo_ast	Apo_sup	h
1	5.05268e-07	1.14838e-06	5.46319	3.59953	1076.17	Apo_ast	Apo_sup	h
2	1.14838e-06	1.96693e-06	83.0386	3.59949	7825.22	Apo_ast	Apo_sup	h
3	1.96693e-06	3.00878e-06	895.532	150.148	18680.2	Apo_ast	Apo_sup	h
4	3.00878e-06	4.33486e-06	4482.71	2350.88	27744.7	Apo_ast	Apo_sup	h
5	4.33486e-06	6.02269e-06	13096.3	9582.09	35323.4	Apo_ast	Apo_sup	h
6	6.02269e-06	8.17098e-06	24852.9	20750.5	40019.7	Apo_ast	Apo_sup	h
7	8.17098e-06	1.09053e-05	32873.9	30113.6	39628.8	Apo_ast	Apo_sup	h
8	1.09053e-05	1.43856e-05	31986.7	30612	33561.5	Apo_ast	Apo_sup	h
9	1.43856e-05	1.88154e-05	24304.8	22934.6	24415.5	Apo_ast	Apo_sup	h
10	1.88154e-05	2.44535e-05	15685.4	14301.5	15847.9	Apo_ast	Apo_sup	h
11	2.44535e-05	3.16298e-05	9456.65	8437.13	9725.56	Apo_ast	Apo_sup	h
12	3.16298e-05	4.07639e-05	5808.38	5175.82	6035.56	Apo_ast	Apo_sup	h
13	4.07639e-05	5.23897e-05	3900.63	3538.09	4060.65	Apo_ast	Apo_sup	h
14	5.23897e-05	6.71871e-05	3002.35	2797.25	3112.7	Apo_ast	Apo_sup	h
15	6.71871e-05	8.60214e-05	2673.2	2550.77	2742.9	Apo_ast	Apo_sup	h
16	8.60214e-05	0.000109994	2665.48	2592.68	2700.09	Apo_ast	Apo_sup	h
17	0.000109994	0.000140506	2822.31	2793.37	2832.28	Apo_ast	Apo_sup	h
18	0.000140506	0.000179342	3017.13	3029.76	3009.92	Apo_ast	Apo_sup	h
19	0.000179342	0.000228772	3126.69	3167.68	3097.62	Apo_ast	Apo_sup	h
20	0.000228772	0.000291687	3053.15	3098.4	2997.31	Apo_ast	Apo_sup	h
21	0.000291687	0.000371766	2789.29	2818.88	2710.48	Apo_ast	Apo_sup	h
22	0.000371766	0.000473691	2421.46	2435.03	2322.1	Apo_ast	Apo_sup	h
23	0.000473691	0.000603421	2046.12	2053.57	1937.04	Apo_ast	Apo_sup	h
24	0.000603421	0.000768543	1718.47	1724.19	1633.77	Apo_ast	Apo_sup	h
25	0.000768543	0.00097871	1465.65	1468.79	1501.63	Apo_ast	Apo_sup	h
26	0.00097871	0.00124621	1504.53	1318.78	2467.37	Apo_ast	Apo_sup	h
27	0.00124621	0.00158669	2276.44	2214.16	2812.16	Apo_ast	Apo_sup	h
28	0.00158669	0.00202005	1968.48	2214.16	876.676	Apo_ast	Apo_sup	h
29	0.00202005	0.00257164	248.306	54.3694	56.0118	Apo_ast	Apo_sup	h
30	0.00257164	0.00327369	46.4689	54.3694	56.0118	Apo_ast	Apo_sup	h
31	0.00327369	0.0130948	46.4689	54.3694	56.0118	Apo_ast	Apo_sup	h
0	1.2784e-07	5.11362e-07	3.13946	3.55659	4.75353	Apo_ast	Apo_glo	i
1	5.11362e-07	1.16222e-06	5.65131	3.55659	303.342	Apo_ast	Apo_glo	i
2	1.16222e-06	1.99065e-06	90.1903	3.55661	3078.41	Apo_ast	Apo_glo	i
3	1.99065e-06	3.04507e-06	959.073	119.773	15248.5	Apo_ast	Apo_glo	i
4	3.04507e-06	4.38714e-06	4721.11	1800.63	37439.7	Apo_ast	Apo_glo	i
5	4.38714e-06	6.09533e-06	13543.9	8711.76	56583.2	Apo_ast	Apo_glo	i
6	6.09533e-06	8.26952e-06	25290.5	21311.3	62393.9	Apo_ast	Apo_glo	i
7	8.26952e-06	1.10368e-05	33034.1	31420.7	54796	Apo_ast	Apo_glo	i
8	1.10368e-05	1.45591e-05	31785.3	30565	40565.9	Apo_ast	Apo_glo	i
9	1.45591e-05	1.90423e-05	23896.5	21713.4	26540.3	Apo_ast	Apo_glo	i
10	1.90423e-05	2.47484e-05	15295.5	13022.7	15988.3	Apo_ast	Apo_glo	i
11	2.47484e-05	3.20113e-05	9186.39	7550.03	9345.74	Apo_ast	Apo_glo	i
12	3.20113e-05	4.12555e-05	5656.01	4656.4	5686.45	Apo_ast	Apo_glo	i
13	4.12555e-05	5.30215e-05	3829.97	3257.84	3870.71	Apo_ast	Apo_glo	i
14	5.30215e-05	6.79974e-05	2980.12	2670.01	3069.38	Apo_ast	Apo_glo	i
15	6.79974e-05	8.70588e-05	2677.68	2533.1	2813.72	Apo_ast	Apo_glo	i
16	8.70588e-05	0.00011132	2683.19	2647.24	2848.57	Apo_ast	Apo_glo	i
17	0.00011132	0.0001422	2842.97	2867.36	3002.35	Apo_ast	Apo_glo	i
18	0.0001422	0.000181504	3031.3	3071.88	3129.44	Apo_ast	Apo_glo	i
19	0.000181504	0.000231531	3126.89	3158.57	3108.77	Apo_ast	Apo_glo	i
20	0.000231531	0.000295205	3037.9	3059.96	2885.94	Apo_ast	Apo_glo	i
21	0.000295205	0.00037625	2763.43	2789.99	2508.96	Apo_ast	Apo_glo	i
22	0.00037625	0.000479404	2389.59	2424.16	2089.17	Apo_ast	Apo_glo	i
23	0.000479404	0.000610699	2007.5	2036.39	1730.17	Apo_ast	Apo_glo	i
24	0.000610699	0.000777812	1670.9	1684.8	1505.34	Apo_ast	Apo_glo	i
25	0.000777812	0.000990514	1413	1408.27	2357.58	Apo_ast	Apo_glo	i
26	0.000990514	0.00126124	1524.57	1242.3	3522.73	Apo_ast	Apo_glo	i
27	0.00126124	0.00160583	2413.53	2353.76	1988.07	Apo_ast	Apo_glo	i
28	0.00160583	0.00204441	1994.08	2353.76	60.7203	Apo_ast	Apo_glo	i
29	0.00204441	0.00260265	200.058	43.3544	57.8721	Apo_ast	Apo_glo	i
30	0.00260265	0.00331318	38.1355	43.3544	57.8721	Apo_ast	Apo_glo	i
31	0.00331318	0.0132527	38.1355	43.3544	57.8721	Apo_ast	Apo_glo	i
0	1.25931e-07	5.03724e-07	3.11987	3.6105	4.849	Apo_ast	Apo_cha	i
1	5.03724e-07	1.14487e-06	8.00862	3.6105	29.9211	Apo_ast	Apo_cha	i
2	1.14487e-06	1.96092e-06	101.645	3.61076	1598.61	Apo_ast	Apo_cha	i
3	1.96092e-06	2.99959e-06	905.345	100.744	11076.4	Apo_ast	Apo_cha	i
4	2.99959e-06	4.32161e-06	4452.62	1866.67	32067.9	Apo_ast	Apo_cha	i
5	4.32161e-06	6.00429e-06	13102.5	9541.94	56148.8	Apo_ast	Apo_cha	i
6	6.00429e-06	8.14601e-06	24890.7	22998.3	68139.7	Apo_ast	Apo_cha	i
7	8.14601e-06	1.0872e-05	32943	33445.1	61179.2	Apo_ast	Apo_cha	i
8	1.0872e-05	1.43417e-05	32066.6	32263.4	43935.3	Apo_ast	Apo_cha	i
9	1.43417e-05	1.87579e-05	24338.9	22729.5	27571.3	Apo_ast	Apo_cha	i
10	1.87579e-05	2.43788e-05	15681.9	13527.6	16046.1	Apo_ast	Apo_cha	i
11	2.43788e-05	3.15332e-05	9452.94	7764.55	9156.88	Apo_ast	Apo_cha	i
12	3.15332e-05	4.06393e-05	5820.58	4751.4	5526.47	Apo_ast	Apo_cha	i
13	4.06393e-05	5.22296e-05	3922.68	3306.15	3787.58	Apo_ast	Apo_cha	i
14	5.22296e-05	6.69818e-05	3024.2	2679.7	3027.26	Apo_ast	Apo_cha	i
15	6.69818e-05	8.57585e-05	2688.57	2500.13	2762.46	Apo_ast	Apo_cha	i
16	8.57585e-05	0.000109658	2671.88	2580.08	2750.98	Apo_ast	Apo_cha	i
17	0.000109658	0.000140076	2819.59	2793.47	2857.67	Apo_ast	Apo_cha	i
18	0.000140076	0.000178794	3007.28	3023.67	2982.25	Apo_ast	Apo_cha	i
19	0.000178794	0.000228073	3114.17	3151.17	3020.12	Apo_ast	Apo_cha	i
20	0.000228073	0.000290796	3043.27	3079.07	2880.89	Apo_ast	Apo_cha	i
21	0.000290796	0.00037063	2783.98	2804.39	2559.53	Apo_ast	Apo_cha	i
22	0.00037063	0.000472244	2418.31	2423.07	2153.31	Apo_ast	Apo_cha	i
23	0.000472244	0.000601578	2041.86	2037.56	1789.55	Apo_ast	Apo_cha	i
24	0.000601578	0.000766195	1714.12	1706.72	1562.01	Apo_ast	Apo_cha	i
25	0.000766195	0.00097572	1466.92	1455.81	2381.46	Apo_ast	Apo_cha	i
26	0.00097572	0.0012424	1502.66	1304.34	3439.28	Apo_ast	Apo_cha	i
27	0.0012424	0.00158184	2259.46	2293.3	1893.07	Apo_ast	Apo_cha	i
28	0.00158184	0.00201388	1971.73	2293.3	67.5528	Apo_ast	Apo_cha	i
29	0.00201388	0.00256378	263.979	54.4519	67.5528	Apo_ast	Apo_cha	i
30	0.00256378	0.00326369	53.6358	54.4519	67.5528	Apo_ast	Apo_cha	i
31	0.00326369	0.0130548	53.6358	54.4519	67.5528	Apo_ast	Apo_cha	i
0	1.2437e-07	4.97479e-07	4.83698	3.65584	3.37437	Apo_cha	Apo_fla	h
1	4.97479e-07	1.13067e-06	25.4426	3.65584	23.968	Apo_cha	Apo_fla	h
2	1.13067e-06	1.93661e-06	1487.14	3.65656	268.165	Apo_cha	Apo_fla	h
3	1.93661e-06	2.9624e-06	10657.3	156.026	1220.54	Apo_cha	Apo_fla	h
4	2.9624e-06	4.26804e-06	31267.5	1564.87	3549.58	Apo_cha	Apo_fla	h
5	4.26804e-06	5.92985e-06	55164	7380.42	9111.01	Apo_cha	Apo_fla	h
6	5.92985e-06	8.04502e-06	67603.8	18586.4	18187.3	Apo_cha	Apo_fla	h
7	8.04502e-06	1.07372e-05	61425.2	29207	26762.1	Apo_cha	Apo_fla	h
8	1.07372e-05	1.41639e-05	44662	31418.4	30060.6	Apo_cha	Apo_fla	h
9	1.41639e-05	1.85253e-05	28234.8	24710.2	26843.6	Apo_cha	Apo_fla	h
10	1.85253e-05	2.40766e-05	16469.7	15723.9	19878.7	Apo_cha	Apo_fla	h
11	2.40766e-05	3.11423e-05	9384.84	9131.75	12947	Apo_cha	Apo_fla	h
12	3.11423e-05	4.01355e-05	5640.74	5431.73	8005.55	Apo_cha	Apo_fla	h
13	4.01355e-05	5.15821e-05	3839.99	3622.16	5114.79	Apo_cha	Apo_fla	h
14	5.15821e-05	6.61514e-05	3043.94	2826.81	3629.84	Apo_cha	Apo_fla	h
15	6.61514e-05	8.46953e-05	2759.7	2568.83	2967.67	Apo_cha	Apo_fla	h
16	8.46953e-05	0.000108298	2740.46	2604.43	2765.54	Apo_cha	Apo_fla	h
17	0.000108298	0.00013834	2847.55	2784.59	2809.15	Apo_cha	Apo_fla	h
18	0.00013834	0.000176577	2976.4	2991.3	2949.62	Apo_cha	Apo_fla	h
19	0.000176577	0.000225246	3019.09	3111.87	3059.23	Apo_cha	Apo_fla	h
20	0.000225246	0.000287191	2884.65	3056.94	3032.09	Apo_cha	Apo_fla	h
21	0.000287191	0.000366036	2569.36	2821.27	2823.81	Apo_cha	Apo_fla	h
22	0.000366036	0.000466389	2171	2476.88	2477.74	Apo_cha	Apo_fla	h
23	0.000466389	0.00059412	1815.72	2107.47	2092.11	Apo_cha	Apo_fla	h
24	0.00059412	0.000756696	1597.59	1777.46	1756.77	Apo_cha	Apo_fla	h
25	0.000756696	0.000963623	2286.54	1520.42	1522.13	Apo_cha	Apo_fla	h
26	0.000963623	0.001227	3357.1	1366.55	1670.57	Apo_cha	Apo_fla	h
27	0.001227	0.00156223	2005.57	2019.96	2243.96	Apo_cha	Apo_fla	h
28	0.00156223	0.00198891	87.0449	2019.96	1617.13	Apo_cha	Apo_fla	h
29	0.00198891	0.00253199	71.9209	79.8295	135.174	Apo_cha	Apo_fla	h
30	0.00253199	0.00322323	71.9209	79.8295	74.9263	Apo_cha	Apo_fla	h
31	0.00322323	0.0128929	71.9209	79.8295	74.9263	Apo_cha	Apo_fla	h
0	1.81391e-07	7.25565e-07	113.376	2.50663	2.05796	AsL_cit	Man_cit	f
1	7.25565e-07	1.64907e-06	9644.53	2.50663	2.50885	AsL_cit	Man_cit	f
2	1.64907e-06	2.82451e-06	27603.8	2.50669	8.08277	AsL_cit	Man_cit	f
3	2.82451e-06	4.32061e-06	36755.8	9.98951	100.275	AsL_cit	Man_cit	f
4	4.32061e-06	6.22486e-06	40568.5	237.469	656.101	AsL_cit	Man_cit	f
5	6.22486e-06	8.64859e-06	41334.5	1591.75	2369.51	AsL_cit	Man_cit	f
6	8.64859e-06	1.17335e-05	38198.3	4281.35	4931.78	AsL_cit	Man_cit	f
7	1.17335e-05	1.56601e-05	31079	6396.08	6754.18	AsL_cit	Man_cit	f
8	1.56601e-05	2.06578e-05	22253.4	6647.12	6904.53	AsL_cit	Man_cit	f
9	2.06578e-05	2.70189e-05	14453.9	5566.26	5840.32	AsL_cit	Man_cit	f
10	2.70189e-05	3.51153e-05	8945.87	4242.24	4504.67	AsL_cit	Man_cit	f
11	3.51153e-05	4.54205e-05	5640.6	3259.38	3471.59	AsL_cit	Man_cit	f
12	4.54205e-05	5.85369e-05	3907.64	2696.57	2860.95	AsL_cit	Man_cit	f
13	5.85369e-05	7.52316e-05	3119.02	2466.19	2595.06	AsL_cit	Man_cit	f
14	7.52316e-05	9.64807e-05	2854.34	2475.41	2568.4	AsL_cit	Man_cit	f
15	9.64807e-05	0.000123527	2869.79	2640.69	2690.64	AsL_cit	Man_cit	f
16	0.000123527	0.000157951	2999.84	2870.63	2878.02	AsL_cit	Man_cit	f
17	0.000157951	0.000201766	3105.89	3070.23	3043.53	AsL_cit	Man_cit	f
18	0.000201766	0.000257535	3082.39	3158.8	3109.02	AsL_cit	Man_cit	f
19	0.000257535	0.000328517	2886.67	3084.45	3036.11	AsL_cit	Man_cit	f
20	0.000328517	0.000418863	2552.84	2851.05	2835.66	AsL_cit	Man_cit	f
21	0.000418863	0.000533857	2165.19	2521.54	2541.5	AsL_cit	Man_cit	f
22	0.000533857	0.000680221	1814.57	2169.48	2198.47	AsL_cit	Man_cit	f
23	0.000680221	0.000866513	1581.49	1834.94	1860.1	AsL_cit	Man_cit	f
24	0.000866513	0.00110363	2532.72	1530.04	1560.69	AsL_cit	Man_cit	f
25	0.00110363	0.00140543	3393.14	1262.54	1307.16	AsL_cit	Man_cit	f
26	0.00140543	0.00178956	1574.49	1047.01	1121.11	AsL_cit	Man_cit	f
27	0.00178956	0.00227849	57.7383	1362.35	1167.68	AsL_cit	Man_cit	f
28	0.00227849	0.00290079	57.7383	1362.35	1085.83	AsL_cit	Man_cit	f
29	0.00290079	0.00369287	57.7383	53.2642	256.645	AsL_cit	Man_cit	f
30	0.00369287	0.00470103	57.7383	53.2642	71.5788	AsL_cit	Man_cit	f
31	0.00470103	0.0188041	57.7383	53.2642	71.5788	AsL_cit	Man_cit	f
0	1.81503e-07	7.26014e-07	19.0549	2.50528	2.05663	AsM_tol	Man_cit	f
1	7.26014e-07	1.65009e-06	5996.36	2.50528	2.5659	AsM_tol	Man_cit	f
2	1.65009e-06	2.82626e-06	36915.7	2.50525	9.63443	AsM_tol	Man_cit	f
3	2.82626e-06	4.32329e-06	61011.1	6.91736	109.67	AsM_tol	Man_cit	f
4	4.32329e-06	6.22871e-06	55652.9	198.746	658.894	AsM_tol	Man_cit	f
5	6.22871e-06	8.65395e-06	39060.7	1448.34	2346.1	AsM_tol	Man_cit	f
6	8.65395e-06	1.17408e-05	24642.2	4088.17	4901.88	AsM_tol	Man_cit	f
7	1.17408e-05	1.56698e-05	15318.1	6343.33	6745.56	AsM_tol	Man_cit	f
8	1.56698e-05	2.06706e-05	9849.19	6763.7	6907.5	AsM_tol	Man_cit	f
9	2.06706e-05	2.70356e-05	6663.82	5771.41	5839.09	AsM_tol	Man_cit	f
10	2.70356e-05	3.5137e-05	4777.92	4439.5	4502.13	AsM_tol	Man_cit	f
11	3.5137e-05	4.54486e-05	3668.67	3391.42	3472.67	AsM_tol	Man_cit	f
12	4.54486e-05	5.85732e-05	3042.4	2766.84	2864.62	AsM_tol	Man_cit	f
13	5.85732e-05	7.52782e-05	2739.21	2504.93	2598.81	AsM_tol	Man_cit	f
14	7.52782e-05	9.65405e-05	2668.7	2502.64	2570.38	AsM_tol	Man_cit	f
15	9.65405e-05	0.000123603	2760.76	2654.53	2689.39	AsM_tol	Man_cit	f
16	0.000123603	0.000158049	2933.05	2866.27	2873.66	AsM_tol	Man_cit	f
17	0.000158049	0.000201891	3087.88	3054.39	3038.42	AsM_tol	Man_cit	f
18	0.000201891	0.000257694	3135.33	3137.84	3106.88	AsM_tol	Man_cit	f
19	0.000257694	0.00032872	3022.48	3062.32	3039.81	AsM_tol	Man_cit	f
20	0.00032872	0.000419123	2754.28	2841.08	2844.57	AsM_tol	Man_cit	f
21	0.000419123	0.000534187	2391.14	2529.95	2551.45	AsM_tol	Man_cit	f
22	0.000534187	0.000680642	2018.16	2187.56	2205.28	AsM_tol	Man_cit	f
23	0.000680642	0.00086705	1703.12	1859.73	1863.13	AsM_tol	Man_cit	f
24	0.00086705	0.00110431	1502.39	1568.48	1561.66	AsM_tol	Man_cit	f
25	0.00110431	0.0014063	1894.75	1320.01	1307.93	AsM_tol	Man_cit	f
26	0.0014063	0.00179067	2116.19	1111.24	1124.96	AsM_tol	Man_cit	f
27	0.00179067	0.0022799	810.913	1146.94	1183.38	AsM_tol	Man_cit	f
28	0.0022799	0.00290259	92.5821	1146.94	1102.49	AsM_tol	Man_cit	f
29	0.00290259	0.00369516	92.5821	79.8538	259.776	AsM_tol	Man_cit	f
30	0.00369516	0.00470394	92.5821	79.8538	71.6737	AsM_tol	Man_cit	f
31	0.00470394	0.0188158	92.5821	79.8538	71.6737	AsM_tol	Man_cit	f
0	1.8097e-07	7.23881e-07	6.34987	2.51252	2.05837	Aye_cit	Man_cit	f
1	7.23881e-07	1.64524e-06	1855.01	2.51252	2.56683	Aye_cit	Man_cit	f
2	1.64524e-06	2.81795e-06	15666.5	2.51261	9.46318	Aye_cit	Man_cit	f
3	2.81795e-06	4.31058e-06	34904.4	11.2539	108.088	Aye_cit	Man_cit	f
4	4.31058e-06	6.21041e-06	37542.3	252.379	652.261	Aye_cit	Man_cit	f
5	6.21041e-06	8.62852e-06	28321.5	1314.6	2325.13	Aye_cit	Man_cit	f
6	8.62852e-06	1.17063e-05	18641.4	3254.29	4870.87	Aye_cit	Man_cit	f
7	1.17063e-05	1.56237e-05	12123.2	5308.93	6730.46	Aye_cit	Man_cit	f
8	1.56237e-05	2.06098e-05	8296.67	6272.38	6912.47	Aye_cit	Man_cit	f
9	2.06098e-05	2.69561e-05	6059.77	5796.46	5854.23	Aye_cit	Man_cit	f
10	2.69561e-05	3.50338e-05	4673.27	4648.14	4519.2	Aye_cit	Man_cit	f
11	3.50338e-05	4.5315e-05	3772.06	3608.28	3484.82	Aye_cit	Man_cit	f
12	4.5315e-05	5.84011e-05	3200.36	2946.14	2868.27	Aye_cit	Man_cit	f
13	5.84011e-05	7.5057e-05	2888.37	2636.68	2595.17	Aye_cit	Man_cit	f
14	7.5057e-05	9.62568e-05	2786.24	2586.02	2563.58	Aye_cit	Man_cit	f
15	9.62568e-05	0.00012324	2834.28	2695.56	2683.31	Aye_cit	Man_cit	f
16	0.00012324	0.000157584	2955.4	2872.84	2870.29	Aye_cit	Man_cit	f
17	0.000157584	0.000201298	3064.5	3034.75	3037.82	Aye_cit	Man_cit	f
18	0.000201298	0.000256937	3090.65	3109.25	3108.04	Aye_cit	Man_cit	f
19	0.000256937	0.000327754	2997.46	3050.12	3041.4	Aye_cit	Man_cit	f
20	0.000327754	0.000417891	2787.68	2853.97	2846.3	Aye_cit	Man_cit	f
21	0.000417891	0.000532617	2493.36	2552.91	2556.75	Aye_cit	Man_cit	f
22	0.000532617	0.000678642	2158.95	2204.23	2219.24	Aye_cit	Man_cit	f
23	0.000678642	0.000864502	1832.64	1870.98	1886.59	Aye_cit	Man_cit	f
24	0.000864502	0.00110107	1557.88	1578.87	1590.09	Aye_cit	Man_cit	f
25	0.00110107	0.00140217	1466	1325.85	1334.72	Aye_cit	Man_cit	f
26	0.00140217	0.00178541	1788.3	1111.55	1133.13	Aye_cit	Man_cit	f
27	0.00178541	0.0022732	1517.39	1138.66	1100.24	Aye_cit	Man_cit	f
28	0.0022732	0.00289406	228.708	1138.66	1012.55	Aye_cit	Man_cit	f
29	0.00289406	0.0036843	83.9631	82.2721	257.413	Aye_cit	Man_cit	f
30	0.0036843	0.00469012	83.9631	82.2721	85.1918	Aye_cit	Man_cit	f
31	0.00469012	0.0187605	83.9631	82.2721	85.1918	Aye_cit	Man_cit	f
0	1.35457e-07	5.41829e-07	3.8204	3.35666	2.72442	Aye_cit_lip	Aye_cit_nlp	j
1	5.41829e-07	1.23147e-06	392.385	3.35666	126.371	Aye_cit_lip	Aye_cit_nlp	j
2	1.23147e-06	2.10925e-06	5565.9	2816.52	2307.46	Aye_cit_lip	Aye_cit_nlp	j
3	2.10925e-06	3.2265e-06	23575.1	21168.1	14126.9	Aye_cit_lip	Aye_cit_nlp	j
4	3.2265e-06	4.64853e-06	38647.5	40330.8	32564.5	Aye_cit_lip	Aye_cit_nlp	j
5	4.64853e-06	6.4585e-06	37670.1	38652	38945	Aye_cit_lip	Aye_cit_nlp	j
6	6.4585e-06	8.76223e-06	27795.6	27274.2	30995.1	Aye_cit_lip	Aye_cit_nlp	j
7	8.76223e-06	1.16944e-05	18243	17658.3	20303.2	Aye_cit_lip	Aye_cit_nlp	j
8	1.16944e-05	1.54266e-05	11853.1	11606.8	12926.1	Aye_cit_lip	Aye_cit_nlp	j
9	1.54266e-05	2.01768e-05	8108.34	8035.73	8732.7	Aye_cit_lip	Aye_cit_nlp	j
10	2.01768e-05	2.6223e-05	5952.98	5910.39	6332.99	Aye_cit_lip	Aye_cit_nlp	j
11	2.6223e-05	3.39186e-05	4645.09	4586.68	4842.94	Aye_cit_lip	Aye_cit_nlp	j
12	3.39186e-05	4.37136e-05	3801.98	3732.15	3876.11	Aye_cit_lip	Aye_cit_nlp	j
13	4.37136e-05	5.61806e-05	3262.18	3199.91	3265.36	Aye_cit_lip	Aye_cit_nlp	j
14	5.61806e-05	7.20488e-05	2962.35	2918.79	2927.29	Aye_cit_lip	Aye_cit_nlp	j
15	7.20488e-05	9.22459e-05	2859.57	2832.76	2805.21	Aye_cit_lip	Aye_cit_nlp	j
16	9.22459e-05	0.000117953	2896.68	2880.96	2837.39	Aye_cit_lip	Aye_cit_nlp	j
17	0.000117953	0.000150673	3000.23	2997.21	2950.93	Aye_cit_lip	Aye_cit_nlp	j
18	0.000150673	0.000192319	3091.54	3105.31	3064.13	Aye_cit_lip	Aye_cit_nlp	j
19	0.000192319	0.000245326	3102.47	3127.55	3097.35	Aye_cit_lip	Aye_cit_nlp	j
20	0.000245326	0.000312794	2992.82	3015.92	3002.06	Aye_cit_lip	Aye_cit_nlp	j
21	0.000312794	0.000398667	2760.96	2768.73	2778.18	Aye_cit_lip	Aye_cit_nlp	j
22	0.000398667	0.000507968	2440.23	2424.73	2459.59	Aye_cit_lip	Aye_cit_nlp	j
23	0.000507968	0.000647085	2084.15	2046.47	2097.01	Aye_cit_lip	Aye_cit_nlp	j
24	0.000647085	0.000824155	1745.85	1702.14	1750.68	Aye_cit_lip	Aye_cit_nlp	j
25	0.000824155	0.00104953	1462.14	1432.02	1468	Aye_cit_lip	Aye_cit_nlp	j
26	0.00104953	0.00133639	1338.97	1256.69	1338.4	Aye_cit_lip	Aye_cit_nlp	j
27	0.00133639	0.0017015	1938.47	2143.09	1836.66	Aye_cit_lip	Aye_cit_nlp	j
28	0.0017015	0.00216622	1924.72	2143.09	1822.84	Aye_cit_lip	Aye_cit_nlp	j
29	0.00216622	0.00275772	413.685	52.7184	415.896	Aye_cit_lip	Aye_cit_nlp	j
30	0.00275772	0.00351058	48.6863	52.7184	61.0907	Aye_cit_lip	Aye_cit_nlp	j
31	0.00351058	0.0140423	48.6863	52.7184	61.0907	Aye_cit_lip	Aye_cit_nlp	j
0	1.82034e-07	7.28137e-07	2.06982	2.49797	3.06102	Man_cit	Xil_ama	e
1	7.28137e-07	1.65491e-06	2.51671	2.49797	86.4428	Man_cit	Xil_ama	e
2	1.65491e-06	2.83452e-06	8.17988	2.49775	1198.17	Man_cit	Xil_ama	e
3	2.83452e-06	4.33592e-06	101.066	10.7847	5952.92	Man_cit	Xil_ama	e
4	4.33592e-06	6.24692e-06	663.578	228.314	15115.1	Man_cit	Xil_ama	e
5	6.24692e-06	8.67925e-06	2384.34	1391.37	23386.2	Man_cit	Xil_ama	e
6	8.67925e-06	1.17751e-05	4940.29	3855.55	25681.5	Man_cit	Xil_ama	e
7	1.17751e-05	1.57156e-05	6748.56	6156.23	22134.8	Man_cit	Xil_ama	e
8	1.57156e-05	2.0731e-05	6882.24	6691.71	15986.6	Man_cit	Xil_ama	e
9	2.0731e-05	2.71146e-05	5815.93	5709.34	10344	Man_cit	Xil_ama	e
10	2.71146e-05	3.52398e-05	4491.65	4353.47	6490.21	Man_cit	Xil_ama	e
11	3.52398e-05	4.55815e-05	3467.62	3326.7	4277.98	Man_cit	Xil_ama	e
12	4.55815e-05	5.87444e-05	2859.2	2745.81	3162.73	Man_cit	Xil_ama	e
13	5.87444e-05	7.54983e-05	2592.32	2512.38	2700.08	Man_cit	Xil_ama	e
14	7.54983e-05	9.68227e-05	2564.58	2517.78	2612.69	Man_cit	Xil_ama	e
15	9.68227e-05	0.000123965	2686.75	2668.98	2725.63	Man_cit	Xil_ama	e
16	0.000123965	0.000158511	2875.18	2881.69	2909.17	Man_cit	Xil_ama	e
17	0.000158511	0.000202481	3042.71	3071.45	3062.7	Man_cit	Xil_ama	e
18	0.000202481	0.000258447	3110.81	3149.97	3115.93	Man_cit	Xil_ama	e
19	0.000258447	0.000329681	3039.78	3064.06	3026.61	Man_cit	Xil_ama	e
20	0.000329681	0.000420348	2839.61	2835.69	2787.13	Man_cit	Xil_ama	e
21	0.000420348	0.000535749	2545.52	2522.15	2437.38	Man_cit	Xil_ama	e
22	0.000535749	0.000682632	2204.49	2172.88	2050.57	Man_cit	Xil_ama	e
23	0.000682632	0.000869585	1871.78	1835.57	1697.34	Man_cit	Xil_ama	e
24	0.000869585	0.00110754	1581.16	1539.46	1422.29	Man_cit	Xil_ama	e
25	0.00110754	0.00141041	1336.19	1285.48	1466.85	Man_cit	Xil_ama	e
26	0.00141041	0.0017959	1148.42	1065.74	2135.28	Man_cit	Xil_ama	e
27	0.0017959	0.00228656	1134.76	1314.02	1735.25	Man_cit	Xil_ama	e
28	0.00228656	0.00291108	1029.54	1314.02	175.891	Man_cit	Xil_ama	e
29	0.00291108	0.00370596	238.505	51.6723	43.8459	Man_cit	Xil_ama	e
30	0.00370596	0.00471769	77.7509	51.6723	43.8459	Man_cit	Xil_ama	e
31	0.00471769	0.0188708	77.7509	51.6723	43.8459	Man_cit	Xil_ama	e
0	1.80853e-07	7.23414e-07	2.06147	2.51413	2016.13	Man_cit	Tsc_cit	f
1	7.23414e-07	1.64418e-06	2.55495	2.51413	29430.5	Man_cit	Tsc_cit	f
2	1.64418e-06	2.81613e-06	9.30588	2.51414	61587.3	Man_cit	Tsc_cit	f
3	2.81613e-06	4.3078e-06	109.05	11.8934	57623.3	Man_cit	Tsc_cit	f
4	4.3078e-06	6.2064e-06	664.578	189.93	45814.5	Man_cit	Tsc_cit	f
5	6.2064e-06	8.62295e-06	2329.53	1234.45	34481.5	Man_cit	Tsc_cit	f
6	8.62295e-06	1.16987e-05	4807.56	3839.81	24502.5	Man_cit	Tsc_cit	f
7	1.16987e-05	1.56136e-05	6652.92	6363.04	16678.9	Man_cit	Tsc_cit	f
8	1.56136e-05	2.05965e-05	6891.85	6852.04	11155.1	Man_cit	Tsc_cit	f
9	2.05965e-05	2.69388e-05	5874.39	5817.88	7503.6	Man_cit	Tsc_cit	f
10	2.69388e-05	3.50112e-05	4539.22	4456.17	5216.42	Man_cit	Tsc_cit	f
11	3.50112e-05	4.52858e-05	3493.63	3390.1	3860.06	Man_cit	Tsc_cit	f
12	4.52858e-05	5.83634e-05	2872.21	2763.31	3099.69	Man_cit	Tsc_cit	f
13	5.83634e-05	7.50086e-05	2599.26	2508.45	2728.4	Man_cit	Tsc_cit	f
14	7.50086e-05	9.61947e-05	2567.84	2513.9	2632.62	Man_cit	Tsc_cit	f
15	9.61947e-05	0.000123161	2685.95	2671.74	2724.59	Man_cit	Tsc_cit	f
16	0.000123161	0.000157483	2870.4	2883.96	2904.37	Man_cit	Tsc_cit	f
17	0.000157483	0.000201168	3036.37	3065.45	3061.35	Man_cit	Tsc_cit	f
18	0.000201168	0.000256771	3105.96	3138.7	3104.96	Man_cit	Tsc_cit	f
19	0.000256771	0.000327543	3037.89	3057.6	2991.3	Man_cit	Tsc_cit	f
20	0.000327543	0.000417621	2841.29	2840.3	2730.6	Man_cit	Tsc_cit	f
21	0.000417621	0.000532274	2550.44	2533.52	2374.55	Man_cit	Tsc_cit	f
22	0.000532274	0.000678204	2209.55	2186.12	1995.51	Man_cit	Tsc_cit	f
23	0.000678204	0.000863945	1872.6	1850.6	1667.41	Man_cit	Tsc_cit	f
24	0.000863945	0.00110036	1575.08	1550.91	1508.1	Man_cit	Tsc_cit	f
25	0.00110036	0.00140126	1322.12	1291.48	2263.66	Man_cit	Tsc_cit	f
26	0.00140126	0.00178426	1130.7	1080.98	2407.95	Man_cit	Tsc_cit	f
27	0.00178426	0.00227173	1153.2	1230.25	644.807	Man_cit	Tsc_cit	f
28	0.00227173	0.0028922	1069.93	1230.25	63.429	Man_cit	Tsc_cit	f
29	0.0028922	0.00368192	255.184	65.1443	63.429	Man_cit	Tsc_cit	f
30	0.00368192	0.00468709	71.1488	65.1443	63.429	Man_cit	Tsc_cit	f
31	0.00468709	0.0187484	71.1488	65.1443	63.429	Man_cit	Tsc_cit	f
0	1.86285e-07	7.45141e-07	2.0837	2.44098	17.2828	Man_cit	Mas_cit	e
1	7.45141e-07	1.69356e-06	2.59253	2.44098	1388.56	Man_cit	Mas_cit	e
2	1.69356e-06	2.90071e-06	11.6489	2.44092	10796.3	Man_cit	Mas_cit	e
3	2.90071e-06	4.43718e-06	127.359	18.4912	15652.9	Man_cit	Mas_cit	e
4	4.43718e-06	6.39281e-06	732.753	235.941	9715.9	Man_cit	Mas_cit	e
5	6.39281e-06	8.88194e-06	2478.65	1011.31	5234.14	Man_cit	Mas_cit	e
6	8.88194e-06	1.20501e-05	4997.28	2431.99	3572.02	Man_cit	Mas_cit	e
7	1.20501e-05	1.60826e-05	6744.39	4053.14	3192.51	Man_cit	Mas_cit	e
8	1.60826e-05	2.12151e-05	6835.24	4942.67	3240.35	Man_cit	Mas_cit	e
9	2.12151e-05	2.77478e-05	5739.37	4698.07	3323.37	Man_cit	Mas_cit	e
10	2.77478e-05	3.60627e-05	4408.57	3899.16	3281.82	Man_cit	Mas_cit	e
11	3.60627e-05	4.66459e-05	3401.41	3178.46	3111.5	Man_cit	Mas_cit	e
12	4.66459e-05	6.01163e-05	2817.21	2741.61	2904.97	Man_cit	Mas_cit	e
13	6.01163e-05	7.72615e-05	2570.8	2568.16	2761.01	Man_cit	Mas_cit	e
14	7.72615e-05	9.90839e-05	2557.21	2589.05	2727.97	Man_cit	Mas_cit	e
15	9.90839e-05	0.00012686	2687.52	2734.3	2802.69	Man_cit	Mas_cit	e
16	0.00012686	0.000162213	2878.79	2931.24	2941.83	Man_cit	Mas_cit	e
17	0.000162213	0.00020721	3045.2	3095.67	3076.11	Man_cit	Mas_cit	e
18	0.00020721	0.000264483	3110.49	3150.08	3131.84	Man_cit	Mas_cit	e
19	0.000264483	0.00033738	3037.25	3056.82	3056.35	Man_cit	Mas_cit	e
20	0.00033738	0.000430164	2835.55	2829.86	2845.25	Man_cit	Mas_cit	e
21	0.000430164	0.00054826	2539.09	2516.54	2543.77	Man_cit	Mas_cit	e
22	0.00054826	0.000698573	2193.76	2175.26	2207.12	Man_cit	Mas_cit	e
23	0.000698573	0.000889893	1853.45	1850.17	1874.09	Man_cit	Mas_cit	e
24	0.000889893	0.0011334	1552.9	1554.23	1567.17	Man_cit	Mas_cit	e
25	0.0011334	0.00144335	1298.99	1290.61	1299.05	Man_cit	Mas_cit	e
26	0.00144335	0.00183784	1122.1	1066.72	1140.72	Man_cit	Mas_cit	e
27	0.00183784	0.00233996	1147.7	1139.41	1228.29	Man_cit	Mas_cit	e
28	0.00233996	0.00297906	997.364	1139.41	1014.91	Man_cit	Mas_cit	e
29	0.00297906	0.00379251	191.181	74.4086	157.594	Man_cit	Mas_cit	e
30	0.00379251	0.00482786	75.926	74.4086	73.4366	Man_cit	Mas_cit	e
31	0.00482786	0.0193114	75.926	74.4086	73.4366	Man_cit	Mas_cit	e
0	1.8032e-07	7.21279e-07	2.05149	2.52157	2.4687	Man_cit	Man_lab	g
1	7.21279e-07	1.63933e-06	2.55388	2.52157	22.2615	Man_cit	Man_lab	g
2	1.63933e-06	2.80782e-06	8.87723	2.52159	302.697	Man_cit	Man_lab	g
3	2.80782e-06	4.29508e-06	102.6	20.2972	1760.8	Man_cit	Man_lab	g
4	4.29508e-06	6.18808e-06	630.662	306.026	5664.99	Man_cit	Man_lab	g
5	6.18808e-06	8.5975e-06	2266.12	1834.96	11337.1	Man_cit	Man_lab	g
6	8.5975e-06	1.16642e-05	4785.71	4853.77	15050.6	Man_cit	Man_lab	g
7	1.16642e-05	1.55675e-05	6683.77	7201.24	14458.4	Man_cit	Man_lab	g
8	1.55675e-05	2.05357e-05	6907.25	7297.94	11130.9	Man_cit	Man_lab	g
9	2.05357e-05	2.68592e-05	5864.35	5881.62	7595.52	Man_cit	Man_lab	g
10	2.68592e-05	3.49078e-05	4530.56	4341.14	5066.32	Man_cit	Man_lab	g
11	3.49078e-05	4.51521e-05	3491.68	3276.85	3574.77	Man_cit	Man_lab	g
12	4.51521e-05	5.81911e-05	2870.03	2693	2803.64	Man_cit	Man_lab	g
13	5.81911e-05	7.47872e-05	2592.25	2465.13	2490.05	Man_cit	Man_lab	g
14	7.47872e-05	9.59108e-05	2556.23	2479.8	2470.67	Man_cit	Man_lab	g
15	9.59108e-05	0.000122797	2673.37	2640.85	2631.23	Man_cit	Man_lab	g
16	0.000122797	0.000157018	2860.94	2860.74	2865.7	Man_cit	Man_lab	g
17	0.000157018	0.000200574	3032.55	3052.8	3068.67	Man_cit	Man_lab	g
18	0.000200574	0.000256013	3108.69	3137.47	3153.11	Man_cit	Man_lab	g
19	0.000256013	0.000326576	3047.05	3067.83	3076.43	Man_cit	Man_lab	g
20	0.000326576	0.000416389	2855.34	2852.24	2851.52	Man_cit	Man_lab	g
21	0.000416389	0.000530703	2567.51	2538.79	2530.14	Man_cit	Man_lab	g
22	0.000530703	0.000676202	2229.61	2190.93	2176.95	Man_cit	Man_lab	g
23	0.000676202	0.000861394	1895.83	1867.8	1845.68	Man_cit	Man_lab	g
24	0.000861394	0.00109711	1599.89	1591.71	1562.85	Man_cit	Man_lab	g
25	0.00109711	0.00139713	1347.28	1354.3	1338.17	Man_cit	Man_lab	g
26	0.00139713	0.00177899	1145.02	1140.84	1374.28	Man_cit	Man_lab	g
27	0.00177899	0.00226503	1099.32	1122.16	1552.36	Man_cit	Man_lab	g
28	0.00226503	0.00288366	1016.67	1122.16	895.627	Man_cit	Man_lab	g
29	0.00288366	0.00367105	269.704	88.9885	71.1328	Man_cit	Man_lab	g
30	0.00367105	0.00467326	85.9704	88.9885	69.8682	Man_cit	Man_lab	g
31	0.00467326	0.018693	85.9704	88.9885	69.8682	Man_cit	Man_lab	g
0	1.96399e-07	7.85597e-07	19.638	2.3161	1.91605	Mas_cit	Nic_cit	e
1	7.85597e-07	1.78551e-06	1871.26	2.3161	15.3769	Mas_cit	Nic_cit	e
2	1.78551e-06	3.0582e-06	11839.2	2.31534	120.45	Mas_cit	Nic_cit	e
3	3.0582e-06	4.67809e-06	15482.9	2.31648	156.619	Mas_cit	Nic_cit	e
4	4.67809e-06	6.73989e-06	8827.95	12.6138	320.344	Mas_cit	Nic_cit	e
5	6.73989e-06	9.36416e-06	4765.07	103.75	597.577	Mas_cit	Nic_cit	e
6	9.36416e-06	1.27043e-05	3430.65	460.18	984.839	Mas_cit	Nic_cit	e
7	1.27043e-05	1.69557e-05	3189.69	1151.66	1532.88	Mas_cit	Nic_cit	e
8	1.69557e-05	2.23669e-05	3271.48	1943.29	2057.52	Mas_cit	Nic_cit	e
9	2.23669e-05	2.92543e-05	3332.38	2510.35	2436.68	Mas_cit	Nic_cit	e
10	2.92543e-05	3.80207e-05	3254.59	2702.07	2621.64	Mas_cit	Nic_cit	e
11	3.80207e-05	4.91785e-05	3062.73	2652.6	2644.63	Mas_cit	Nic_cit	e
12	4.91785e-05	6.33802e-05	2857.77	2564.4	2608.12	Mas_cit	Nic_cit	e
13	6.33802e-05	8.14562e-05	2732.44	2552.66	2603.99	Mas_cit	Nic_cit	e
14	8.14562e-05	0.000104463	2724.88	2644.21	2675.15	Mas_cit	Nic_cit	e
15	0.000104463	0.000133747	2822.03	2810.1	2812.13	Mas_cit	Nic_cit	e
16	0.000133747	0.000171019	2972.73	2993.98	2973.17	Mas_cit	Nic_cit	e
17	0.000171019	0.00021846	3103.29	3130.53	3104.58	Mas_cit	Nic_cit	e
18	0.00021846	0.000278842	3139.68	3161.63	3148.03	Mas_cit	Nic_cit	e
19	0.000278842	0.000355698	3036.55	3056.11	3061.54	Mas_cit	Nic_cit	e
20	0.000355698	0.000453519	2801.34	2824.7	2844.39	Mas_cit	Nic_cit	e
21	0.000453519	0.000578027	2483.48	2504.01	2532.84	Mas_cit	Nic_cit	e
22	0.000578027	0.000736501	2136.49	2148.19	2181.44	Mas_cit	Nic_cit	e
23	0.000736501	0.000938207	1798.03	1808.65	1840.02	Mas_cit	Nic_cit	e
24	0.000938207	0.00119494	1487.37	1498.8	1530.4	Mas_cit	Nic_cit	e
25	0.00119494	0.00152171	1216.41	1217.69	1252.3	Mas_cit	Nic_cit	e
26	0.00152171	0.00193763	1154.36	978.836	1029.73	Mas_cit	Nic_cit	e
27	0.00193763	0.002467	1322.72	1112.67	1012.51	Mas_cit	Nic_cit	e
28	0.002467	0.0031408	886.542	1112.67	922.87	Mas_cit	Nic_cit	e
29	0.0031408	0.00399841	78.6158	65.3997	222.634	Mas_cit	Nic_cit	e
30	0.00399841	0.00508998	62.0327	65.3997	77.5255	Mas_cit	Nic_cit	e
31	0.00508998	0.0203599	62.0327	65.3997	77.5255	Mas_cit	Nic_cit	e
0	1.78338e-07	7.13353e-07	899.652	74.4628	20.6704	Mas_cit_lip	Mas_cit_nlp	j
1	7.13353e-07	1.62131e-06	2607.53	74.4628	1088.42	Mas_cit_lip	Mas_cit_nlp	j
2	1.62131e-06	2.77697e-06	14317.3	10246	10333.6	Mas_cit_lip	Mas_cit_nlp	j
3	2.77697e-06	4.24789e-06	10380.1	11289.3	15737.6	Mas_cit_lip	Mas_cit_nlp	j
4	4.24789e-06	6.12009e-06	5864.62	6608.32	10441.2	Mas_cit_lip	Mas_cit_nlp	j
5	6.12009e-06	8.50303e-06	4065.88	4469.07	5636.38	Mas_cit_lip	Mas_cit_nlp	j
6	8.50303e-06	1.1536e-05	3593.56	3713.67	3697.42	Mas_cit_lip	Mas_cit_nlp	j
7	1.1536e-05	1.53965e-05	3484.85	3463	3204.99	Mas_cit_lip	Mas_cit_nlp	j
8	1.53965e-05	2.03101e-05	3396.86	3419.56	3228.25	Mas_cit_lip	Mas_cit_nlp	j
9	2.03101e-05	2.65641e-05	3280.96	3387.67	3324.16	Mas_cit_lip	Mas_cit_nlp	j
10	2.65641e-05	3.45243e-05	3112.56	3246.9	3304.05	Mas_cit_lip	Mas_cit_nlp	j
11	3.45243e-05	4.4656e-05	2896.79	3016.6	3146.87	Mas_cit_lip	Mas_cit_nlp	j
12	4.4656e-05	5.75517e-05	2704.08	2794.83	2937.25	Mas_cit_lip	Mas_cit_nlp	j
13	5.75517e-05	7.39654e-05	2608.83	2671.37	2777.84	Mas_cit_lip	Mas_cit_nlp	j
14	7.39654e-05	9.48569e-05	2631.44	2676.09	2725.85	Mas_cit_lip	Mas_cit_nlp	j
15	9.48569e-05	0.000121448	2748.41	2787.74	2785.51	Mas_cit_lip	Mas_cit_nlp	j
16	0.000121448	0.000155292	2913.69	2955.73	2919.33	Mas_cit_lip	Mas_cit_nlp	j
17	0.000155292	0.00019837	3068.85	3110.05	3061.69	Mas_cit_lip	Mas_cit_nlp	j
18	0.00019837	0.0002532	3150.21	3178.95	3137.15	Mas_cit_lip	Mas_cit_nlp	j
19	0.0002532	0.000322988	3101.05	3109.01	3084.3	Mas_cit_lip	Mas_cit_nlp	j
20	0.000322988	0.000411813	2904.58	2892.65	2887.72	Mas_cit_lip	Mas_cit_nlp	j
21	0.000411813	0.000524871	2603.66	2577.17	2588.01	Mas_cit_lip	Mas_cit_nlp	j
22	0.000524871	0.000668772	2261.1	2227.94	2244.94	Mas_cit_lip	Mas_cit_nlp	j
23	0.000668772	0.000851929	1917.77	1887.91	1904.32	Mas_cit_lip	Mas_cit_nlp	j
24	0.000851929	0.00108505	1594	1575.87	1591.53	Mas_cit_lip	Mas_cit_nlp	j
25	0.00108505	0.00138177	1305.96	1304.23	1316.79	Mas_cit_lip	Mas_cit_nlp	j
26	0.00138177	0.00175944	1112.02	1084.43	1122.02	Mas_cit_lip	Mas_cit_nlp	j
27	0.00175944	0.00224014	1273.94	1280.55	1214.96	Mas_cit_lip	Mas_cit_nlp	j
28	0.00224014	0.00285197	1197.66	1280.55	1129.58	Mas_cit_lip	Mas_cit_nlp	j
29	0.00285197	0.00363072	257.023	64.2166	255.459	Mas_cit_lip	Mas_cit_nlp	j
30	0.00363072	0.00462191	54.0299	64.2166	69.1349	Mas_cit_lip	Mas_cit_nlp	j
31	0.00462191	0.0184876	54.0299	64.2166	69.1349	Mas_cit_lip	Mas_cit_nlp	j
0	1.95785e-07	7.83139e-07	1.91436	2.32309	1.96389	Nic_cit	Nic_lab	g
1	7.83139e-07	1.77992e-06	15.7971	2.32309	4.21524	Nic_cit	Nic_lab	g
2	1.77992e-06	3.04863e-06	124.358	2.32252	28.9892	Nic_cit	Nic_lab	g
3	3.04863e-06	4.66345e-06	145.64	2.32279	142.245	Nic_cit	Nic_lab	g
4	4.66345e-06	6.7188e-06	298.81	11.2923	446.618	Nic_cit	Nic_lab	g
5	6.7188e-06	9.33487e-06	580.512	119.341	1080.65	Nic_cit	Nic_lab	g
6	9.33487e-06	1.26646e-05	981.191	582.187	1997.95	Nic_cit	Nic_lab	g
7	1.26646e-05	1.69027e-05	1541.01	1378.99	2870.19	Nic_cit	Nic_lab	g
8	1.69027e-05	2.2297e-05	2071.37	2125.14	3332.6	Nic_cit	Nic_lab	g
9	2.2297e-05	2.91628e-05	2453.27	2586.29	3341.69	Nic_cit	Nic_lab	g
10	2.91628e-05	3.79017e-05	2638.78	2735.8	3103.89	Nic_cit	Nic_lab	g
11	3.79017e-05	4.90246e-05	2659.38	2682.78	2828.92	Nic_cit	Nic_lab	g
12	4.90246e-05	6.31819e-05	2618.29	2587.43	2630.94	Nic_cit	Nic_lab	g
13	6.31819e-05	8.12014e-05	2609.28	2556.86	2554.69	Nic_cit	Nic_lab	g
14	8.12014e-05	0.000104137	2676.43	2627.88	2606.03	Nic_cit	Nic_lab	g
15	0.000104137	0.000133329	2811.39	2782.59	2756.17	Nic_cit	Nic_lab	g
16	0.000133329	0.000170485	2972.87	2970.1	2944.96	Nic_cit	Nic_lab	g
17	0.000170485	0.000217777	3106.51	3122.93	3097.82	Nic_cit	Nic_lab	g
18	0.000217777	0.00027797	3154.55	3170.28	3147.86	Nic_cit	Nic_lab	g
19	0.00027797	0.000354585	3074.24	3068.79	3058.13	Nic_cit	Nic_lab	g
20	0.000354585	0.0004521	2859.95	2833.2	2837.88	Nic_cit	Nic_lab	g
21	0.0004521	0.000576219	2544.45	2514.44	2528.31	Nic_cit	Nic_lab	g
22	0.000576219	0.000734197	2182.08	2155.29	2173.52	Nic_cit	Nic_lab	g
23	0.000734197	0.000935272	1823.75	1796.14	1812.48	Nic_cit	Nic_lab	g
24	0.000935272	0.0011912	1493.72	1471.01	1475.89	Nic_cit	Nic_lab	g
25	0.0011912	0.00151695	1197.8	1189.82	1184.18	Nic_cit	Nic_lab	g
26	0.00151695	0.00193156	994.876	952.351	1029.11	Nic_cit	Nic_lab	g
27	0.00193156	0.00245929	1190.94	1296.13	1327.28	Nic_cit	Nic_lab	g
28	0.00245929	0.00313098	1127.82	1296.13	1203.46	Nic_cit	Nic_lab	g
29	0.00313098	0.0039859	236.311	41.6346	195.797	Nic_cit	Nic_lab	g
30	0.0039859	0.00507406	44.8188	41.6346	34.8889	Nic_cit	Nic_lab	g
31	0.00507406	0.0202962	44.8188	41.6346	34.8889	Nic_cit	Nic_lab	g
0	1.47908e-07	5.91633e-07	2.85934	3.07408	3.54604	Xil_ama	Xil_xil	l
1	5.91633e-07	1.34467e-06	58.1087	3.07408	4.2727	Xil_ama	Xil_xil	l
2	1.34467e-06	2.30313e-06	710.082	3.0741	82.9835	Xil_ama	Xil_xil	l
3	2.30313e-06	3.52307e-06	3593.68	39.5001	960.525	Xil_ama	Xil_xil	l
4	3.52307e-06	5.07581e-06	10624.7	826.16	5695.48	Xil_ama	Xil_xil	l
5	5.07581e-06	7.05214e-06	19905.8	4744.8	16626.9	Xil_ama	Xil_xil	l
6	7.05214e-06	9.56763e-06	25818.5	12030.9	28351.1	Xil_ama	Xil_xil	l
7	9.56763e-06	1.27694e-05	25516.8	17918.1	32310.9	Xil_ama	Xil_xil	l
8	1.27694e-05	1.68445e-05	20516.6	18104.4	27273.1	Xil_ama	Xil_xil	l
9	1.68445e-05	2.20314e-05	14201.7	13792.5	19131.6	Xil_ama	Xil_xil	l
10	2.20314e-05	2.86333e-05	9063.99	9020.72	12404.6	Xil_ama	Xil_xil	l
11	2.86333e-05	3.70363e-05	5768.13	5728.2	7987.14	Xil_ama	Xil_xil	l
12	3.70363e-05	4.77316e-05	3938.24	3888.79	5370.55	Xil_ama	Xil_xil	l
13	4.77316e-05	6.13446e-05	3042.76	2995.26	3937.39	Xil_ama	Xil_xil	l
14	6.13446e-05	7.86713e-05	2698.93	2650.15	3234.38	Xil_ama	Xil_xil	l
15	7.86713e-05	0.000100725	2670.34	2620.7	2972.78	Xil_ama	Xil_xil	l
16	0.000100725	0.000128795	2799.95	2761.04	2963.22	Xil_ama	Xil_xil	l
17	0.000128795	0.000164522	2966.74	2950.31	3059.82	Xil_ama	Xil_xil	l
18	0.000164522	0.000209996	3079.02	3087.3	3142.19	Xil_ama	Xil_xil	l
19	0.000209996	0.000267876	3077.29	3110.47	3119.68	Xil_ama	Xil_xil	l
20	0.000267876	0.000341545	2933.95	2989.42	2951.55	Xil_ama	Xil_xil	l
21	0.000341545	0.000435312	2661.6	2726.26	2659.46	Xil_ama	Xil_xil	l
22	0.000435312	0.000554658	2312.35	2376.48	2305.08	Xil_ama	Xil_xil	l
23	0.000554658	0.000706563	1952.39	2019.32	1958.62	Xil_ama	Xil_xil	l
24	0.000706563	0.000899909	1636.21	1710.58	1677.4	Xil_ama	Xil_xil	l
25	0.000899909	0.001146	1395.28	1469.74	1584.19	Xil_ama	Xil_xil	l
26	0.001146	0.00145923	1506.21	1301.75	2100.83	Xil_ama	Xil_xil	l
27	0.00145923	0.0018579	1998.75	1508.58	1985.33	Xil_ama	Xil_xil	l
28	0.0018579	0.00236534	1397.95	1508.58	398.229	Xil_ama	Xil_xil	l
29	0.00236534	0.0030112	94.4544	93.463	82.2275	Xil_ama	Xil_xil	l
30	0.0030112	0.00383326	50.1831	93.463	82.2275	Xil_ama	Xil_xil	l
31	0.00383326	0.015333	50.1831	93.463	82.2275	Xil_ama	Xil_xil	l
0	1.51508e-07	6.06031e-07	2.88189	3.00102	2.70348	Xil_ama	Xil_vir	k
1	6.06031e-07	1.37739e-06	45.5012	3.00102	153.453	Xil_ama	Xil_vir	k
2	1.37739e-06	2.35918e-06	705.396	3.00105	1856.12	Xil_ama	Xil_vir	k
3	2.35918e-06	3.60881e-06	3935.79	133.883	7209.64	Xil_ama	Xil_vir	k
4	3.60881e-06	5.19934e-06	11195.6	1882.85	13472.1	Xil_ama	Xil_vir	k
5	5.19934e-06	7.22377e-06	20236.4	7692.5	18418.6	Xil_ama	Xil_vir	k
6	7.22377e-06	9.80048e-06	25710.1	14908.1	20412.6	Xil_ama	Xil_vir	k
7	9.80048e-06	1.30801e-05	25095.9	18049.9	19071.4	Xil_ama	Xil_vir	k
8	1.30801e-05	1.72545e-05	20027.6	15999.7	15517	Xil_ama	Xil_vir	k
9	1.72545e-05	2.25676e-05	13788.3	11669.2	11354.2	Xil_ama	Xil_vir	k
10	2.25676e-05	2.93302e-05	8776.87	7754.26	7840.73	Xil_ama	Xil_vir	k
11	2.93302e-05	3.79376e-05	5591.24	5133.9	5436.18	Xil_ama	Xil_vir	k
12	3.79376e-05	4.88932e-05	3837	3660.37	3988.29	Xil_ama	Xil_vir	k
13	4.88932e-05	6.28375e-05	2988.84	2940.77	3192.67	Xil_ama	Xil_vir	k
14	6.28375e-05	8.05859e-05	2673.72	2670.01	2818.97	Xil_ama	Xil_vir	k
15	8.05859e-05	0.000103176	2662.29	2661.86	2724.59	Xil_ama	Xil_vir	k
16	0.000103176	0.000131929	2801.85	2791.71	2805.24	Xil_ama	Xil_vir	k
17	0.000131929	0.000168526	2974.03	2961.18	2957.37	Xil_ama	Xil_vir	k
18	0.000168526	0.000215107	3088.66	3087.58	3077.4	Xil_ama	Xil_vir	k
19	0.000215107	0.000274395	3085.86	3107.32	3089.74	Xil_ama	Xil_vir	k
20	0.000274395	0.000349857	2936.97	2982.31	2963.04	Xil_ama	Xil_vir	k
21	0.000349857	0.000445906	2654.37	2714.43	2701.2	Xil_ama	Xil_vir	k
22	0.000445906	0.000568157	2291.79	2350.92	2345.14	Xil_ama	Xil_vir	k
23	0.000568157	0.000723759	1919.86	1966.68	1969.48	Xil_ama	Xil_vir	k
24	0.000723759	0.00092181	1596.64	1626.79	1641.93	Xil_ama	Xil_vir	k
25	0.00092181	0.00117389	1355.72	1358.8	1397.37	Xil_ama	Xil_vir	k
26	0.00117389	0.00149474	1590.02	1178.22	1429.54	Xil_ama	Xil_vir	k
27	0.00149474	0.00190312	2117.65	1809.13	1892.54	Xil_ama	Xil_vir	k
28	0.00190312	0.0024229	1307.09	1809.13	1466.61	Xil_ama	Xil_vir	k
29	0.0024229	0.00308448	57.6823	45.6262	139.855	Xil_ama	Xil_vir	k
30	0.00308448	0.00392655	42.8017	45.6262	52.9598	Xil_ama	Xil_vir	k
31	0.00392655	0.0157062	42.8017	45.6262	52.9598	Xil_ama	Xil_vir	k
0	1.49138e-07	5.9655e-07	2.8681	3.0487	15.4646	Xil_ama	Xil_sag	l
1	5.9655e-07	1.35584e-06	45.6469	3.0487	438.464	Xil_ama	Xil_sag	l
2	1.35584e-06	2.32227e-06	686.379	3.04871	2411.55	Xil_ama	Xil_sag	l
3	2.32227e-06	3.55235e-06	3796.48	64.1857	6579.29	Xil_ama	Xil_sag	l
4	3.55235e-06	5.11799e-06	10844.4	1108.07	15052.2	Xil_ama	Xil_sag	l
5	5.11799e-06	7.11075e-06	19816.1	5620.56	26295.3	Xil_ama	Xil_sag	l
6	7.11075e-06	9.64715e-06	25566.5	13559.9	34070.9	Xil_ama	Xil_sag	l
7	9.64715e-06	1.28755e-05	25308.6	19448.5	33949.9	Xil_ama	Xil_sag	l
8	1.28755e-05	1.69845e-05	20378.3	18702.7	27339.8	Xil_ama	Xil_sag	l
9	1.69845e-05	2.22145e-05	14106.7	13554.1	18771.2	Xil_ama	Xil_sag	l
10	2.22145e-05	2.88713e-05	9008.43	8528.78	11647.2	Xil_ama	Xil_sag	l
11	2.88713e-05	3.73441e-05	5741.35	5344.57	7051.29	Xil_ama	Xil_sag	l
12	3.73441e-05	4.81283e-05	3925.63	3672.31	4545.7	Xil_ama	Xil_sag	l
13	4.81283e-05	6.18544e-05	3035.33	2887.64	3333.05	Xil_ama	Xil_sag	l
14	6.18544e-05	7.93252e-05	2692.62	2610.55	2835.97	Xil_ama	Xil_sag	l
15	7.93252e-05	0.000101562	2664.11	2611.64	2729.47	Xil_ama	Xil_sag	l
16	0.000101562	0.000129865	2794.63	2754.34	2824.64	Xil_ama	Xil_sag	l
17	0.000129865	0.000165889	2964.26	2936.65	2985.01	Xil_ama	Xil_sag	l
18	0.000165889	0.000211741	3080.56	3073.61	3097.81	Xil_ama	Xil_sag	l
19	0.000211741	0.000270102	3080.82	3099.53	3085.64	Xil_ama	Xil_sag	l
20	0.000270102	0.000344384	2934.77	2976.55	2921.47	Xil_ama	Xil_sag	l
21	0.000344384	0.00043893	2655.49	2709.97	2623.99	Xil_ama	Xil_sag	l
22	0.00043893	0.000559268	2298.13	2353.87	2250.5	Xil_ama	Xil_sag	l
23	0.000559268	0.000712436	1931.32	1985.25	1881.52	Xil_ama	Xil_sag	l
24	0.000712436	0.000907388	1609.94	1668.01	1589.38	Xil_ama	Xil_sag	l
25	0.000907388	0.00115552	1367.99	1426.64	1529.67	Xil_ama	Xil_sag	l
26	0.00115552	0.00147135	1557.66	1261.74	2214.82	Xil_ama	Xil_sag	l
27	0.00147135	0.00187334	2138	1645.19	2098.3	Xil_ama	Xil_sag	l
28	0.00187334	0.00238499	1433.23	1645.19	397.676	Xil_ama	Xil_sag	l
29	0.00238499	0.00303623	73.1007	73.1581	73.4499	Xil_ama	Xil_sag	l
30	0.00303623	0.00386512	41.039	73.1581	73.4499	Xil_ama	Xil_sag	l
31	0.00386512	0.0154605	41.039	73.1581	73.4499	Xil_ama	Xil_sag	l
0	1.25486e-07	5.01942e-07	58.6488	3.6234	3.34687	Xil_sag	Xil_xil	k
1	5.01942e-07	1.14082e-06	265.835	3.6234	4.38784	Xil_sag	Xil_xil	k
2	1.14082e-06	1.95398e-06	1716.46	3.62339	47.3261	Xil_sag	Xil_xil	k
3	1.95398e-06	2.98897e-06	4719.81	98.7707	535.581	Xil_sag	Xil_xil	k
4	2.98897e-06	4.30632e-06	11193	1911	3207.92	Xil_sag	Xil_xil	k
5	4.30632e-06	5.98304e-06	21472.7	9424.85	11207.6	Xil_sag	Xil_xil	k
6	5.98304e-06	8.11719e-06	31447.6	21149.3	23312.7	Xil_sag	Xil_xil	k
7	8.11719e-06	1.08335e-05	35555.7	28963	31902.1	Xil_sag	Xil_xil	k
8	1.08335e-05	1.42909e-05	32017	27963.8	31297.2	Xil_sag	Xil_xil	k
9	1.42909e-05	1.86915e-05	23901	21232.6	23998.1	Xil_sag	Xil_xil	k
10	1.86915e-05	2.42925e-05	15586.5	14029	16041.4	Xil_sag	Xil_xil	k
11	2.42925e-05	3.14216e-05	9500.2	8707.67	10279.6	Xil_sag	Xil_xil	k
12	3.14216e-05	4.04955e-05	5879.15	5569.69	6713.45	Xil_sag	Xil_xil	k
13	4.04955e-05	5.20448e-05	3994.06	3903.2	4677.9	Xil_sag	Xil_xil	k
14	5.20448e-05	6.67448e-05	3116.07	3077.25	3604.02	Xil_sag	Xil_xil	k
15	6.67448e-05	8.5455e-05	2793.2	2774.08	3114.05	Xil_sag	Xil_xil	k
16	8.5455e-05	0.00010927	2774.38	2751.91	2973.34	Xil_sag	Xil_xil	k
17	0.00010927	0.000139581	2900.69	2888.44	3017.1	Xil_sag	Xil_xil	k
18	0.000139581	0.000178161	3046.18	3062.63	3112.39	Xil_sag	Xil_xil	k
19	0.000178161	0.000227266	3107.51	3149.28	3154.4	Xil_sag	Xil_xil	k
20	0.000227266	0.000289767	3025.11	3088.78	3071.93	Xil_sag	Xil_xil	k
21	0.000289767	0.000369319	2795.26	2865.21	2841.05	Xil_sag	Xil_xil	k
22	0.000369319	0.000470573	2458.34	2509.44	2492.27	Xil_sag	Xil_xil	k
23	0.000470573	0.000599449	2083.97	2128.76	2091.9	Xil_sag	Xil_xil	k
24	0.000599449	0.000763483	1745.01	1771.69	1715.95	Xil_sag	Xil_xil	k
25	0.000763483	0.000972267	1495.73	1498.07	1426.48	Xil_sag	Xil_xil	k
26	0.000972267	0.00123801	1649.99	1330.77	1660.8	Xil_sag	Xil_xil	k
27	0.00123801	0.00157624	2303.67	2130.09	2513.28	Xil_sag	Xil_xil	k
28	0.00157624	0.00200675	1687.84	2130.09	1798.61	Xil_sag	Xil_xil	k
29	0.00200675	0.00255471	133.729	60.1102	104.317	Xil_sag	Xil_xil	k
30	0.00255471	0.00325214	63.5949	60.1102	36.4984	Xil_sag	Xil_xil	k
31	0.00325214	0.0130086	63.5949	60.1102	36.4984	Xil_sag	Xil_xil	k
0	1.46485e-07	5.8594e-07	77.6305	3.10392	2.66859	Xil_sag	Xil_vir	k
1	5.8594e-07	1.33173e-06	454.589	3.10392	122.336	Xil_sag	Xil_vir	k
2	1.33173e-06	2.28097e-06	2185.82	3.10392	1622.25	Xil_sag	Xil_vir	k
3	2.28097e-06	3.48916e-06	6096.36	135.688	6913.92	Xil_sag	Xil_vir	k
4	3.48916e-06	5.02696e-06	14540.2	1718.63	13184.4	Xil_sag	Xil_vir	k
5	5.02696e-06	6.98428e-06	25843.2	7716.83	18191.4	Xil_sag	Xil_vir	k
6	6.98428e-06	9.47557e-06	33918.3	16410	20483.4	Xil_sag	Xil_vir	k
7	9.47557e-06	1.26465e-05	34181.4	20750.9	19428.8	Xil_sag	Xil_vir	k
8	1.26465e-05	1.66824e-05	27763.4	18431.6	15980.9	Xil_sag	Xil_vir	k
9	1.66824e-05	2.18194e-05	19154.2	13172.9	11776.5	Xil_sag	Xil_vir	k
10	2.18194e-05	2.83578e-05	11921.5	8541.26	8159.1	Xil_sag	Xil_vir	k
11	2.83578e-05	3.66799e-05	7226.33	5524.06	5647.3	Xil_sag	Xil_vir	k
12	3.66799e-05	4.72723e-05	4647.35	3831.29	4116.62	Xil_sag	Xil_vir	k
13	4.72723e-05	6.07543e-05	3387.88	2993.41	3264.71	Xil_sag	Xil_vir	k
14	6.07543e-05	7.79143e-05	2862.21	2670.34	2852.95	Xil_sag	Xil_vir	k
15	7.79143e-05	9.97556e-05	2737.92	2648.73	2731.67	Xil_sag	Xil_vir	k
16	9.97556e-05	0.000127555	2823.46	2785.21	2794.36	Xil_sag	Xil_vir	k
17	0.000127555	0.000162939	2982.85	2967.46	2939.98	Xil_sag	Xil_vir	k
18	0.000162939	0.000207975	3102.21	3102.6	3066.53	Xil_sag	Xil_vir	k
19	0.000207975	0.000265298	3098.31	3124.7	3093.19	Xil_sag	Xil_vir	k
20	0.000265298	0.000338258	2936.53	2997.76	2980.52	Xil_sag	Xil_vir	k
21	0.000338258	0.000431123	2632.56	2721.03	2728.42	Xil_sag	Xil_vir	k
22	0.000431123	0.000549321	2248.02	2346.5	2375.3	Xil_sag	Xil_vir	k
23	0.000549321	0.000699764	1864.22	1954.52	1992.95	Xil_sag	Xil_vir	k
24	0.000699764	0.000891249	1549.31	1608.05	1650.13	Xil_sag	Xil_vir	k
25	0.000891249	0.00113497	1449.55	1336.99	1385.9	Xil_sag	Xil_vir	k
26	0.00113497	0.00144518	2282.05	1159.19	1337.16	Xil_sag	Xil_vir	k
27	0.00144518	0.00184002	2307.03	1933.64	1822.62	Xil_sag	Xil_vir	k
28	0.00184002	0.00234257	503.106	1933.64	1598.59	Xil_sag	Xil_vir	k
29	0.00234257	0.00298223	52.5962	41.1917	229.743	Xil_sag	Xil_vir	k
30	0.00298223	0.00379638	52.5962	41.1917	49.7849	Xil_sag	Xil_vir	k
31	0.00379638	0.0151855	52.5962	41.1917	49.7849	Xil_sag	Xil_vir	k
0	1.48973e-07	5.95892e-07	2.68614	3.05208	3.55062	Xil_vir	Xil_xil	l
1	5.95892e-07	1.35435e-06	129.321	3.05208	4.27559	Xil_vir	Xil_xil	l
2	1.35435e-06	2.31971e-06	1733.55	3.05207	84.8482	Xil_vir	Xil_xil	l
3	2.31971e-06	3.54843e-06	7375.17	37.9263	974.232	Xil_vir	Xil_xil	l
4	3.54843e-06	5.11235e-06	13664.3	869.548	5765.46	Xil_vir	Xil_xil	l
5	5.11235e-06	7.10292e-06	18421.3	4832.89	16752.3	Xil_vir	Xil_xil	l
6	7.10292e-06	9.63652e-06	20463.2	11750.1	28447.4	Xil_vir	Xil_xil	l
7	9.63652e-06	1.28613e-05	19272.7	17023.5	32292.7	Xil_vir	Xil_xil	l
8	1.28613e-05	1.69658e-05	15791.7	17018	27131.1	Xil_vir	Xil_xil	l
9	1.69658e-05	2.219e-05	11595.9	13052.4	18934.4	Xil_vir	Xil_xil	l
10	2.219e-05	2.88395e-05	8006.92	8644.12	12220.7	Xil_vir	Xil_xil	l
11	2.88395e-05	3.73029e-05	5535.18	5567.49	7851.62	Xil_vir	Xil_xil	l
12	3.73029e-05	4.80752e-05	4042.4	3837.65	5287.36	Xil_vir	Xil_xil	l
13	4.80752e-05	6.17863e-05	3220.47	2995.18	3894.63	Xil_vir	Xil_xil	l
14	6.17863e-05	7.92377e-05	2832.11	2677.31	3219.36	Xil_vir	Xil_xil	l
15	7.92377e-05	0.00010145	2729.44	2669.14	2975.99	Xil_vir	Xil_xil	l
16	0.00010145	0.000129722	2806.71	2826.38	2976.59	Xil_vir	Xil_xil	l
17	0.000129722	0.000165707	2961.02	3019.59	3076.38	Xil_vir	Xil_xil	l
18	0.000165707	0.000211508	3086.91	3142.23	3159.32	Xil_vir	Xil_xil	l
19	0.000211508	0.000269804	3103.61	3142.61	3137.8	Xil_vir	Xil_xil	l
20	0.000269804	0.000344004	2975.71	3008.51	2964.78	Xil_vir	Xil_xil	l
21	0.000344004	0.000438446	2707.14	2738.94	2650.56	Xil_vir	Xil_xil	l
22	0.000438446	0.000558652	2341.7	2367.87	2254.12	Xil_vir	Xil_xil	l
23	0.000558652	0.00071165	1955.74	1973.07	1856.64	Xil_vir	Xil_xil	l
24	0.00071165	0.000906388	1616	1622.97	1525.81	Xil_vir	Xil_xil	l
25	0.000906388	0.00115425	1355.85	1345.83	1473.82	Xil_vir	Xil_xil	l
26	0.00115425	0.00146973	1363.02	1152.05	2432.57	Xil_vir	Xil_xil	l
27	0.00146973	0.00187128	1929.46	1865.78	2308.69	Xil_vir	Xil_xil	l
28	0.00187128	0.00238236	1598.89	1865.78	385.318	Xil_vir	Xil_xil	l
29	0.00238236	0.00303288	173.733	37.1347	38.9544	Xil_vir	Xil_xil	l
30	0.00303288	0.00386086	40.1863	37.1347	38.9544	Xil_vir	Xil_xil	l
31	0.00386086	0.0154434	40.1863	37.1347	38.9544	Xil_vir	Xil_xil	l
