# Supplementary material for: Contrasting signatures of genomic divergence during sympatric speciation
Source: Nature. 2020 Oct 28;588(7836):106–11. doi: 10.1038/s41586-020-2845-0 (PMC7759464; doi:10.1038/s41586-020-2845-0)
Supplement: Supplementary file 9 — Source Data Extended Data Fig. 4 [file 41586_2020_2845_MOESM9_ESM.xlsx]

## Sheet: Ext. Data Fig.4a
Lake	Trait	Type	Value
CL Apoyeque	GoldDark	bootstrap	1.74951
CL Apoyeque	Lips	bootstrap	1.28632
CL Apoyeque	Teeth	bootstrap	0.957192
CL Apoyeque	Morpho_PC1	bootstrap	0.162396
CL Apoyeque	Morpho_PC2	bootstrap	0.341513
CL Apoyeque	Morpho_PC3	bootstrap	0.474748
CL Apoyeque	GoldDark	bootstrap	1.51785
CL Apoyeque	Lips	bootstrap	1.33473
CL Apoyeque	Teeth	bootstrap	0.613541
CL Apoyeque	Morpho_PC1	bootstrap	0.414331
CL Apoyeque	Morpho_PC2	bootstrap	1.14434
CL Apoyeque	Morpho_PC3	bootstrap	0.238758
CL Apoyeque	GoldDark	bootstrap	1.63295
CL Apoyeque	Lips	bootstrap	1.15129
CL Apoyeque	Teeth	bootstrap	0.843418
CL Apoyeque	Morpho_PC1	bootstrap	0.559792
CL Apoyeque	Morpho_PC2	bootstrap	0.425606
CL Apoyeque	Morpho_PC3	bootstrap	0.895616
CL Apoyeque	GoldDark	bootstrap	1.38416
CL Apoyeque	Lips	bootstrap	0.759729
CL Apoyeque	Teeth	bootstrap	0.760307
CL Apoyeque	Morpho_PC1	bootstrap	0.234855
CL Apoyeque	Morpho_PC2	bootstrap	1.13522
CL Apoyeque	Morpho_PC3	bootstrap	1.25895
CL Apoyeque	GoldDark	bootstrap	1.04825
CL Apoyeque	Lips	bootstrap	1.49457
CL Apoyeque	Teeth	bootstrap	0.55059
CL Apoyeque	Morpho_PC1	bootstrap	0.88932
CL Apoyeque	Morpho_PC2	bootstrap	1.04525
CL Apoyeque	Morpho_PC3	bootstrap	0.693414
CL Apoyeque	GoldDark	bootstrap	0.540141
CL Apoyeque	Lips	bootstrap	1.34097
CL Apoyeque	Teeth	bootstrap	0.97332
CL Apoyeque	Morpho_PC1	bootstrap	0.720796
CL Apoyeque	Morpho_PC2	bootstrap	1.05514
CL Apoyeque	Morpho_PC3	bootstrap	1.15318
CL Apoyeque	GoldDark	bootstrap	0.858428
CL Apoyeque	Lips	bootstrap	0.478388
CL Apoyeque	Teeth	bootstrap	0.18028
CL Apoyeque	Morpho_PC1	bootstrap	1.08315
CL Apoyeque	Morpho_PC2	bootstrap	0.169703
CL Apoyeque	Morpho_PC3	bootstrap	1.94929
CL Apoyeque	GoldDark	bootstrap	1.68207
CL Apoyeque	Lips	bootstrap	0.90534
CL Apoyeque	Teeth	bootstrap	0.632736
CL Apoyeque	Morpho_PC1	bootstrap	0.569124
CL Apoyeque	Morpho_PC2	bootstrap	0.706712
CL Apoyeque	Morpho_PC3	bootstrap	1.06174
CL Apoyeque	GoldDark	bootstrap	0.832043
CL Apoyeque	Lips	bootstrap	1.64508
CL Apoyeque	Teeth	bootstrap	0.742163
CL Apoyeque	Morpho_PC1	bootstrap	0.541866
CL Apoyeque	Morpho_PC2	bootstrap	0.948488
CL Apoyeque	Morpho_PC3	bootstrap	0.925943
CL Apoyeque	GoldDark	bootstrap	0.661647
CL Apoyeque	Lips	bootstrap	1.38244
CL Apoyeque	Teeth	bootstrap	0.859483
CL Apoyeque	Morpho_PC1	bootstrap	1.22229
CL Apoyeque	Morpho_PC2	bootstrap	1.13776
CL Apoyeque	Morpho_PC3	bootstrap	0.351954
CL Apoyeque	GoldDark	bootstrap	0.825263
CL Apoyeque	Lips	bootstrap	0.988039
CL Apoyeque	Teeth	bootstrap	1.07405
CL Apoyeque	Morpho_PC1	bootstrap	0.42868
CL Apoyeque	Morpho_PC2	bootstrap	0.756517
CL Apoyeque	Morpho_PC3	bootstrap	1.55982
CL Apoyeque	GoldDark	bootstrap	2.05053
CL Apoyeque	Lips	bootstrap	0.87764
CL Apoyeque	Teeth	bootstrap	0.048167
CL Apoyeque	Morpho_PC1	bootstrap	0.720775
CL Apoyeque	Morpho_PC2	bootstrap	0.510622
CL Apoyeque	Morpho_PC3	bootstrap	0.492444
CL Apoyeque	GoldDark	bootstrap	1.0505
CL Apoyeque	Lips	bootstrap	0.999255
CL Apoyeque	Teeth	bootstrap	1.64713
CL Apoyeque	Morpho_PC1	bootstrap	0.81456
CL Apoyeque	Morpho_PC2	bootstrap	0.698695
CL Apoyeque	Morpho_PC3	bootstrap	0.18226
CL Apoyeque	GoldDark	bootstrap	1.53377
CL Apoyeque	Lips	bootstrap	0.678666
CL Apoyeque	Teeth	bootstrap	1.12727
CL Apoyeque	Morpho_PC1	bootstrap	0.376317
CL Apoyeque	Morpho_PC2	bootstrap	0.677051
CL Apoyeque	Morpho_PC3	bootstrap	1.14727
CL Apoyeque	GoldDark	bootstrap	0.818919
CL Apoyeque	Lips	bootstrap	0.853596
CL Apoyeque	Teeth	bootstrap	0.668722
CL Apoyeque	Morpho_PC1	bootstrap	0.942757
CL Apoyeque	Morpho_PC2	bootstrap	1.19885
CL Apoyeque	Morpho_PC3	bootstrap	1.35186
CL Apoyeque	GoldDark	bootstrap	1.19259
CL Apoyeque	Lips	bootstrap	1.4837
CL Apoyeque	Teeth	bootstrap	0.430511
CL Apoyeque	Morpho_PC1	bootstrap	0.39812
CL Apoyeque	Morpho_PC2	bootstrap	0.876696
CL Apoyeque	Morpho_PC3	bootstrap	1.12425
CL Apoyeque	GoldDark	bootstrap	0.986792
CL Apoyeque	Lips	bootstrap	1.58468
CL Apoyeque	Teeth	bootstrap	0.858647
CL Apoyeque	Morpho_PC1	bootstrap	0.508906
CL Apoyeque	Morpho_PC2	bootstrap	1.03198
CL Apoyeque	Morpho_PC3	bootstrap	0.673646
CL Apoyeque	GoldDark	bootstrap	0.633457
CL Apoyeque	Lips	bootstrap	1.29171
CL Apoyeque	Teeth	bootstrap	0.780564
CL Apoyeque	Morpho_PC1	bootstrap	0.613218
CL Apoyeque	Morpho_PC2	bootstrap	1.34013
CL Apoyeque	Morpho_PC3	bootstrap	1.07189
CL Apoyeque	GoldDark	bootstrap	1.49515
CL Apoyeque	Lips	bootstrap	1.1006
CL Apoyeque	Teeth	bootstrap	0.685891
CL Apoyeque	Morpho_PC1	bootstrap	0.548833
CL Apoyeque	Morpho_PC2	bootstrap	1.27845
CL Apoyeque	Morpho_PC3	bootstrap	0.383547
CL Apoyeque	GoldDark	bootstrap	1.31305
CL Apoyeque	Lips	bootstrap	1.04557
CL Apoyeque	Teeth	bootstrap	1.24168
CL Apoyeque	Morpho_PC1	bootstrap	0.836081
CL Apoyeque	Morpho_PC2	bootstrap	0.46413
CL Apoyeque	Morpho_PC3	bootstrap	0.852337
CL Apoyeque	GoldDark	bootstrap	1.51639
CL Apoyeque	Lips	bootstrap	0.994311
CL Apoyeque	Teeth	bootstrap	1.46081
CL Apoyeque	Morpho_PC1	bootstrap	0.433357
CL Apoyeque	Morpho_PC2	bootstrap	0.556461
CL Apoyeque	Morpho_PC3	bootstrap	0.283738
CL Apoyeque	GoldDark	bootstrap	1.19894
CL Apoyeque	Lips	bootstrap	1.7151
CL Apoyeque	Teeth	bootstrap	0.412053
CL Apoyeque	Morpho_PC1	bootstrap	0.350085
CL Apoyeque	Morpho_PC2	bootstrap	1.11826
CL Apoyeque	Morpho_PC3	bootstrap	0.279484
CL Apoyeque	GoldDark	bootstrap	0.707646
CL Apoyeque	Lips	bootstrap	1.46048
CL Apoyeque	Teeth	bootstrap	0.333551
CL Apoyeque	Morpho_PC1	bootstrap	0.810592
CL Apoyeque	Morpho_PC2	bootstrap	1.18224
CL Apoyeque	Morpho_PC3	bootstrap	1.09555
CL Apoyeque	GoldDark	bootstrap	0.832582
CL Apoyeque	Lips	bootstrap	1.68932
CL Apoyeque	Teeth	bootstrap	0.786641
CL Apoyeque	Morpho_PC1	bootstrap	0.635775
CL Apoyeque	Morpho_PC2	bootstrap	1.11494
CL Apoyeque	Morpho_PC3	bootstrap	0.432342
CL Apoyeque	GoldDark	bootstrap	1.92461
CL Apoyeque	Lips	bootstrap	1.35687
CL Apoyeque	Teeth	bootstrap	0.306219
CL Apoyeque	Morpho_PC1	bootstrap	0.11344
CL Apoyeque	Morpho_PC2	bootstrap	0.534491
CL Apoyeque	Morpho_PC3	bootstrap	0.249879
CL Apoyeque	GoldDark	bootstrap	1.59795
CL Apoyeque	Lips	bootstrap	0.984996
CL Apoyeque	Teeth	bootstrap	1.15961
CL Apoyeque	Morpho_PC1	bootstrap	0.804193
CL Apoyeque	Morpho_PC2	bootstrap	0.489532
CL Apoyeque	Morpho_PC3	bootstrap	0.495276
CL Apoyeque	GoldDark	bootstrap	1.01186
CL Apoyeque	Lips	bootstrap	1.35304
CL Apoyeque	Teeth	bootstrap	0.798913
CL Apoyeque	Morpho_PC1	bootstrap	0.791022
CL Apoyeque	Morpho_PC2	bootstrap	0.911952
CL Apoyeque	Morpho_PC3	bootstrap	1.0246
CL Apoyeque	GoldDark	bootstrap	0.148478
CL Apoyeque	Lips	bootstrap	0.97568
CL Apoyeque	Teeth	bootstrap	0.518142
CL Apoyeque	Morpho_PC1	bootstrap	0.371707
CL Apoyeque	Morpho_PC2	bootstrap	0.56767
CL Apoyeque	Morpho_PC3	bootstrap	2.07295
CL Apoyeque	GoldDark	bootstrap	0.524373
CL Apoyeque	Lips	bootstrap	0.478393
CL Apoyeque	Teeth	bootstrap	0.902603
CL Apoyeque	Morpho_PC1	bootstrap	1.90759
CL Apoyeque	Morpho_PC2	bootstrap	0.670651
CL Apoyeque	Morpho_PC3	bootstrap	0.769929
CL Apoyeque	GoldDark	bootstrap	1.74339
CL Apoyeque	Lips	bootstrap	0.316483
CL Apoyeque	Teeth	bootstrap	0.50212
CL Apoyeque	Morpho_PC1	bootstrap	0.841125
CL Apoyeque	Morpho_PC2	bootstrap	0.178115
CL Apoyeque	Morpho_PC3	bootstrap	1.36715
CL Apoyeque	GoldDark	bootstrap	0.289244
CL Apoyeque	Lips	bootstrap	1.54635
CL Apoyeque	Teeth	bootstrap	1.30251
CL Apoyeque	Morpho_PC1	bootstrap	0.978998
CL Apoyeque	Morpho_PC2	bootstrap	0.749123
CL Apoyeque	Morpho_PC3	bootstrap	0.555864
CL Apoyeque	GoldDark	bootstrap	0.998696
CL Apoyeque	Lips	bootstrap	1.50527
CL Apoyeque	Teeth	bootstrap	1.03219
CL Apoyeque	Morpho_PC1	bootstrap	0.161219
CL Apoyeque	Morpho_PC2	bootstrap	0.935603
CL Apoyeque	Morpho_PC3	bootstrap	0.877495
CL Apoyeque	GoldDark	bootstrap	1.54723
CL Apoyeque	Lips	bootstrap	1.44027
CL Apoyeque	Teeth	bootstrap	0.551905
CL Apoyeque	Morpho_PC1	bootstrap	0.381179
CL Apoyeque	Morpho_PC2	bootstrap	1.02318
CL Apoyeque	Morpho_PC3	bootstrap	0.186764
CL Apoyeque	GoldDark	bootstrap	0.655898
CL Apoyeque	Lips	bootstrap	1.34104
CL Apoyeque	Teeth	bootstrap	0.411759
CL Apoyeque	Morpho_PC1	bootstrap	1.78161
CL Apoyeque	Morpho_PC2	bootstrap	0.587517
CL Apoyeque	Morpho_PC3	bootstrap	0.287309
CL Apoyeque	GoldDark	bootstrap	0.98927
CL Apoyeque	Lips	bootstrap	1.02047
CL Apoyeque	Teeth	bootstrap	0.420061
CL Apoyeque	Morpho_PC1	bootstrap	0.73463
CL Apoyeque	Morpho_PC2	bootstrap	0.543795
CL Apoyeque	Morpho_PC3	bootstrap	1.72283
CL Apoyeque	GoldDark	bootstrap	0.739986
CL Apoyeque	Lips	bootstrap	0.46619
CL Apoyeque	Teeth	bootstrap	1.42316
CL Apoyeque	Morpho_PC1	bootstrap	1.68809
CL Apoyeque	Morpho_PC2	bootstrap	0.441616
CL Apoyeque	Morpho_PC3	bootstrap	0.406233
CL Apoyeque	GoldDark	bootstrap	0.773869
CL Apoyeque	Lips	bootstrap	1.23027
CL Apoyeque	Teeth	bootstrap	0.864745
CL Apoyeque	Morpho_PC1	bootstrap	0.562459
CL Apoyeque	Morpho_PC2	bootstrap	1.29778
CL Apoyeque	Morpho_PC3	bootstrap	1.06733
CL Apoyeque	GoldDark	bootstrap	0.995515
CL Apoyeque	Lips	bootstrap	1.61227
CL Apoyeque	Teeth	bootstrap	0.729174
CL Apoyeque	Morpho_PC1	bootstrap	0.606718
CL Apoyeque	Morpho_PC2	bootstrap	1.04177
CL Apoyeque	Morpho_PC3	bootstrap	0.651499
CL Apoyeque	GoldDark	bootstrap	0.778273
CL Apoyeque	Lips	bootstrap	1.50997
CL Apoyeque	Teeth	bootstrap	0.996707
CL Apoyeque	Morpho_PC1	bootstrap	0.413428
CL Apoyeque	Morpho_PC2	bootstrap	1.26578
CL Apoyeque	Morpho_PC3	bootstrap	0.58968
CL Apoyeque	GoldDark	bootstrap	0.424332
CL Apoyeque	Lips	bootstrap	1.77441
CL Apoyeque	Teeth	bootstrap	0.323213
CL Apoyeque	Morpho_PC1	bootstrap	0.898939
CL Apoyeque	Morpho_PC2	bootstrap	0.743584
CL Apoyeque	Morpho_PC3	bootstrap	1.09815
CL Apoyeque	GoldDark	bootstrap	1.32783
CL Apoyeque	Lips	bootstrap	1.34276
CL Apoyeque	Teeth	bootstrap	0.482942
CL Apoyeque	Morpho_PC1	bootstrap	0.748119
CL Apoyeque	Morpho_PC2	bootstrap	0.543314
CL Apoyeque	Morpho_PC3	bootstrap	1.16006
CL Apoyeque	GoldDark	bootstrap	1.0114
CL Apoyeque	Lips	bootstrap	1.10312
CL Apoyeque	Teeth	bootstrap	0.724251
CL Apoyeque	Morpho_PC1	bootstrap	0.814556
CL Apoyeque	Morpho_PC2	bootstrap	1.30422
CL Apoyeque	Morpho_PC3	bootstrap	0.933352
CL Apoyeque	GoldDark	bootstrap	1.49497
CL Apoyeque	Lips	bootstrap	1.1444
CL Apoyeque	Teeth	bootstrap	0.957313
CL Apoyeque	Morpho_PC1	bootstrap	1.07423
CL Apoyeque	Morpho_PC2	bootstrap	0.559185
CL Apoyeque	Morpho_PC3	bootstrap	0.268891
CL Apoyeque	GoldDark	bootstrap	1.26614
CL Apoyeque	Lips	bootstrap	1.41598
CL Apoyeque	Teeth	bootstrap	0.417536
CL Apoyeque	Morpho_PC1	bootstrap	0.479123
CL Apoyeque	Morpho_PC2	bootstrap	1.04379
CL Apoyeque	Morpho_PC3	bootstrap	0.947876
CL Apoyeque	GoldDark	bootstrap	0.698458
CL Apoyeque	Lips	bootstrap	1.56496
CL Apoyeque	Teeth	bootstrap	0.724628
CL Apoyeque	Morpho_PC1	bootstrap	0.286156
CL Apoyeque	Morpho_PC2	bootstrap	1.34148
CL Apoyeque	Morpho_PC3	bootstrap	0.810241
CL Apoyeque	GoldDark	bootstrap	1.07088
CL Apoyeque	Lips	bootstrap	0.833426
CL Apoyeque	Teeth	bootstrap	0.227559
CL Apoyeque	Morpho_PC1	bootstrap	1.07436
CL Apoyeque	Morpho_PC2	bootstrap	0.138997
CL Apoyeque	Morpho_PC3	bootstrap	1.71268
CL Apoyeque	GoldDark	bootstrap	1.41332
CL Apoyeque	Lips	bootstrap	1.17321
CL Apoyeque	Teeth	bootstrap	0.656506
CL Apoyeque	Morpho_PC1	bootstrap	0.243849
CL Apoyeque	Morpho_PC2	bootstrap	0.939061
CL Apoyeque	Morpho_PC3	bootstrap	1.11974
CL Apoyeque	GoldDark	bootstrap	0.795452
CL Apoyeque	Lips	bootstrap	1.57865
CL Apoyeque	Teeth	bootstrap	0.519885
CL Apoyeque	Morpho_PC1	bootstrap	0.31291
CL Apoyeque	Morpho_PC2	bootstrap	1.40942
CL Apoyeque	Morpho_PC3	bootstrap	0.721438
CL Apoyeque	GoldDark	bootstrap	1.46211
CL Apoyeque	Lips	bootstrap	1.40255
CL Apoyeque	Teeth	bootstrap	1.05478
CL Apoyeque	Morpho_PC1	bootstrap	0.66165
CL Apoyeque	Morpho_PC2	bootstrap	0.574466
CL Apoyeque	Morpho_PC3	bootstrap	0.121327
CL Apoyeque	GoldDark	bootstrap	1.12032
CL Apoyeque	Lips	bootstrap	1.46005
CL Apoyeque	Teeth	bootstrap	0.423453
CL Apoyeque	Morpho_PC1	bootstrap	0.283352
CL Apoyeque	Morpho_PC2	bootstrap	1.19253
CL Apoyeque	Morpho_PC3	bootstrap	0.9651
CL Apoyeque	GoldDark	bootstrap	0.650053
CL Apoyeque	Lips	bootstrap	0.42348
CL Apoyeque	Teeth	bootstrap	0.862208
CL Apoyeque	Morpho_PC1	bootstrap	0.438653
CL Apoyeque	Morpho_PC2	bootstrap	0.714396
CL Apoyeque	Morpho_PC3	bootstrap	1.98794
CL Apoyeque	GoldDark	bootstrap	0.446458
CL Apoyeque	Lips	bootstrap	1.11848
CL Apoyeque	Teeth	bootstrap	0.871097
CL Apoyeque	Morpho_PC1	bootstrap	0.631486
CL Apoyeque	Morpho_PC2	bootstrap	0.996493
CL Apoyeque	Morpho_PC3	bootstrap	1.5489
CL Apoyeque	GoldDark	bootstrap	0.498096
CL Apoyeque	Lips	bootstrap	1.35268
CL Apoyeque	Teeth	bootstrap	1.02372
CL Apoyeque	Morpho_PC1	bootstrap	0.726294
CL Apoyeque	Morpho_PC2	bootstrap	1.2937
CL Apoyeque	Morpho_PC3	bootstrap	0.820369
CL Apoyeque	GoldDark	bootstrap	1.8262
CL Apoyeque	Lips	bootstrap	0.788598
CL Apoyeque	Teeth	bootstrap	1.01437
CL Apoyeque	Morpho_PC1	bootstrap	0.405573
CL Apoyeque	Morpho_PC2	bootstrap	0.551185
CL Apoyeque	Morpho_PC3	bootstrap	0.73883
CL Apoyeque	GoldDark	bootstrap	1.46592
CL Apoyeque	Lips	bootstrap	0.319832
CL Apoyeque	Teeth	bootstrap	0.494672
CL Apoyeque	Morpho_PC1	bootstrap	1.12117
CL Apoyeque	Morpho_PC2	bootstrap	0.51163
CL Apoyeque	Morpho_PC3	bootstrap	1.40901
CL Apoyeque	GoldDark	bootstrap	0.985398
CL Apoyeque	Lips	bootstrap	0.918538
CL Apoyeque	Teeth	bootstrap	0.752598
CL Apoyeque	Morpho_PC1	bootstrap	1.09824
CL Apoyeque	Morpho_PC2	bootstrap	0.42445
CL Apoyeque	Morpho_PC3	bootstrap	1.49419
CL Apoyeque	GoldDark	bootstrap	1.77949
CL Apoyeque	Lips	bootstrap	1.10805
CL Apoyeque	Teeth	bootstrap	0.717971
CL Apoyeque	Morpho_PC1	bootstrap	0.256694
CL Apoyeque	Morpho_PC2	bootstrap	0.977369
CL Apoyeque	Morpho_PC3	bootstrap	0.262711
CL Apoyeque	GoldDark	bootstrap	0.973806
CL Apoyeque	Lips	bootstrap	1.30469
CL Apoyeque	Teeth	bootstrap	1.15291
CL Apoyeque	Morpho_PC1	bootstrap	0.834835
CL Apoyeque	Morpho_PC2	bootstrap	0.991284
CL Apoyeque	Morpho_PC3	bootstrap	0.583698
CL Apoyeque	GoldDark	bootstrap	1.52805
CL Apoyeque	Lips	bootstrap	1.21822
CL Apoyeque	Teeth	bootstrap	1.43458
CL Apoyeque	Morpho_PC1	bootstrap	0.0640888
CL Apoyeque	Morpho_PC2	bootstrap	0.334177
CL Apoyeque	Morpho_PC3	bootstrap	0.0849798
CL Apoyeque	GoldDark	bootstrap	1.42563
CL Apoyeque	Lips	bootstrap	1.19764
CL Apoyeque	Teeth	bootstrap	1.2629
CL Apoyeque	Morpho_PC1	bootstrap	0.158571
CL Apoyeque	Morpho_PC2	bootstrap	0.820744
CL Apoyeque	Morpho_PC3	bootstrap	0.489426
CL Apoyeque	GoldDark	bootstrap	1.01469
CL Apoyeque	Lips	bootstrap	1.28345
CL Apoyeque	Teeth	bootstrap	0.305686
CL Apoyeque	Morpho_PC1	bootstrap	0.902053
CL Apoyeque	Morpho_PC2	bootstrap	1.49171
CL Apoyeque	Morpho_PC3	bootstrap	0.436834
CL Apoyeque	GoldDark	bootstrap	1.93766
CL Apoyeque	Lips	bootstrap	0.634974
CL Apoyeque	Teeth	bootstrap	0.868679
CL Apoyeque	Morpho_PC1	bootstrap	0.358708
CL Apoyeque	Morpho_PC2	bootstrap	0.436695
CL Apoyeque	Morpho_PC3	bootstrap	0.876529
CL Apoyeque	GoldDark	bootstrap	0.719376
CL Apoyeque	Lips	bootstrap	1.77121
CL Apoyeque	Teeth	bootstrap	0.648747
CL Apoyeque	Morpho_PC1	bootstrap	0.455077
CL Apoyeque	Morpho_PC2	bootstrap	1.19271
CL Apoyeque	Morpho_PC3	bootstrap	0.54295
CL Apoyeque	GoldDark	bootstrap	1.10614
CL Apoyeque	Lips	bootstrap	0.867144
CL Apoyeque	Teeth	bootstrap	0.518376
CL Apoyeque	Morpho_PC1	bootstrap	1.04387
CL Apoyeque	Morpho_PC2	bootstrap	0.28615
CL Apoyeque	Morpho_PC3	bootstrap	1.60757
CL Apoyeque	GoldDark	bootstrap	1.34618
CL Apoyeque	Lips	bootstrap	1.08896
CL Apoyeque	Teeth	bootstrap	0.647321
CL Apoyeque	Morpho_PC1	bootstrap	0.548019
CL Apoyeque	Morpho_PC2	bootstrap	0.628533
CL Apoyeque	Morpho_PC3	bootstrap	1.37389
CL Apoyeque	GoldDark	bootstrap	0.575131
CL Apoyeque	Lips	bootstrap	1.29218
CL Apoyeque	Teeth	bootstrap	0.16554
CL Apoyeque	Morpho_PC1	bootstrap	0.29018
CL Apoyeque	Morpho_PC2	bootstrap	1.09254
CL Apoyeque	Morpho_PC3	bootstrap	1.64141
CL Apoyeque	GoldDark	bootstrap	0.763049
CL Apoyeque	Lips	bootstrap	1.47763
CL Apoyeque	Teeth	bootstrap	0.866338
CL Apoyeque	Morpho_PC1	bootstrap	0.0780377
CL Apoyeque	Morpho_PC2	bootstrap	1.31166
CL Apoyeque	Morpho_PC3	bootstrap	0.870219
CL Apoyeque	GoldDark	bootstrap	1.03993
CL Apoyeque	Lips	bootstrap	1.33844
CL Apoyeque	Teeth	bootstrap	1.32474
CL Apoyeque	Morpho_PC1	bootstrap	0.107281
CL Apoyeque	Morpho_PC2	bootstrap	0.784292
CL Apoyeque	Morpho_PC3	bootstrap	0.86348
CL Apoyeque	GoldDark	bootstrap	1.25227
CL Apoyeque	Lips	bootstrap	0.861274
CL Apoyeque	Teeth	bootstrap	0.634739
CL Apoyeque	Morpho_PC1	bootstrap	0.045862
CL Apoyeque	Morpho_PC2	bootstrap	1.1185
CL Apoyeque	Morpho_PC3	bootstrap	1.42618
CL Apoyeque	GoldDark	bootstrap	1.21008
CL Apoyeque	Lips	bootstrap	1.43504
CL Apoyeque	Teeth	bootstrap	1.11292
CL Apoyeque	Morpho_PC1	bootstrap	0.812927
CL Apoyeque	Morpho_PC2	bootstrap	0.338221
CL Apoyeque	Morpho_PC3	bootstrap	0.680094
CL Apoyeque	GoldDark	bootstrap	0.489535
CL Apoyeque	Lips	bootstrap	1.35275
CL Apoyeque	Teeth	bootstrap	0.79319
CL Apoyeque	Morpho_PC1	bootstrap	0.707433
CL Apoyeque	Morpho_PC2	bootstrap	1.1131
CL Apoyeque	Morpho_PC3	bootstrap	1.24973
CL Apoyeque	GoldDark	bootstrap	1.12714
CL Apoyeque	Lips	bootstrap	1.55401
CL Apoyeque	Teeth	bootstrap	0.750487
CL Apoyeque	Morpho_PC1	bootstrap	0.685488
CL Apoyeque	Morpho_PC2	bootstrap	1.05997
CL Apoyeque	Morpho_PC3	bootstrap	0.39743
CL Apoyeque	GoldDark	bootstrap	1.09701
CL Apoyeque	Lips	bootstrap	0.790699
CL Apoyeque	Teeth	bootstrap	0.749489
CL Apoyeque	Morpho_PC1	bootstrap	0.15509
CL Apoyeque	Morpho_PC2	bootstrap	0.810925
CL Apoyeque	Morpho_PC3	bootstrap	1.71113
CL Apoyeque	GoldDark	bootstrap	1.13063
CL Apoyeque	Lips	bootstrap	1.45806
CL Apoyeque	Teeth	bootstrap	0.565339
CL Apoyeque	Morpho_PC1	bootstrap	0.206304
CL Apoyeque	Morpho_PC2	bootstrap	1.06134
CL Apoyeque	Morpho_PC3	bootstrap	1.0522
CL Apoyeque	GoldDark	bootstrap	0.474557
CL Apoyeque	Lips	bootstrap	1.41678
CL Apoyeque	Teeth	bootstrap	0.61833
CL Apoyeque	Morpho_PC1	bootstrap	0.945507
CL Apoyeque	Morpho_PC2	bootstrap	1.55236
CL Apoyeque	Morpho_PC3	bootstrap	0.285299
CL Apoyeque	GoldDark	bootstrap	1.577
CL Apoyeque	Lips	bootstrap	0.860871
CL Apoyeque	Teeth	bootstrap	0.990703
CL Apoyeque	Morpho_PC1	bootstrap	1.1621
CL Apoyeque	Morpho_PC2	bootstrap	0.452545
CL Apoyeque	Morpho_PC3	bootstrap	0.484974
CL Apoyeque	GoldDark	bootstrap	1.754
CL Apoyeque	Lips	bootstrap	0.866273
CL Apoyeque	Teeth	bootstrap	0.663543
CL Apoyeque	Morpho_PC1	bootstrap	0.366455
CL Apoyeque	Morpho_PC2	bootstrap	0.651859
CL Apoyeque	Morpho_PC3	bootstrap	1.08331
CL Apoyeque	GoldDark	bootstrap	0.955151
CL Apoyeque	Lips	bootstrap	1.56816
CL Apoyeque	Teeth	bootstrap	0.839515
CL Apoyeque	Morpho_PC1	bootstrap	0.439403
CL Apoyeque	Morpho_PC2	bootstrap	0.940244
CL Apoyeque	Morpho_PC3	bootstrap	0.920124
CL Apoyeque	GoldDark	bootstrap	1.41594
CL Apoyeque	Lips	bootstrap	1.11784
CL Apoyeque	Teeth	bootstrap	0.652596
CL Apoyeque	Morpho_PC1	bootstrap	0.632047
CL Apoyeque	Morpho_PC2	bootstrap	0.858993
CL Apoyeque	Morpho_PC3	bootstrap	1.08734
CL Apoyeque	GoldDark	bootstrap	1.38288
CL Apoyeque	Lips	bootstrap	0.967411
CL Apoyeque	Teeth	bootstrap	1.26755
CL Apoyeque	Morpho_PC1	bootstrap	0.827308
CL Apoyeque	Morpho_PC2	bootstrap	0.863379
CL Apoyeque	Morpho_PC3	bootstrap	0.339431
CL Apoyeque	GoldDark	bootstrap	1.27819
CL Apoyeque	Lips	bootstrap	1.22208
CL Apoyeque	Teeth	bootstrap	1.499
CL Apoyeque	Morpho_PC1	bootstrap	0.447815
CL Apoyeque	Morpho_PC2	bootstrap	0.435136
CL Apoyeque	Morpho_PC3	bootstrap	0.485679
CL Apoyeque	GoldDark	bootstrap	1.15442
CL Apoyeque	Lips	bootstrap	1.30308
CL Apoyeque	Teeth	bootstrap	1.33773
CL Apoyeque	Morpho_PC1	bootstrap	0.383805
CL Apoyeque	Morpho_PC2	bootstrap	0.844068
CL Apoyeque	Morpho_PC3	bootstrap	0.565723
CL Apoyeque	GoldDark	bootstrap	1.67602
CL Apoyeque	Lips	bootstrap	1.48058
CL Apoyeque	Teeth	bootstrap	0.269183
CL Apoyeque	Morpho_PC1	bootstrap	0.801799
CL Apoyeque	Morpho_PC2	bootstrap	0.468541
CL Apoyeque	Morpho_PC3	bootstrap	0.252925
CL Apoyeque	GoldDark	bootstrap	1.75419
CL Apoyeque	Lips	bootstrap	0.777583
CL Apoyeque	Teeth	bootstrap	0.187543
CL Apoyeque	Morpho_PC1	bootstrap	0.152323
CL Apoyeque	Morpho_PC2	bootstrap	1.18131
CL Apoyeque	Morpho_PC3	bootstrap	0.929682
CL Apoyeque	GoldDark	bootstrap	1.60625
CL Apoyeque	Lips	bootstrap	0.725664
CL Apoyeque	Teeth	bootstrap	0.877638
CL Apoyeque	Morpho_PC1	bootstrap	0.231237
CL Apoyeque	Morpho_PC2	bootstrap	0.913082
CL Apoyeque	Morpho_PC3	bootstrap	1.11173
CL Apoyeque	GoldDark	bootstrap	0.802658
CL Apoyeque	Lips	bootstrap	1.69976
CL Apoyeque	Teeth	bootstrap	1.03015
CL Apoyeque	Morpho_PC1	bootstrap	1.15337
CL Apoyeque	Morpho_PC2	bootstrap	0.172346
CL Apoyeque	Morpho_PC3	bootstrap	0.213026
CL Apoyeque	GoldDark	bootstrap	0.749105
CL Apoyeque	Lips	bootstrap	1.62765
CL Apoyeque	Teeth	bootstrap	1.10507
CL Apoyeque	Morpho_PC1	bootstrap	0.493165
CL Apoyeque	Morpho_PC2	bootstrap	0.981366
CL Apoyeque	Morpho_PC3	bootstrap	0.601779
CL Apoyeque	GoldDark	bootstrap	1.52304
CL Apoyeque	Lips	bootstrap	0.547812
CL Apoyeque	Teeth	bootstrap	0.508681
CL Apoyeque	Morpho_PC1	bootstrap	1.13517
CL Apoyeque	Morpho_PC2	bootstrap	0.896455
CL Apoyeque	Morpho_PC3	bootstrap	1.01452
CL Apoyeque	GoldDark	bootstrap	1.09639
CL Apoyeque	Lips	bootstrap	1.24329
CL Apoyeque	Teeth	bootstrap	0.596875
CL Apoyeque	Morpho_PC1	bootstrap	1.4566
CL Apoyeque	Morpho_PC2	bootstrap	0.814363
CL Apoyeque	Morpho_PC3	bootstrap	0.333216
CL Apoyeque	GoldDark	bootstrap	0.917172
CL Apoyeque	Lips	bootstrap	1.59069
CL Apoyeque	Teeth	bootstrap	0.449576
CL Apoyeque	Morpho_PC1	bootstrap	0.807397
CL Apoyeque	Morpho_PC2	bootstrap	1.28952
CL Apoyeque	Morpho_PC3	bootstrap	0.334087
CL Apoyeque	GoldDark	bootstrap	1.446
CL Apoyeque	Lips	bootstrap	0.839956
CL Apoyeque	Teeth	bootstrap	0.86393
CL Apoyeque	Morpho_PC1	bootstrap	0.485699
CL Apoyeque	Morpho_PC2	bootstrap	0.853463
CL Apoyeque	Morpho_PC3	bootstrap	1.22184
CL Apoyeque	GoldDark	bootstrap	1.27395
CL Apoyeque	Lips	bootstrap	1.33727
CL Apoyeque	Teeth	bootstrap	0.931231
CL Apoyeque	Morpho_PC1	bootstrap	1.24224
CL Apoyeque	Morpho_PC2	bootstrap	0.400855
CL Apoyeque	Morpho_PC3	bootstrap	0.133134
CL Apoyeque	GoldDark	bootstrap	1.52035
CL Apoyeque	Lips	bootstrap	1.50129
CL Apoyeque	Teeth	bootstrap	0.577361
CL Apoyeque	Morpho_PC1	bootstrap	0.664614
CL Apoyeque	Morpho_PC2	bootstrap	0.80195
CL Apoyeque	Morpho_PC3	bootstrap	0.128336
CL Apoyeque	GoldDark	bootstrap	1.61703
CL Apoyeque	Lips	bootstrap	0.915405
CL Apoyeque	Teeth	bootstrap	0.325558
CL Apoyeque	Morpho_PC1	bootstrap	0.715214
CL Apoyeque	Morpho_PC2	bootstrap	0.848812
CL Apoyeque	Morpho_PC3	bootstrap	1.09965
CL Apoyeque	GoldDark	bootstrap	1.43133
CL Apoyeque	Lips	bootstrap	0.96918
CL Apoyeque	Teeth	bootstrap	0.994114
CL Apoyeque	Morpho_PC1	bootstrap	0.929185
CL Apoyeque	Morpho_PC2	bootstrap	1.00226
CL Apoyeque	Morpho_PC3	bootstrap	0.394752
CL Apoyeque	GoldDark	bootstrap	1.53439
CL Apoyeque	Lips	bootstrap	1.35909
CL Apoyeque	Teeth	bootstrap	0.280364
CL Apoyeque	Morpho_PC1	bootstrap	0.697478
CL Apoyeque	Morpho_PC2	bootstrap	1.07918
CL Apoyeque	Morpho_PC3	bootstrap	0.262293
CL Apoyeque	GoldDark	bootstrap	0.894226
CL Apoyeque	Lips	bootstrap	1.30668
CL Apoyeque	Teeth	bootstrap	0.850646
CL Apoyeque	Morpho_PC1	bootstrap	0.649386
CL Apoyeque	Morpho_PC2	bootstrap	1.05073
CL Apoyeque	Morpho_PC3	bootstrap	1.11517
CL Apoyeque	GoldDark	bootstrap	0.81092
CL Apoyeque	Lips	bootstrap	1.54808
CL Apoyeque	Teeth	bootstrap	0.667689
CL Apoyeque	Morpho_PC1	bootstrap	0.695051
CL Apoyeque	Morpho_PC2	bootstrap	1.07393
CL Apoyeque	Morpho_PC3	bootstrap	0.929319
CL Apoyeque	GoldDark	bootstrap	1.19634
CL Apoyeque	Lips	bootstrap	1.30985
CL Apoyeque	Teeth	bootstrap	0.630027
CL Apoyeque	Morpho_PC1	bootstrap	0.676766
CL Apoyeque	Morpho_PC2	bootstrap	0.648289
CL Apoyeque	Morpho_PC3	bootstrap	1.25612
CL Apoyeque	GoldDark	bootstrap	0.935929
CL Apoyeque	Lips	bootstrap	1.5891
CL Apoyeque	Teeth	bootstrap	0.426223
CL Apoyeque	Morpho_PC1	bootstrap	0.527094
CL Apoyeque	Morpho_PC2	bootstrap	0.625967
CL Apoyeque	Morpho_PC3	bootstrap	1.32192
CL Apoyeque	GoldDark	bootstrap	0.464319
CL Apoyeque	Lips	bootstrap	1.58707
CL Apoyeque	Teeth	bootstrap	0.381882
CL Apoyeque	Morpho_PC1	bootstrap	0.890396
CL Apoyeque	Morpho_PC2	bootstrap	1.38813
CL Apoyeque	Morpho_PC3	bootstrap	0.632514
CL Apoyeque	GoldDark	bootstrap	0.92669
CL Apoyeque	Lips	bootstrap	0.65496
CL Apoyeque	Teeth	bootstrap	1.42687
CL Apoyeque	Morpho_PC1	bootstrap	1.39494
CL Apoyeque	Morpho_PC2	bootstrap	0.451789
CL Apoyeque	Morpho_PC3	bootstrap	0.725514
CL Apoyeque	GoldDark	bootstrap	1.46499
CL Apoyeque	Lips	bootstrap	1.55897
CL Apoyeque	Teeth	bootstrap	0.430282
CL Apoyeque	Morpho_PC1	bootstrap	0.810807
CL Apoyeque	Morpho_PC2	bootstrap	0.648735
CL Apoyeque	Morpho_PC3	bootstrap	0.400021
CL Apoyeque	GoldDark	bootstrap	0.362108
CL Apoyeque	Lips	bootstrap	0.958852
CL Apoyeque	Teeth	bootstrap	0.845791
CL Apoyeque	Morpho_PC1	bootstrap	0.324155
CL Apoyeque	Morpho_PC2	bootstrap	1.02241
CL Apoyeque	Morpho_PC3	bootstrap	1.75605
CL Apoyeque	GoldDark	bootstrap	1.15917
CL Apoyeque	Lips	bootstrap	1.03937
CL Apoyeque	Teeth	bootstrap	0.708961
CL Apoyeque	Morpho_PC1	bootstrap	0.610809
CL Apoyeque	Morpho_PC2	bootstrap	0.784298
CL Apoyeque	Morpho_PC3	bootstrap	1.44402
CL Apoyeque	GoldDark	bootstrap	0.32761
CL Apoyeque	Lips	bootstrap	1.23118
CL Apoyeque	Teeth	bootstrap	0.604176
CL Apoyeque	Morpho_PC1	bootstrap	0.5709
CL Apoyeque	Morpho_PC2	bootstrap	1.19232
CL Apoyeque	Morpho_PC3	bootstrap	1.50475
CL Apoyeque	GoldDark	bootstrap	0.461347
CL Apoyeque	Lips	bootstrap	1.42532
CL Apoyeque	Teeth	bootstrap	0.797583
CL Apoyeque	Morpho_PC1	bootstrap	0.481182
CL Apoyeque	Morpho_PC2	bootstrap	1.29434
CL Apoyeque	Morpho_PC3	bootstrap	1.1012
CL Apoyeque	GoldDark	bootstrap	1.73992
CL Apoyeque	Lips	bootstrap	0.736588
CL Apoyeque	Teeth	bootstrap	0.531846
CL Apoyeque	Morpho_PC1	bootstrap	0.138796
CL Apoyeque	Morpho_PC2	bootstrap	0.573067
CL Apoyeque	Morpho_PC3	bootstrap	1.34149
CL Apoyeque	GoldDark	bootstrap	1.15831
CL Apoyeque	Lips	bootstrap	1.40451
CL Apoyeque	Teeth	bootstrap	0.454254
CL Apoyeque	Morpho_PC1	bootstrap	0.566387
CL Apoyeque	Morpho_PC2	bootstrap	1.03185
CL Apoyeque	Morpho_PC3	bootstrap	1.04585
CL Apoyeque	GoldDark	bootstrap	1.11025
CL Apoyeque	Lips	bootstrap	1.87104
CL Apoyeque	Teeth	bootstrap	0.423696
CL Apoyeque	Morpho_PC1	bootstrap	0.368421
CL Apoyeque	Morpho_PC2	bootstrap	0.739632
CL Apoyeque	Morpho_PC3	bootstrap	0.635817
CL Apoyeque	GoldDark	bootstrap	1.68045
CL Apoyeque	Lips	bootstrap	1.45942
CL Apoyeque	Teeth	bootstrap	0.340121
CL Apoyeque	Morpho_PC1	bootstrap	0.645541
CL Apoyeque	Morpho_PC2	bootstrap	0.655684
CL Apoyeque	Morpho_PC3	bootstrap	0.289557
CL Apoyeque	GoldDark	bootstrap	0.765423
CL Apoyeque	Lips	bootstrap	1.25601
CL Apoyeque	Teeth	bootstrap	1.31866
CL Apoyeque	Morpho_PC1	bootstrap	0.692721
CL Apoyeque	Morpho_PC2	bootstrap	0.985324
CL Apoyeque	Morpho_PC3	bootstrap	0.804345
CL Apoyeque	GoldDark	bootstrap	0.216336
CL Apoyeque	Lips	bootstrap	1.51233
CL Apoyeque	Teeth	bootstrap	1.16138
CL Apoyeque	Morpho_PC1	bootstrap	0.486156
CL Apoyeque	Morpho_PC2	bootstrap	1.11104
CL Apoyeque	Morpho_PC3	bootstrap	0.92005
CL Apoyeque	GoldDark	bootstrap	1.47657
CL Apoyeque	Lips	bootstrap	1.23026
CL Apoyeque	Teeth	bootstrap	1.1024
CL Apoyeque	Morpho_PC1	bootstrap	0.743362
CL Apoyeque	Morpho_PC2	bootstrap	0.590412
CL Apoyeque	Morpho_PC3	bootstrap	0.435591
CL Apoyeque	GoldDark	bootstrap	1.83863
CL Apoyeque	Lips	bootstrap	0.991357
CL Apoyeque	Teeth	bootstrap	0.653981
CL Apoyeque	Morpho_PC1	bootstrap	0.63036
CL Apoyeque	Morpho_PC2	bootstrap	0.896866
CL Apoyeque	Morpho_PC3	bootstrap	0.0850829
CL Apoyeque	GoldDark	bootstrap	1.18354
CL Apoyeque	Lips	bootstrap	1.17662
CL Apoyeque	Teeth	bootstrap	0.444443
CL Apoyeque	Morpho_PC1	bootstrap	1.28643
CL Apoyeque	Morpho_PC2	bootstrap	0.95831
CL Apoyeque	Morpho_PC3	bootstrap	0.66634
CL Apoyeque	GoldDark	bootstrap	1.32502
CL Apoyeque	Lips	bootstrap	1.27601
CL Apoyeque	Teeth	bootstrap	0.998371
CL Apoyeque	Morpho_PC1	bootstrap	0.77697
CL Apoyeque	Morpho_PC2	bootstrap	0.893522
CL Apoyeque	Morpho_PC3	bootstrap	0.466174
CL Apoyeque	GoldDark	bootstrap	0.538499
CL Apoyeque	Lips	bootstrap	1.4716
CL Apoyeque	Teeth	bootstrap	0.718418
CL Apoyeque	Morpho_PC1	bootstrap	0.68439
CL Apoyeque	Morpho_PC2	bootstrap	1.09014
CL Apoyeque	Morpho_PC3	bootstrap	1.17111
CL Apoyeque	GoldDark	bootstrap	1.1335
CL Apoyeque	Lips	bootstrap	0.370747
CL Apoyeque	Teeth	bootstrap	0.278943
CL Apoyeque	Morpho_PC1	bootstrap	1.24656
CL Apoyeque	Morpho_PC2	bootstrap	1.378
CL Apoyeque	Morpho_PC3	bootstrap	1.02329
CL Apoyeque	GoldDark	bootstrap	1.82129
CL Apoyeque	Lips	bootstrap	1.23216
CL Apoyeque	Teeth	bootstrap	0.58817
CL Apoyeque	Morpho_PC1	bootstrap	0.248611
CL Apoyeque	Morpho_PC2	bootstrap	0.516695
CL Apoyeque	Morpho_PC3	bootstrap	0.699984
CL Apoyeque	GoldDark	bootstrap	0.815755
CL Apoyeque	Lips	bootstrap	1.28097
CL Apoyeque	Teeth	bootstrap	0.738993
CL Apoyeque	Morpho_PC1	bootstrap	1.06288
CL Apoyeque	Morpho_PC2	bootstrap	1.16249
CL Apoyeque	Morpho_PC3	bootstrap	0.816371
CL Apoyeque	GoldDark	bootstrap	0.459388
CL Apoyeque	Lips	bootstrap	1.04931
CL Apoyeque	Teeth	bootstrap	0.946392
CL Apoyeque	Morpho_PC1	bootstrap	0.509175
CL Apoyeque	Morpho_PC2	bootstrap	1.11671
CL Apoyeque	Morpho_PC3	bootstrap	1.51193
CL Apoyeque	GoldDark	bootstrap	1.4715
CL Apoyeque	Lips	bootstrap	1.34137
CL Apoyeque	Teeth	bootstrap	0.614817
CL Apoyeque	Morpho_PC1	bootstrap	0.741295
CL Apoyeque	Morpho_PC2	bootstrap	0.499659
CL Apoyeque	Morpho_PC3	bootstrap	0.926412
CL Apoyeque	GoldDark	bootstrap	0.676028
CL Apoyeque	Lips	bootstrap	1.62421
CL Apoyeque	Teeth	bootstrap	1.08326
CL Apoyeque	Morpho_PC1	bootstrap	0.383232
CL Apoyeque	Morpho_PC2	bootstrap	1.05255
CL Apoyeque	Morpho_PC3	bootstrap	0.690465
CL Apoyeque	GoldDark	bootstrap	1.23039
CL Apoyeque	Lips	bootstrap	1.20806
CL Apoyeque	Teeth	bootstrap	1.54007
CL Apoyeque	Morpho_PC1	bootstrap	0.608363
CL Apoyeque	Morpho_PC2	bootstrap	0.474359
CL Apoyeque	Morpho_PC3	bootstrap	0.244513
CL Apoyeque	GoldDark	bootstrap	0.581086
CL Apoyeque	Lips	bootstrap	0.60358
CL Apoyeque	Teeth	bootstrap	0.696765
CL Apoyeque	Morpho_PC1	bootstrap	0.15512
CL Apoyeque	Morpho_PC2	bootstrap	0.664236
CL Apoyeque	Morpho_PC3	bootstrap	2.08501
CL Apoyeque	GoldDark	bootstrap	0.147157
CL Apoyeque	Lips	bootstrap	1.08204
CL Apoyeque	Teeth	bootstrap	1.77945
CL Apoyeque	Morpho_PC1	bootstrap	0.643944
CL Apoyeque	Morpho_PC2	bootstrap	0.624836
CL Apoyeque	Morpho_PC3	bootstrap	0.914333
CL Apoyeque	GoldDark	bootstrap	1.75262
CL Apoyeque	Lips	bootstrap	1.12794
CL Apoyeque	Teeth	bootstrap	0.743451
CL Apoyeque	Morpho_PC1	bootstrap	0.274015
CL Apoyeque	Morpho_PC2	bootstrap	0.611391
CL Apoyeque	Morpho_PC3	bootstrap	0.808993
CL Apoyeque	GoldDark	bootstrap	1.01029
CL Apoyeque	Lips	bootstrap	0.866635
CL Apoyeque	Teeth	bootstrap	0.305905
CL Apoyeque	Morpho_PC1	bootstrap	0.527708
CL Apoyeque	Morpho_PC2	bootstrap	0.36481
CL Apoyeque	Morpho_PC3	bootstrap	1.92954
CL Apoyeque	GoldDark	bootstrap	1.55264
CL Apoyeque	Lips	bootstrap	0.753983
CL Apoyeque	Teeth	bootstrap	1.64712
CL Apoyeque	Morpho_PC1	bootstrap	0.200919
CL Apoyeque	Morpho_PC2	bootstrap	0.298621
CL Apoyeque	Morpho_PC3	bootstrap	0.422215
CL Apoyeque	GoldDark	bootstrap	1.64421
CL Apoyeque	Lips	bootstrap	0.586836
CL Apoyeque	Teeth	bootstrap	1.40717
CL Apoyeque	Morpho_PC1	bootstrap	0.606537
CL Apoyeque	Morpho_PC2	bootstrap	0.420472
CL Apoyeque	Morpho_PC3	bootstrap	0.653749
CL Apoyeque	GoldDark	bootstrap	0.535333
CL Apoyeque	Lips	bootstrap	1.80572
CL Apoyeque	Teeth	bootstrap	0.968762
CL Apoyeque	Morpho_PC1	bootstrap	0.102771
CL Apoyeque	Morpho_PC2	bootstrap	1.14276
CL Apoyeque	Morpho_PC3	bootstrap	0.444797
CL Apoyeque	GoldDark	bootstrap	0.848867
CL Apoyeque	Lips	bootstrap	1.57465
CL Apoyeque	Teeth	bootstrap	0.972288
CL Apoyeque	Morpho_PC1	bootstrap	0.397053
CL Apoyeque	Morpho_PC2	bootstrap	1.17868
CL Apoyeque	Morpho_PC3	bootstrap	0.55462
CL Apoyeque	GoldDark	bootstrap	1.18894
CL Apoyeque	Lips	bootstrap	0.937962
CL Apoyeque	Teeth	bootstrap	0.763264
CL Apoyeque	Morpho_PC1	bootstrap	0.679167
CL Apoyeque	Morpho_PC2	bootstrap	1.02592
CL Apoyeque	Morpho_PC3	bootstrap	1.26898
CL Apoyeque	GoldDark	bootstrap	1.37149
CL Apoyeque	Lips	bootstrap	1.6663
CL Apoyeque	Teeth	bootstrap	0.376249
CL Apoyeque	Morpho_PC1	bootstrap	0.903211
CL Apoyeque	Morpho_PC2	bootstrap	0.381007
CL Apoyeque	Morpho_PC3	bootstrap	0.489823
CL Apoyeque	GoldDark	bootstrap	1.73717
CL Apoyeque	Lips	bootstrap	1.30909
CL Apoyeque	Teeth	bootstrap	0.468617
CL Apoyeque	Morpho_PC1	bootstrap	0.757001
CL Apoyeque	Morpho_PC2	bootstrap	0.508191
CL Apoyeque	Morpho_PC3	bootstrap	0.466516
CL Apoyeque	GoldDark	bootstrap	1.00815
CL Apoyeque	Lips	bootstrap	1.34401
CL Apoyeque	Teeth	bootstrap	0.875805
CL Apoyeque	Morpho_PC1	bootstrap	0.996595
CL Apoyeque	Morpho_PC2	bootstrap	1.09617
CL Apoyeque	Morpho_PC3	bootstrap	0.464185
CL Apoyeque	GoldDark	bootstrap	1.29308
CL Apoyeque	Lips	bootstrap	0.599144
CL Apoyeque	Teeth	bootstrap	0.0439869
CL Apoyeque	Morpho_PC1	bootstrap	0.459628
CL Apoyeque	Morpho_PC2	bootstrap	0.4375
CL Apoyeque	Morpho_PC3	bootstrap	1.88796
CL Apoyeque	GoldDark	bootstrap	1.79721
CL Apoyeque	Lips	bootstrap	0.951229
CL Apoyeque	Teeth	bootstrap	0.849386
CL Apoyeque	Morpho_PC1	bootstrap	0.798335
CL Apoyeque	Morpho_PC2	bootstrap	0.554029
CL Apoyeque	Morpho_PC3	bootstrap	0.446615
CL Apoyeque	GoldDark	bootstrap	0.515819
CL Apoyeque	Lips	bootstrap	1.01637
CL Apoyeque	Teeth	bootstrap	0.238626
CL Apoyeque	Morpho_PC1	bootstrap	0.268393
CL Apoyeque	Morpho_PC2	bootstrap	1.21815
CL Apoyeque	Morpho_PC3	bootstrap	1.75729
CL Apoyeque	GoldDark	bootstrap	0.495711
CL Apoyeque	Lips	bootstrap	1.50779
CL Apoyeque	Teeth	bootstrap	1.59899
CL Apoyeque	Morpho_PC1	bootstrap	0.216683
CL Apoyeque	Morpho_PC2	bootstrap	0.722422
CL Apoyeque	Morpho_PC3	bootstrap	0.596015
CL Apoyeque	GoldDark	bootstrap	0.945065
CL Apoyeque	Lips	bootstrap	0.60118
CL Apoyeque	Teeth	bootstrap	0.725642
CL Apoyeque	Morpho_PC1	bootstrap	0.526702
CL Apoyeque	Morpho_PC2	bootstrap	0.851722
CL Apoyeque	Morpho_PC3	bootstrap	1.79333
CL Apoyeque	GoldDark	bootstrap	1.15673
CL Apoyeque	Lips	bootstrap	1.07562
CL Apoyeque	Teeth	bootstrap	0.717736
CL Apoyeque	Morpho_PC1	bootstrap	1.44468
CL Apoyeque	Morpho_PC2	bootstrap	0.795095
CL Apoyeque	Morpho_PC3	bootstrap	0.520187
CL Apoyeque	GoldDark	bootstrap	1.31458
CL Apoyeque	Lips	bootstrap	0.768666
CL Apoyeque	Teeth	bootstrap	0.629802
CL Apoyeque	Morpho_PC1	bootstrap	0.153955
CL Apoyeque	Morpho_PC2	bootstrap	1.02648
CL Apoyeque	Morpho_PC3	bootstrap	1.4856
CL Apoyeque	GoldDark	bootstrap	0.778701
CL Apoyeque	Lips	bootstrap	0.918863
CL Apoyeque	Teeth	bootstrap	1.44547
CL Apoyeque	Morpho_PC1	bootstrap	0.896875
CL Apoyeque	Morpho_PC2	bootstrap	0.951025
CL Apoyeque	Morpho_PC3	bootstrap	0.866664
CL Apoyeque	GoldDark	bootstrap	1.47029
CL Apoyeque	Lips	bootstrap	0.662128
CL Apoyeque	Teeth	bootstrap	0.723811
CL Apoyeque	Morpho_PC1	bootstrap	0.538285
CL Apoyeque	Morpho_PC2	bootstrap	0.434115
CL Apoyeque	Morpho_PC3	bootstrap	1.54846
CL Apoyeque	GoldDark	bootstrap	1.84683
CL Apoyeque	Lips	bootstrap	1.25245
CL Apoyeque	Teeth	bootstrap	0.753328
CL Apoyeque	Morpho_PC1	bootstrap	0.354834
CL Apoyeque	Morpho_PC2	bootstrap	0.551523
CL Apoyeque	Morpho_PC3	bootstrap	0.151679
CL Apoyeque	GoldDark	bootstrap	0.875091
CL Apoyeque	Lips	bootstrap	1.77547
CL Apoyeque	Teeth	bootstrap	0.657767
CL Apoyeque	Morpho_PC1	bootstrap	0.468744
CL Apoyeque	Morpho_PC2	bootstrap	1.13601
CL Apoyeque	Morpho_PC3	bootstrap	0.372849
CL Apoyeque	GoldDark	bootstrap	1.23653
CL Apoyeque	Lips	bootstrap	0.917296
CL Apoyeque	Teeth	bootstrap	0.884917
CL Apoyeque	Morpho_PC1	bootstrap	0.354342
CL Apoyeque	Morpho_PC2	bootstrap	1.04831
CL Apoyeque	Morpho_PC3	bootstrap	1.27357
CL Apoyeque	GoldDark	bootstrap	0.422387
CL Apoyeque	Lips	bootstrap	0.829691
CL Apoyeque	Teeth	bootstrap	0.607753
CL Apoyeque	Morpho_PC1	bootstrap	1.07393
CL Apoyeque	Morpho_PC2	bootstrap	0.532592
CL Apoyeque	Morpho_PC3	bootstrap	1.82397
CL Apoyeque	GoldDark	bootstrap	1.62871
CL Apoyeque	Lips	bootstrap	0.683627
CL Apoyeque	Teeth	bootstrap	0.712227
CL Apoyeque	Morpho_PC1	bootstrap	0.179465
CL Apoyeque	Morpho_PC2	bootstrap	0.431455
CL Apoyeque	Morpho_PC3	bootstrap	1.46776
CL Apoyeque	GoldDark	bootstrap	0.750778
CL Apoyeque	Lips	bootstrap	1.28341
CL Apoyeque	Teeth	bootstrap	0.329244
CL Apoyeque	Morpho_PC1	bootstrap	0.645534
CL Apoyeque	Morpho_PC2	bootstrap	1.60051
CL Apoyeque	Morpho_PC3	bootstrap	0.838113
CL Apoyeque	GoldDark	bootstrap	0.450903
CL Apoyeque	Lips	bootstrap	0.691583
CL Apoyeque	Teeth	bootstrap	1.537
CL Apoyeque	Morpho_PC1	bootstrap	0.787463
CL Apoyeque	Morpho_PC2	bootstrap	0.959409
CL Apoyeque	Morpho_PC3	bootstrap	1.18973
CL Apoyeque	GoldDark	bootstrap	0.683561
CL Apoyeque	Lips	bootstrap	1.18663
CL Apoyeque	Teeth	bootstrap	0.697454
CL Apoyeque	Morpho_PC1	bootstrap	1.23288
CL Apoyeque	Morpho_PC2	bootstrap	1.29382
CL Apoyeque	Morpho_PC3	bootstrap	0.666505
CL Apoyeque	GoldDark	bootstrap	0.53065
CL Apoyeque	Lips	bootstrap	0.850643
CL Apoyeque	Teeth	bootstrap	1.06694
CL Apoyeque	Morpho_PC1	bootstrap	0.171286
CL Apoyeque	Morpho_PC2	bootstrap	0.873663
CL Apoyeque	Morpho_PC3	bootstrap	1.75038
CL Apoyeque	GoldDark	bootstrap	1.26799
CL Apoyeque	Lips	bootstrap	1.50666
CL Apoyeque	Teeth	bootstrap	0.221977
CL Apoyeque	Morpho_PC1	bootstrap	0.566467
CL Apoyeque	Morpho_PC2	bootstrap	1.18117
CL Apoyeque	Morpho_PC3	bootstrap	0.597366
CL Apoyeque	GoldDark	bootstrap	1.01608
CL Apoyeque	Lips	bootstrap	1.60272
CL Apoyeque	Teeth	bootstrap	0.517259
CL Apoyeque	Morpho_PC1	bootstrap	0.556349
CL Apoyeque	Morpho_PC2	bootstrap	1.23596
CL Apoyeque	Morpho_PC3	bootstrap	0.542411
CL Apoyeque	GoldDark	bootstrap	1.66518
CL Apoyeque	Lips	bootstrap	0.318858
CL Apoyeque	Teeth	bootstrap	0.472082
CL Apoyeque	Morpho_PC1	bootstrap	0.490658
CL Apoyeque	Morpho_PC2	bootstrap	0.225136
CL Apoyeque	Morpho_PC3	bootstrap	1.61592
CL Apoyeque	GoldDark	bootstrap	1.04786
CL Apoyeque	Lips	bootstrap	0.936542
CL Apoyeque	Teeth	bootstrap	0.886333
CL Apoyeque	Morpho_PC1	bootstrap	0.272378
CL Apoyeque	Morpho_PC2	bootstrap	0.768347
CL Apoyeque	Morpho_PC3	bootstrap	1.6046
CL Apoyeque	GoldDark	bootstrap	0.962589
CL Apoyeque	Lips	bootstrap	1.30918
CL Apoyeque	Teeth	bootstrap	1.20785
CL Apoyeque	Morpho_PC1	bootstrap	0.0547654
CL Apoyeque	Morpho_PC2	bootstrap	0.426198
CL Apoyeque	Morpho_PC3	bootstrap	1.30993
CL Apoyeque	GoldDark	bootstrap	1.04462
CL Apoyeque	Lips	bootstrap	1.68071
CL Apoyeque	Teeth	bootstrap	0.244666
CL Apoyeque	Morpho_PC1	bootstrap	0.42057
CL Apoyeque	Morpho_PC2	bootstrap	1.10438
CL Apoyeque	Morpho_PC3	bootstrap	0.792201
CL Apoyeque	GoldDark	bootstrap	1.77365
CL Apoyeque	Lips	bootstrap	0.609492
CL Apoyeque	Teeth	bootstrap	0.4138
CL Apoyeque	Morpho_PC1	bootstrap	0.569004
CL Apoyeque	Morpho_PC2	bootstrap	0.989157
CL Apoyeque	Morpho_PC3	bootstrap	1.00462
CL Apoyeque	GoldDark	bootstrap	0.223442
CL Apoyeque	Lips	bootstrap	1.61332
CL Apoyeque	Teeth	bootstrap	0.542577
CL Apoyeque	Morpho_PC1	bootstrap	0.203557
CL Apoyeque	Morpho_PC2	bootstrap	0.916749
CL Apoyeque	Morpho_PC3	bootstrap	1.47343
CL Apoyeque	GoldDark	bootstrap	1.29472
CL Apoyeque	Lips	bootstrap	1.26822
CL Apoyeque	Teeth	bootstrap	0.270442
CL Apoyeque	Morpho_PC1	bootstrap	0.820381
CL Apoyeque	Morpho_PC2	bootstrap	1.11059
CL Apoyeque	Morpho_PC3	bootstrap	0.857762
CL Apoyeque	GoldDark	bootstrap	1.47196
CL Apoyeque	Lips	bootstrap	0.912512
CL Apoyeque	Teeth	bootstrap	0.348238
CL Apoyeque	Morpho_PC1	bootstrap	0.703662
CL Apoyeque	Morpho_PC2	bootstrap	0.896845
CL Apoyeque	Morpho_PC3	bootstrap	1.25694
CL Apoyeque	GoldDark	bootstrap	1.7128
CL Apoyeque	Lips	bootstrap	1.2126
CL Apoyeque	Teeth	bootstrap	0.571244
CL Apoyeque	Morpho_PC1	bootstrap	0.731731
CL Apoyeque	Morpho_PC2	bootstrap	0.573124
CL Apoyeque	Morpho_PC3	bootstrap	0.636936
CL Apoyeque	GoldDark	bootstrap	1.89461
CL Apoyeque	Lips	bootstrap	0.85237
CL Apoyeque	Teeth	bootstrap	0.930033
CL Apoyeque	Morpho_PC1	bootstrap	0.205381
CL Apoyeque	Morpho_PC2	bootstrap	0.713147
CL Apoyeque	Morpho_PC3	bootstrap	0.517881
CL Apoyeque	GoldDark	bootstrap	0.861108
CL Apoyeque	Lips	bootstrap	1.55252
CL Apoyeque	Teeth	bootstrap	0.824062
CL Apoyeque	Morpho_PC1	bootstrap	0.451522
CL Apoyeque	Morpho_PC2	bootstrap	1.05383
CL Apoyeque	Morpho_PC3	bootstrap	0.924491
CL Apoyeque	GoldDark	bootstrap	0.502261
CL Apoyeque	Lips	bootstrap	1.60733
CL Apoyeque	Teeth	bootstrap	0.949459
CL Apoyeque	Morpho_PC1	bootstrap	0.471079
CL Apoyeque	Morpho_PC2	bootstrap	1.27307
CL Apoyeque	Morpho_PC3	bootstrap	0.648183
CL Apoyeque	GoldDark	bootstrap	1.63599
CL Apoyeque	Lips	bootstrap	0.654545
CL Apoyeque	Teeth	bootstrap	0.731757
CL Apoyeque	Morpho_PC1	bootstrap	0.52999
CL Apoyeque	Morpho_PC2	bootstrap	0.830403
CL Apoyeque	Morpho_PC3	bootstrap	1.17863
CL Apoyeque	GoldDark	bootstrap	1.4535
CL Apoyeque	Lips	bootstrap	1.30487
CL Apoyeque	Teeth	bootstrap	0.681307
CL Apoyeque	Morpho_PC1	bootstrap	0.568066
CL Apoyeque	Morpho_PC2	bootstrap	1.01721
CL Apoyeque	Morpho_PC3	bootstrap	0.602516
CL Apoyeque	GoldDark	bootstrap	1.01931
CL Apoyeque	Lips	bootstrap	1.04091
CL Apoyeque	Teeth	bootstrap	0.783897
CL Apoyeque	Morpho_PC1	bootstrap	0.325391
CL Apoyeque	Morpho_PC2	bootstrap	0.621178
CL Apoyeque	Morpho_PC3	bootstrap	1.66471
CL Apoyeque	GoldDark	bootstrap	0.809618
CL Apoyeque	Lips	bootstrap	1.13222
CL Apoyeque	Teeth	bootstrap	0.601754
CL Apoyeque	Morpho_PC1	bootstrap	0.646654
CL Apoyeque	Morpho_PC2	bootstrap	1.3921
CL Apoyeque	Morpho_PC3	bootstrap	1.15948
CL Apoyeque	GoldDark	bootstrap	0.618575
CL Apoyeque	Lips	bootstrap	1.02097
CL Apoyeque	Teeth	bootstrap	0.637444
CL Apoyeque	Morpho_PC1	bootstrap	0.634261
CL Apoyeque	Morpho_PC2	bootstrap	0.701779
CL Apoyeque	Morpho_PC3	bootstrap	1.80938
CL Apoyeque	GoldDark	bootstrap	0.993882
CL Apoyeque	Lips	bootstrap	1.70145
CL Apoyeque	Teeth	bootstrap	0.169991
CL Apoyeque	Morpho_PC1	bootstrap	0.305311
CL Apoyeque	Morpho_PC2	bootstrap	1.35973
CL Apoyeque	Morpho_PC3	bootstrap	0.382471
CL Apoyeque	GoldDark	bootstrap	1.40761
CL Apoyeque	Lips	bootstrap	1.394
CL Apoyeque	Teeth	bootstrap	0.348644
CL Apoyeque	Morpho_PC1	bootstrap	0.597189
CL Apoyeque	Morpho_PC2	bootstrap	0.521731
CL Apoyeque	Morpho_PC3	bootstrap	1.15108
CL Apoyeque	GoldDark	bootstrap	0.789764
CL Apoyeque	Lips	bootstrap	1.2511
CL Apoyeque	Teeth	bootstrap	1.00595
CL Apoyeque	Morpho_PC1	bootstrap	0.766929
CL Apoyeque	Morpho_PC2	bootstrap	1.38394
CL Apoyeque	Morpho_PC3	bootstrap	0.543719
CL Apoyeque	GoldDark	bootstrap	1.8845
CL Apoyeque	Lips	bootstrap	1.20492
CL Apoyeque	Teeth	bootstrap	0.436191
CL Apoyeque	Morpho_PC1	bootstrap	0.465161
CL Apoyeque	Morpho_PC2	bootstrap	0.490213
CL Apoyeque	Morpho_PC3	bootstrap	0.591513
CL Apoyeque	GoldDark	bootstrap	1.46606
CL Apoyeque	Lips	bootstrap	1.32081
CL Apoyeque	Teeth	bootstrap	0.730464
CL Apoyeque	Morpho_PC1	bootstrap	0.67045
CL Apoyeque	Morpho_PC2	bootstrap	0.870392
CL Apoyeque	Morpho_PC3	bootstrap	0.604526
CL Apoyeque	GoldDark	bootstrap	0.448766
CL Apoyeque	Lips	bootstrap	1.49744
CL Apoyeque	Teeth	bootstrap	1.58535
CL Apoyeque	Morpho_PC1	bootstrap	0.728583
CL Apoyeque	Morpho_PC2	bootstrap	0.624627
CL Apoyeque	Morpho_PC3	bootstrap	0.349208
CL Apoyeque	GoldDark	bootstrap	0.789524
CL Apoyeque	Lips	bootstrap	1.4946
CL Apoyeque	Teeth	bootstrap	1.30221
CL Apoyeque	Morpho_PC1	bootstrap	0.394426
CL Apoyeque	Morpho_PC2	bootstrap	0.884834
CL Apoyeque	Morpho_PC3	bootstrap	0.713139
CL Apoyeque	GoldDark	bootstrap	0.581196
CL Apoyeque	Lips	bootstrap	1.31134
CL Apoyeque	Teeth	bootstrap	0.627518
CL Apoyeque	Morpho_PC1	bootstrap	1.1715
CL Apoyeque	Morpho_PC2	bootstrap	0.816838
CL Apoyeque	Morpho_PC3	bootstrap	1.22849
CL Apoyeque	GoldDark	bootstrap	1.31794
CL Apoyeque	Lips	bootstrap	1.37655
CL Apoyeque	Teeth	bootstrap	0.696738
CL Apoyeque	Morpho_PC1	bootstrap	0.762737
CL Apoyeque	Morpho_PC2	bootstrap	1.01207
CL Apoyeque	Morpho_PC3	bootstrap	0.525987
CL Apoyeque	GoldDark	bootstrap	1.26899
CL Apoyeque	Lips	bootstrap	1.35711
CL Apoyeque	Teeth	bootstrap	0.324262
CL Apoyeque	Morpho_PC1	bootstrap	0.91786
CL Apoyeque	Morpho_PC2	bootstrap	1.18917
CL Apoyeque	Morpho_PC3	bootstrap	0.431485
CL Apoyeque	GoldDark	bootstrap	0.286872
CL Apoyeque	Lips	bootstrap	1.25822
CL Apoyeque	Teeth	bootstrap	0.72254
CL Apoyeque	Morpho_PC1	bootstrap	0.607678
CL Apoyeque	Morpho_PC2	bootstrap	1.24282
CL Apoyeque	Morpho_PC3	bootstrap	1.37792
CL Apoyeque	GoldDark	bootstrap	1.20246
CL Apoyeque	Lips	bootstrap	1.02625
CL Apoyeque	Teeth	bootstrap	1.73357
CL Apoyeque	Morpho_PC1	bootstrap	0.149123
CL Apoyeque	Morpho_PC2	bootstrap	0.611962
CL Apoyeque	Morpho_PC3	bootstrap	0.31449
CL Apoyeque	GoldDark	bootstrap	0.588233
CL Apoyeque	Lips	bootstrap	1.13629
CL Apoyeque	Teeth	bootstrap	1.26238
CL Apoyeque	Morpho_PC1	bootstrap	0.839503
CL Apoyeque	Morpho_PC2	bootstrap	0.945003
CL Apoyeque	Morpho_PC3	bootstrap	1.08232
CL Apoyeque	GoldDark	bootstrap	0.965787
CL Apoyeque	Lips	bootstrap	0.846455
CL Apoyeque	Teeth	bootstrap	0.130801
CL Apoyeque	Morpho_PC1	bootstrap	0.509705
CL Apoyeque	Morpho_PC2	bootstrap	0.728881
CL Apoyeque	Morpho_PC3	bootstrap	1.88218
CL Apoyeque	GoldDark	bootstrap	0.876957
CL Apoyeque	Lips	bootstrap	1.7472
CL Apoyeque	Teeth	bootstrap	0.384248
CL Apoyeque	Morpho_PC1	bootstrap	0.494526
CL Apoyeque	Morpho_PC2	bootstrap	0.835452
CL Apoyeque	Morpho_PC3	bootstrap	1.04311
CL Apoyeque	GoldDark	bootstrap	0.913114
CL Apoyeque	Lips	bootstrap	1.15275
CL Apoyeque	Teeth	bootstrap	1.44166
CL Apoyeque	Morpho_PC1	bootstrap	0.047508
CL Apoyeque	Morpho_PC2	bootstrap	0.859295
CL Apoyeque	Morpho_PC3	bootstrap	1.00914
CL Apoyeque	GoldDark	bootstrap	1.78452
CL Apoyeque	Lips	bootstrap	1.17897
CL Apoyeque	Teeth	bootstrap	0.416918
CL Apoyeque	Morpho_PC1	bootstrap	0.660627
CL Apoyeque	Morpho_PC2	bootstrap	0.590219
CL Apoyeque	Morpho_PC3	bootstrap	0.683317
CL Apoyeque	GoldDark	bootstrap	1.36957
CL Apoyeque	Lips	bootstrap	1.29639
CL Apoyeque	Teeth	bootstrap	0.313764
CL Apoyeque	Morpho_PC1	bootstrap	0.710169
CL Apoyeque	Morpho_PC2	bootstrap	0.786501
CL Apoyeque	Morpho_PC3	bootstrap	1.10557
CL Apoyeque	GoldDark	bootstrap	0.77074
CL Apoyeque	Lips	bootstrap	1.28127
CL Apoyeque	Teeth	bootstrap	1.25746
CL Apoyeque	Morpho_PC1	bootstrap	0.825053
CL Apoyeque	Morpho_PC2	bootstrap	1.02777
CL Apoyeque	Morpho_PC3	bootstrap	0.667897
CL Apoyeque	GoldDark	bootstrap	1.6091
CL Apoyeque	Lips	bootstrap	0.939387
CL Apoyeque	Teeth	bootstrap	0.459309
CL Apoyeque	Morpho_PC1	bootstrap	1.00297
CL Apoyeque	Morpho_PC2	bootstrap	0.571934
CL Apoyeque	Morpho_PC3	bootstrap	0.992141
CL Apoyeque	GoldDark	bootstrap	0.790143
CL Apoyeque	Lips	bootstrap	1.18279
CL Apoyeque	Teeth	bootstrap	0.88745
CL Apoyeque	Morpho_PC1	bootstrap	1.14932
CL Apoyeque	Morpho_PC2	bootstrap	1.08894
CL Apoyeque	Morpho_PC3	bootstrap	0.826063
CL Apoyeque	GoldDark	bootstrap	1.38478
CL Apoyeque	Lips	bootstrap	1.03131
CL Apoyeque	Teeth	bootstrap	0.480357
CL Apoyeque	Morpho_PC1	bootstrap	0.89436
CL Apoyeque	Morpho_PC2	bootstrap	0.81751
CL Apoyeque	Morpho_PC3	bootstrap	1.14885
CL Apoyeque	GoldDark	bootstrap	NA
CL Apoyeque	Lips	bootstrap	NA
CL Apoyeque	Teeth	bootstrap	NA
CL Apoyeque	Morpho_PC1	bootstrap	NA
CL Apoyeque	Morpho_PC2	bootstrap	NA
CL Apoyeque	Morpho_PC3	bootstrap	NA
CL Apoyeque	GoldDark	bootstrap	1.52649
CL Apoyeque	Lips	bootstrap	0.347787
CL Apoyeque	Teeth	bootstrap	0.0738737
CL Apoyeque	Morpho_PC1	bootstrap	0.982544
CL Apoyeque	Morpho_PC2	bootstrap	0.489892
CL Apoyeque	Morpho_PC3	bootstrap	1.52906
CL Apoyeque	GoldDark	bootstrap	0.940265
CL Apoyeque	Lips	bootstrap	1.15668
CL Apoyeque	Teeth	bootstrap	0.884926
CL Apoyeque	Morpho_PC1	bootstrap	0.871845
CL Apoyeque	Morpho_PC2	bootstrap	1.12086
CL Apoyeque	Morpho_PC3	bootstrap	0.989164
CL Apoyeque	GoldDark	bootstrap	0.752588
CL Apoyeque	Lips	bootstrap	1.24588
CL Apoyeque	Teeth	bootstrap	0.684834
CL Apoyeque	Morpho_PC1	bootstrap	1.41344
CL Apoyeque	Morpho_PC2	bootstrap	0.367846
CL Apoyeque	Morpho_PC3	bootstrap	1.13105
CL Apoyeque	GoldDark	bootstrap	0.973072
CL Apoyeque	Lips	bootstrap	1.34094
CL Apoyeque	Teeth	bootstrap	0.50523
CL Apoyeque	Morpho_PC1	bootstrap	0.641831
CL Apoyeque	Morpho_PC2	bootstrap	1.35437
CL Apoyeque	Morpho_PC3	bootstrap	0.868043
CL Apoyeque	GoldDark	bootstrap	0.470274
CL Apoyeque	Lips	bootstrap	1.16474
CL Apoyeque	Teeth	bootstrap	0.578406
CL Apoyeque	Morpho_PC1	bootstrap	1.42433
CL Apoyeque	Morpho_PC2	bootstrap	1.31105
CL Apoyeque	Morpho_PC3	bootstrap	0.583177
CL Apoyeque	GoldDark	bootstrap	0.836205
CL Apoyeque	Lips	bootstrap	1.3354
CL Apoyeque	Teeth	bootstrap	0.670506
CL Apoyeque	Morpho_PC1	bootstrap	0.729176
CL Apoyeque	Morpho_PC2	bootstrap	1.04559
CL Apoyeque	Morpho_PC3	bootstrap	1.20122
CL Apoyeque	GoldDark	bootstrap	0.715971
CL Apoyeque	Lips	bootstrap	1.36641
CL Apoyeque	Teeth	bootstrap	0.811063
CL Apoyeque	Morpho_PC1	bootstrap	1.21392
CL Apoyeque	Morpho_PC2	bootstrap	1.04208
CL Apoyeque	Morpho_PC3	bootstrap	0.634791
CL Apoyeque	GoldDark	bootstrap	1.48392
CL Apoyeque	Lips	bootstrap	0.59066
CL Apoyeque	Teeth	bootstrap	0.429378
CL Apoyeque	Morpho_PC1	bootstrap	0.281924
CL Apoyeque	Morpho_PC2	bootstrap	0.921578
CL Apoyeque	Morpho_PC3	bootstrap	1.52838
CL Apoyeque	GoldDark	bootstrap	1.32546
CL Apoyeque	Lips	bootstrap	1.18884
CL Apoyeque	Teeth	bootstrap	0.436102
CL Apoyeque	Morpho_PC1	bootstrap	1.00231
CL Apoyeque	Morpho_PC2	bootstrap	0.78575
CL Apoyeque	Morpho_PC3	bootstrap	1.00878
CL Apoyeque	GoldDark	bootstrap	1.34328
CL Apoyeque	Lips	bootstrap	1.20518
CL Apoyeque	Teeth	bootstrap	0.63
CL Apoyeque	Morpho_PC1	bootstrap	1.14561
CL Apoyeque	Morpho_PC2	bootstrap	0.900393
CL Apoyeque	Morpho_PC3	bootstrap	0.472346
CL Apoyeque	GoldDark	bootstrap	1.15886
CL Apoyeque	Lips	bootstrap	1.19399
CL Apoyeque	Teeth	bootstrap	0.601809
CL Apoyeque	Morpho_PC1	bootstrap	0.476608
CL Apoyeque	Morpho_PC2	bootstrap	0.974943
CL Apoyeque	Morpho_PC3	bootstrap	1.30061
CL Apoyeque	GoldDark	bootstrap	1.05025
CL Apoyeque	Lips	bootstrap	1.3733
CL Apoyeque	Teeth	bootstrap	0.546615
CL Apoyeque	Morpho_PC1	bootstrap	0.363012
CL Apoyeque	Morpho_PC2	bootstrap	1.34936
CL Apoyeque	Morpho_PC3	bootstrap	0.871592
CL Apoyeque	GoldDark	bootstrap	1.71605
CL Apoyeque	Lips	bootstrap	0.886841
CL Apoyeque	Teeth	bootstrap	0.745303
CL Apoyeque	Morpho_PC1	bootstrap	0.342987
CL Apoyeque	Morpho_PC2	bootstrap	0.826914
CL Apoyeque	Morpho_PC3	bootstrap	0.954879
CL Apoyeque	GoldDark	bootstrap	1.42186
CL Apoyeque	Lips	bootstrap	1.13012
CL Apoyeque	Teeth	bootstrap	1.29351
CL Apoyeque	Morpho_PC1	bootstrap	0.611343
CL Apoyeque	Morpho_PC2	bootstrap	0.776061
CL Apoyeque	Morpho_PC3	bootstrap	0.227943
CL Apoyeque	GoldDark	bootstrap	0.960279
CL Apoyeque	Lips	bootstrap	1.56231
CL Apoyeque	Teeth	bootstrap	0.897268
CL Apoyeque	Morpho_PC1	bootstrap	0.272903
CL Apoyeque	Morpho_PC2	bootstrap	1.05123
CL Apoyeque	Morpho_PC3	bootstrap	0.807718
CL Apoyeque	GoldDark	bootstrap	0.793373
CL Apoyeque	Lips	bootstrap	1.13821
CL Apoyeque	Teeth	bootstrap	0.365513
CL Apoyeque	Morpho_PC1	bootstrap	1.30229
CL Apoyeque	Morpho_PC2	bootstrap	1.0916
CL Apoyeque	Morpho_PC3	bootstrap	1.0266
CL Apoyeque	GoldDark	bootstrap	0.522993
CL Apoyeque	Lips	bootstrap	0.795657
CL Apoyeque	Teeth	bootstrap	0.351177
CL Apoyeque	Morpho_PC1	bootstrap	1.01239
CL Apoyeque	Morpho_PC2	bootstrap	0.808391
CL Apoyeque	Morpho_PC3	bootstrap	1.81429
CL Apoyeque	GoldDark	bootstrap	0.895625
CL Apoyeque	Lips	bootstrap	1.2011
CL Apoyeque	Teeth	bootstrap	0.65333
CL Apoyeque	Morpho_PC1	bootstrap	0.266164
CL Apoyeque	Morpho_PC2	bootstrap	1.26809
CL Apoyeque	Morpho_PC3	bootstrap	1.28432
CL Apoyeque	GoldDark	bootstrap	1.11328
CL Apoyeque	Lips	bootstrap	1.25457
CL Apoyeque	Teeth	bootstrap	0.988355
CL Apoyeque	Morpho_PC1	bootstrap	0.78291
CL Apoyeque	Morpho_PC2	bootstrap	1.06521
CL Apoyeque	Morpho_PC3	bootstrap	0.679866
CL Apoyeque	GoldDark	bootstrap	0.842541
CL Apoyeque	Lips	bootstrap	1.53293
CL Apoyeque	Teeth	bootstrap	0.643121
CL Apoyeque	Morpho_PC1	bootstrap	0.790151
CL Apoyeque	Morpho_PC2	bootstrap	1.33429
CL Apoyeque	Morpho_PC3	bootstrap	0.349253
CL Apoyeque	GoldDark	bootstrap	1.80583
CL Apoyeque	Lips	bootstrap	1.03352
CL Apoyeque	Teeth	bootstrap	1.04641
CL Apoyeque	Morpho_PC1	bootstrap	0.388207
CL Apoyeque	Morpho_PC2	bootstrap	0.597911
CL Apoyeque	Morpho_PC3	bootstrap	0.2601
CL Apoyeque	GoldDark	bootstrap	0.752547
CL Apoyeque	Lips	bootstrap	0.695209
CL Apoyeque	Teeth	bootstrap	1.43589
CL Apoyeque	Morpho_PC1	bootstrap	0.18294
CL Apoyeque	Morpho_PC2	bootstrap	0.519065
CL Apoyeque	Morpho_PC3	bootstrap	1.60801
CL Apoyeque	GoldDark	bootstrap	0.971397
CL Apoyeque	Lips	bootstrap	1.0888
CL Apoyeque	Teeth	bootstrap	0.679622
CL Apoyeque	Morpho_PC1	bootstrap	1.44976
CL Apoyeque	Morpho_PC2	bootstrap	0.10412
CL Apoyeque	Morpho_PC3	bootstrap	1.13858
CL Apoyeque	GoldDark	bootstrap	1.53207
CL Apoyeque	Lips	bootstrap	1.0151
CL Apoyeque	Teeth	bootstrap	1.0522
CL Apoyeque	Morpho_PC1	bootstrap	0.860591
CL Apoyeque	Morpho_PC2	bootstrap	0.715732
CL Apoyeque	Morpho_PC3	bootstrap	0.512181
CL Apoyeque	GoldDark	bootstrap	1.55296
CL Apoyeque	Lips	bootstrap	0.762977
CL Apoyeque	Teeth	bootstrap	1.37088
CL Apoyeque	Morpho_PC1	bootstrap	1.03366
CL Apoyeque	Morpho_PC2	bootstrap	0.186351
CL Apoyeque	Morpho_PC3	bootstrap	0.153953
CL Apoyeque	GoldDark	bootstrap	1.22213
CL Apoyeque	Lips	bootstrap	1.02336
CL Apoyeque	Teeth	bootstrap	0.0777007
CL Apoyeque	Morpho_PC1	bootstrap	1.12549
CL Apoyeque	Morpho_PC2	bootstrap	0.863489
CL Apoyeque	Morpho_PC3	bootstrap	1.20031
CL Apoyeque	GoldDark	bootstrap	1.24568
CL Apoyeque	Lips	bootstrap	1.24989
CL Apoyeque	Teeth	bootstrap	0.547833
CL Apoyeque	Morpho_PC1	bootstrap	0.493485
CL Apoyeque	Morpho_PC2	bootstrap	0.85593
CL Apoyeque	Morpho_PC3	bootstrap	1.26878
CL Apoyeque	GoldDark	bootstrap	1.55367
CL Apoyeque	Lips	bootstrap	0.653306
CL Apoyeque	Teeth	bootstrap	0.446762
CL Apoyeque	Morpho_PC1	bootstrap	0.122074
CL Apoyeque	Morpho_PC2	bootstrap	0.691758
CL Apoyeque	Morpho_PC3	bootstrap	1.57044
CL Apoyeque	GoldDark	bootstrap	1.6291
CL Apoyeque	Lips	bootstrap	0.986823
CL Apoyeque	Teeth	bootstrap	0.554697
CL Apoyeque	Morpho_PC1	bootstrap	1.20844
CL Apoyeque	Morpho_PC2	bootstrap	0.700695
CL Apoyeque	Morpho_PC3	bootstrap	0.336489
CL Apoyeque	GoldDark	bootstrap	1.45181
CL Apoyeque	Lips	bootstrap	1.06384
CL Apoyeque	Teeth	bootstrap	0.437584
CL Apoyeque	Morpho_PC1	bootstrap	0.585868
CL Apoyeque	Morpho_PC2	bootstrap	1.11183
CL Apoyeque	Morpho_PC3	bootstrap	0.994786
CL Apoyeque	GoldDark	bootstrap	2.10384
CL Apoyeque	Lips	bootstrap	0.452559
CL Apoyeque	Teeth	bootstrap	0.529284
CL Apoyeque	Morpho_PC1	bootstrap	0.789388
CL Apoyeque	Morpho_PC2	bootstrap	0.331528
CL Apoyeque	Morpho_PC3	bootstrap	0.596533
CL Apoyeque	GoldDark	bootstrap	0.491051
CL Apoyeque	Lips	bootstrap	1.56819
CL Apoyeque	Teeth	bootstrap	1.1623
CL Apoyeque	Morpho_PC1	bootstrap	0.770537
CL Apoyeque	Morpho_PC2	bootstrap	0.808598
CL Apoyeque	Morpho_PC3	bootstrap	0.837344
CL Apoyeque	GoldDark	bootstrap	0.795131
CL Apoyeque	Lips	bootstrap	1.86289
CL Apoyeque	Teeth	bootstrap	0.250519
CL Apoyeque	Morpho_PC1	bootstrap	0.438039
CL Apoyeque	Morpho_PC2	bootstrap	1.18515
CL Apoyeque	Morpho_PC3	bootstrap	0.48803
CL Apoyeque	GoldDark	bootstrap	0.613741
CL Apoyeque	Lips	bootstrap	1.43117
CL Apoyeque	Teeth	bootstrap	0.926125
CL Apoyeque	Morpho_PC1	bootstrap	0.823517
CL Apoyeque	Morpho_PC2	bootstrap	1.3647
CL Apoyeque	Morpho_PC3	bootstrap	0.420442
CL Apoyeque	GoldDark	bootstrap	0.772635
CL Apoyeque	Lips	bootstrap	1.66246
CL Apoyeque	Teeth	bootstrap	0.75827
CL Apoyeque	Morpho_PC1	bootstrap	0.301209
CL Apoyeque	Morpho_PC2	bootstrap	1.21381
CL Apoyeque	Morpho_PC3	bootstrap	0.707268
CL Apoyeque	GoldDark	bootstrap	1.38926
CL Apoyeque	Lips	bootstrap	0.764459
CL Apoyeque	Teeth	bootstrap	1.7227
CL Apoyeque	Morpho_PC1	bootstrap	0.487515
CL Apoyeque	Morpho_PC2	bootstrap	0.498248
CL Apoyeque	Morpho_PC3	bootstrap	0.178758
CL Apoyeque	GoldDark	bootstrap	1.37681
CL Apoyeque	Lips	bootstrap	1.54821
CL Apoyeque	Teeth	bootstrap	0.530211
CL Apoyeque	Morpho_PC1	bootstrap	0.372295
CL Apoyeque	Morpho_PC2	bootstrap	0.929152
CL Apoyeque	Morpho_PC3	bootstrap	0.651445
CL Apoyeque	GoldDark	bootstrap	2.19061
CL Apoyeque	Lips	bootstrap	0.442189
CL Apoyeque	Teeth	bootstrap	0.792513
CL Apoyeque	Morpho_PC1	bootstrap	0.362611
CL Apoyeque	Morpho_PC2	bootstrap	0.335877
CL Apoyeque	Morpho_PC3	bootstrap	0.365131
CL Apoyeque	GoldDark	bootstrap	0.88082
CL Apoyeque	Lips	bootstrap	1.63779
CL Apoyeque	Teeth	bootstrap	0.479462
CL Apoyeque	Morpho_PC1	bootstrap	0.300456
CL Apoyeque	Morpho_PC2	bootstrap	1.23527
CL Apoyeque	Morpho_PC3	bootstrap	0.834111
CL Apoyeque	GoldDark	bootstrap	1.14059
CL Apoyeque	Lips	bootstrap	1.8203
CL Apoyeque	Teeth	bootstrap	0.0687257
CL Apoyeque	Morpho_PC1	bootstrap	0.648736
CL Apoyeque	Morpho_PC2	bootstrap	0.667952
CL Apoyeque	Morpho_PC3	bootstrap	0.716823
CL Apoyeque	GoldDark	bootstrap	0.743149
CL Apoyeque	Lips	bootstrap	0.852673
CL Apoyeque	Teeth	bootstrap	0.847293
CL Apoyeque	Morpho_PC1	bootstrap	0.542562
CL Apoyeque	Morpho_PC2	bootstrap	0.653173
CL Apoyeque	Morpho_PC3	bootstrap	1.81156
CL Apoyeque	GoldDark	bootstrap	1.89368
CL Apoyeque	Lips	bootstrap	1.19753
CL Apoyeque	Teeth	bootstrap	0.601019
CL Apoyeque	Morpho_PC1	bootstrap	0.195049
CL Apoyeque	Morpho_PC2	bootstrap	0.612442
CL Apoyeque	Morpho_PC3	bootstrap	0.453362
CL Apoyeque	GoldDark	bootstrap	1.20515
CL Apoyeque	Lips	bootstrap	1.15677
CL Apoyeque	Teeth	bootstrap	1.33835
CL Apoyeque	Morpho_PC1	bootstrap	0.423359
CL Apoyeque	Morpho_PC2	bootstrap	0.94664
CL Apoyeque	Morpho_PC3	bootstrap	0.585613
CL Apoyeque	GoldDark	bootstrap	1.24468
CL Apoyeque	Lips	bootstrap	1.56018
CL Apoyeque	Teeth	bootstrap	0.420952
CL Apoyeque	Morpho_PC1	bootstrap	0.413472
CL Apoyeque	Morpho_PC2	bootstrap	1.01688
CL Apoyeque	Morpho_PC3	bootstrap	0.796495
CL Apoyeque	GoldDark	bootstrap	0.0987532
CL Apoyeque	Lips	bootstrap	1.32751
CL Apoyeque	Teeth	bootstrap	0.68436
CL Apoyeque	Morpho_PC1	bootstrap	0.725151
CL Apoyeque	Morpho_PC2	bootstrap	1.09636
CL Apoyeque	Morpho_PC3	bootstrap	1.4254
CL Apoyeque	GoldDark	bootstrap	0.576885
CL Apoyeque	Lips	bootstrap	1.47616
CL Apoyeque	Teeth	bootstrap	0.706589
CL Apoyeque	Morpho_PC1	bootstrap	1.24944
CL Apoyeque	Morpho_PC2	bootstrap	0.977981
CL Apoyeque	Morpho_PC3	bootstrap	0.686542
CL Apoyeque	GoldDark	bootstrap	0.377552
CL Apoyeque	Lips	bootstrap	1.14183
CL Apoyeque	Teeth	bootstrap	0.466313
CL Apoyeque	Morpho_PC1	bootstrap	1.04851
CL Apoyeque	Morpho_PC2	bootstrap	1.01169
CL Apoyeque	Morpho_PC3	bootstrap	1.48774
CL Apoyeque	GoldDark	bootstrap	1.95269
CL Apoyeque	Lips	bootstrap	0.636767
CL Apoyeque	Teeth	bootstrap	1.2152
CL Apoyeque	Morpho_PC1	bootstrap	0.52043
CL Apoyeque	Morpho_PC2	bootstrap	0.173252
CL Apoyeque	Morpho_PC3	bootstrap	0.0628364
CL Apoyeque	GoldDark	bootstrap	1.91114
CL Apoyeque	Lips	bootstrap	0.682727
CL Apoyeque	Teeth	bootstrap	0.608364
CL Apoyeque	Morpho_PC1	bootstrap	0.321442
CL Apoyeque	Morpho_PC2	bootstrap	0.641918
CL Apoyeque	Morpho_PC3	bootstrap	0.997962
CL Apoyeque	GoldDark	bootstrap	0.67537
CL Apoyeque	Lips	bootstrap	1.32119
CL Apoyeque	Teeth	bootstrap	0.369753
CL Apoyeque	Morpho_PC1	bootstrap	1.03777
CL Apoyeque	Morpho_PC2	bootstrap	0.694845
CL Apoyeque	Morpho_PC3	bootstrap	1.44977
CL Apoyeque	GoldDark	bootstrap	0.675333
CL Apoyeque	Lips	bootstrap	1.27198
CL Apoyeque	Teeth	bootstrap	0.347926
CL Apoyeque	Morpho_PC1	bootstrap	1.66255
CL Apoyeque	Morpho_PC2	bootstrap	0.753373
CL Apoyeque	Morpho_PC3	bootstrap	0.687965
CL Apoyeque	GoldDark	bootstrap	0.442032
CL Apoyeque	Lips	bootstrap	1.36697
CL Apoyeque	Teeth	bootstrap	1.24106
CL Apoyeque	Morpho_PC1	bootstrap	0.610473
CL Apoyeque	Morpho_PC2	bootstrap	0.902684
CL Apoyeque	Morpho_PC3	bootstrap	1.0992
CL Apoyeque	GoldDark	bootstrap	1.05052
CL Apoyeque	Lips	bootstrap	1.34014
CL Apoyeque	Teeth	bootstrap	1.18705
CL Apoyeque	Morpho_PC1	bootstrap	0.507791
CL Apoyeque	Morpho_PC2	bootstrap	1.05864
CL Apoyeque	Morpho_PC3	bootstrap	0.559258
CL Apoyeque	GoldDark	bootstrap	1.21858
CL Apoyeque	Lips	bootstrap	1.25291
CL Apoyeque	Teeth	bootstrap	0.32717
CL Apoyeque	Morpho_PC1	bootstrap	0.676516
CL Apoyeque	Morpho_PC2	bootstrap	1.19733
CL Apoyeque	Morpho_PC3	bootstrap	0.973121
CL Apoyeque	GoldDark	bootstrap	0.60156
CL Apoyeque	Lips	bootstrap	1.41985
CL Apoyeque	Teeth	bootstrap	0.718389
CL Apoyeque	Morpho_PC1	bootstrap	0.664454
CL Apoyeque	Morpho_PC2	bootstrap	1.36601
CL Apoyeque	Morpho_PC3	bootstrap	0.893643
CL Apoyeque	GoldDark	bootstrap	0.825951
CL Apoyeque	Lips	bootstrap	1.6861
CL Apoyeque	Teeth	bootstrap	0.231782
CL Apoyeque	Morpho_PC1	bootstrap	0.811434
CL Apoyeque	Morpho_PC2	bootstrap	1.30641
CL Apoyeque	Morpho_PC3	bootstrap	0.236628
CL Apoyeque	GoldDark	bootstrap	1.03319
CL Apoyeque	Lips	bootstrap	1.03098
CL Apoyeque	Teeth	bootstrap	0.676362
CL Apoyeque	Morpho_PC1	bootstrap	0.644409
CL Apoyeque	Morpho_PC2	bootstrap	1.09439
CL Apoyeque	Morpho_PC3	bootstrap	1.34134
CL Apoyeque	GoldDark	bootstrap	1.21316
CL Apoyeque	Lips	bootstrap	1.44997
CL Apoyeque	Teeth	bootstrap	0.584689
CL Apoyeque	Morpho_PC1	bootstrap	0.667331
CL Apoyeque	Morpho_PC2	bootstrap	1.064
CL Apoyeque	Morpho_PC3	bootstrap	0.711714
CL Apoyeque	GoldDark	bootstrap	0.573054
CL Apoyeque	Lips	bootstrap	1.74693
CL Apoyeque	Teeth	bootstrap	0.360515
CL Apoyeque	Morpho_PC1	bootstrap	0.489877
CL Apoyeque	Morpho_PC2	bootstrap	1.39917
CL Apoyeque	Morpho_PC3	bootstrap	0.540553
CL Apoyeque	GoldDark	bootstrap	0.560654
CL Apoyeque	Lips	bootstrap	1.13423
CL Apoyeque	Teeth	bootstrap	0.617268
CL Apoyeque	Morpho_PC1	bootstrap	0.953658
CL Apoyeque	Morpho_PC2	bootstrap	1.16476
CL Apoyeque	Morpho_PC3	bootstrap	1.32365
CL Apoyeque	GoldDark	bootstrap	2.0905
CL Apoyeque	Lips	bootstrap	1.00917
CL Apoyeque	Teeth	bootstrap	0.125613
CL Apoyeque	Morpho_PC1	bootstrap	0.696674
CL Apoyeque	Morpho_PC2	bootstrap	0.167862
CL Apoyeque	Morpho_PC3	bootstrap	0.286487
CL Apoyeque	GoldDark	bootstrap	1.12287
CL Apoyeque	Lips	bootstrap	1.61974
CL Apoyeque	Teeth	bootstrap	0.470053
CL Apoyeque	Morpho_PC1	bootstrap	0.658645
CL Apoyeque	Morpho_PC2	bootstrap	1.13994
CL Apoyeque	Morpho_PC3	bootstrap	0.401716
CL Apoyeque	GoldDark	bootstrap	1.44476
CL Apoyeque	Lips	bootstrap	1.21959
CL Apoyeque	Teeth	bootstrap	1.00531
CL Apoyeque	Morpho_PC1	bootstrap	0.778977
CL Apoyeque	Morpho_PC2	bootstrap	0.747859
CL Apoyeque	Morpho_PC3	bootstrap	0.498542
CL Apoyeque	GoldDark	bootstrap	1.90661
CL Apoyeque	Lips	bootstrap	0.871248
CL Apoyeque	Teeth	bootstrap	1.04625
CL Apoyeque	Morpho_PC1	bootstrap	0.433654
CL Apoyeque	Morpho_PC2	bootstrap	0.368355
CL Apoyeque	Morpho_PC3	bootstrap	0.43287
CL Apoyeque	GoldDark	bootstrap	1.19422
CL Apoyeque	Lips	bootstrap	1.37413
CL Apoyeque	Teeth	bootstrap	0.728516
CL Apoyeque	Morpho_PC1	bootstrap	0.367384
CL Apoyeque	Morpho_PC2	bootstrap	1.33654
CL Apoyeque	Morpho_PC3	bootstrap	0.483276
CL Apoyeque	GoldDark	bootstrap	0.820634
CL Apoyeque	Lips	bootstrap	1.86821
CL Apoyeque	Teeth	bootstrap	0.424182
CL Apoyeque	Morpho_PC1	bootstrap	0.507495
CL Apoyeque	Morpho_PC2	bootstrap	0.922843
CL Apoyeque	Morpho_PC3	bootstrap	0.739755
CL Apoyeque	GoldDark	bootstrap	1.36215
CL Apoyeque	Lips	bootstrap	1.38678
CL Apoyeque	Teeth	bootstrap	1.42278
CL Apoyeque	Morpho_PC1	bootstrap	0.293668
CL Apoyeque	Morpho_PC2	bootstrap	0.310952
CL Apoyeque	Morpho_PC3	bootstrap	0.119001
CL Apoyeque	GoldDark	bootstrap	0.935411
CL Apoyeque	Lips	bootstrap	1.70576
CL Apoyeque	Teeth	bootstrap	0.721542
CL Apoyeque	Morpho_PC1	bootstrap	0.611723
CL Apoyeque	Morpho_PC2	bootstrap	1.10146
CL Apoyeque	Morpho_PC3	bootstrap	0.327639
CL Apoyeque	GoldDark	bootstrap	0.377863
CL Apoyeque	Lips	bootstrap	1.05543
CL Apoyeque	Teeth	bootstrap	1.19835
CL Apoyeque	Morpho_PC1	bootstrap	0.308598
CL Apoyeque	Morpho_PC2	bootstrap	1.27445
CL Apoyeque	Morpho_PC3	bootstrap	1.26008
CL Apoyeque	GoldDark	bootstrap	0.729846
CL Apoyeque	Lips	bootstrap	1.42747
CL Apoyeque	Teeth	bootstrap	0.346815
CL Apoyeque	Morpho_PC1	bootstrap	0.2831
CL Apoyeque	Morpho_PC2	bootstrap	1.34541
CL Apoyeque	Morpho_PC3	bootstrap	1.19125
CL Apoyeque	GoldDark	bootstrap	0.314681
CL Apoyeque	Lips	bootstrap	0.69297
CL Apoyeque	Teeth	bootstrap	1.25792
CL Apoyeque	Morpho_PC1	bootstrap	1.57967
CL Apoyeque	Morpho_PC2	bootstrap	1.11307
CL Apoyeque	Morpho_PC3	bootstrap	0.322696
CL Apoyeque	GoldDark	bootstrap	1.82926
CL Apoyeque	Lips	bootstrap	0.910741
CL Apoyeque	Teeth	bootstrap	0.950208
CL Apoyeque	Morpho_PC1	bootstrap	0.573103
CL Apoyeque	Morpho_PC2	bootstrap	0.464581
CL Apoyeque	Morpho_PC3	bootstrap	0.614138
CL Apoyeque	GoldDark	bootstrap	1.51603
CL Apoyeque	Lips	bootstrap	1.0499
CL Apoyeque	Teeth	bootstrap	1.20845
CL Apoyeque	Morpho_PC1	bootstrap	0.779331
CL Apoyeque	Morpho_PC2	bootstrap	0.412098
CL Apoyeque	Morpho_PC3	bootstrap	0.601523
CL Apoyeque	GoldDark	bootstrap	1.5678
CL Apoyeque	Lips	bootstrap	1.28202
CL Apoyeque	Teeth	bootstrap	0.312601
CL Apoyeque	Morpho_PC1	bootstrap	0.901265
CL Apoyeque	Morpho_PC2	bootstrap	0.912599
CL Apoyeque	Morpho_PC3	bootstrap	0.394477
CL Apoyeque	GoldDark	bootstrap	1.21494
CL Apoyeque	Lips	bootstrap	1.53252
CL Apoyeque	Teeth	bootstrap	0.159454
CL Apoyeque	Morpho_PC1	bootstrap	1.11163
CL Apoyeque	Morpho_PC2	bootstrap	0.853852
CL Apoyeque	Morpho_PC3	bootstrap	0.430208
CL Apoyeque	GoldDark	bootstrap	1.26473
CL Apoyeque	Lips	bootstrap	1.44753
CL Apoyeque	Teeth	bootstrap	0.334217
CL Apoyeque	Morpho_PC1	bootstrap	0.0895708
CL Apoyeque	Morpho_PC2	bootstrap	1.33434
CL Apoyeque	Morpho_PC3	bootstrap	0.636343
CL Apoyeque	GoldDark	bootstrap	0.843541
CL Apoyeque	Lips	bootstrap	1.65636
CL Apoyeque	Teeth	bootstrap	0.945146
CL Apoyeque	Morpho_PC1	bootstrap	0.407723
CL Apoyeque	Morpho_PC2	bootstrap	1.02131
CL Apoyeque	Morpho_PC3	bootstrap	0.66506
CL Apoyeque	GoldDark	bootstrap	0.741501
CL Apoyeque	Lips	bootstrap	1.11035
CL Apoyeque	Teeth	bootstrap	0.577937
CL Apoyeque	Morpho_PC1	bootstrap	1.33847
CL Apoyeque	Morpho_PC2	bootstrap	0.704534
CL Apoyeque	Morpho_PC3	bootstrap	1.2631
CL Apoyeque	GoldDark	bootstrap	0.418632
CL Apoyeque	Lips	bootstrap	1.77626
CL Apoyeque	Teeth	bootstrap	0.883796
CL Apoyeque	Morpho_PC1	bootstrap	1.14982
CL Apoyeque	Morpho_PC2	bootstrap	0.752426
CL Apoyeque	Morpho_PC3	bootstrap	0.0182608
CL Apoyeque	GoldDark	bootstrap	1.6823
CL Apoyeque	Lips	bootstrap	0.98722
CL Apoyeque	Teeth	bootstrap	0.77808
CL Apoyeque	Morpho_PC1	bootstrap	0.268602
CL Apoyeque	Morpho_PC2	bootstrap	0.507238
CL Apoyeque	Morpho_PC3	bootstrap	1.12268
CL Apoyeque	GoldDark	bootstrap	1.19201
CL Apoyeque	Lips	bootstrap	1.60008
CL Apoyeque	Teeth	bootstrap	0.399051
CL Apoyeque	Morpho_PC1	bootstrap	0.164171
CL Apoyeque	Morpho_PC2	bootstrap	1.17847
CL Apoyeque	Morpho_PC3	bootstrap	0.666225
CL Apoyeque	GoldDark	bootstrap	1.39362
CL Apoyeque	Lips	bootstrap	0.758638
CL Apoyeque	Teeth	bootstrap	0.456776
CL Apoyeque	Morpho_PC1	bootstrap	0.655021
CL Apoyeque	Morpho_PC2	bootstrap	0.293036
CL Apoyeque	Morpho_PC3	bootstrap	1.66094
CL Apoyeque	GoldDark	bootstrap	0.681169
CL Apoyeque	Lips	bootstrap	1.1634
CL Apoyeque	Teeth	bootstrap	0.881028
CL Apoyeque	Morpho_PC1	bootstrap	0.424027
CL Apoyeque	Morpho_PC2	bootstrap	1.15469
CL Apoyeque	Morpho_PC3	bootstrap	1.37593
CL Apoyeque	GoldDark	bootstrap	0.780946
CL Apoyeque	Lips	bootstrap	1.54345
CL Apoyeque	Teeth	bootstrap	1.17029
CL Apoyeque	Morpho_PC1	bootstrap	0.984578
CL Apoyeque	Morpho_PC2	bootstrap	0.231645
CL Apoyeque	Morpho_PC3	bootstrap	0.784389
CL Apoyeque	GoldDark	bootstrap	1.20268
CL Apoyeque	Lips	bootstrap	1.22731
CL Apoyeque	Teeth	bootstrap	1.30362
CL Apoyeque	Morpho_PC1	bootstrap	0.517024
CL Apoyeque	Morpho_PC2	bootstrap	0.243122
CL Apoyeque	Morpho_PC3	bootstrap	1.01065
CL Apoyeque	GoldDark	bootstrap	1.25665
CL Apoyeque	Lips	bootstrap	0.95564
CL Apoyeque	Teeth	bootstrap	1.60436
CL Apoyeque	Morpho_PC1	bootstrap	0.891077
CL Apoyeque	Morpho_PC2	bootstrap	0.09393
CL Apoyeque	Morpho_PC3	bootstrap	0.36165
CL Apoyeque	GoldDark	bootstrap	1.30915
CL Apoyeque	Lips	bootstrap	0.794286
CL Apoyeque	Teeth	bootstrap	0.631257
CL Apoyeque	Morpho_PC1	bootstrap	1.65494
CL Apoyeque	Morpho_PC2	bootstrap	0.341037
CL Apoyeque	Morpho_PC3	bootstrap	0.633737
CL Apoyeque	GoldDark	bootstrap	0.307378
CL Apoyeque	Lips	bootstrap	0.976485
CL Apoyeque	Teeth	bootstrap	0.93516
CL Apoyeque	Morpho_PC1	bootstrap	0.33784
CL Apoyeque	Morpho_PC2	bootstrap	1.01026
CL Apoyeque	Morpho_PC3	bootstrap	1.71543
CL Apoyeque	GoldDark	bootstrap	1.44584
CL Apoyeque	Lips	bootstrap	1.48334
CL Apoyeque	Teeth	bootstrap	0.551801
CL Apoyeque	Morpho_PC1	bootstrap	0.804485
CL Apoyeque	Morpho_PC2	bootstrap	0.861543
CL Apoyeque	Morpho_PC3	bootstrap	0.123785
CL Apoyeque	GoldDark	bootstrap	1.95511
CL Apoyeque	Lips	bootstrap	0.713319
CL Apoyeque	Teeth	bootstrap	1.05515
CL Apoyeque	Morpho_PC1	bootstrap	0.610405
CL Apoyeque	Morpho_PC2	bootstrap	0.381402
CL Apoyeque	Morpho_PC3	bootstrap	0.193166
CL Apoyeque	GoldDark	bootstrap	1.87776
CL Apoyeque	Lips	bootstrap	0.754705
CL Apoyeque	Teeth	bootstrap	1.28218
CL Apoyeque	Morpho_PC1	bootstrap	0.240149
CL Apoyeque	Morpho_PC2	bootstrap	0.394289
CL Apoyeque	Morpho_PC3	bootstrap	0.217534
CL Apoyeque	GoldDark	bootstrap	1.1897
CL Apoyeque	Lips	bootstrap	0.803338
CL Apoyeque	Teeth	bootstrap	0.768825
CL Apoyeque	Morpho_PC1	bootstrap	0.521496
CL Apoyeque	Morpho_PC2	bootstrap	0.609612
CL Apoyeque	Morpho_PC3	bootstrap	1.64456
CL Apoyeque	GoldDark	bootstrap	1.39547
CL Apoyeque	Lips	bootstrap	0.828816
CL Apoyeque	Teeth	bootstrap	0.553315
CL Apoyeque	Morpho_PC1	bootstrap	0.550295
CL Apoyeque	Morpho_PC2	bootstrap	0.856145
CL Apoyeque	Morpho_PC3	bootstrap	1.42259
CL Apoyeque	GoldDark	bootstrap	1.42575
CL Apoyeque	Lips	bootstrap	0.919139
CL Apoyeque	Teeth	bootstrap	0.99872
CL Apoyeque	Morpho_PC1	bootstrap	0.306187
CL Apoyeque	Morpho_PC2	bootstrap	0.791014
CL Apoyeque	Morpho_PC3	bootstrap	1.18555
CL Apoyeque	GoldDark	bootstrap	1.50455
CL Apoyeque	Lips	bootstrap	0.556065
CL Apoyeque	Teeth	bootstrap	0.771308
CL Apoyeque	Morpho_PC1	bootstrap	0.504143
CL Apoyeque	Morpho_PC2	bootstrap	0.858091
CL Apoyeque	Morpho_PC3	bootstrap	1.3571
CL Apoyeque	GoldDark	bootstrap	1.51797
CL Apoyeque	Lips	bootstrap	1.43931
CL Apoyeque	Teeth	bootstrap	0.641165
CL Apoyeque	Morpho_PC1	bootstrap	0.509765
CL Apoyeque	Morpho_PC2	bootstrap	0.645672
CL Apoyeque	Morpho_PC3	bootstrap	0.732331
CL Apoyeque	GoldDark	bootstrap	1.86835
CL Apoyeque	Lips	bootstrap	0.817755
CL Apoyeque	Teeth	bootstrap	1.12588
CL Apoyeque	Morpho_PC1	bootstrap	0.537937
CL Apoyeque	Morpho_PC2	bootstrap	0.27935
CL Apoyeque	Morpho_PC3	bootstrap	0.453343
CL Apoyeque	GoldDark	bootstrap	1.2458
CL Apoyeque	Lips	bootstrap	0.785383
CL Apoyeque	Teeth	bootstrap	0.684984
CL Apoyeque	Morpho_PC1	bootstrap	0.56511
CL Apoyeque	Morpho_PC2	bootstrap	0.521844
CL Apoyeque	Morpho_PC3	bootstrap	1.66442
CL Apoyeque	GoldDark	bootstrap	1.23084
CL Apoyeque	Lips	bootstrap	0.719646
CL Apoyeque	Teeth	bootstrap	0.758349
CL Apoyeque	Morpho_PC1	bootstrap	1.31997
CL Apoyeque	Morpho_PC2	bootstrap	0.76569
CL Apoyeque	Morpho_PC3	bootstrap	1.03124
CL Apoyeque	GoldDark	bootstrap	1.5291
CL Apoyeque	Lips	bootstrap	1.48334
CL Apoyeque	Teeth	bootstrap	0.490345
CL Apoyeque	Morpho_PC1	bootstrap	0.319593
CL Apoyeque	Morpho_PC2	bootstrap	0.979704
CL Apoyeque	Morpho_PC3	bootstrap	0.398953
CL Apoyeque	GoldDark	bootstrap	1.62583
CL Apoyeque	Lips	bootstrap	0.512669
CL Apoyeque	Teeth	bootstrap	1.19582
CL Apoyeque	Morpho_PC1	bootstrap	0.944032
CL Apoyeque	Morpho_PC2	bootstrap	0.291634
CL Apoyeque	Morpho_PC3	bootstrap	0.829227
CL Apoyeque	GoldDark	bootstrap	0.552674
CL Apoyeque	Lips	bootstrap	1.89043
CL Apoyeque	Teeth	bootstrap	0.372044
CL Apoyeque	Morpho_PC1	bootstrap	0.350938
CL Apoyeque	Morpho_PC2	bootstrap	1.294
CL Apoyeque	Morpho_PC3	bootstrap	0.429928
CL Apoyeque	GoldDark	bootstrap	0.889743
CL Apoyeque	Lips	bootstrap	1.38003
CL Apoyeque	Teeth	bootstrap	0.625823
CL Apoyeque	Morpho_PC1	bootstrap	0.644834
CL Apoyeque	Morpho_PC2	bootstrap	1.29337
CL Apoyeque	Morpho_PC3	bootstrap	0.907531
CL Apoyeque	GoldDark	bootstrap	1.02859
CL Apoyeque	Lips	bootstrap	0.972
CL Apoyeque	Teeth	bootstrap	0.225679
CL Apoyeque	Morpho_PC1	bootstrap	1.33504
CL Apoyeque	Morpho_PC2	bootstrap	0.908187
CL Apoyeque	Morpho_PC3	bootstrap	1.15722
CL Apoyeque	GoldDark	bootstrap	1.59985
CL Apoyeque	Lips	bootstrap	1.12316
CL Apoyeque	Teeth	bootstrap	1.19818
CL Apoyeque	Morpho_PC1	bootstrap	0.350089
CL Apoyeque	Morpho_PC2	bootstrap	0.547116
CL Apoyeque	Morpho_PC3	bootstrap	0.566968
CL Apoyeque	GoldDark	bootstrap	1.83512
CL Apoyeque	Lips	bootstrap	0.923783
CL Apoyeque	Teeth	bootstrap	0.288456
CL Apoyeque	Morpho_PC1	bootstrap	0.960004
CL Apoyeque	Morpho_PC2	bootstrap	0.736047
CL Apoyeque	Morpho_PC3	bootstrap	0.482053
CL Apoyeque	GoldDark	bootstrap	1.64406
CL Apoyeque	Lips	bootstrap	0.815
CL Apoyeque	Teeth	bootstrap	1.32038
CL Apoyeque	Morpho_PC1	bootstrap	0.712684
CL Apoyeque	Morpho_PC2	bootstrap	0.414508
CL Apoyeque	Morpho_PC3	bootstrap	0.457927
CL Apoyeque	GoldDark	bootstrap	1.83066
CL Apoyeque	Lips	bootstrap	0.956178
CL Apoyeque	Teeth	bootstrap	0.64673
CL Apoyeque	Morpho_PC1	bootstrap	0.631133
CL Apoyeque	Morpho_PC2	bootstrap	0.718543
CL Apoyeque	Morpho_PC3	bootstrap	0.633646
CL Apoyeque	GoldDark	bootstrap	1.64434
CL Apoyeque	Lips	bootstrap	0.0880009
CL Apoyeque	Teeth	bootstrap	0.478238
CL Apoyeque	Morpho_PC1	bootstrap	0.865965
CL Apoyeque	Morpho_PC2	bootstrap	0.23383
CL Apoyeque	Morpho_PC3	bootstrap	1.50171
CL Apoyeque	GoldDark	bootstrap	1.06647
CL Apoyeque	Lips	bootstrap	1.36702
CL Apoyeque	Teeth	bootstrap	0.863597
CL Apoyeque	Morpho_PC1	bootstrap	0.668839
CL Apoyeque	Morpho_PC2	bootstrap	1.21438
CL Apoyeque	Morpho_PC3	bootstrap	0.571006
CL Apoyeque	GoldDark	bootstrap	0.976228
CL Apoyeque	Lips	bootstrap	1.08854
CL Apoyeque	Teeth	bootstrap	0.738492
CL Apoyeque	Morpho_PC1	bootstrap	0.232018
CL Apoyeque	Morpho_PC2	bootstrap	0.964556
CL Apoyeque	Morpho_PC3	bootstrap	1.52725
CL Apoyeque	GoldDark	bootstrap	1.49999
CL Apoyeque	Lips	bootstrap	0.363314
CL Apoyeque	Teeth	bootstrap	1.06446
CL Apoyeque	Morpho_PC1	bootstrap	0.514939
CL Apoyeque	Morpho_PC2	bootstrap	1.06421
CL Apoyeque	Morpho_PC3	bootstrap	1.04272
CL Apoyeque	GoldDark	bootstrap	1.91892
CL Apoyeque	Lips	bootstrap	0.362882
CL Apoyeque	Teeth	bootstrap	0.140137
CL Apoyeque	Morpho_PC1	bootstrap	0.465898
CL Apoyeque	Morpho_PC2	bootstrap	0.415187
CL Apoyeque	Morpho_PC3	bootstrap	1.33304
CL Apoyeque	GoldDark	bootstrap	1.28569
CL Apoyeque	Lips	bootstrap	1.52282
CL Apoyeque	Teeth	bootstrap	0.888534
CL Apoyeque	Morpho_PC1	bootstrap	0.242838
CL Apoyeque	Morpho_PC2	bootstrap	1.00417
CL Apoyeque	Morpho_PC3	bootstrap	0.413761
CL Apoyeque	GoldDark	bootstrap	1.21857
CL Apoyeque	Lips	bootstrap	1.03384
CL Apoyeque	Teeth	bootstrap	0.156895
CL Apoyeque	Morpho_PC1	bootstrap	1.15605
CL Apoyeque	Morpho_PC2	bootstrap	0.349934
CL Apoyeque	Morpho_PC3	bootstrap	1.40097
CL Apoyeque	GoldDark	bootstrap	1.2273
CL Apoyeque	Lips	bootstrap	1.4427
CL Apoyeque	Teeth	bootstrap	0.657483
CL Apoyeque	Morpho_PC1	bootstrap	0.348229
CL Apoyeque	Morpho_PC2	bootstrap	1.19454
CL Apoyeque	Morpho_PC3	bootstrap	0.657159
CL Apoyeque	GoldDark	bootstrap	0.46079
CL Apoyeque	Lips	bootstrap	1.08639
CL Apoyeque	Teeth	bootstrap	1.1431
CL Apoyeque	Morpho_PC1	bootstrap	0.484278
CL Apoyeque	Morpho_PC2	bootstrap	0.810289
CL Apoyeque	Morpho_PC3	bootstrap	1.55231
CL Apoyeque	GoldDark	bootstrap	1.63295
CL Apoyeque	Lips	bootstrap	1.30902
CL Apoyeque	Teeth	bootstrap	0.698518
CL Apoyeque	Morpho_PC1	bootstrap	0.640689
CL Apoyeque	Morpho_PC2	bootstrap	0.673765
CL Apoyeque	Morpho_PC3	bootstrap	0.517276
CL Apoyeque	GoldDark	bootstrap	0.613336
CL Apoyeque	Lips	bootstrap	1.68522
CL Apoyeque	Teeth	bootstrap	0.648695
CL Apoyeque	Morpho_PC1	bootstrap	0.717446
CL Apoyeque	Morpho_PC2	bootstrap	1.35636
CL Apoyeque	Morpho_PC3	bootstrap	0.0928971
CL Apoyeque	GoldDark	bootstrap	1.1884
CL Apoyeque	Lips	bootstrap	1.2348
CL Apoyeque	Teeth	bootstrap	1.10295
CL Apoyeque	Morpho_PC1	bootstrap	0.650962
CL Apoyeque	Morpho_PC2	bootstrap	0.999709
CL Apoyeque	Morpho_PC3	bootstrap	0.650603
CL Apoyeque	GoldDark	bootstrap	0.689657
CL Apoyeque	Lips	bootstrap	0.87194
CL Apoyeque	Teeth	bootstrap	0.782101
CL Apoyeque	Morpho_PC1	bootstrap	0.742392
CL Apoyeque	Morpho_PC2	bootstrap	1.02108
CL Apoyeque	Morpho_PC3	bootstrap	1.59958
CL Apoyeque	GoldDark	bootstrap	1.11507
CL Apoyeque	Lips	bootstrap	1.426
CL Apoyeque	Teeth	bootstrap	0.906266
CL Apoyeque	Morpho_PC1	bootstrap	0.717265
CL Apoyeque	Morpho_PC2	bootstrap	0.899509
CL Apoyeque	Morpho_PC3	bootstrap	0.760431
CL Apoyeque	GoldDark	bootstrap	1.11099
CL Apoyeque	Lips	bootstrap	1.61998
CL Apoyeque	Teeth	bootstrap	1.23561
CL Apoyeque	Morpho_PC1	bootstrap	0.0980145
CL Apoyeque	Morpho_PC2	bootstrap	0.701556
CL Apoyeque	Morpho_PC3	bootstrap	0.335927
CL Apoyeque	GoldDark	bootstrap	0.753501
CL Apoyeque	Lips	bootstrap	1.35092
CL Apoyeque	Teeth	bootstrap	0.80571
CL Apoyeque	Morpho_PC1	bootstrap	0.54409
CL Apoyeque	Morpho_PC2	bootstrap	1.34648
CL Apoyeque	Morpho_PC3	bootstrap	0.921428
CL Apoyeque	GoldDark	bootstrap	1.65704
CL Apoyeque	Lips	bootstrap	0.83759
CL Apoyeque	Teeth	bootstrap	1.0549
CL Apoyeque	Morpho_PC1	bootstrap	0.110727
CL Apoyeque	Morpho_PC2	bootstrap	0.588849
CL Apoyeque	Morpho_PC3	bootstrap	1.03963
CL Apoyeque	GoldDark	bootstrap	1.34647
CL Apoyeque	Lips	bootstrap	1.21642
CL Apoyeque	Teeth	bootstrap	0.761034
CL Apoyeque	Morpho_PC1	bootstrap	0.418832
CL Apoyeque	Morpho_PC2	bootstrap	1.04961
CL Apoyeque	Morpho_PC3	bootstrap	0.922538
CL Apoyeque	GoldDark	bootstrap	1.38905
CL Apoyeque	Lips	bootstrap	1.30547
CL Apoyeque	Teeth	bootstrap	0.996934
CL Apoyeque	Morpho_PC1	bootstrap	0.654507
CL Apoyeque	Morpho_PC2	bootstrap	0.499726
CL Apoyeque	Morpho_PC3	bootstrap	0.833251
CL Apoyeque	GoldDark	bootstrap	0.621562
CL Apoyeque	Lips	bootstrap	1.32669
CL Apoyeque	Teeth	bootstrap	0.957633
CL Apoyeque	Morpho_PC1	bootstrap	0.591676
CL Apoyeque	Morpho_PC2	bootstrap	1.30668
CL Apoyeque	Morpho_PC3	bootstrap	0.937554
CL Apoyeque	GoldDark	bootstrap	0.404859
CL Apoyeque	Lips	bootstrap	1.38148
CL Apoyeque	Teeth	bootstrap	0.877465
CL Apoyeque	Morpho_PC1	bootstrap	0.810257
CL Apoyeque	Morpho_PC2	bootstrap	1.40941
CL Apoyeque	Morpho_PC3	bootstrap	0.717428
CL Apoyeque	GoldDark	bootstrap	1.42809
CL Apoyeque	Lips	bootstrap	1.33324
CL Apoyeque	Teeth	bootstrap	0.999134
CL Apoyeque	Morpho_PC1	bootstrap	0.812396
CL Apoyeque	Morpho_PC2	bootstrap	0.663766
CL Apoyeque	Morpho_PC3	bootstrap	0.290165
CL Apoyeque	GoldDark	bootstrap	0.874682
CL Apoyeque	Lips	bootstrap	1.52552
CL Apoyeque	Teeth	bootstrap	0.722479
CL Apoyeque	Morpho_PC1	bootstrap	0.456087
CL Apoyeque	Morpho_PC2	bootstrap	0.915573
CL Apoyeque	Morpho_PC3	bootstrap	1.15735
CL Apoyeque	GoldDark	bootstrap	0.663768
CL Apoyeque	Lips	bootstrap	1.14464
CL Apoyeque	Teeth	bootstrap	0.236424
CL Apoyeque	Morpho_PC1	bootstrap	0.689579
CL Apoyeque	Morpho_PC2	bootstrap	0.305172
CL Apoyeque	Morpho_PC3	bootstrap	1.90386
CL Apoyeque	GoldDark	bootstrap	0.821233
CL Apoyeque	Lips	bootstrap	1.37566
CL Apoyeque	Teeth	bootstrap	0.506538
CL Apoyeque	Morpho_PC1	bootstrap	0.869823
CL Apoyeque	Morpho_PC2	bootstrap	0.999399
CL Apoyeque	Morpho_PC3	bootstrap	1.19212
CL Apoyeque	GoldDark	bootstrap	0.483383
CL Apoyeque	Lips	bootstrap	1.4095
CL Apoyeque	Teeth	bootstrap	0.780112
CL Apoyeque	Morpho_PC1	bootstrap	0.398999
CL Apoyeque	Morpho_PC2	bootstrap	1.06789
CL Apoyeque	Morpho_PC3	bootstrap	1.36802
CL Apoyeque	GoldDark	bootstrap	0.490092
CL Apoyeque	Lips	bootstrap	1.75949
CL Apoyeque	Teeth	bootstrap	0.932195
CL Apoyeque	Morpho_PC1	bootstrap	0.37031
CL Apoyeque	Morpho_PC2	bootstrap	1.0746
CL Apoyeque	Morpho_PC3	bootstrap	0.709319
CL Apoyeque	GoldDark	bootstrap	1.11688
CL Apoyeque	Lips	bootstrap	1.41217
CL Apoyeque	Teeth	bootstrap	0.647235
CL Apoyeque	Morpho_PC1	bootstrap	0.687349
CL Apoyeque	Morpho_PC2	bootstrap	1.2836
CL Apoyeque	Morpho_PC3	bootstrap	0.468358
CL Apoyeque	GoldDark	bootstrap	1.51765
[truncated: 46,049 more rows]

## Sheet: Ext. Data Fig.4b
Lake	Trait	Type	Value
CL Apoyeque	GoldDark	bootstrap	1.74951
CL Apoyeque	Lips	bootstrap	1.28632
CL Apoyeque	Teeth	bootstrap	0.957192
CL Apoyeque	Morpho_PC1	bootstrap	0.162396
CL Apoyeque	Morpho_PC2	bootstrap	0.341513
CL Apoyeque	Morpho_PC3	bootstrap	0.474748
CL Apoyeque	GoldDark	bootstrap	1.51785
CL Apoyeque	Lips	bootstrap	1.33473
CL Apoyeque	Teeth	bootstrap	0.613541
CL Apoyeque	Morpho_PC1	bootstrap	0.414331
CL Apoyeque	Morpho_PC2	bootstrap	1.14434
CL Apoyeque	Morpho_PC3	bootstrap	0.238758
CL Apoyeque	GoldDark	bootstrap	1.63295
CL Apoyeque	Lips	bootstrap	1.15129
CL Apoyeque	Teeth	bootstrap	0.843418
CL Apoyeque	Morpho_PC1	bootstrap	0.559792
CL Apoyeque	Morpho_PC2	bootstrap	0.425606
CL Apoyeque	Morpho_PC3	bootstrap	0.895616
CL Apoyeque	GoldDark	bootstrap	1.38416
CL Apoyeque	Lips	bootstrap	0.759729
CL Apoyeque	Teeth	bootstrap	0.760307
CL Apoyeque	Morpho_PC1	bootstrap	0.234855
CL Apoyeque	Morpho_PC2	bootstrap	1.13522
CL Apoyeque	Morpho_PC3	bootstrap	1.25895
CL Apoyeque	GoldDark	bootstrap	1.04825
CL Apoyeque	Lips	bootstrap	1.49457
CL Apoyeque	Teeth	bootstrap	0.55059
CL Apoyeque	Morpho_PC1	bootstrap	0.88932
CL Apoyeque	Morpho_PC2	bootstrap	1.04525
CL Apoyeque	Morpho_PC3	bootstrap	0.693414
CL Apoyeque	GoldDark	bootstrap	0.540141
CL Apoyeque	Lips	bootstrap	1.34097
CL Apoyeque	Teeth	bootstrap	0.97332
CL Apoyeque	Morpho_PC1	bootstrap	0.720796
CL Apoyeque	Morpho_PC2	bootstrap	1.05514
CL Apoyeque	Morpho_PC3	bootstrap	1.15318
CL Apoyeque	GoldDark	bootstrap	0.858428
CL Apoyeque	Lips	bootstrap	0.478388
CL Apoyeque	Teeth	bootstrap	0.18028
CL Apoyeque	Morpho_PC1	bootstrap	1.08315
CL Apoyeque	Morpho_PC2	bootstrap	0.169703
CL Apoyeque	Morpho_PC3	bootstrap	1.94929
CL Apoyeque	GoldDark	bootstrap	1.68207
CL Apoyeque	Lips	bootstrap	0.90534
CL Apoyeque	Teeth	bootstrap	0.632736
CL Apoyeque	Morpho_PC1	bootstrap	0.569124
CL Apoyeque	Morpho_PC2	bootstrap	0.706712
CL Apoyeque	Morpho_PC3	bootstrap	1.06174
CL Apoyeque	GoldDark	bootstrap	0.832043
CL Apoyeque	Lips	bootstrap	1.64508
CL Apoyeque	Teeth	bootstrap	0.742163
CL Apoyeque	Morpho_PC1	bootstrap	0.541866
CL Apoyeque	Morpho_PC2	bootstrap	0.948488
CL Apoyeque	Morpho_PC3	bootstrap	0.925943
CL Apoyeque	GoldDark	bootstrap	0.661647
CL Apoyeque	Lips	bootstrap	1.38244
CL Apoyeque	Teeth	bootstrap	0.859483
CL Apoyeque	Morpho_PC1	bootstrap	1.22229
CL Apoyeque	Morpho_PC2	bootstrap	1.13776
CL Apoyeque	Morpho_PC3	bootstrap	0.351954
CL Apoyeque	GoldDark	bootstrap	0.825263
CL Apoyeque	Lips	bootstrap	0.988039
CL Apoyeque	Teeth	bootstrap	1.07405
CL Apoyeque	Morpho_PC1	bootstrap	0.42868
CL Apoyeque	Morpho_PC2	bootstrap	0.756517
CL Apoyeque	Morpho_PC3	bootstrap	1.55982
CL Apoyeque	GoldDark	bootstrap	2.05053
CL Apoyeque	Lips	bootstrap	0.87764
CL Apoyeque	Teeth	bootstrap	0.048167
CL Apoyeque	Morpho_PC1	bootstrap	0.720775
CL Apoyeque	Morpho_PC2	bootstrap	0.510622
CL Apoyeque	Morpho_PC3	bootstrap	0.492444
CL Apoyeque	GoldDark	bootstrap	1.0505
CL Apoyeque	Lips	bootstrap	0.999255
CL Apoyeque	Teeth	bootstrap	1.64713
CL Apoyeque	Morpho_PC1	bootstrap	0.81456
CL Apoyeque	Morpho_PC2	bootstrap	0.698695
CL Apoyeque	Morpho_PC3	bootstrap	0.18226
CL Apoyeque	GoldDark	bootstrap	1.53377
CL Apoyeque	Lips	bootstrap	0.678666
CL Apoyeque	Teeth	bootstrap	1.12727
CL Apoyeque	Morpho_PC1	bootstrap	0.376317
CL Apoyeque	Morpho_PC2	bootstrap	0.677051
CL Apoyeque	Morpho_PC3	bootstrap	1.14727
CL Apoyeque	GoldDark	bootstrap	0.818919
CL Apoyeque	Lips	bootstrap	0.853596
CL Apoyeque	Teeth	bootstrap	0.668722
CL Apoyeque	Morpho_PC1	bootstrap	0.942757
CL Apoyeque	Morpho_PC2	bootstrap	1.19885
CL Apoyeque	Morpho_PC3	bootstrap	1.35186
CL Apoyeque	GoldDark	bootstrap	1.19259
CL Apoyeque	Lips	bootstrap	1.4837
CL Apoyeque	Teeth	bootstrap	0.430511
CL Apoyeque	Morpho_PC1	bootstrap	0.39812
CL Apoyeque	Morpho_PC2	bootstrap	0.876696
CL Apoyeque	Morpho_PC3	bootstrap	1.12425
CL Apoyeque	GoldDark	bootstrap	0.986792
CL Apoyeque	Lips	bootstrap	1.58468
CL Apoyeque	Teeth	bootstrap	0.858647
CL Apoyeque	Morpho_PC1	bootstrap	0.508906
CL Apoyeque	Morpho_PC2	bootstrap	1.03198
CL Apoyeque	Morpho_PC3	bootstrap	0.673646
CL Apoyeque	GoldDark	bootstrap	0.633457
CL Apoyeque	Lips	bootstrap	1.29171
CL Apoyeque	Teeth	bootstrap	0.780564
CL Apoyeque	Morpho_PC1	bootstrap	0.613218
CL Apoyeque	Morpho_PC2	bootstrap	1.34013
CL Apoyeque	Morpho_PC3	bootstrap	1.07189
CL Apoyeque	GoldDark	bootstrap	1.49515
CL Apoyeque	Lips	bootstrap	1.1006
CL Apoyeque	Teeth	bootstrap	0.685891
CL Apoyeque	Morpho_PC1	bootstrap	0.548833
CL Apoyeque	Morpho_PC2	bootstrap	1.27845
CL Apoyeque	Morpho_PC3	bootstrap	0.383547
CL Apoyeque	GoldDark	bootstrap	1.31305
CL Apoyeque	Lips	bootstrap	1.04557
CL Apoyeque	Teeth	bootstrap	1.24168
CL Apoyeque	Morpho_PC1	bootstrap	0.836081
CL Apoyeque	Morpho_PC2	bootstrap	0.46413
CL Apoyeque	Morpho_PC3	bootstrap	0.852337
CL Apoyeque	GoldDark	bootstrap	1.51639
CL Apoyeque	Lips	bootstrap	0.994311
CL Apoyeque	Teeth	bootstrap	1.46081
CL Apoyeque	Morpho_PC1	bootstrap	0.433357
CL Apoyeque	Morpho_PC2	bootstrap	0.556461
CL Apoyeque	Morpho_PC3	bootstrap	0.283738
CL Apoyeque	GoldDark	bootstrap	1.19894
CL Apoyeque	Lips	bootstrap	1.7151
CL Apoyeque	Teeth	bootstrap	0.412053
CL Apoyeque	Morpho_PC1	bootstrap	0.350085
CL Apoyeque	Morpho_PC2	bootstrap	1.11826
CL Apoyeque	Morpho_PC3	bootstrap	0.279484
CL Apoyeque	GoldDark	bootstrap	0.707646
CL Apoyeque	Lips	bootstrap	1.46048
CL Apoyeque	Teeth	bootstrap	0.333551
CL Apoyeque	Morpho_PC1	bootstrap	0.810592
CL Apoyeque	Morpho_PC2	bootstrap	1.18224
CL Apoyeque	Morpho_PC3	bootstrap	1.09555
CL Apoyeque	GoldDark	bootstrap	0.832582
CL Apoyeque	Lips	bootstrap	1.68932
CL Apoyeque	Teeth	bootstrap	0.786641
CL Apoyeque	Morpho_PC1	bootstrap	0.635775
CL Apoyeque	Morpho_PC2	bootstrap	1.11494
CL Apoyeque	Morpho_PC3	bootstrap	0.432342
CL Apoyeque	GoldDark	bootstrap	1.92461
CL Apoyeque	Lips	bootstrap	1.35687
CL Apoyeque	Teeth	bootstrap	0.306219
CL Apoyeque	Morpho_PC1	bootstrap	0.11344
CL Apoyeque	Morpho_PC2	bootstrap	0.534491
CL Apoyeque	Morpho_PC3	bootstrap	0.249879
CL Apoyeque	GoldDark	bootstrap	1.59795
CL Apoyeque	Lips	bootstrap	0.984996
CL Apoyeque	Teeth	bootstrap	1.15961
CL Apoyeque	Morpho_PC1	bootstrap	0.804193
CL Apoyeque	Morpho_PC2	bootstrap	0.489532
CL Apoyeque	Morpho_PC3	bootstrap	0.495276
CL Apoyeque	GoldDark	bootstrap	1.01186
CL Apoyeque	Lips	bootstrap	1.35304
CL Apoyeque	Teeth	bootstrap	0.798913
CL Apoyeque	Morpho_PC1	bootstrap	0.791022
CL Apoyeque	Morpho_PC2	bootstrap	0.911952
CL Apoyeque	Morpho_PC3	bootstrap	1.0246
CL Apoyeque	GoldDark	bootstrap	0.148478
CL Apoyeque	Lips	bootstrap	0.97568
CL Apoyeque	Teeth	bootstrap	0.518142
CL Apoyeque	Morpho_PC1	bootstrap	0.371707
CL Apoyeque	Morpho_PC2	bootstrap	0.56767
CL Apoyeque	Morpho_PC3	bootstrap	2.07295
CL Apoyeque	GoldDark	bootstrap	0.524373
CL Apoyeque	Lips	bootstrap	0.478393
CL Apoyeque	Teeth	bootstrap	0.902603
CL Apoyeque	Morpho_PC1	bootstrap	1.90759
CL Apoyeque	Morpho_PC2	bootstrap	0.670651
CL Apoyeque	Morpho_PC3	bootstrap	0.769929
CL Apoyeque	GoldDark	bootstrap	1.74339
CL Apoyeque	Lips	bootstrap	0.316483
CL Apoyeque	Teeth	bootstrap	0.50212
CL Apoyeque	Morpho_PC1	bootstrap	0.841125
CL Apoyeque	Morpho_PC2	bootstrap	0.178115
CL Apoyeque	Morpho_PC3	bootstrap	1.36715
CL Apoyeque	GoldDark	bootstrap	0.289244
CL Apoyeque	Lips	bootstrap	1.54635
CL Apoyeque	Teeth	bootstrap	1.30251
CL Apoyeque	Morpho_PC1	bootstrap	0.978998
CL Apoyeque	Morpho_PC2	bootstrap	0.749123
CL Apoyeque	Morpho_PC3	bootstrap	0.555864
CL Apoyeque	GoldDark	bootstrap	0.998696
CL Apoyeque	Lips	bootstrap	1.50527
CL Apoyeque	Teeth	bootstrap	1.03219
CL Apoyeque	Morpho_PC1	bootstrap	0.161219
CL Apoyeque	Morpho_PC2	bootstrap	0.935603
CL Apoyeque	Morpho_PC3	bootstrap	0.877495
CL Apoyeque	GoldDark	bootstrap	1.54723
CL Apoyeque	Lips	bootstrap	1.44027
CL Apoyeque	Teeth	bootstrap	0.551905
CL Apoyeque	Morpho_PC1	bootstrap	0.381179
CL Apoyeque	Morpho_PC2	bootstrap	1.02318
CL Apoyeque	Morpho_PC3	bootstrap	0.186764
CL Apoyeque	GoldDark	bootstrap	0.655898
CL Apoyeque	Lips	bootstrap	1.34104
CL Apoyeque	Teeth	bootstrap	0.411759
CL Apoyeque	Morpho_PC1	bootstrap	1.78161
CL Apoyeque	Morpho_PC2	bootstrap	0.587517
CL Apoyeque	Morpho_PC3	bootstrap	0.287309
CL Apoyeque	GoldDark	bootstrap	0.98927
CL Apoyeque	Lips	bootstrap	1.02047
CL Apoyeque	Teeth	bootstrap	0.420061
CL Apoyeque	Morpho_PC1	bootstrap	0.73463
CL Apoyeque	Morpho_PC2	bootstrap	0.543795
CL Apoyeque	Morpho_PC3	bootstrap	1.72283
CL Apoyeque	GoldDark	bootstrap	0.739986
CL Apoyeque	Lips	bootstrap	0.46619
CL Apoyeque	Teeth	bootstrap	1.42316
CL Apoyeque	Morpho_PC1	bootstrap	1.68809
CL Apoyeque	Morpho_PC2	bootstrap	0.441616
CL Apoyeque	Morpho_PC3	bootstrap	0.406233
CL Apoyeque	GoldDark	bootstrap	0.773869
CL Apoyeque	Lips	bootstrap	1.23027
CL Apoyeque	Teeth	bootstrap	0.864745
CL Apoyeque	Morpho_PC1	bootstrap	0.562459
CL Apoyeque	Morpho_PC2	bootstrap	1.29778
CL Apoyeque	Morpho_PC3	bootstrap	1.06733
CL Apoyeque	GoldDark	bootstrap	0.995515
CL Apoyeque	Lips	bootstrap	1.61227
CL Apoyeque	Teeth	bootstrap	0.729174
CL Apoyeque	Morpho_PC1	bootstrap	0.606718
CL Apoyeque	Morpho_PC2	bootstrap	1.04177
CL Apoyeque	Morpho_PC3	bootstrap	0.651499
CL Apoyeque	GoldDark	bootstrap	0.778273
CL Apoyeque	Lips	bootstrap	1.50997
CL Apoyeque	Teeth	bootstrap	0.996707
CL Apoyeque	Morpho_PC1	bootstrap	0.413428
CL Apoyeque	Morpho_PC2	bootstrap	1.26578
CL Apoyeque	Morpho_PC3	bootstrap	0.58968
CL Apoyeque	GoldDark	bootstrap	0.424332
CL Apoyeque	Lips	bootstrap	1.77441
CL Apoyeque	Teeth	bootstrap	0.323213
CL Apoyeque	Morpho_PC1	bootstrap	0.898939
CL Apoyeque	Morpho_PC2	bootstrap	0.743584
CL Apoyeque	Morpho_PC3	bootstrap	1.09815
CL Apoyeque	GoldDark	bootstrap	1.32783
CL Apoyeque	Lips	bootstrap	1.34276
CL Apoyeque	Teeth	bootstrap	0.482942
CL Apoyeque	Morpho_PC1	bootstrap	0.748119
CL Apoyeque	Morpho_PC2	bootstrap	0.543314
CL Apoyeque	Morpho_PC3	bootstrap	1.16006
CL Apoyeque	GoldDark	bootstrap	1.0114
CL Apoyeque	Lips	bootstrap	1.10312
CL Apoyeque	Teeth	bootstrap	0.724251
CL Apoyeque	Morpho_PC1	bootstrap	0.814556
CL Apoyeque	Morpho_PC2	bootstrap	1.30422
CL Apoyeque	Morpho_PC3	bootstrap	0.933352
CL Apoyeque	GoldDark	bootstrap	1.49497
CL Apoyeque	Lips	bootstrap	1.1444
CL Apoyeque	Teeth	bootstrap	0.957313
CL Apoyeque	Morpho_PC1	bootstrap	1.07423
CL Apoyeque	Morpho_PC2	bootstrap	0.559185
CL Apoyeque	Morpho_PC3	bootstrap	0.268891
CL Apoyeque	GoldDark	bootstrap	1.26614
CL Apoyeque	Lips	bootstrap	1.41598
CL Apoyeque	Teeth	bootstrap	0.417536
CL Apoyeque	Morpho_PC1	bootstrap	0.479123
CL Apoyeque	Morpho_PC2	bootstrap	1.04379
CL Apoyeque	Morpho_PC3	bootstrap	0.947876
CL Apoyeque	GoldDark	bootstrap	0.698458
CL Apoyeque	Lips	bootstrap	1.56496
CL Apoyeque	Teeth	bootstrap	0.724628
CL Apoyeque	Morpho_PC1	bootstrap	0.286156
CL Apoyeque	Morpho_PC2	bootstrap	1.34148
CL Apoyeque	Morpho_PC3	bootstrap	0.810241
CL Apoyeque	GoldDark	bootstrap	1.07088
CL Apoyeque	Lips	bootstrap	0.833426
CL Apoyeque	Teeth	bootstrap	0.227559
CL Apoyeque	Morpho_PC1	bootstrap	1.07436
CL Apoyeque	Morpho_PC2	bootstrap	0.138997
CL Apoyeque	Morpho_PC3	bootstrap	1.71268
CL Apoyeque	GoldDark	bootstrap	1.41332
CL Apoyeque	Lips	bootstrap	1.17321
CL Apoyeque	Teeth	bootstrap	0.656506
CL Apoyeque	Morpho_PC1	bootstrap	0.243849
CL Apoyeque	Morpho_PC2	bootstrap	0.939061
CL Apoyeque	Morpho_PC3	bootstrap	1.11974
CL Apoyeque	GoldDark	bootstrap	0.795452
CL Apoyeque	Lips	bootstrap	1.57865
CL Apoyeque	Teeth	bootstrap	0.519885
CL Apoyeque	Morpho_PC1	bootstrap	0.31291
CL Apoyeque	Morpho_PC2	bootstrap	1.40942
CL Apoyeque	Morpho_PC3	bootstrap	0.721438
CL Apoyeque	GoldDark	bootstrap	1.46211
CL Apoyeque	Lips	bootstrap	1.40255
CL Apoyeque	Teeth	bootstrap	1.05478
CL Apoyeque	Morpho_PC1	bootstrap	0.66165
CL Apoyeque	Morpho_PC2	bootstrap	0.574466
CL Apoyeque	Morpho_PC3	bootstrap	0.121327
CL Apoyeque	GoldDark	bootstrap	1.12032
CL Apoyeque	Lips	bootstrap	1.46005
CL Apoyeque	Teeth	bootstrap	0.423453
CL Apoyeque	Morpho_PC1	bootstrap	0.283352
CL Apoyeque	Morpho_PC2	bootstrap	1.19253
CL Apoyeque	Morpho_PC3	bootstrap	0.9651
CL Apoyeque	GoldDark	bootstrap	0.650053
CL Apoyeque	Lips	bootstrap	0.42348
CL Apoyeque	Teeth	bootstrap	0.862208
CL Apoyeque	Morpho_PC1	bootstrap	0.438653
CL Apoyeque	Morpho_PC2	bootstrap	0.714396
CL Apoyeque	Morpho_PC3	bootstrap	1.98794
CL Apoyeque	GoldDark	bootstrap	0.446458
CL Apoyeque	Lips	bootstrap	1.11848
CL Apoyeque	Teeth	bootstrap	0.871097
CL Apoyeque	Morpho_PC1	bootstrap	0.631486
CL Apoyeque	Morpho_PC2	bootstrap	0.996493
CL Apoyeque	Morpho_PC3	bootstrap	1.5489
CL Apoyeque	GoldDark	bootstrap	0.498096
CL Apoyeque	Lips	bootstrap	1.35268
CL Apoyeque	Teeth	bootstrap	1.02372
CL Apoyeque	Morpho_PC1	bootstrap	0.726294
CL Apoyeque	Morpho_PC2	bootstrap	1.2937
CL Apoyeque	Morpho_PC3	bootstrap	0.820369
CL Apoyeque	GoldDark	bootstrap	1.8262
CL Apoyeque	Lips	bootstrap	0.788598
CL Apoyeque	Teeth	bootstrap	1.01437
CL Apoyeque	Morpho_PC1	bootstrap	0.405573
CL Apoyeque	Morpho_PC2	bootstrap	0.551185
CL Apoyeque	Morpho_PC3	bootstrap	0.73883
CL Apoyeque	GoldDark	bootstrap	1.46592
CL Apoyeque	Lips	bootstrap	0.319832
CL Apoyeque	Teeth	bootstrap	0.494672
CL Apoyeque	Morpho_PC1	bootstrap	1.12117
CL Apoyeque	Morpho_PC2	bootstrap	0.51163
CL Apoyeque	Morpho_PC3	bootstrap	1.40901
CL Apoyeque	GoldDark	bootstrap	0.985398
CL Apoyeque	Lips	bootstrap	0.918538
CL Apoyeque	Teeth	bootstrap	0.752598
CL Apoyeque	Morpho_PC1	bootstrap	1.09824
CL Apoyeque	Morpho_PC2	bootstrap	0.42445
CL Apoyeque	Morpho_PC3	bootstrap	1.49419
CL Apoyeque	GoldDark	bootstrap	1.77949
CL Apoyeque	Lips	bootstrap	1.10805
CL Apoyeque	Teeth	bootstrap	0.717971
CL Apoyeque	Morpho_PC1	bootstrap	0.256694
CL Apoyeque	Morpho_PC2	bootstrap	0.977369
CL Apoyeque	Morpho_PC3	bootstrap	0.262711
CL Apoyeque	GoldDark	bootstrap	0.973806
CL Apoyeque	Lips	bootstrap	1.30469
CL Apoyeque	Teeth	bootstrap	1.15291
CL Apoyeque	Morpho_PC1	bootstrap	0.834835
CL Apoyeque	Morpho_PC2	bootstrap	0.991284
CL Apoyeque	Morpho_PC3	bootstrap	0.583698
CL Apoyeque	GoldDark	bootstrap	1.52805
CL Apoyeque	Lips	bootstrap	1.21822
CL Apoyeque	Teeth	bootstrap	1.43458
CL Apoyeque	Morpho_PC1	bootstrap	0.0640888
CL Apoyeque	Morpho_PC2	bootstrap	0.334177
CL Apoyeque	Morpho_PC3	bootstrap	0.0849798
CL Apoyeque	GoldDark	bootstrap	1.42563
CL Apoyeque	Lips	bootstrap	1.19764
CL Apoyeque	Teeth	bootstrap	1.2629
CL Apoyeque	Morpho_PC1	bootstrap	0.158571
CL Apoyeque	Morpho_PC2	bootstrap	0.820744
CL Apoyeque	Morpho_PC3	bootstrap	0.489426
CL Apoyeque	GoldDark	bootstrap	1.01469
CL Apoyeque	Lips	bootstrap	1.28345
CL Apoyeque	Teeth	bootstrap	0.305686
CL Apoyeque	Morpho_PC1	bootstrap	0.902053
CL Apoyeque	Morpho_PC2	bootstrap	1.49171
CL Apoyeque	Morpho_PC3	bootstrap	0.436834
CL Apoyeque	GoldDark	bootstrap	1.93766
CL Apoyeque	Lips	bootstrap	0.634974
CL Apoyeque	Teeth	bootstrap	0.868679
CL Apoyeque	Morpho_PC1	bootstrap	0.358708
CL Apoyeque	Morpho_PC2	bootstrap	0.436695
CL Apoyeque	Morpho_PC3	bootstrap	0.876529
CL Apoyeque	GoldDark	bootstrap	0.719376
CL Apoyeque	Lips	bootstrap	1.77121
CL Apoyeque	Teeth	bootstrap	0.648747
CL Apoyeque	Morpho_PC1	bootstrap	0.455077
CL Apoyeque	Morpho_PC2	bootstrap	1.19271
CL Apoyeque	Morpho_PC3	bootstrap	0.54295
CL Apoyeque	GoldDark	bootstrap	1.10614
CL Apoyeque	Lips	bootstrap	0.867144
CL Apoyeque	Teeth	bootstrap	0.518376
CL Apoyeque	Morpho_PC1	bootstrap	1.04387
CL Apoyeque	Morpho_PC2	bootstrap	0.28615
CL Apoyeque	Morpho_PC3	bootstrap	1.60757
CL Apoyeque	GoldDark	bootstrap	1.34618
CL Apoyeque	Lips	bootstrap	1.08896
CL Apoyeque	Teeth	bootstrap	0.647321
CL Apoyeque	Morpho_PC1	bootstrap	0.548019
CL Apoyeque	Morpho_PC2	bootstrap	0.628533
CL Apoyeque	Morpho_PC3	bootstrap	1.37389
CL Apoyeque	GoldDark	bootstrap	0.575131
CL Apoyeque	Lips	bootstrap	1.29218
CL Apoyeque	Teeth	bootstrap	0.16554
CL Apoyeque	Morpho_PC1	bootstrap	0.29018
CL Apoyeque	Morpho_PC2	bootstrap	1.09254
CL Apoyeque	Morpho_PC3	bootstrap	1.64141
CL Apoyeque	GoldDark	bootstrap	0.763049
CL Apoyeque	Lips	bootstrap	1.47763
CL Apoyeque	Teeth	bootstrap	0.866338
CL Apoyeque	Morpho_PC1	bootstrap	0.0780377
CL Apoyeque	Morpho_PC2	bootstrap	1.31166
CL Apoyeque	Morpho_PC3	bootstrap	0.870219
CL Apoyeque	GoldDark	bootstrap	1.03993
CL Apoyeque	Lips	bootstrap	1.33844
CL Apoyeque	Teeth	bootstrap	1.32474
CL Apoyeque	Morpho_PC1	bootstrap	0.107281
CL Apoyeque	Morpho_PC2	bootstrap	0.784292
CL Apoyeque	Morpho_PC3	bootstrap	0.86348
CL Apoyeque	GoldDark	bootstrap	1.25227
CL Apoyeque	Lips	bootstrap	0.861274
CL Apoyeque	Teeth	bootstrap	0.634739
CL Apoyeque	Morpho_PC1	bootstrap	0.045862
CL Apoyeque	Morpho_PC2	bootstrap	1.1185
CL Apoyeque	Morpho_PC3	bootstrap	1.42618
CL Apoyeque	GoldDark	bootstrap	1.21008
CL Apoyeque	Lips	bootstrap	1.43504
CL Apoyeque	Teeth	bootstrap	1.11292
CL Apoyeque	Morpho_PC1	bootstrap	0.812927
CL Apoyeque	Morpho_PC2	bootstrap	0.338221
CL Apoyeque	Morpho_PC3	bootstrap	0.680094
CL Apoyeque	GoldDark	bootstrap	0.489535
CL Apoyeque	Lips	bootstrap	1.35275
CL Apoyeque	Teeth	bootstrap	0.79319
CL Apoyeque	Morpho_PC1	bootstrap	0.707433
CL Apoyeque	Morpho_PC2	bootstrap	1.1131
CL Apoyeque	Morpho_PC3	bootstrap	1.24973
CL Apoyeque	GoldDark	bootstrap	1.12714
CL Apoyeque	Lips	bootstrap	1.55401
CL Apoyeque	Teeth	bootstrap	0.750487
CL Apoyeque	Morpho_PC1	bootstrap	0.685488
CL Apoyeque	Morpho_PC2	bootstrap	1.05997
CL Apoyeque	Morpho_PC3	bootstrap	0.39743
CL Apoyeque	GoldDark	bootstrap	1.09701
CL Apoyeque	Lips	bootstrap	0.790699
CL Apoyeque	Teeth	bootstrap	0.749489
CL Apoyeque	Morpho_PC1	bootstrap	0.15509
CL Apoyeque	Morpho_PC2	bootstrap	0.810925
CL Apoyeque	Morpho_PC3	bootstrap	1.71113
CL Apoyeque	GoldDark	bootstrap	1.13063
CL Apoyeque	Lips	bootstrap	1.45806
CL Apoyeque	Teeth	bootstrap	0.565339
CL Apoyeque	Morpho_PC1	bootstrap	0.206304
CL Apoyeque	Morpho_PC2	bootstrap	1.06134
CL Apoyeque	Morpho_PC3	bootstrap	1.0522
CL Apoyeque	GoldDark	bootstrap	0.474557
CL Apoyeque	Lips	bootstrap	1.41678
CL Apoyeque	Teeth	bootstrap	0.61833
CL Apoyeque	Morpho_PC1	bootstrap	0.945507
CL Apoyeque	Morpho_PC2	bootstrap	1.55236
CL Apoyeque	Morpho_PC3	bootstrap	0.285299
CL Apoyeque	GoldDark	bootstrap	1.577
CL Apoyeque	Lips	bootstrap	0.860871
CL Apoyeque	Teeth	bootstrap	0.990703
CL Apoyeque	Morpho_PC1	bootstrap	1.1621
CL Apoyeque	Morpho_PC2	bootstrap	0.452545
CL Apoyeque	Morpho_PC3	bootstrap	0.484974
CL Apoyeque	GoldDark	bootstrap	1.754
CL Apoyeque	Lips	bootstrap	0.866273
CL Apoyeque	Teeth	bootstrap	0.663543
CL Apoyeque	Morpho_PC1	bootstrap	0.366455
CL Apoyeque	Morpho_PC2	bootstrap	0.651859
CL Apoyeque	Morpho_PC3	bootstrap	1.08331
CL Apoyeque	GoldDark	bootstrap	0.955151
CL Apoyeque	Lips	bootstrap	1.56816
CL Apoyeque	Teeth	bootstrap	0.839515
CL Apoyeque	Morpho_PC1	bootstrap	0.439403
CL Apoyeque	Morpho_PC2	bootstrap	0.940244
CL Apoyeque	Morpho_PC3	bootstrap	0.920124
CL Apoyeque	GoldDark	bootstrap	1.41594
CL Apoyeque	Lips	bootstrap	1.11784
CL Apoyeque	Teeth	bootstrap	0.652596
CL Apoyeque	Morpho_PC1	bootstrap	0.632047
CL Apoyeque	Morpho_PC2	bootstrap	0.858993
CL Apoyeque	Morpho_PC3	bootstrap	1.08734
CL Apoyeque	GoldDark	bootstrap	1.38288
CL Apoyeque	Lips	bootstrap	0.967411
CL Apoyeque	Teeth	bootstrap	1.26755
CL Apoyeque	Morpho_PC1	bootstrap	0.827308
CL Apoyeque	Morpho_PC2	bootstrap	0.863379
CL Apoyeque	Morpho_PC3	bootstrap	0.339431
CL Apoyeque	GoldDark	bootstrap	1.27819
CL Apoyeque	Lips	bootstrap	1.22208
CL Apoyeque	Teeth	bootstrap	1.499
CL Apoyeque	Morpho_PC1	bootstrap	0.447815
CL Apoyeque	Morpho_PC2	bootstrap	0.435136
CL Apoyeque	Morpho_PC3	bootstrap	0.485679
CL Apoyeque	GoldDark	bootstrap	1.15442
CL Apoyeque	Lips	bootstrap	1.30308
CL Apoyeque	Teeth	bootstrap	1.33773
CL Apoyeque	Morpho_PC1	bootstrap	0.383805
CL Apoyeque	Morpho_PC2	bootstrap	0.844068
CL Apoyeque	Morpho_PC3	bootstrap	0.565723
CL Apoyeque	GoldDark	bootstrap	1.67602
CL Apoyeque	Lips	bootstrap	1.48058
CL Apoyeque	Teeth	bootstrap	0.269183
CL Apoyeque	Morpho_PC1	bootstrap	0.801799
CL Apoyeque	Morpho_PC2	bootstrap	0.468541
CL Apoyeque	Morpho_PC3	bootstrap	0.252925
CL Apoyeque	GoldDark	bootstrap	1.75419
CL Apoyeque	Lips	bootstrap	0.777583
CL Apoyeque	Teeth	bootstrap	0.187543
CL Apoyeque	Morpho_PC1	bootstrap	0.152323
CL Apoyeque	Morpho_PC2	bootstrap	1.18131
CL Apoyeque	Morpho_PC3	bootstrap	0.929682
CL Apoyeque	GoldDark	bootstrap	1.60625
CL Apoyeque	Lips	bootstrap	0.725664
CL Apoyeque	Teeth	bootstrap	0.877638
CL Apoyeque	Morpho_PC1	bootstrap	0.231237
CL Apoyeque	Morpho_PC2	bootstrap	0.913082
CL Apoyeque	Morpho_PC3	bootstrap	1.11173
CL Apoyeque	GoldDark	bootstrap	0.802658
CL Apoyeque	Lips	bootstrap	1.69976
CL Apoyeque	Teeth	bootstrap	1.03015
CL Apoyeque	Morpho_PC1	bootstrap	1.15337
CL Apoyeque	Morpho_PC2	bootstrap	0.172346
CL Apoyeque	Morpho_PC3	bootstrap	0.213026
CL Apoyeque	GoldDark	bootstrap	0.749105
CL Apoyeque	Lips	bootstrap	1.62765
CL Apoyeque	Teeth	bootstrap	1.10507
CL Apoyeque	Morpho_PC1	bootstrap	0.493165
CL Apoyeque	Morpho_PC2	bootstrap	0.981366
CL Apoyeque	Morpho_PC3	bootstrap	0.601779
CL Apoyeque	GoldDark	bootstrap	1.52304
CL Apoyeque	Lips	bootstrap	0.547812
CL Apoyeque	Teeth	bootstrap	0.508681
CL Apoyeque	Morpho_PC1	bootstrap	1.13517
CL Apoyeque	Morpho_PC2	bootstrap	0.896455
CL Apoyeque	Morpho_PC3	bootstrap	1.01452
CL Apoyeque	GoldDark	bootstrap	1.09639
CL Apoyeque	Lips	bootstrap	1.24329
CL Apoyeque	Teeth	bootstrap	0.596875
CL Apoyeque	Morpho_PC1	bootstrap	1.4566
CL Apoyeque	Morpho_PC2	bootstrap	0.814363
CL Apoyeque	Morpho_PC3	bootstrap	0.333216
CL Apoyeque	GoldDark	bootstrap	0.917172
CL Apoyeque	Lips	bootstrap	1.59069
CL Apoyeque	Teeth	bootstrap	0.449576
CL Apoyeque	Morpho_PC1	bootstrap	0.807397
CL Apoyeque	Morpho_PC2	bootstrap	1.28952
CL Apoyeque	Morpho_PC3	bootstrap	0.334087
CL Apoyeque	GoldDark	bootstrap	1.446
CL Apoyeque	Lips	bootstrap	0.839956
CL Apoyeque	Teeth	bootstrap	0.86393
CL Apoyeque	Morpho_PC1	bootstrap	0.485699
CL Apoyeque	Morpho_PC2	bootstrap	0.853463
CL Apoyeque	Morpho_PC3	bootstrap	1.22184
CL Apoyeque	GoldDark	bootstrap	1.27395
CL Apoyeque	Lips	bootstrap	1.33727
CL Apoyeque	Teeth	bootstrap	0.931231
CL Apoyeque	Morpho_PC1	bootstrap	1.24224
CL Apoyeque	Morpho_PC2	bootstrap	0.400855
CL Apoyeque	Morpho_PC3	bootstrap	0.133134
CL Apoyeque	GoldDark	bootstrap	1.52035
CL Apoyeque	Lips	bootstrap	1.50129
CL Apoyeque	Teeth	bootstrap	0.577361
CL Apoyeque	Morpho_PC1	bootstrap	0.664614
CL Apoyeque	Morpho_PC2	bootstrap	0.80195
CL Apoyeque	Morpho_PC3	bootstrap	0.128336
CL Apoyeque	GoldDark	bootstrap	1.61703
CL Apoyeque	Lips	bootstrap	0.915405
CL Apoyeque	Teeth	bootstrap	0.325558
CL Apoyeque	Morpho_PC1	bootstrap	0.715214
CL Apoyeque	Morpho_PC2	bootstrap	0.848812
CL Apoyeque	Morpho_PC3	bootstrap	1.09965
CL Apoyeque	GoldDark	bootstrap	1.43133
CL Apoyeque	Lips	bootstrap	0.96918
CL Apoyeque	Teeth	bootstrap	0.994114
CL Apoyeque	Morpho_PC1	bootstrap	0.929185
CL Apoyeque	Morpho_PC2	bootstrap	1.00226
CL Apoyeque	Morpho_PC3	bootstrap	0.394752
CL Apoyeque	GoldDark	bootstrap	1.53439
CL Apoyeque	Lips	bootstrap	1.35909
CL Apoyeque	Teeth	bootstrap	0.280364
CL Apoyeque	Morpho_PC1	bootstrap	0.697478
CL Apoyeque	Morpho_PC2	bootstrap	1.07918
CL Apoyeque	Morpho_PC3	bootstrap	0.262293
CL Apoyeque	GoldDark	bootstrap	0.894226
CL Apoyeque	Lips	bootstrap	1.30668
CL Apoyeque	Teeth	bootstrap	0.850646
CL Apoyeque	Morpho_PC1	bootstrap	0.649386
CL Apoyeque	Morpho_PC2	bootstrap	1.05073
CL Apoyeque	Morpho_PC3	bootstrap	1.11517
CL Apoyeque	GoldDark	bootstrap	0.81092
CL Apoyeque	Lips	bootstrap	1.54808
CL Apoyeque	Teeth	bootstrap	0.667689
CL Apoyeque	Morpho_PC1	bootstrap	0.695051
CL Apoyeque	Morpho_PC2	bootstrap	1.07393
CL Apoyeque	Morpho_PC3	bootstrap	0.929319
CL Apoyeque	GoldDark	bootstrap	1.19634
CL Apoyeque	Lips	bootstrap	1.30985
CL Apoyeque	Teeth	bootstrap	0.630027
CL Apoyeque	Morpho_PC1	bootstrap	0.676766
CL Apoyeque	Morpho_PC2	bootstrap	0.648289
CL Apoyeque	Morpho_PC3	bootstrap	1.25612
CL Apoyeque	GoldDark	bootstrap	0.935929
CL Apoyeque	Lips	bootstrap	1.5891
CL Apoyeque	Teeth	bootstrap	0.426223
CL Apoyeque	Morpho_PC1	bootstrap	0.527094
CL Apoyeque	Morpho_PC2	bootstrap	0.625967
CL Apoyeque	Morpho_PC3	bootstrap	1.32192
CL Apoyeque	GoldDark	bootstrap	0.464319
CL Apoyeque	Lips	bootstrap	1.58707
CL Apoyeque	Teeth	bootstrap	0.381882
CL Apoyeque	Morpho_PC1	bootstrap	0.890396
CL Apoyeque	Morpho_PC2	bootstrap	1.38813
CL Apoyeque	Morpho_PC3	bootstrap	0.632514
CL Apoyeque	GoldDark	bootstrap	0.92669
CL Apoyeque	Lips	bootstrap	0.65496
CL Apoyeque	Teeth	bootstrap	1.42687
CL Apoyeque	Morpho_PC1	bootstrap	1.39494
CL Apoyeque	Morpho_PC2	bootstrap	0.451789
CL Apoyeque	Morpho_PC3	bootstrap	0.725514
CL Apoyeque	GoldDark	bootstrap	1.46499
CL Apoyeque	Lips	bootstrap	1.55897
CL Apoyeque	Teeth	bootstrap	0.430282
CL Apoyeque	Morpho_PC1	bootstrap	0.810807
CL Apoyeque	Morpho_PC2	bootstrap	0.648735
CL Apoyeque	Morpho_PC3	bootstrap	0.400021
CL Apoyeque	GoldDark	bootstrap	0.362108
CL Apoyeque	Lips	bootstrap	0.958852
CL Apoyeque	Teeth	bootstrap	0.845791
CL Apoyeque	Morpho_PC1	bootstrap	0.324155
CL Apoyeque	Morpho_PC2	bootstrap	1.02241
CL Apoyeque	Morpho_PC3	bootstrap	1.75605
CL Apoyeque	GoldDark	bootstrap	1.15917
CL Apoyeque	Lips	bootstrap	1.03937
CL Apoyeque	Teeth	bootstrap	0.708961
CL Apoyeque	Morpho_PC1	bootstrap	0.610809
CL Apoyeque	Morpho_PC2	bootstrap	0.784298
CL Apoyeque	Morpho_PC3	bootstrap	1.44402
CL Apoyeque	GoldDark	bootstrap	0.32761
CL Apoyeque	Lips	bootstrap	1.23118
CL Apoyeque	Teeth	bootstrap	0.604176
CL Apoyeque	Morpho_PC1	bootstrap	0.5709
CL Apoyeque	Morpho_PC2	bootstrap	1.19232
CL Apoyeque	Morpho_PC3	bootstrap	1.50475
CL Apoyeque	GoldDark	bootstrap	0.461347
CL Apoyeque	Lips	bootstrap	1.42532
CL Apoyeque	Teeth	bootstrap	0.797583
CL Apoyeque	Morpho_PC1	bootstrap	0.481182
CL Apoyeque	Morpho_PC2	bootstrap	1.29434
CL Apoyeque	Morpho_PC3	bootstrap	1.1012
CL Apoyeque	GoldDark	bootstrap	1.73992
CL Apoyeque	Lips	bootstrap	0.736588
CL Apoyeque	Teeth	bootstrap	0.531846
CL Apoyeque	Morpho_PC1	bootstrap	0.138796
CL Apoyeque	Morpho_PC2	bootstrap	0.573067
CL Apoyeque	Morpho_PC3	bootstrap	1.34149
CL Apoyeque	GoldDark	bootstrap	1.15831
CL Apoyeque	Lips	bootstrap	1.40451
CL Apoyeque	Teeth	bootstrap	0.454254
CL Apoyeque	Morpho_PC1	bootstrap	0.566387
CL Apoyeque	Morpho_PC2	bootstrap	1.03185
CL Apoyeque	Morpho_PC3	bootstrap	1.04585
CL Apoyeque	GoldDark	bootstrap	1.11025
CL Apoyeque	Lips	bootstrap	1.87104
CL Apoyeque	Teeth	bootstrap	0.423696
CL Apoyeque	Morpho_PC1	bootstrap	0.368421
CL Apoyeque	Morpho_PC2	bootstrap	0.739632
CL Apoyeque	Morpho_PC3	bootstrap	0.635817
CL Apoyeque	GoldDark	bootstrap	1.68045
CL Apoyeque	Lips	bootstrap	1.45942
CL Apoyeque	Teeth	bootstrap	0.340121
CL Apoyeque	Morpho_PC1	bootstrap	0.645541
CL Apoyeque	Morpho_PC2	bootstrap	0.655684
CL Apoyeque	Morpho_PC3	bootstrap	0.289557
CL Apoyeque	GoldDark	bootstrap	0.765423
CL Apoyeque	Lips	bootstrap	1.25601
CL Apoyeque	Teeth	bootstrap	1.31866
CL Apoyeque	Morpho_PC1	bootstrap	0.692721
CL Apoyeque	Morpho_PC2	bootstrap	0.985324
CL Apoyeque	Morpho_PC3	bootstrap	0.804345
CL Apoyeque	GoldDark	bootstrap	0.216336
CL Apoyeque	Lips	bootstrap	1.51233
CL Apoyeque	Teeth	bootstrap	1.16138
CL Apoyeque	Morpho_PC1	bootstrap	0.486156
CL Apoyeque	Morpho_PC2	bootstrap	1.11104
CL Apoyeque	Morpho_PC3	bootstrap	0.92005
CL Apoyeque	GoldDark	bootstrap	1.47657
CL Apoyeque	Lips	bootstrap	1.23026
CL Apoyeque	Teeth	bootstrap	1.1024
CL Apoyeque	Morpho_PC1	bootstrap	0.743362
CL Apoyeque	Morpho_PC2	bootstrap	0.590412
CL Apoyeque	Morpho_PC3	bootstrap	0.435591
CL Apoyeque	GoldDark	bootstrap	1.83863
CL Apoyeque	Lips	bootstrap	0.991357
CL Apoyeque	Teeth	bootstrap	0.653981
CL Apoyeque	Morpho_PC1	bootstrap	0.63036
CL Apoyeque	Morpho_PC2	bootstrap	0.896866
CL Apoyeque	Morpho_PC3	bootstrap	0.0850829
CL Apoyeque	GoldDark	bootstrap	1.18354
CL Apoyeque	Lips	bootstrap	1.17662
CL Apoyeque	Teeth	bootstrap	0.444443
CL Apoyeque	Morpho_PC1	bootstrap	1.28643
CL Apoyeque	Morpho_PC2	bootstrap	0.95831
CL Apoyeque	Morpho_PC3	bootstrap	0.66634
CL Apoyeque	GoldDark	bootstrap	1.32502
CL Apoyeque	Lips	bootstrap	1.27601
CL Apoyeque	Teeth	bootstrap	0.998371
CL Apoyeque	Morpho_PC1	bootstrap	0.77697
CL Apoyeque	Morpho_PC2	bootstrap	0.893522
CL Apoyeque	Morpho_PC3	bootstrap	0.466174
CL Apoyeque	GoldDark	bootstrap	0.538499
CL Apoyeque	Lips	bootstrap	1.4716
CL Apoyeque	Teeth	bootstrap	0.718418
CL Apoyeque	Morpho_PC1	bootstrap	0.68439
CL Apoyeque	Morpho_PC2	bootstrap	1.09014
CL Apoyeque	Morpho_PC3	bootstrap	1.17111
CL Apoyeque	GoldDark	bootstrap	1.1335
CL Apoyeque	Lips	bootstrap	0.370747
CL Apoyeque	Teeth	bootstrap	0.278943
CL Apoyeque	Morpho_PC1	bootstrap	1.24656
CL Apoyeque	Morpho_PC2	bootstrap	1.378
CL Apoyeque	Morpho_PC3	bootstrap	1.02329
CL Apoyeque	GoldDark	bootstrap	1.82129
CL Apoyeque	Lips	bootstrap	1.23216
CL Apoyeque	Teeth	bootstrap	0.58817
CL Apoyeque	Morpho_PC1	bootstrap	0.248611
CL Apoyeque	Morpho_PC2	bootstrap	0.516695
CL Apoyeque	Morpho_PC3	bootstrap	0.699984
CL Apoyeque	GoldDark	bootstrap	0.815755
CL Apoyeque	Lips	bootstrap	1.28097
CL Apoyeque	Teeth	bootstrap	0.738993
CL Apoyeque	Morpho_PC1	bootstrap	1.06288
CL Apoyeque	Morpho_PC2	bootstrap	1.16249
CL Apoyeque	Morpho_PC3	bootstrap	0.816371
CL Apoyeque	GoldDark	bootstrap	0.459388
CL Apoyeque	Lips	bootstrap	1.04931
CL Apoyeque	Teeth	bootstrap	0.946392
CL Apoyeque	Morpho_PC1	bootstrap	0.509175
CL Apoyeque	Morpho_PC2	bootstrap	1.11671
CL Apoyeque	Morpho_PC3	bootstrap	1.51193
CL Apoyeque	GoldDark	bootstrap	1.4715
CL Apoyeque	Lips	bootstrap	1.34137
CL Apoyeque	Teeth	bootstrap	0.614817
CL Apoyeque	Morpho_PC1	bootstrap	0.741295
CL Apoyeque	Morpho_PC2	bootstrap	0.499659
CL Apoyeque	Morpho_PC3	bootstrap	0.926412
CL Apoyeque	GoldDark	bootstrap	0.676028
CL Apoyeque	Lips	bootstrap	1.62421
CL Apoyeque	Teeth	bootstrap	1.08326
CL Apoyeque	Morpho_PC1	bootstrap	0.383232
CL Apoyeque	Morpho_PC2	bootstrap	1.05255
CL Apoyeque	Morpho_PC3	bootstrap	0.690465
CL Apoyeque	GoldDark	bootstrap	1.23039
CL Apoyeque	Lips	bootstrap	1.20806
CL Apoyeque	Teeth	bootstrap	1.54007
CL Apoyeque	Morpho_PC1	bootstrap	0.608363
CL Apoyeque	Morpho_PC2	bootstrap	0.474359
CL Apoyeque	Morpho_PC3	bootstrap	0.244513
CL Apoyeque	GoldDark	bootstrap	0.581086
CL Apoyeque	Lips	bootstrap	0.60358
CL Apoyeque	Teeth	bootstrap	0.696765
CL Apoyeque	Morpho_PC1	bootstrap	0.15512
CL Apoyeque	Morpho_PC2	bootstrap	0.664236
CL Apoyeque	Morpho_PC3	bootstrap	2.08501
CL Apoyeque	GoldDark	bootstrap	0.147157
CL Apoyeque	Lips	bootstrap	1.08204
CL Apoyeque	Teeth	bootstrap	1.77945
CL Apoyeque	Morpho_PC1	bootstrap	0.643944
CL Apoyeque	Morpho_PC2	bootstrap	0.624836
CL Apoyeque	Morpho_PC3	bootstrap	0.914333
CL Apoyeque	GoldDark	bootstrap	1.75262
CL Apoyeque	Lips	bootstrap	1.12794
CL Apoyeque	Teeth	bootstrap	0.743451
CL Apoyeque	Morpho_PC1	bootstrap	0.274015
CL Apoyeque	Morpho_PC2	bootstrap	0.611391
CL Apoyeque	Morpho_PC3	bootstrap	0.808993
CL Apoyeque	GoldDark	bootstrap	1.01029
CL Apoyeque	Lips	bootstrap	0.866635
CL Apoyeque	Teeth	bootstrap	0.305905
CL Apoyeque	Morpho_PC1	bootstrap	0.527708
CL Apoyeque	Morpho_PC2	bootstrap	0.36481
CL Apoyeque	Morpho_PC3	bootstrap	1.92954
CL Apoyeque	GoldDark	bootstrap	1.55264
CL Apoyeque	Lips	bootstrap	0.753983
CL Apoyeque	Teeth	bootstrap	1.64712
CL Apoyeque	Morpho_PC1	bootstrap	0.200919
CL Apoyeque	Morpho_PC2	bootstrap	0.298621
CL Apoyeque	Morpho_PC3	bootstrap	0.422215
CL Apoyeque	GoldDark	bootstrap	1.64421
CL Apoyeque	Lips	bootstrap	0.586836
CL Apoyeque	Teeth	bootstrap	1.40717
CL Apoyeque	Morpho_PC1	bootstrap	0.606537
CL Apoyeque	Morpho_PC2	bootstrap	0.420472
CL Apoyeque	Morpho_PC3	bootstrap	0.653749
CL Apoyeque	GoldDark	bootstrap	0.535333
CL Apoyeque	Lips	bootstrap	1.80572
CL Apoyeque	Teeth	bootstrap	0.968762
CL Apoyeque	Morpho_PC1	bootstrap	0.102771
CL Apoyeque	Morpho_PC2	bootstrap	1.14276
CL Apoyeque	Morpho_PC3	bootstrap	0.444797
CL Apoyeque	GoldDark	bootstrap	0.848867
CL Apoyeque	Lips	bootstrap	1.57465
CL Apoyeque	Teeth	bootstrap	0.972288
CL Apoyeque	Morpho_PC1	bootstrap	0.397053
CL Apoyeque	Morpho_PC2	bootstrap	1.17868
CL Apoyeque	Morpho_PC3	bootstrap	0.55462
CL Apoyeque	GoldDark	bootstrap	1.18894
CL Apoyeque	Lips	bootstrap	0.937962
CL Apoyeque	Teeth	bootstrap	0.763264
CL Apoyeque	Morpho_PC1	bootstrap	0.679167
CL Apoyeque	Morpho_PC2	bootstrap	1.02592
CL Apoyeque	Morpho_PC3	bootstrap	1.26898
CL Apoyeque	GoldDark	bootstrap	1.37149
CL Apoyeque	Lips	bootstrap	1.6663
CL Apoyeque	Teeth	bootstrap	0.376249
CL Apoyeque	Morpho_PC1	bootstrap	0.903211
CL Apoyeque	Morpho_PC2	bootstrap	0.381007
CL Apoyeque	Morpho_PC3	bootstrap	0.489823
CL Apoyeque	GoldDark	bootstrap	1.73717
CL Apoyeque	Lips	bootstrap	1.30909
CL Apoyeque	Teeth	bootstrap	0.468617
CL Apoyeque	Morpho_PC1	bootstrap	0.757001
CL Apoyeque	Morpho_PC2	bootstrap	0.508191
CL Apoyeque	Morpho_PC3	bootstrap	0.466516
CL Apoyeque	GoldDark	bootstrap	1.00815
CL Apoyeque	Lips	bootstrap	1.34401
CL Apoyeque	Teeth	bootstrap	0.875805
CL Apoyeque	Morpho_PC1	bootstrap	0.996595
CL Apoyeque	Morpho_PC2	bootstrap	1.09617
CL Apoyeque	Morpho_PC3	bootstrap	0.464185
CL Apoyeque	GoldDark	bootstrap	1.29308
CL Apoyeque	Lips	bootstrap	0.599144
CL Apoyeque	Teeth	bootstrap	0.0439869
CL Apoyeque	Morpho_PC1	bootstrap	0.459628
CL Apoyeque	Morpho_PC2	bootstrap	0.4375
CL Apoyeque	Morpho_PC3	bootstrap	1.88796
CL Apoyeque	GoldDark	bootstrap	1.79721
CL Apoyeque	Lips	bootstrap	0.951229
CL Apoyeque	Teeth	bootstrap	0.849386
CL Apoyeque	Morpho_PC1	bootstrap	0.798335
CL Apoyeque	Morpho_PC2	bootstrap	0.554029
CL Apoyeque	Morpho_PC3	bootstrap	0.446615
CL Apoyeque	GoldDark	bootstrap	0.515819
CL Apoyeque	Lips	bootstrap	1.01637
CL Apoyeque	Teeth	bootstrap	0.238626
CL Apoyeque	Morpho_PC1	bootstrap	0.268393
CL Apoyeque	Morpho_PC2	bootstrap	1.21815
CL Apoyeque	Morpho_PC3	bootstrap	1.75729
CL Apoyeque	GoldDark	bootstrap	0.495711
CL Apoyeque	Lips	bootstrap	1.50779
CL Apoyeque	Teeth	bootstrap	1.59899
CL Apoyeque	Morpho_PC1	bootstrap	0.216683
CL Apoyeque	Morpho_PC2	bootstrap	0.722422
CL Apoyeque	Morpho_PC3	bootstrap	0.596015
CL Apoyeque	GoldDark	bootstrap	0.945065
CL Apoyeque	Lips	bootstrap	0.60118
CL Apoyeque	Teeth	bootstrap	0.725642
CL Apoyeque	Morpho_PC1	bootstrap	0.526702
CL Apoyeque	Morpho_PC2	bootstrap	0.851722
CL Apoyeque	Morpho_PC3	bootstrap	1.79333
CL Apoyeque	GoldDark	bootstrap	1.15673
CL Apoyeque	Lips	bootstrap	1.07562
CL Apoyeque	Teeth	bootstrap	0.717736
CL Apoyeque	Morpho_PC1	bootstrap	1.44468
CL Apoyeque	Morpho_PC2	bootstrap	0.795095
CL Apoyeque	Morpho_PC3	bootstrap	0.520187
CL Apoyeque	GoldDark	bootstrap	1.31458
CL Apoyeque	Lips	bootstrap	0.768666
CL Apoyeque	Teeth	bootstrap	0.629802
CL Apoyeque	Morpho_PC1	bootstrap	0.153955
CL Apoyeque	Morpho_PC2	bootstrap	1.02648
CL Apoyeque	Morpho_PC3	bootstrap	1.4856
CL Apoyeque	GoldDark	bootstrap	0.778701
CL Apoyeque	Lips	bootstrap	0.918863
CL Apoyeque	Teeth	bootstrap	1.44547
CL Apoyeque	Morpho_PC1	bootstrap	0.896875
CL Apoyeque	Morpho_PC2	bootstrap	0.951025
CL Apoyeque	Morpho_PC3	bootstrap	0.866664
CL Apoyeque	GoldDark	bootstrap	1.47029
CL Apoyeque	Lips	bootstrap	0.662128
CL Apoyeque	Teeth	bootstrap	0.723811
CL Apoyeque	Morpho_PC1	bootstrap	0.538285
CL Apoyeque	Morpho_PC2	bootstrap	0.434115
CL Apoyeque	Morpho_PC3	bootstrap	1.54846
CL Apoyeque	GoldDark	bootstrap	1.84683
CL Apoyeque	Lips	bootstrap	1.25245
CL Apoyeque	Teeth	bootstrap	0.753328
CL Apoyeque	Morpho_PC1	bootstrap	0.354834
CL Apoyeque	Morpho_PC2	bootstrap	0.551523
CL Apoyeque	Morpho_PC3	bootstrap	0.151679
CL Apoyeque	GoldDark	bootstrap	0.875091
CL Apoyeque	Lips	bootstrap	1.77547
CL Apoyeque	Teeth	bootstrap	0.657767
CL Apoyeque	Morpho_PC1	bootstrap	0.468744
CL Apoyeque	Morpho_PC2	bootstrap	1.13601
CL Apoyeque	Morpho_PC3	bootstrap	0.372849
CL Apoyeque	GoldDark	bootstrap	1.23653
CL Apoyeque	Lips	bootstrap	0.917296
CL Apoyeque	Teeth	bootstrap	0.884917
CL Apoyeque	Morpho_PC1	bootstrap	0.354342
CL Apoyeque	Morpho_PC2	bootstrap	1.04831
CL Apoyeque	Morpho_PC3	bootstrap	1.27357
CL Apoyeque	GoldDark	bootstrap	0.422387
CL Apoyeque	Lips	bootstrap	0.829691
CL Apoyeque	Teeth	bootstrap	0.607753
CL Apoyeque	Morpho_PC1	bootstrap	1.07393
CL Apoyeque	Morpho_PC2	bootstrap	0.532592
CL Apoyeque	Morpho_PC3	bootstrap	1.82397
CL Apoyeque	GoldDark	bootstrap	1.62871
CL Apoyeque	Lips	bootstrap	0.683627
CL Apoyeque	Teeth	bootstrap	0.712227
CL Apoyeque	Morpho_PC1	bootstrap	0.179465
CL Apoyeque	Morpho_PC2	bootstrap	0.431455
CL Apoyeque	Morpho_PC3	bootstrap	1.46776
CL Apoyeque	GoldDark	bootstrap	0.750778
CL Apoyeque	Lips	bootstrap	1.28341
CL Apoyeque	Teeth	bootstrap	0.329244
CL Apoyeque	Morpho_PC1	bootstrap	0.645534
CL Apoyeque	Morpho_PC2	bootstrap	1.60051
CL Apoyeque	Morpho_PC3	bootstrap	0.838113
CL Apoyeque	GoldDark	bootstrap	0.450903
CL Apoyeque	Lips	bootstrap	0.691583
CL Apoyeque	Teeth	bootstrap	1.537
CL Apoyeque	Morpho_PC1	bootstrap	0.787463
CL Apoyeque	Morpho_PC2	bootstrap	0.959409
CL Apoyeque	Morpho_PC3	bootstrap	1.18973
CL Apoyeque	GoldDark	bootstrap	0.683561
CL Apoyeque	Lips	bootstrap	1.18663
CL Apoyeque	Teeth	bootstrap	0.697454
CL Apoyeque	Morpho_PC1	bootstrap	1.23288
CL Apoyeque	Morpho_PC2	bootstrap	1.29382
CL Apoyeque	Morpho_PC3	bootstrap	0.666505
CL Apoyeque	GoldDark	bootstrap	0.53065
CL Apoyeque	Lips	bootstrap	0.850643
CL Apoyeque	Teeth	bootstrap	1.06694
CL Apoyeque	Morpho_PC1	bootstrap	0.171286
CL Apoyeque	Morpho_PC2	bootstrap	0.873663
CL Apoyeque	Morpho_PC3	bootstrap	1.75038
CL Apoyeque	GoldDark	bootstrap	1.26799
CL Apoyeque	Lips	bootstrap	1.50666
CL Apoyeque	Teeth	bootstrap	0.221977
CL Apoyeque	Morpho_PC1	bootstrap	0.566467
CL Apoyeque	Morpho_PC2	bootstrap	1.18117
CL Apoyeque	Morpho_PC3	bootstrap	0.597366
CL Apoyeque	GoldDark	bootstrap	1.01608
CL Apoyeque	Lips	bootstrap	1.60272
CL Apoyeque	Teeth	bootstrap	0.517259
CL Apoyeque	Morpho_PC1	bootstrap	0.556349
CL Apoyeque	Morpho_PC2	bootstrap	1.23596
CL Apoyeque	Morpho_PC3	bootstrap	0.542411
CL Apoyeque	GoldDark	bootstrap	1.66518
CL Apoyeque	Lips	bootstrap	0.318858
CL Apoyeque	Teeth	bootstrap	0.472082
CL Apoyeque	Morpho_PC1	bootstrap	0.490658
CL Apoyeque	Morpho_PC2	bootstrap	0.225136
CL Apoyeque	Morpho_PC3	bootstrap	1.61592
CL Apoyeque	GoldDark	bootstrap	1.04786
CL Apoyeque	Lips	bootstrap	0.936542
CL Apoyeque	Teeth	bootstrap	0.886333
CL Apoyeque	Morpho_PC1	bootstrap	0.272378
CL Apoyeque	Morpho_PC2	bootstrap	0.768347
CL Apoyeque	Morpho_PC3	bootstrap	1.6046
CL Apoyeque	GoldDark	bootstrap	0.962589
CL Apoyeque	Lips	bootstrap	1.30918
CL Apoyeque	Teeth	bootstrap	1.20785
CL Apoyeque	Morpho_PC1	bootstrap	0.0547654
CL Apoyeque	Morpho_PC2	bootstrap	0.426198
CL Apoyeque	Morpho_PC3	bootstrap	1.30993
CL Apoyeque	GoldDark	bootstrap	1.04462
CL Apoyeque	Lips	bootstrap	1.68071
CL Apoyeque	Teeth	bootstrap	0.244666
CL Apoyeque	Morpho_PC1	bootstrap	0.42057
CL Apoyeque	Morpho_PC2	bootstrap	1.10438
CL Apoyeque	Morpho_PC3	bootstrap	0.792201
CL Apoyeque	GoldDark	bootstrap	1.77365
CL Apoyeque	Lips	bootstrap	0.609492
CL Apoyeque	Teeth	bootstrap	0.4138
CL Apoyeque	Morpho_PC1	bootstrap	0.569004
CL Apoyeque	Morpho_PC2	bootstrap	0.989157
CL Apoyeque	Morpho_PC3	bootstrap	1.00462
CL Apoyeque	GoldDark	bootstrap	0.223442
CL Apoyeque	Lips	bootstrap	1.61332
CL Apoyeque	Teeth	bootstrap	0.542577
CL Apoyeque	Morpho_PC1	bootstrap	0.203557
CL Apoyeque	Morpho_PC2	bootstrap	0.916749
CL Apoyeque	Morpho_PC3	bootstrap	1.47343
CL Apoyeque	GoldDark	bootstrap	1.29472
CL Apoyeque	Lips	bootstrap	1.26822
CL Apoyeque	Teeth	bootstrap	0.270442
CL Apoyeque	Morpho_PC1	bootstrap	0.820381
CL Apoyeque	Morpho_PC2	bootstrap	1.11059
CL Apoyeque	Morpho_PC3	bootstrap	0.857762
CL Apoyeque	GoldDark	bootstrap	1.47196
CL Apoyeque	Lips	bootstrap	0.912512
CL Apoyeque	Teeth	bootstrap	0.348238
CL Apoyeque	Morpho_PC1	bootstrap	0.703662
CL Apoyeque	Morpho_PC2	bootstrap	0.896845
CL Apoyeque	Morpho_PC3	bootstrap	1.25694
CL Apoyeque	GoldDark	bootstrap	1.7128
CL Apoyeque	Lips	bootstrap	1.2126
CL Apoyeque	Teeth	bootstrap	0.571244
CL Apoyeque	Morpho_PC1	bootstrap	0.731731
CL Apoyeque	Morpho_PC2	bootstrap	0.573124
CL Apoyeque	Morpho_PC3	bootstrap	0.636936
CL Apoyeque	GoldDark	bootstrap	1.89461
CL Apoyeque	Lips	bootstrap	0.85237
CL Apoyeque	Teeth	bootstrap	0.930033
CL Apoyeque	Morpho_PC1	bootstrap	0.205381
CL Apoyeque	Morpho_PC2	bootstrap	0.713147
CL Apoyeque	Morpho_PC3	bootstrap	0.517881
CL Apoyeque	GoldDark	bootstrap	0.861108
CL Apoyeque	Lips	bootstrap	1.55252
CL Apoyeque	Teeth	bootstrap	0.824062
CL Apoyeque	Morpho_PC1	bootstrap	0.451522
CL Apoyeque	Morpho_PC2	bootstrap	1.05383
CL Apoyeque	Morpho_PC3	bootstrap	0.924491
CL Apoyeque	GoldDark	bootstrap	0.502261
CL Apoyeque	Lips	bootstrap	1.60733
CL Apoyeque	Teeth	bootstrap	0.949459
CL Apoyeque	Morpho_PC1	bootstrap	0.471079
CL Apoyeque	Morpho_PC2	bootstrap	1.27307
CL Apoyeque	Morpho_PC3	bootstrap	0.648183
CL Apoyeque	GoldDark	bootstrap	1.63599
CL Apoyeque	Lips	bootstrap	0.654545
CL Apoyeque	Teeth	bootstrap	0.731757
CL Apoyeque	Morpho_PC1	bootstrap	0.52999
CL Apoyeque	Morpho_PC2	bootstrap	0.830403
CL Apoyeque	Morpho_PC3	bootstrap	1.17863
CL Apoyeque	GoldDark	bootstrap	1.4535
CL Apoyeque	Lips	bootstrap	1.30487
CL Apoyeque	Teeth	bootstrap	0.681307
CL Apoyeque	Morpho_PC1	bootstrap	0.568066
CL Apoyeque	Morpho_PC2	bootstrap	1.01721
CL Apoyeque	Morpho_PC3	bootstrap	0.602516
CL Apoyeque	GoldDark	bootstrap	1.01931
CL Apoyeque	Lips	bootstrap	1.04091
CL Apoyeque	Teeth	bootstrap	0.783897
CL Apoyeque	Morpho_PC1	bootstrap	0.325391
CL Apoyeque	Morpho_PC2	bootstrap	0.621178
CL Apoyeque	Morpho_PC3	bootstrap	1.66471
CL Apoyeque	GoldDark	bootstrap	0.809618
CL Apoyeque	Lips	bootstrap	1.13222
CL Apoyeque	Teeth	bootstrap	0.601754
CL Apoyeque	Morpho_PC1	bootstrap	0.646654
CL Apoyeque	Morpho_PC2	bootstrap	1.3921
CL Apoyeque	Morpho_PC3	bootstrap	1.15948
CL Apoyeque	GoldDark	bootstrap	0.618575
CL Apoyeque	Lips	bootstrap	1.02097
CL Apoyeque	Teeth	bootstrap	0.637444
CL Apoyeque	Morpho_PC1	bootstrap	0.634261
CL Apoyeque	Morpho_PC2	bootstrap	0.701779
CL Apoyeque	Morpho_PC3	bootstrap	1.80938
CL Apoyeque	GoldDark	bootstrap	0.993882
CL Apoyeque	Lips	bootstrap	1.70145
CL Apoyeque	Teeth	bootstrap	0.169991
CL Apoyeque	Morpho_PC1	bootstrap	0.305311
CL Apoyeque	Morpho_PC2	bootstrap	1.35973
CL Apoyeque	Morpho_PC3	bootstrap	0.382471
CL Apoyeque	GoldDark	bootstrap	1.40761
CL Apoyeque	Lips	bootstrap	1.394
CL Apoyeque	Teeth	bootstrap	0.348644
CL Apoyeque	Morpho_PC1	bootstrap	0.597189
CL Apoyeque	Morpho_PC2	bootstrap	0.521731
CL Apoyeque	Morpho_PC3	bootstrap	1.15108
CL Apoyeque	GoldDark	bootstrap	0.789764
CL Apoyeque	Lips	bootstrap	1.2511
CL Apoyeque	Teeth	bootstrap	1.00595
CL Apoyeque	Morpho_PC1	bootstrap	0.766929
CL Apoyeque	Morpho_PC2	bootstrap	1.38394
CL Apoyeque	Morpho_PC3	bootstrap	0.543719
CL Apoyeque	GoldDark	bootstrap	1.8845
CL Apoyeque	Lips	bootstrap	1.20492
CL Apoyeque	Teeth	bootstrap	0.436191
CL Apoyeque	Morpho_PC1	bootstrap	0.465161
CL Apoyeque	Morpho_PC2	bootstrap	0.490213
CL Apoyeque	Morpho_PC3	bootstrap	0.591513
CL Apoyeque	GoldDark	bootstrap	1.46606
CL Apoyeque	Lips	bootstrap	1.32081
CL Apoyeque	Teeth	bootstrap	0.730464
CL Apoyeque	Morpho_PC1	bootstrap	0.67045
CL Apoyeque	Morpho_PC2	bootstrap	0.870392
CL Apoyeque	Morpho_PC3	bootstrap	0.604526
CL Apoyeque	GoldDark	bootstrap	0.448766
CL Apoyeque	Lips	bootstrap	1.49744
CL Apoyeque	Teeth	bootstrap	1.58535
CL Apoyeque	Morpho_PC1	bootstrap	0.728583
CL Apoyeque	Morpho_PC2	bootstrap	0.624627
CL Apoyeque	Morpho_PC3	bootstrap	0.349208
CL Apoyeque	GoldDark	bootstrap	0.789524
CL Apoyeque	Lips	bootstrap	1.4946
CL Apoyeque	Teeth	bootstrap	1.30221
CL Apoyeque	Morpho_PC1	bootstrap	0.394426
CL Apoyeque	Morpho_PC2	bootstrap	0.884834
CL Apoyeque	Morpho_PC3	bootstrap	0.713139
CL Apoyeque	GoldDark	bootstrap	0.581196
CL Apoyeque	Lips	bootstrap	1.31134
CL Apoyeque	Teeth	bootstrap	0.627518
CL Apoyeque	Morpho_PC1	bootstrap	1.1715
CL Apoyeque	Morpho_PC2	bootstrap	0.816838
CL Apoyeque	Morpho_PC3	bootstrap	1.22849
CL Apoyeque	GoldDark	bootstrap	1.31794
CL Apoyeque	Lips	bootstrap	1.37655
CL Apoyeque	Teeth	bootstrap	0.696738
CL Apoyeque	Morpho_PC1	bootstrap	0.762737
CL Apoyeque	Morpho_PC2	bootstrap	1.01207
CL Apoyeque	Morpho_PC3	bootstrap	0.525987
CL Apoyeque	GoldDark	bootstrap	1.26899
CL Apoyeque	Lips	bootstrap	1.35711
CL Apoyeque	Teeth	bootstrap	0.324262
CL Apoyeque	Morpho_PC1	bootstrap	0.91786
CL Apoyeque	Morpho_PC2	bootstrap	1.18917
CL Apoyeque	Morpho_PC3	bootstrap	0.431485
CL Apoyeque	GoldDark	bootstrap	0.286872
CL Apoyeque	Lips	bootstrap	1.25822
CL Apoyeque	Teeth	bootstrap	0.72254
CL Apoyeque	Morpho_PC1	bootstrap	0.607678
CL Apoyeque	Morpho_PC2	bootstrap	1.24282
CL Apoyeque	Morpho_PC3	bootstrap	1.37792
CL Apoyeque	GoldDark	bootstrap	1.20246
CL Apoyeque	Lips	bootstrap	1.02625
CL Apoyeque	Teeth	bootstrap	1.73357
CL Apoyeque	Morpho_PC1	bootstrap	0.149123
CL Apoyeque	Morpho_PC2	bootstrap	0.611962
CL Apoyeque	Morpho_PC3	bootstrap	0.31449
CL Apoyeque	GoldDark	bootstrap	0.588233
CL Apoyeque	Lips	bootstrap	1.13629
CL Apoyeque	Teeth	bootstrap	1.26238
CL Apoyeque	Morpho_PC1	bootstrap	0.839503
CL Apoyeque	Morpho_PC2	bootstrap	0.945003
CL Apoyeque	Morpho_PC3	bootstrap	1.08232
CL Apoyeque	GoldDark	bootstrap	0.965787
CL Apoyeque	Lips	bootstrap	0.846455
CL Apoyeque	Teeth	bootstrap	0.130801
CL Apoyeque	Morpho_PC1	bootstrap	0.509705
CL Apoyeque	Morpho_PC2	bootstrap	0.728881
CL Apoyeque	Morpho_PC3	bootstrap	1.88218
CL Apoyeque	GoldDark	bootstrap	0.876957
CL Apoyeque	Lips	bootstrap	1.7472
CL Apoyeque	Teeth	bootstrap	0.384248
CL Apoyeque	Morpho_PC1	bootstrap	0.494526
CL Apoyeque	Morpho_PC2	bootstrap	0.835452
CL Apoyeque	Morpho_PC3	bootstrap	1.04311
CL Apoyeque	GoldDark	bootstrap	0.913114
CL Apoyeque	Lips	bootstrap	1.15275
CL Apoyeque	Teeth	bootstrap	1.44166
CL Apoyeque	Morpho_PC1	bootstrap	0.047508
CL Apoyeque	Morpho_PC2	bootstrap	0.859295
CL Apoyeque	Morpho_PC3	bootstrap	1.00914
CL Apoyeque	GoldDark	bootstrap	1.78452
CL Apoyeque	Lips	bootstrap	1.17897
CL Apoyeque	Teeth	bootstrap	0.416918
CL Apoyeque	Morpho_PC1	bootstrap	0.660627
CL Apoyeque	Morpho_PC2	bootstrap	0.590219
CL Apoyeque	Morpho_PC3	bootstrap	0.683317
CL Apoyeque	GoldDark	bootstrap	1.36957
CL Apoyeque	Lips	bootstrap	1.29639
CL Apoyeque	Teeth	bootstrap	0.313764
CL Apoyeque	Morpho_PC1	bootstrap	0.710169
CL Apoyeque	Morpho_PC2	bootstrap	0.786501
CL Apoyeque	Morpho_PC3	bootstrap	1.10557
CL Apoyeque	GoldDark	bootstrap	0.77074
CL Apoyeque	Lips	bootstrap	1.28127
CL Apoyeque	Teeth	bootstrap	1.25746
CL Apoyeque	Morpho_PC1	bootstrap	0.825053
CL Apoyeque	Morpho_PC2	bootstrap	1.02777
CL Apoyeque	Morpho_PC3	bootstrap	0.667897
CL Apoyeque	GoldDark	bootstrap	1.6091
CL Apoyeque	Lips	bootstrap	0.939387
CL Apoyeque	Teeth	bootstrap	0.459309
CL Apoyeque	Morpho_PC1	bootstrap	1.00297
CL Apoyeque	Morpho_PC2	bootstrap	0.571934
CL Apoyeque	Morpho_PC3	bootstrap	0.992141
CL Apoyeque	GoldDark	bootstrap	0.790143
CL Apoyeque	Lips	bootstrap	1.18279
CL Apoyeque	Teeth	bootstrap	0.88745
CL Apoyeque	Morpho_PC1	bootstrap	1.14932
CL Apoyeque	Morpho_PC2	bootstrap	1.08894
CL Apoyeque	Morpho_PC3	bootstrap	0.826063
CL Apoyeque	GoldDark	bootstrap	1.38478
CL Apoyeque	Lips	bootstrap	1.03131
CL Apoyeque	Teeth	bootstrap	0.480357
CL Apoyeque	Morpho_PC1	bootstrap	0.89436
CL Apoyeque	Morpho_PC2	bootstrap	0.81751
CL Apoyeque	Morpho_PC3	bootstrap	1.14885
CL Apoyeque	GoldDark	bootstrap	NA
CL Apoyeque	Lips	bootstrap	NA
CL Apoyeque	Teeth	bootstrap	NA
CL Apoyeque	Morpho_PC1	bootstrap	NA
CL Apoyeque	Morpho_PC2	bootstrap	NA
CL Apoyeque	Morpho_PC3	bootstrap	NA
CL Apoyeque	GoldDark	bootstrap	1.52649
CL Apoyeque	Lips	bootstrap	0.347787
CL Apoyeque	Teeth	bootstrap	0.0738737
CL Apoyeque	Morpho_PC1	bootstrap	0.982544
CL Apoyeque	Morpho_PC2	bootstrap	0.489892
CL Apoyeque	Morpho_PC3	bootstrap	1.52906
CL Apoyeque	GoldDark	bootstrap	0.940265
CL Apoyeque	Lips	bootstrap	1.15668
CL Apoyeque	Teeth	bootstrap	0.884926
CL Apoyeque	Morpho_PC1	bootstrap	0.871845
CL Apoyeque	Morpho_PC2	bootstrap	1.12086
CL Apoyeque	Morpho_PC3	bootstrap	0.989164
CL Apoyeque	GoldDark	bootstrap	0.752588
CL Apoyeque	Lips	bootstrap	1.24588
CL Apoyeque	Teeth	bootstrap	0.684834
CL Apoyeque	Morpho_PC1	bootstrap	1.41344
CL Apoyeque	Morpho_PC2	bootstrap	0.367846
CL Apoyeque	Morpho_PC3	bootstrap	1.13105
CL Apoyeque	GoldDark	bootstrap	0.973072
CL Apoyeque	Lips	bootstrap	1.34094
CL Apoyeque	Teeth	bootstrap	0.50523
CL Apoyeque	Morpho_PC1	bootstrap	0.641831
CL Apoyeque	Morpho_PC2	bootstrap	1.35437
CL Apoyeque	Morpho_PC3	bootstrap	0.868043
CL Apoyeque	GoldDark	bootstrap	0.470274
CL Apoyeque	Lips	bootstrap	1.16474
CL Apoyeque	Teeth	bootstrap	0.578406
CL Apoyeque	Morpho_PC1	bootstrap	1.42433
CL Apoyeque	Morpho_PC2	bootstrap	1.31105
CL Apoyeque	Morpho_PC3	bootstrap	0.583177
CL Apoyeque	GoldDark	bootstrap	0.836205
CL Apoyeque	Lips	bootstrap	1.3354
CL Apoyeque	Teeth	bootstrap	0.670506
CL Apoyeque	Morpho_PC1	bootstrap	0.729176
CL Apoyeque	Morpho_PC2	bootstrap	1.04559
CL Apoyeque	Morpho_PC3	bootstrap	1.20122
CL Apoyeque	GoldDark	bootstrap	0.715971
CL Apoyeque	Lips	bootstrap	1.36641
CL Apoyeque	Teeth	bootstrap	0.811063
CL Apoyeque	Morpho_PC1	bootstrap	1.21392
CL Apoyeque	Morpho_PC2	bootstrap	1.04208
CL Apoyeque	Morpho_PC3	bootstrap	0.634791
CL Apoyeque	GoldDark	bootstrap	1.48392
CL Apoyeque	Lips	bootstrap	0.59066
CL Apoyeque	Teeth	bootstrap	0.429378
CL Apoyeque	Morpho_PC1	bootstrap	0.281924
CL Apoyeque	Morpho_PC2	bootstrap	0.921578
CL Apoyeque	Morpho_PC3	bootstrap	1.52838
CL Apoyeque	GoldDark	bootstrap	1.32546
CL Apoyeque	Lips	bootstrap	1.18884
CL Apoyeque	Teeth	bootstrap	0.436102
CL Apoyeque	Morpho_PC1	bootstrap	1.00231
CL Apoyeque	Morpho_PC2	bootstrap	0.78575
CL Apoyeque	Morpho_PC3	bootstrap	1.00878
CL Apoyeque	GoldDark	bootstrap	1.34328
CL Apoyeque	Lips	bootstrap	1.20518
CL Apoyeque	Teeth	bootstrap	0.63
CL Apoyeque	Morpho_PC1	bootstrap	1.14561
CL Apoyeque	Morpho_PC2	bootstrap	0.900393
CL Apoyeque	Morpho_PC3	bootstrap	0.472346
CL Apoyeque	GoldDark	bootstrap	1.15886
CL Apoyeque	Lips	bootstrap	1.19399
CL Apoyeque	Teeth	bootstrap	0.601809
CL Apoyeque	Morpho_PC1	bootstrap	0.476608
CL Apoyeque	Morpho_PC2	bootstrap	0.974943
CL Apoyeque	Morpho_PC3	bootstrap	1.30061
CL Apoyeque	GoldDark	bootstrap	1.05025
CL Apoyeque	Lips	bootstrap	1.3733
CL Apoyeque	Teeth	bootstrap	0.546615
CL Apoyeque	Morpho_PC1	bootstrap	0.363012
CL Apoyeque	Morpho_PC2	bootstrap	1.34936
CL Apoyeque	Morpho_PC3	bootstrap	0.871592
CL Apoyeque	GoldDark	bootstrap	1.71605
CL Apoyeque	Lips	bootstrap	0.886841
CL Apoyeque	Teeth	bootstrap	0.745303
CL Apoyeque	Morpho_PC1	bootstrap	0.342987
CL Apoyeque	Morpho_PC2	bootstrap	0.826914
CL Apoyeque	Morpho_PC3	bootstrap	0.954879
CL Apoyeque	GoldDark	bootstrap	1.42186
CL Apoyeque	Lips	bootstrap	1.13012
CL Apoyeque	Teeth	bootstrap	1.29351
CL Apoyeque	Morpho_PC1	bootstrap	0.611343
CL Apoyeque	Morpho_PC2	bootstrap	0.776061
CL Apoyeque	Morpho_PC3	bootstrap	0.227943
CL Apoyeque	GoldDark	bootstrap	0.960279
CL Apoyeque	Lips	bootstrap	1.56231
CL Apoyeque	Teeth	bootstrap	0.897268
CL Apoyeque	Morpho_PC1	bootstrap	0.272903
CL Apoyeque	Morpho_PC2	bootstrap	1.05123
CL Apoyeque	Morpho_PC3	bootstrap	0.807718
CL Apoyeque	GoldDark	bootstrap	0.793373
CL Apoyeque	Lips	bootstrap	1.13821
CL Apoyeque	Teeth	bootstrap	0.365513
CL Apoyeque	Morpho_PC1	bootstrap	1.30229
CL Apoyeque	Morpho_PC2	bootstrap	1.0916
CL Apoyeque	Morpho_PC3	bootstrap	1.0266
CL Apoyeque	GoldDark	bootstrap	0.522993
CL Apoyeque	Lips	bootstrap	0.795657
CL Apoyeque	Teeth	bootstrap	0.351177
CL Apoyeque	Morpho_PC1	bootstrap	1.01239
CL Apoyeque	Morpho_PC2	bootstrap	0.808391
CL Apoyeque	Morpho_PC3	bootstrap	1.81429
CL Apoyeque	GoldDark	bootstrap	0.895625
CL Apoyeque	Lips	bootstrap	1.2011
CL Apoyeque	Teeth	bootstrap	0.65333
CL Apoyeque	Morpho_PC1	bootstrap	0.266164
CL Apoyeque	Morpho_PC2	bootstrap	1.26809
CL Apoyeque	Morpho_PC3	bootstrap	1.28432
CL Apoyeque	GoldDark	bootstrap	1.11328
CL Apoyeque	Lips	bootstrap	1.25457
CL Apoyeque	Teeth	bootstrap	0.988355
CL Apoyeque	Morpho_PC1	bootstrap	0.78291
CL Apoyeque	Morpho_PC2	bootstrap	1.06521
CL Apoyeque	Morpho_PC3	bootstrap	0.679866
CL Apoyeque	GoldDark	bootstrap	0.842541
CL Apoyeque	Lips	bootstrap	1.53293
CL Apoyeque	Teeth	bootstrap	0.643121
CL Apoyeque	Morpho_PC1	bootstrap	0.790151
CL Apoyeque	Morpho_PC2	bootstrap	1.33429
CL Apoyeque	Morpho_PC3	bootstrap	0.349253
CL Apoyeque	GoldDark	bootstrap	1.80583
CL Apoyeque	Lips	bootstrap	1.03352
CL Apoyeque	Teeth	bootstrap	1.04641
CL Apoyeque	Morpho_PC1	bootstrap	0.388207
CL Apoyeque	Morpho_PC2	bootstrap	0.597911
CL Apoyeque	Morpho_PC3	bootstrap	0.2601
CL Apoyeque	GoldDark	bootstrap	0.752547
CL Apoyeque	Lips	bootstrap	0.695209
CL Apoyeque	Teeth	bootstrap	1.43589
CL Apoyeque	Morpho_PC1	bootstrap	0.18294
CL Apoyeque	Morpho_PC2	bootstrap	0.519065
CL Apoyeque	Morpho_PC3	bootstrap	1.60801
CL Apoyeque	GoldDark	bootstrap	0.971397
CL Apoyeque	Lips	bootstrap	1.0888
CL Apoyeque	Teeth	bootstrap	0.679622
CL Apoyeque	Morpho_PC1	bootstrap	1.44976
CL Apoyeque	Morpho_PC2	bootstrap	0.10412
CL Apoyeque	Morpho_PC3	bootstrap	1.13858
CL Apoyeque	GoldDark	bootstrap	1.53207
CL Apoyeque	Lips	bootstrap	1.0151
CL Apoyeque	Teeth	bootstrap	1.0522
CL Apoyeque	Morpho_PC1	bootstrap	0.860591
CL Apoyeque	Morpho_PC2	bootstrap	0.715732
CL Apoyeque	Morpho_PC3	bootstrap	0.512181
CL Apoyeque	GoldDark	bootstrap	1.55296
CL Apoyeque	Lips	bootstrap	0.762977
CL Apoyeque	Teeth	bootstrap	1.37088
CL Apoyeque	Morpho_PC1	bootstrap	1.03366
CL Apoyeque	Morpho_PC2	bootstrap	0.186351
CL Apoyeque	Morpho_PC3	bootstrap	0.153953
CL Apoyeque	GoldDark	bootstrap	1.22213
CL Apoyeque	Lips	bootstrap	1.02336
CL Apoyeque	Teeth	bootstrap	0.0777007
CL Apoyeque	Morpho_PC1	bootstrap	1.12549
CL Apoyeque	Morpho_PC2	bootstrap	0.863489
CL Apoyeque	Morpho_PC3	bootstrap	1.20031
CL Apoyeque	GoldDark	bootstrap	1.24568
CL Apoyeque	Lips	bootstrap	1.24989
CL Apoyeque	Teeth	bootstrap	0.547833
CL Apoyeque	Morpho_PC1	bootstrap	0.493485
CL Apoyeque	Morpho_PC2	bootstrap	0.85593
CL Apoyeque	Morpho_PC3	bootstrap	1.26878
CL Apoyeque	GoldDark	bootstrap	1.55367
CL Apoyeque	Lips	bootstrap	0.653306
CL Apoyeque	Teeth	bootstrap	0.446762
CL Apoyeque	Morpho_PC1	bootstrap	0.122074
CL Apoyeque	Morpho_PC2	bootstrap	0.691758
CL Apoyeque	Morpho_PC3	bootstrap	1.57044
CL Apoyeque	GoldDark	bootstrap	1.6291
CL Apoyeque	Lips	bootstrap	0.986823
CL Apoyeque	Teeth	bootstrap	0.554697
CL Apoyeque	Morpho_PC1	bootstrap	1.20844
CL Apoyeque	Morpho_PC2	bootstrap	0.700695
CL Apoyeque	Morpho_PC3	bootstrap	0.336489
CL Apoyeque	GoldDark	bootstrap	1.45181
CL Apoyeque	Lips	bootstrap	1.06384
CL Apoyeque	Teeth	bootstrap	0.437584
CL Apoyeque	Morpho_PC1	bootstrap	0.585868
CL Apoyeque	Morpho_PC2	bootstrap	1.11183
CL Apoyeque	Morpho_PC3	bootstrap	0.994786
CL Apoyeque	GoldDark	bootstrap	2.10384
CL Apoyeque	Lips	bootstrap	0.452559
CL Apoyeque	Teeth	bootstrap	0.529284
CL Apoyeque	Morpho_PC1	bootstrap	0.789388
CL Apoyeque	Morpho_PC2	bootstrap	0.331528
CL Apoyeque	Morpho_PC3	bootstrap	0.596533
CL Apoyeque	GoldDark	bootstrap	0.491051
CL Apoyeque	Lips	bootstrap	1.56819
CL Apoyeque	Teeth	bootstrap	1.1623
CL Apoyeque	Morpho_PC1	bootstrap	0.770537
CL Apoyeque	Morpho_PC2	bootstrap	0.808598
CL Apoyeque	Morpho_PC3	bootstrap	0.837344
CL Apoyeque	GoldDark	bootstrap	0.795131
CL Apoyeque	Lips	bootstrap	1.86289
CL Apoyeque	Teeth	bootstrap	0.250519
CL Apoyeque	Morpho_PC1	bootstrap	0.438039
CL Apoyeque	Morpho_PC2	bootstrap	1.18515
CL Apoyeque	Morpho_PC3	bootstrap	0.48803
CL Apoyeque	GoldDark	bootstrap	0.613741
CL Apoyeque	Lips	bootstrap	1.43117
CL Apoyeque	Teeth	bootstrap	0.926125
CL Apoyeque	Morpho_PC1	bootstrap	0.823517
CL Apoyeque	Morpho_PC2	bootstrap	1.3647
CL Apoyeque	Morpho_PC3	bootstrap	0.420442
CL Apoyeque	GoldDark	bootstrap	0.772635
CL Apoyeque	Lips	bootstrap	1.66246
CL Apoyeque	Teeth	bootstrap	0.75827
CL Apoyeque	Morpho_PC1	bootstrap	0.301209
CL Apoyeque	Morpho_PC2	bootstrap	1.21381
CL Apoyeque	Morpho_PC3	bootstrap	0.707268
CL Apoyeque	GoldDark	bootstrap	1.38926
CL Apoyeque	Lips	bootstrap	0.764459
CL Apoyeque	Teeth	bootstrap	1.7227
CL Apoyeque	Morpho_PC1	bootstrap	0.487515
CL Apoyeque	Morpho_PC2	bootstrap	0.498248
CL Apoyeque	Morpho_PC3	bootstrap	0.178758
CL Apoyeque	GoldDark	bootstrap	1.37681
CL Apoyeque	Lips	bootstrap	1.54821
CL Apoyeque	Teeth	bootstrap	0.530211
CL Apoyeque	Morpho_PC1	bootstrap	0.372295
CL Apoyeque	Morpho_PC2	bootstrap	0.929152
CL Apoyeque	Morpho_PC3	bootstrap	0.651445
CL Apoyeque	GoldDark	bootstrap	2.19061
CL Apoyeque	Lips	bootstrap	0.442189
CL Apoyeque	Teeth	bootstrap	0.792513
CL Apoyeque	Morpho_PC1	bootstrap	0.362611
CL Apoyeque	Morpho_PC2	bootstrap	0.335877
CL Apoyeque	Morpho_PC3	bootstrap	0.365131
CL Apoyeque	GoldDark	bootstrap	0.88082
CL Apoyeque	Lips	bootstrap	1.63779
CL Apoyeque	Teeth	bootstrap	0.479462
CL Apoyeque	Morpho_PC1	bootstrap	0.300456
CL Apoyeque	Morpho_PC2	bootstrap	1.23527
CL Apoyeque	Morpho_PC3	bootstrap	0.834111
CL Apoyeque	GoldDark	bootstrap	1.14059
CL Apoyeque	Lips	bootstrap	1.8203
CL Apoyeque	Teeth	bootstrap	0.0687257
CL Apoyeque	Morpho_PC1	bootstrap	0.648736
CL Apoyeque	Morpho_PC2	bootstrap	0.667952
CL Apoyeque	Morpho_PC3	bootstrap	0.716823
CL Apoyeque	GoldDark	bootstrap	0.743149
CL Apoyeque	Lips	bootstrap	0.852673
CL Apoyeque	Teeth	bootstrap	0.847293
CL Apoyeque	Morpho_PC1	bootstrap	0.542562
CL Apoyeque	Morpho_PC2	bootstrap	0.653173
CL Apoyeque	Morpho_PC3	bootstrap	1.81156
CL Apoyeque	GoldDark	bootstrap	1.89368
CL Apoyeque	Lips	bootstrap	1.19753
CL Apoyeque	Teeth	bootstrap	0.601019
CL Apoyeque	Morpho_PC1	bootstrap	0.195049
CL Apoyeque	Morpho_PC2	bootstrap	0.612442
CL Apoyeque	Morpho_PC3	bootstrap	0.453362
CL Apoyeque	GoldDark	bootstrap	1.20515
CL Apoyeque	Lips	bootstrap	1.15677
CL Apoyeque	Teeth	bootstrap	1.33835
CL Apoyeque	Morpho_PC1	bootstrap	0.423359
CL Apoyeque	Morpho_PC2	bootstrap	0.94664
CL Apoyeque	Morpho_PC3	bootstrap	0.585613
CL Apoyeque	GoldDark	bootstrap	1.24468
CL Apoyeque	Lips	bootstrap	1.56018
CL Apoyeque	Teeth	bootstrap	0.420952
CL Apoyeque	Morpho_PC1	bootstrap	0.413472
CL Apoyeque	Morpho_PC2	bootstrap	1.01688
CL Apoyeque	Morpho_PC3	bootstrap	0.796495
CL Apoyeque	GoldDark	bootstrap	0.0987532
CL Apoyeque	Lips	bootstrap	1.32751
CL Apoyeque	Teeth	bootstrap	0.68436
CL Apoyeque	Morpho_PC1	bootstrap	0.725151
CL Apoyeque	Morpho_PC2	bootstrap	1.09636
CL Apoyeque	Morpho_PC3	bootstrap	1.4254
CL Apoyeque	GoldDark	bootstrap	0.576885
CL Apoyeque	Lips	bootstrap	1.47616
CL Apoyeque	Teeth	bootstrap	0.706589
CL Apoyeque	Morpho_PC1	bootstrap	1.24944
CL Apoyeque	Morpho_PC2	bootstrap	0.977981
CL Apoyeque	Morpho_PC3	bootstrap	0.686542
CL Apoyeque	GoldDark	bootstrap	0.377552
CL Apoyeque	Lips	bootstrap	1.14183
CL Apoyeque	Teeth	bootstrap	0.466313
CL Apoyeque	Morpho_PC1	bootstrap	1.04851
CL Apoyeque	Morpho_PC2	bootstrap	1.01169
CL Apoyeque	Morpho_PC3	bootstrap	1.48774
CL Apoyeque	GoldDark	bootstrap	1.95269
CL Apoyeque	Lips	bootstrap	0.636767
CL Apoyeque	Teeth	bootstrap	1.2152
CL Apoyeque	Morpho_PC1	bootstrap	0.52043
CL Apoyeque	Morpho_PC2	bootstrap	0.173252
CL Apoyeque	Morpho_PC3	bootstrap	0.0628364
CL Apoyeque	GoldDark	bootstrap	1.91114
CL Apoyeque	Lips	bootstrap	0.682727
CL Apoyeque	Teeth	bootstrap	0.608364
CL Apoyeque	Morpho_PC1	bootstrap	0.321442
CL Apoyeque	Morpho_PC2	bootstrap	0.641918
CL Apoyeque	Morpho_PC3	bootstrap	0.997962
CL Apoyeque	GoldDark	bootstrap	0.67537
CL Apoyeque	Lips	bootstrap	1.32119
CL Apoyeque	Teeth	bootstrap	0.369753
CL Apoyeque	Morpho_PC1	bootstrap	1.03777
CL Apoyeque	Morpho_PC2	bootstrap	0.694845
CL Apoyeque	Morpho_PC3	bootstrap	1.44977
CL Apoyeque	GoldDark	bootstrap	0.675333
CL Apoyeque	Lips	bootstrap	1.27198
CL Apoyeque	Teeth	bootstrap	0.347926
CL Apoyeque	Morpho_PC1	bootstrap	1.66255
CL Apoyeque	Morpho_PC2	bootstrap	0.753373
CL Apoyeque	Morpho_PC3	bootstrap	0.687965
CL Apoyeque	GoldDark	bootstrap	0.442032
CL Apoyeque	Lips	bootstrap	1.36697
CL Apoyeque	Teeth	bootstrap	1.24106
CL Apoyeque	Morpho_PC1	bootstrap	0.610473
CL Apoyeque	Morpho_PC2	bootstrap	0.902684
CL Apoyeque	Morpho_PC3	bootstrap	1.0992
CL Apoyeque	GoldDark	bootstrap	1.05052
CL Apoyeque	Lips	bootstrap	1.34014
CL Apoyeque	Teeth	bootstrap	1.18705
CL Apoyeque	Morpho_PC1	bootstrap	0.507791
CL Apoyeque	Morpho_PC2	bootstrap	1.05864
CL Apoyeque	Morpho_PC3	bootstrap	0.559258
CL Apoyeque	GoldDark	bootstrap	1.21858
CL Apoyeque	Lips	bootstrap	1.25291
CL Apoyeque	Teeth	bootstrap	0.32717
CL Apoyeque	Morpho_PC1	bootstrap	0.676516
CL Apoyeque	Morpho_PC2	bootstrap	1.19733
CL Apoyeque	Morpho_PC3	bootstrap	0.973121
CL Apoyeque	GoldDark	bootstrap	0.60156
CL Apoyeque	Lips	bootstrap	1.41985
CL Apoyeque	Teeth	bootstrap	0.718389
CL Apoyeque	Morpho_PC1	bootstrap	0.664454
CL Apoyeque	Morpho_PC2	bootstrap	1.36601
CL Apoyeque	Morpho_PC3	bootstrap	0.893643
CL Apoyeque	GoldDark	bootstrap	0.825951
CL Apoyeque	Lips	bootstrap	1.6861
CL Apoyeque	Teeth	bootstrap	0.231782
CL Apoyeque	Morpho_PC1	bootstrap	0.811434
CL Apoyeque	Morpho_PC2	bootstrap	1.30641
CL Apoyeque	Morpho_PC3	bootstrap	0.236628
CL Apoyeque	GoldDark	bootstrap	1.03319
CL Apoyeque	Lips	bootstrap	1.03098
CL Apoyeque	Teeth	bootstrap	0.676362
CL Apoyeque	Morpho_PC1	bootstrap	0.644409
CL Apoyeque	Morpho_PC2	bootstrap	1.09439
CL Apoyeque	Morpho_PC3	bootstrap	1.34134
CL Apoyeque	GoldDark	bootstrap	1.21316
CL Apoyeque	Lips	bootstrap	1.44997
CL Apoyeque	Teeth	bootstrap	0.584689
CL Apoyeque	Morpho_PC1	bootstrap	0.667331
CL Apoyeque	Morpho_PC2	bootstrap	1.064
CL Apoyeque	Morpho_PC3	bootstrap	0.711714
CL Apoyeque	GoldDark	bootstrap	0.573054
CL Apoyeque	Lips	bootstrap	1.74693
CL Apoyeque	Teeth	bootstrap	0.360515
CL Apoyeque	Morpho_PC1	bootstrap	0.489877
CL Apoyeque	Morpho_PC2	bootstrap	1.39917
CL Apoyeque	Morpho_PC3	bootstrap	0.540553
CL Apoyeque	GoldDark	bootstrap	0.560654
CL Apoyeque	Lips	bootstrap	1.13423
CL Apoyeque	Teeth	bootstrap	0.617268
CL Apoyeque	Morpho_PC1	bootstrap	0.953658
CL Apoyeque	Morpho_PC2	bootstrap	1.16476
CL Apoyeque	Morpho_PC3	bootstrap	1.32365
CL Apoyeque	GoldDark	bootstrap	2.0905
CL Apoyeque	Lips	bootstrap	1.00917
CL Apoyeque	Teeth	bootstrap	0.125613
CL Apoyeque	Morpho_PC1	bootstrap	0.696674
CL Apoyeque	Morpho_PC2	bootstrap	0.167862
CL Apoyeque	Morpho_PC3	bootstrap	0.286487
CL Apoyeque	GoldDark	bootstrap	1.12287
CL Apoyeque	Lips	bootstrap	1.61974
CL Apoyeque	Teeth	bootstrap	0.470053
CL Apoyeque	Morpho_PC1	bootstrap	0.658645
CL Apoyeque	Morpho_PC2	bootstrap	1.13994
CL Apoyeque	Morpho_PC3	bootstrap	0.401716
CL Apoyeque	GoldDark	bootstrap	1.44476
CL Apoyeque	Lips	bootstrap	1.21959
CL Apoyeque	Teeth	bootstrap	1.00531
CL Apoyeque	Morpho_PC1	bootstrap	0.778977
CL Apoyeque	Morpho_PC2	bootstrap	0.747859
CL Apoyeque	Morpho_PC3	bootstrap	0.498542
CL Apoyeque	GoldDark	bootstrap	1.90661
CL Apoyeque	Lips	bootstrap	0.871248
CL Apoyeque	Teeth	bootstrap	1.04625
CL Apoyeque	Morpho_PC1	bootstrap	0.433654
CL Apoyeque	Morpho_PC2	bootstrap	0.368355
CL Apoyeque	Morpho_PC3	bootstrap	0.43287
CL Apoyeque	GoldDark	bootstrap	1.19422
CL Apoyeque	Lips	bootstrap	1.37413
CL Apoyeque	Teeth	bootstrap	0.728516
CL Apoyeque	Morpho_PC1	bootstrap	0.367384
CL Apoyeque	Morpho_PC2	bootstrap	1.33654
CL Apoyeque	Morpho_PC3	bootstrap	0.483276
CL Apoyeque	GoldDark	bootstrap	0.820634
CL Apoyeque	Lips	bootstrap	1.86821
CL Apoyeque	Teeth	bootstrap	0.424182
CL Apoyeque	Morpho_PC1	bootstrap	0.507495
CL Apoyeque	Morpho_PC2	bootstrap	0.922843
CL Apoyeque	Morpho_PC3	bootstrap	0.739755
CL Apoyeque	GoldDark	bootstrap	1.36215
CL Apoyeque	Lips	bootstrap	1.38678
CL Apoyeque	Teeth	bootstrap	1.42278
CL Apoyeque	Morpho_PC1	bootstrap	0.293668
CL Apoyeque	Morpho_PC2	bootstrap	0.310952
CL Apoyeque	Morpho_PC3	bootstrap	0.119001
CL Apoyeque	GoldDark	bootstrap	0.935411
CL Apoyeque	Lips	bootstrap	1.70576
CL Apoyeque	Teeth	bootstrap	0.721542
CL Apoyeque	Morpho_PC1	bootstrap	0.611723
CL Apoyeque	Morpho_PC2	bootstrap	1.10146
CL Apoyeque	Morpho_PC3	bootstrap	0.327639
CL Apoyeque	GoldDark	bootstrap	0.377863
CL Apoyeque	Lips	bootstrap	1.05543
CL Apoyeque	Teeth	bootstrap	1.19835
CL Apoyeque	Morpho_PC1	bootstrap	0.308598
CL Apoyeque	Morpho_PC2	bootstrap	1.27445
CL Apoyeque	Morpho_PC3	bootstrap	1.26008
CL Apoyeque	GoldDark	bootstrap	0.729846
CL Apoyeque	Lips	bootstrap	1.42747
CL Apoyeque	Teeth	bootstrap	0.346815
CL Apoyeque	Morpho_PC1	bootstrap	0.2831
CL Apoyeque	Morpho_PC2	bootstrap	1.34541
CL Apoyeque	Morpho_PC3	bootstrap	1.19125
CL Apoyeque	GoldDark	bootstrap	0.314681
CL Apoyeque	Lips	bootstrap	0.69297
CL Apoyeque	Teeth	bootstrap	1.25792
CL Apoyeque	Morpho_PC1	bootstrap	1.57967
CL Apoyeque	Morpho_PC2	bootstrap	1.11307
CL Apoyeque	Morpho_PC3	bootstrap	0.322696
CL Apoyeque	GoldDark	bootstrap	1.82926
CL Apoyeque	Lips	bootstrap	0.910741
CL Apoyeque	Teeth	bootstrap	0.950208
CL Apoyeque	Morpho_PC1	bootstrap	0.573103
CL Apoyeque	Morpho_PC2	bootstrap	0.464581
CL Apoyeque	Morpho_PC3	bootstrap	0.614138
CL Apoyeque	GoldDark	bootstrap	1.51603
CL Apoyeque	Lips	bootstrap	1.0499
CL Apoyeque	Teeth	bootstrap	1.20845
CL Apoyeque	Morpho_PC1	bootstrap	0.779331
CL Apoyeque	Morpho_PC2	bootstrap	0.412098
CL Apoyeque	Morpho_PC3	bootstrap	0.601523
CL Apoyeque	GoldDark	bootstrap	1.5678
CL Apoyeque	Lips	bootstrap	1.28202
CL Apoyeque	Teeth	bootstrap	0.312601
CL Apoyeque	Morpho_PC1	bootstrap	0.901265
CL Apoyeque	Morpho_PC2	bootstrap	0.912599
CL Apoyeque	Morpho_PC3	bootstrap	0.394477
CL Apoyeque	GoldDark	bootstrap	1.21494
CL Apoyeque	Lips	bootstrap	1.53252
CL Apoyeque	Teeth	bootstrap	0.159454
CL Apoyeque	Morpho_PC1	bootstrap	1.11163
CL Apoyeque	Morpho_PC2	bootstrap	0.853852
CL Apoyeque	Morpho_PC3	bootstrap	0.430208
CL Apoyeque	GoldDark	bootstrap	1.26473
CL Apoyeque	Lips	bootstrap	1.44753
CL Apoyeque	Teeth	bootstrap	0.334217
CL Apoyeque	Morpho_PC1	bootstrap	0.0895708
CL Apoyeque	Morpho_PC2	bootstrap	1.33434
CL Apoyeque	Morpho_PC3	bootstrap	0.636343
CL Apoyeque	GoldDark	bootstrap	0.843541
CL Apoyeque	Lips	bootstrap	1.65636
CL Apoyeque	Teeth	bootstrap	0.945146
CL Apoyeque	Morpho_PC1	bootstrap	0.407723
CL Apoyeque	Morpho_PC2	bootstrap	1.02131
CL Apoyeque	Morpho_PC3	bootstrap	0.66506
CL Apoyeque	GoldDark	bootstrap	0.741501
CL Apoyeque	Lips	bootstrap	1.11035
CL Apoyeque	Teeth	bootstrap	0.577937
CL Apoyeque	Morpho_PC1	bootstrap	1.33847
CL Apoyeque	Morpho_PC2	bootstrap	0.704534
CL Apoyeque	Morpho_PC3	bootstrap	1.2631
CL Apoyeque	GoldDark	bootstrap	0.418632
CL Apoyeque	Lips	bootstrap	1.77626
CL Apoyeque	Teeth	bootstrap	0.883796
CL Apoyeque	Morpho_PC1	bootstrap	1.14982
CL Apoyeque	Morpho_PC2	bootstrap	0.752426
CL Apoyeque	Morpho_PC3	bootstrap	0.0182608
CL Apoyeque	GoldDark	bootstrap	1.6823
CL Apoyeque	Lips	bootstrap	0.98722
CL Apoyeque	Teeth	bootstrap	0.77808
CL Apoyeque	Morpho_PC1	bootstrap	0.268602
CL Apoyeque	Morpho_PC2	bootstrap	0.507238
CL Apoyeque	Morpho_PC3	bootstrap	1.12268
CL Apoyeque	GoldDark	bootstrap	1.19201
CL Apoyeque	Lips	bootstrap	1.60008
CL Apoyeque	Teeth	bootstrap	0.399051
CL Apoyeque	Morpho_PC1	bootstrap	0.164171
CL Apoyeque	Morpho_PC2	bootstrap	1.17847
CL Apoyeque	Morpho_PC3	bootstrap	0.666225
CL Apoyeque	GoldDark	bootstrap	1.39362
CL Apoyeque	Lips	bootstrap	0.758638
CL Apoyeque	Teeth	bootstrap	0.456776
CL Apoyeque	Morpho_PC1	bootstrap	0.655021
CL Apoyeque	Morpho_PC2	bootstrap	0.293036
CL Apoyeque	Morpho_PC3	bootstrap	1.66094
CL Apoyeque	GoldDark	bootstrap	0.681169
CL Apoyeque	Lips	bootstrap	1.1634
CL Apoyeque	Teeth	bootstrap	0.881028
CL Apoyeque	Morpho_PC1	bootstrap	0.424027
CL Apoyeque	Morpho_PC2	bootstrap	1.15469
CL Apoyeque	Morpho_PC3	bootstrap	1.37593
CL Apoyeque	GoldDark	bootstrap	0.780946
CL Apoyeque	Lips	bootstrap	1.54345
CL Apoyeque	Teeth	bootstrap	1.17029
CL Apoyeque	Morpho_PC1	bootstrap	0.984578
CL Apoyeque	Morpho_PC2	bootstrap	0.231645
CL Apoyeque	Morpho_PC3	bootstrap	0.784389
CL Apoyeque	GoldDark	bootstrap	1.20268
CL Apoyeque	Lips	bootstrap	1.22731
CL Apoyeque	Teeth	bootstrap	1.30362
CL Apoyeque	Morpho_PC1	bootstrap	0.517024
CL Apoyeque	Morpho_PC2	bootstrap	0.243122
CL Apoyeque	Morpho_PC3	bootstrap	1.01065
CL Apoyeque	GoldDark	bootstrap	1.25665
CL Apoyeque	Lips	bootstrap	0.95564
CL Apoyeque	Teeth	bootstrap	1.60436
CL Apoyeque	Morpho_PC1	bootstrap	0.891077
CL Apoyeque	Morpho_PC2	bootstrap	0.09393
CL Apoyeque	Morpho_PC3	bootstrap	0.36165
CL Apoyeque	GoldDark	bootstrap	1.30915
CL Apoyeque	Lips	bootstrap	0.794286
CL Apoyeque	Teeth	bootstrap	0.631257
CL Apoyeque	Morpho_PC1	bootstrap	1.65494
CL Apoyeque	Morpho_PC2	bootstrap	0.341037
CL Apoyeque	Morpho_PC3	bootstrap	0.633737
CL Apoyeque	GoldDark	bootstrap	0.307378
CL Apoyeque	Lips	bootstrap	0.976485
CL Apoyeque	Teeth	bootstrap	0.93516
CL Apoyeque	Morpho_PC1	bootstrap	0.33784
CL Apoyeque	Morpho_PC2	bootstrap	1.01026
CL Apoyeque	Morpho_PC3	bootstrap	1.71543
CL Apoyeque	GoldDark	bootstrap	1.44584
CL Apoyeque	Lips	bootstrap	1.48334
CL Apoyeque	Teeth	bootstrap	0.551801
CL Apoyeque	Morpho_PC1	bootstrap	0.804485
CL Apoyeque	Morpho_PC2	bootstrap	0.861543
CL Apoyeque	Morpho_PC3	bootstrap	0.123785
CL Apoyeque	GoldDark	bootstrap	1.95511
CL Apoyeque	Lips	bootstrap	0.713319
CL Apoyeque	Teeth	bootstrap	1.05515
CL Apoyeque	Morpho_PC1	bootstrap	0.610405
CL Apoyeque	Morpho_PC2	bootstrap	0.381402
CL Apoyeque	Morpho_PC3	bootstrap	0.193166
CL Apoyeque	GoldDark	bootstrap	1.87776
CL Apoyeque	Lips	bootstrap	0.754705
CL Apoyeque	Teeth	bootstrap	1.28218
CL Apoyeque	Morpho_PC1	bootstrap	0.240149
CL Apoyeque	Morpho_PC2	bootstrap	0.394289
CL Apoyeque	Morpho_PC3	bootstrap	0.217534
CL Apoyeque	GoldDark	bootstrap	1.1897
CL Apoyeque	Lips	bootstrap	0.803338
CL Apoyeque	Teeth	bootstrap	0.768825
CL Apoyeque	Morpho_PC1	bootstrap	0.521496
CL Apoyeque	Morpho_PC2	bootstrap	0.609612
CL Apoyeque	Morpho_PC3	bootstrap	1.64456
CL Apoyeque	GoldDark	bootstrap	1.39547
CL Apoyeque	Lips	bootstrap	0.828816
CL Apoyeque	Teeth	bootstrap	0.553315
CL Apoyeque	Morpho_PC1	bootstrap	0.550295
CL Apoyeque	Morpho_PC2	bootstrap	0.856145
CL Apoyeque	Morpho_PC3	bootstrap	1.42259
CL Apoyeque	GoldDark	bootstrap	1.42575
CL Apoyeque	Lips	bootstrap	0.919139
CL Apoyeque	Teeth	bootstrap	0.99872
CL Apoyeque	Morpho_PC1	bootstrap	0.306187
CL Apoyeque	Morpho_PC2	bootstrap	0.791014
CL Apoyeque	Morpho_PC3	bootstrap	1.18555
CL Apoyeque	GoldDark	bootstrap	1.50455
CL Apoyeque	Lips	bootstrap	0.556065
CL Apoyeque	Teeth	bootstrap	0.771308
CL Apoyeque	Morpho_PC1	bootstrap	0.504143
CL Apoyeque	Morpho_PC2	bootstrap	0.858091
CL Apoyeque	Morpho_PC3	bootstrap	1.3571
CL Apoyeque	GoldDark	bootstrap	1.51797
CL Apoyeque	Lips	bootstrap	1.43931
CL Apoyeque	Teeth	bootstrap	0.641165
CL Apoyeque	Morpho_PC1	bootstrap	0.509765
CL Apoyeque	Morpho_PC2	bootstrap	0.645672
CL Apoyeque	Morpho_PC3	bootstrap	0.732331
CL Apoyeque	GoldDark	bootstrap	1.86835
CL Apoyeque	Lips	bootstrap	0.817755
CL Apoyeque	Teeth	bootstrap	1.12588
CL Apoyeque	Morpho_PC1	bootstrap	0.537937
CL Apoyeque	Morpho_PC2	bootstrap	0.27935
CL Apoyeque	Morpho_PC3	bootstrap	0.453343
CL Apoyeque	GoldDark	bootstrap	1.2458
CL Apoyeque	Lips	bootstrap	0.785383
CL Apoyeque	Teeth	bootstrap	0.684984
CL Apoyeque	Morpho_PC1	bootstrap	0.56511
CL Apoyeque	Morpho_PC2	bootstrap	0.521844
CL Apoyeque	Morpho_PC3	bootstrap	1.66442
CL Apoyeque	GoldDark	bootstrap	1.23084
CL Apoyeque	Lips	bootstrap	0.719646
CL Apoyeque	Teeth	bootstrap	0.758349
CL Apoyeque	Morpho_PC1	bootstrap	1.31997
CL Apoyeque	Morpho_PC2	bootstrap	0.76569
CL Apoyeque	Morpho_PC3	bootstrap	1.03124
CL Apoyeque	GoldDark	bootstrap	1.5291
CL Apoyeque	Lips	bootstrap	1.48334
CL Apoyeque	Teeth	bootstrap	0.490345
CL Apoyeque	Morpho_PC1	bootstrap	0.319593
CL Apoyeque	Morpho_PC2	bootstrap	0.979704
CL Apoyeque	Morpho_PC3	bootstrap	0.398953
CL Apoyeque	GoldDark	bootstrap	1.62583
CL Apoyeque	Lips	bootstrap	0.512669
CL Apoyeque	Teeth	bootstrap	1.19582
CL Apoyeque	Morpho_PC1	bootstrap	0.944032
CL Apoyeque	Morpho_PC2	bootstrap	0.291634
CL Apoyeque	Morpho_PC3	bootstrap	0.829227
CL Apoyeque	GoldDark	bootstrap	0.552674
CL Apoyeque	Lips	bootstrap	1.89043
CL Apoyeque	Teeth	bootstrap	0.372044
CL Apoyeque	Morpho_PC1	bootstrap	0.350938
CL Apoyeque	Morpho_PC2	bootstrap	1.294
CL Apoyeque	Morpho_PC3	bootstrap	0.429928
CL Apoyeque	GoldDark	bootstrap	0.889743
CL Apoyeque	Lips	bootstrap	1.38003
CL Apoyeque	Teeth	bootstrap	0.625823
CL Apoyeque	Morpho_PC1	bootstrap	0.644834
CL Apoyeque	Morpho_PC2	bootstrap	1.29337
CL Apoyeque	Morpho_PC3	bootstrap	0.907531
CL Apoyeque	GoldDark	bootstrap	1.02859
CL Apoyeque	Lips	bootstrap	0.972
CL Apoyeque	Teeth	bootstrap	0.225679
CL Apoyeque	Morpho_PC1	bootstrap	1.33504
CL Apoyeque	Morpho_PC2	bootstrap	0.908187
CL Apoyeque	Morpho_PC3	bootstrap	1.15722
CL Apoyeque	GoldDark	bootstrap	1.59985
CL Apoyeque	Lips	bootstrap	1.12316
CL Apoyeque	Teeth	bootstrap	1.19818
CL Apoyeque	Morpho_PC1	bootstrap	0.350089
CL Apoyeque	Morpho_PC2	bootstrap	0.547116
CL Apoyeque	Morpho_PC3	bootstrap	0.566968
CL Apoyeque	GoldDark	bootstrap	1.83512
CL Apoyeque	Lips	bootstrap	0.923783
CL Apoyeque	Teeth	bootstrap	0.288456
CL Apoyeque	Morpho_PC1	bootstrap	0.960004
CL Apoyeque	Morpho_PC2	bootstrap	0.736047
CL Apoyeque	Morpho_PC3	bootstrap	0.482053
CL Apoyeque	GoldDark	bootstrap	1.64406
CL Apoyeque	Lips	bootstrap	0.815
CL Apoyeque	Teeth	bootstrap	1.32038
CL Apoyeque	Morpho_PC1	bootstrap	0.712684
CL Apoyeque	Morpho_PC2	bootstrap	0.414508
CL Apoyeque	Morpho_PC3	bootstrap	0.457927
CL Apoyeque	GoldDark	bootstrap	1.83066
CL Apoyeque	Lips	bootstrap	0.956178
CL Apoyeque	Teeth	bootstrap	0.64673
CL Apoyeque	Morpho_PC1	bootstrap	0.631133
CL Apoyeque	Morpho_PC2	bootstrap	0.718543
CL Apoyeque	Morpho_PC3	bootstrap	0.633646
CL Apoyeque	GoldDark	bootstrap	1.64434
CL Apoyeque	Lips	bootstrap	0.0880009
CL Apoyeque	Teeth	bootstrap	0.478238
CL Apoyeque	Morpho_PC1	bootstrap	0.865965
CL Apoyeque	Morpho_PC2	bootstrap	0.23383
CL Apoyeque	Morpho_PC3	bootstrap	1.50171
CL Apoyeque	GoldDark	bootstrap	1.06647
CL Apoyeque	Lips	bootstrap	1.36702
CL Apoyeque	Teeth	bootstrap	0.863597
CL Apoyeque	Morpho_PC1	bootstrap	0.668839
CL Apoyeque	Morpho_PC2	bootstrap	1.21438
CL Apoyeque	Morpho_PC3	bootstrap	0.571006
CL Apoyeque	GoldDark	bootstrap	0.976228
CL Apoyeque	Lips	bootstrap	1.08854
CL Apoyeque	Teeth	bootstrap	0.738492
CL Apoyeque	Morpho_PC1	bootstrap	0.232018
CL Apoyeque	Morpho_PC2	bootstrap	0.964556
CL Apoyeque	Morpho_PC3	bootstrap	1.52725
CL Apoyeque	GoldDark	bootstrap	1.49999
CL Apoyeque	Lips	bootstrap	0.363314
CL Apoyeque	Teeth	bootstrap	1.06446
CL Apoyeque	Morpho_PC1	bootstrap	0.514939
CL Apoyeque	Morpho_PC2	bootstrap	1.06421
CL Apoyeque	Morpho_PC3	bootstrap	1.04272
CL Apoyeque	GoldDark	bootstrap	1.91892
CL Apoyeque	Lips	bootstrap	0.362882
CL Apoyeque	Teeth	bootstrap	0.140137
CL Apoyeque	Morpho_PC1	bootstrap	0.465898
CL Apoyeque	Morpho_PC2	bootstrap	0.415187
CL Apoyeque	Morpho_PC3	bootstrap	1.33304
CL Apoyeque	GoldDark	bootstrap	1.28569
CL Apoyeque	Lips	bootstrap	1.52282
CL Apoyeque	Teeth	bootstrap	0.888534
CL Apoyeque	Morpho_PC1	bootstrap	0.242838
CL Apoyeque	Morpho_PC2	bootstrap	1.00417
CL Apoyeque	Morpho_PC3	bootstrap	0.413761
CL Apoyeque	GoldDark	bootstrap	1.21857
CL Apoyeque	Lips	bootstrap	1.03384
CL Apoyeque	Teeth	bootstrap	0.156895
CL Apoyeque	Morpho_PC1	bootstrap	1.15605
CL Apoyeque	Morpho_PC2	bootstrap	0.349934
CL Apoyeque	Morpho_PC3	bootstrap	1.40097
CL Apoyeque	GoldDark	bootstrap	1.2273
CL Apoyeque	Lips	bootstrap	1.4427
CL Apoyeque	Teeth	bootstrap	0.657483
CL Apoyeque	Morpho_PC1	bootstrap	0.348229
CL Apoyeque	Morpho_PC2	bootstrap	1.19454
CL Apoyeque	Morpho_PC3	bootstrap	0.657159
CL Apoyeque	GoldDark	bootstrap	0.46079
CL Apoyeque	Lips	bootstrap	1.08639
CL Apoyeque	Teeth	bootstrap	1.1431
CL Apoyeque	Morpho_PC1	bootstrap	0.484278
CL Apoyeque	Morpho_PC2	bootstrap	0.810289
CL Apoyeque	Morpho_PC3	bootstrap	1.55231
CL Apoyeque	GoldDark	bootstrap	1.63295
CL Apoyeque	Lips	bootstrap	1.30902
CL Apoyeque	Teeth	bootstrap	0.698518
CL Apoyeque	Morpho_PC1	bootstrap	0.640689
CL Apoyeque	Morpho_PC2	bootstrap	0.673765
CL Apoyeque	Morpho_PC3	bootstrap	0.517276
CL Apoyeque	GoldDark	bootstrap	0.613336
CL Apoyeque	Lips	bootstrap	1.68522
CL Apoyeque	Teeth	bootstrap	0.648695
CL Apoyeque	Morpho_PC1	bootstrap	0.717446
CL Apoyeque	Morpho_PC2	bootstrap	1.35636
CL Apoyeque	Morpho_PC3	bootstrap	0.0928971
CL Apoyeque	GoldDark	bootstrap	1.1884
CL Apoyeque	Lips	bootstrap	1.2348
CL Apoyeque	Teeth	bootstrap	1.10295
CL Apoyeque	Morpho_PC1	bootstrap	0.650962
CL Apoyeque	Morpho_PC2	bootstrap	0.999709
CL Apoyeque	Morpho_PC3	bootstrap	0.650603
CL Apoyeque	GoldDark	bootstrap	0.689657
CL Apoyeque	Lips	bootstrap	0.87194
CL Apoyeque	Teeth	bootstrap	0.782101
CL Apoyeque	Morpho_PC1	bootstrap	0.742392
CL Apoyeque	Morpho_PC2	bootstrap	1.02108
CL Apoyeque	Morpho_PC3	bootstrap	1.59958
CL Apoyeque	GoldDark	bootstrap	1.11507
CL Apoyeque	Lips	bootstrap	1.426
CL Apoyeque	Teeth	bootstrap	0.906266
CL Apoyeque	Morpho_PC1	bootstrap	0.717265
CL Apoyeque	Morpho_PC2	bootstrap	0.899509
CL Apoyeque	Morpho_PC3	bootstrap	0.760431
CL Apoyeque	GoldDark	bootstrap	1.11099
CL Apoyeque	Lips	bootstrap	1.61998
CL Apoyeque	Teeth	bootstrap	1.23561
CL Apoyeque	Morpho_PC1	bootstrap	0.0980145
CL Apoyeque	Morpho_PC2	bootstrap	0.701556
CL Apoyeque	Morpho_PC3	bootstrap	0.335927
CL Apoyeque	GoldDark	bootstrap	0.753501
CL Apoyeque	Lips	bootstrap	1.35092
CL Apoyeque	Teeth	bootstrap	0.80571
CL Apoyeque	Morpho_PC1	bootstrap	0.54409
CL Apoyeque	Morpho_PC2	bootstrap	1.34648
CL Apoyeque	Morpho_PC3	bootstrap	0.921428
CL Apoyeque	GoldDark	bootstrap	1.65704
CL Apoyeque	Lips	bootstrap	0.83759
CL Apoyeque	Teeth	bootstrap	1.0549
CL Apoyeque	Morpho_PC1	bootstrap	0.110727
CL Apoyeque	Morpho_PC2	bootstrap	0.588849
CL Apoyeque	Morpho_PC3	bootstrap	1.03963
CL Apoyeque	GoldDark	bootstrap	1.34647
CL Apoyeque	Lips	bootstrap	1.21642
CL Apoyeque	Teeth	bootstrap	0.761034
CL Apoyeque	Morpho_PC1	bootstrap	0.418832
CL Apoyeque	Morpho_PC2	bootstrap	1.04961
CL Apoyeque	Morpho_PC3	bootstrap	0.922538
CL Apoyeque	GoldDark	bootstrap	1.38905
CL Apoyeque	Lips	bootstrap	1.30547
CL Apoyeque	Teeth	bootstrap	0.996934
CL Apoyeque	Morpho_PC1	bootstrap	0.654507
CL Apoyeque	Morpho_PC2	bootstrap	0.499726
CL Apoyeque	Morpho_PC3	bootstrap	0.833251
CL Apoyeque	GoldDark	bootstrap	0.621562
CL Apoyeque	Lips	bootstrap	1.32669
CL Apoyeque	Teeth	bootstrap	0.957633
CL Apoyeque	Morpho_PC1	bootstrap	0.591676
CL Apoyeque	Morpho_PC2	bootstrap	1.30668
CL Apoyeque	Morpho_PC3	bootstrap	0.937554
CL Apoyeque	GoldDark	bootstrap	0.404859
CL Apoyeque	Lips	bootstrap	1.38148
CL Apoyeque	Teeth	bootstrap	0.877465
CL Apoyeque	Morpho_PC1	bootstrap	0.810257
CL Apoyeque	Morpho_PC2	bootstrap	1.40941
CL Apoyeque	Morpho_PC3	bootstrap	0.717428
CL Apoyeque	GoldDark	bootstrap	1.42809
CL Apoyeque	Lips	bootstrap	1.33324
CL Apoyeque	Teeth	bootstrap	0.999134
CL Apoyeque	Morpho_PC1	bootstrap	0.812396
CL Apoyeque	Morpho_PC2	bootstrap	0.663766
CL Apoyeque	Morpho_PC3	bootstrap	0.290165
CL Apoyeque	GoldDark	bootstrap	0.874682
CL Apoyeque	Lips	bootstrap	1.52552
CL Apoyeque	Teeth	bootstrap	0.722479
CL Apoyeque	Morpho_PC1	bootstrap	0.456087
CL Apoyeque	Morpho_PC2	bootstrap	0.915573
CL Apoyeque	Morpho_PC3	bootstrap	1.15735
CL Apoyeque	GoldDark	bootstrap	0.663768
CL Apoyeque	Lips	bootstrap	1.14464
CL Apoyeque	Teeth	bootstrap	0.236424
CL Apoyeque	Morpho_PC1	bootstrap	0.689579
CL Apoyeque	Morpho_PC2	bootstrap	0.305172
CL Apoyeque	Morpho_PC3	bootstrap	1.90386
CL Apoyeque	GoldDark	bootstrap	0.821233
CL Apoyeque	Lips	bootstrap	1.37566
CL Apoyeque	Teeth	bootstrap	0.506538
CL Apoyeque	Morpho_PC1	bootstrap	0.869823
CL Apoyeque	Morpho_PC2	bootstrap	0.999399
CL Apoyeque	Morpho_PC3	bootstrap	1.19212
CL Apoyeque	GoldDark	bootstrap	0.483383
CL Apoyeque	Lips	bootstrap	1.4095
CL Apoyeque	Teeth	bootstrap	0.780112
CL Apoyeque	Morpho_PC1	bootstrap	0.398999
CL Apoyeque	Morpho_PC2	bootstrap	1.06789
CL Apoyeque	Morpho_PC3	bootstrap	1.36802
CL Apoyeque	GoldDark	bootstrap	0.490092
CL Apoyeque	Lips	bootstrap	1.75949
CL Apoyeque	Teeth	bootstrap	0.932195
CL Apoyeque	Morpho_PC1	bootstrap	0.37031
CL Apoyeque	Morpho_PC2	bootstrap	1.0746
CL Apoyeque	Morpho_PC3	bootstrap	0.709319
CL Apoyeque	GoldDark	bootstrap	1.11688
CL Apoyeque	Lips	bootstrap	1.41217
CL Apoyeque	Teeth	bootstrap	0.647235
CL Apoyeque	Morpho_PC1	bootstrap	0.687349
CL Apoyeque	Morpho_PC2	bootstrap	1.2836
CL Apoyeque	Morpho_PC3	bootstrap	0.468358
CL Apoyeque	GoldDark	bootstrap	1.51765
[truncated: 46,049 more rows]

## Sheet: Ext. Data Fig.4c
Lake	Trait	Type	Value
CL Apoyeque	GoldDark	bootstrap	1.74951
CL Apoyeque	Lips	bootstrap	1.28632
CL Apoyeque	Teeth	bootstrap	0.957192
CL Apoyeque	Morpho_PC1	bootstrap	0.162396
CL Apoyeque	Morpho_PC2	bootstrap	0.341513
CL Apoyeque	Morpho_PC3	bootstrap	0.474748
CL Apoyeque	GoldDark	bootstrap	1.51785
CL Apoyeque	Lips	bootstrap	1.33473
CL Apoyeque	Teeth	bootstrap	0.613541
CL Apoyeque	Morpho_PC1	bootstrap	0.414331
CL Apoyeque	Morpho_PC2	bootstrap	1.14434
CL Apoyeque	Morpho_PC3	bootstrap	0.238758
CL Apoyeque	GoldDark	bootstrap	1.63295
CL Apoyeque	Lips	bootstrap	1.15129
CL Apoyeque	Teeth	bootstrap	0.843418
CL Apoyeque	Morpho_PC1	bootstrap	0.559792
CL Apoyeque	Morpho_PC2	bootstrap	0.425606
CL Apoyeque	Morpho_PC3	bootstrap	0.895616
CL Apoyeque	GoldDark	bootstrap	1.38416
CL Apoyeque	Lips	bootstrap	0.759729
CL Apoyeque	Teeth	bootstrap	0.760307
CL Apoyeque	Morpho_PC1	bootstrap	0.234855
CL Apoyeque	Morpho_PC2	bootstrap	1.13522
CL Apoyeque	Morpho_PC3	bootstrap	1.25895
CL Apoyeque	GoldDark	bootstrap	1.04825
CL Apoyeque	Lips	bootstrap	1.49457
CL Apoyeque	Teeth	bootstrap	0.55059
CL Apoyeque	Morpho_PC1	bootstrap	0.88932
CL Apoyeque	Morpho_PC2	bootstrap	1.04525
CL Apoyeque	Morpho_PC3	bootstrap	0.693414
CL Apoyeque	GoldDark	bootstrap	0.540141
CL Apoyeque	Lips	bootstrap	1.34097
CL Apoyeque	Teeth	bootstrap	0.97332
CL Apoyeque	Morpho_PC1	bootstrap	0.720796
CL Apoyeque	Morpho_PC2	bootstrap	1.05514
CL Apoyeque	Morpho_PC3	bootstrap	1.15318
CL Apoyeque	GoldDark	bootstrap	0.858428
CL Apoyeque	Lips	bootstrap	0.478388
CL Apoyeque	Teeth	bootstrap	0.18028
CL Apoyeque	Morpho_PC1	bootstrap	1.08315
CL Apoyeque	Morpho_PC2	bootstrap	0.169703
CL Apoyeque	Morpho_PC3	bootstrap	1.94929
CL Apoyeque	GoldDark	bootstrap	1.68207
CL Apoyeque	Lips	bootstrap	0.90534
CL Apoyeque	Teeth	bootstrap	0.632736
CL Apoyeque	Morpho_PC1	bootstrap	0.569124
CL Apoyeque	Morpho_PC2	bootstrap	0.706712
CL Apoyeque	Morpho_PC3	bootstrap	1.06174
CL Apoyeque	GoldDark	bootstrap	0.832043
CL Apoyeque	Lips	bootstrap	1.64508
CL Apoyeque	Teeth	bootstrap	0.742163
CL Apoyeque	Morpho_PC1	bootstrap	0.541866
CL Apoyeque	Morpho_PC2	bootstrap	0.948488
CL Apoyeque	Morpho_PC3	bootstrap	0.925943
CL Apoyeque	GoldDark	bootstrap	0.661647
CL Apoyeque	Lips	bootstrap	1.38244
CL Apoyeque	Teeth	bootstrap	0.859483
CL Apoyeque	Morpho_PC1	bootstrap	1.22229
CL Apoyeque	Morpho_PC2	bootstrap	1.13776
CL Apoyeque	Morpho_PC3	bootstrap	0.351954
CL Apoyeque	GoldDark	bootstrap	0.825263
CL Apoyeque	Lips	bootstrap	0.988039
CL Apoyeque	Teeth	bootstrap	1.07405
CL Apoyeque	Morpho_PC1	bootstrap	0.42868
CL Apoyeque	Morpho_PC2	bootstrap	0.756517
CL Apoyeque	Morpho_PC3	bootstrap	1.55982
CL Apoyeque	GoldDark	bootstrap	2.05053
CL Apoyeque	Lips	bootstrap	0.87764
CL Apoyeque	Teeth	bootstrap	0.048167
CL Apoyeque	Morpho_PC1	bootstrap	0.720775
CL Apoyeque	Morpho_PC2	bootstrap	0.510622
CL Apoyeque	Morpho_PC3	bootstrap	0.492444
CL Apoyeque	GoldDark	bootstrap	1.0505
CL Apoyeque	Lips	bootstrap	0.999255
CL Apoyeque	Teeth	bootstrap	1.64713
CL Apoyeque	Morpho_PC1	bootstrap	0.81456
CL Apoyeque	Morpho_PC2	bootstrap	0.698695
CL Apoyeque	Morpho_PC3	bootstrap	0.18226
CL Apoyeque	GoldDark	bootstrap	1.53377
CL Apoyeque	Lips	bootstrap	0.678666
CL Apoyeque	Teeth	bootstrap	1.12727
CL Apoyeque	Morpho_PC1	bootstrap	0.376317
CL Apoyeque	Morpho_PC2	bootstrap	0.677051
CL Apoyeque	Morpho_PC3	bootstrap	1.14727
CL Apoyeque	GoldDark	bootstrap	0.818919
CL Apoyeque	Lips	bootstrap	0.853596
CL Apoyeque	Teeth	bootstrap	0.668722
CL Apoyeque	Morpho_PC1	bootstrap	0.942757
CL Apoyeque	Morpho_PC2	bootstrap	1.19885
CL Apoyeque	Morpho_PC3	bootstrap	1.35186
CL Apoyeque	GoldDark	bootstrap	1.19259
CL Apoyeque	Lips	bootstrap	1.4837
CL Apoyeque	Teeth	bootstrap	0.430511
CL Apoyeque	Morpho_PC1	bootstrap	0.39812
CL Apoyeque	Morpho_PC2	bootstrap	0.876696
CL Apoyeque	Morpho_PC3	bootstrap	1.12425
CL Apoyeque	GoldDark	bootstrap	0.986792
CL Apoyeque	Lips	bootstrap	1.58468
CL Apoyeque	Teeth	bootstrap	0.858647
CL Apoyeque	Morpho_PC1	bootstrap	0.508906
CL Apoyeque	Morpho_PC2	bootstrap	1.03198
CL Apoyeque	Morpho_PC3	bootstrap	0.673646
CL Apoyeque	GoldDark	bootstrap	0.633457
CL Apoyeque	Lips	bootstrap	1.29171
CL Apoyeque	Teeth	bootstrap	0.780564
CL Apoyeque	Morpho_PC1	bootstrap	0.613218
CL Apoyeque	Morpho_PC2	bootstrap	1.34013
CL Apoyeque	Morpho_PC3	bootstrap	1.07189
CL Apoyeque	GoldDark	bootstrap	1.49515
CL Apoyeque	Lips	bootstrap	1.1006
CL Apoyeque	Teeth	bootstrap	0.685891
CL Apoyeque	Morpho_PC1	bootstrap	0.548833
CL Apoyeque	Morpho_PC2	bootstrap	1.27845
CL Apoyeque	Morpho_PC3	bootstrap	0.383547
CL Apoyeque	GoldDark	bootstrap	1.31305
CL Apoyeque	Lips	bootstrap	1.04557
CL Apoyeque	Teeth	bootstrap	1.24168
CL Apoyeque	Morpho_PC1	bootstrap	0.836081
CL Apoyeque	Morpho_PC2	bootstrap	0.46413
CL Apoyeque	Morpho_PC3	bootstrap	0.852337
CL Apoyeque	GoldDark	bootstrap	1.51639
CL Apoyeque	Lips	bootstrap	0.994311
CL Apoyeque	Teeth	bootstrap	1.46081
CL Apoyeque	Morpho_PC1	bootstrap	0.433357
CL Apoyeque	Morpho_PC2	bootstrap	0.556461
CL Apoyeque	Morpho_PC3	bootstrap	0.283738
CL Apoyeque	GoldDark	bootstrap	1.19894
CL Apoyeque	Lips	bootstrap	1.7151
CL Apoyeque	Teeth	bootstrap	0.412053
CL Apoyeque	Morpho_PC1	bootstrap	0.350085
CL Apoyeque	Morpho_PC2	bootstrap	1.11826
CL Apoyeque	Morpho_PC3	bootstrap	0.279484
CL Apoyeque	GoldDark	bootstrap	0.707646
CL Apoyeque	Lips	bootstrap	1.46048
CL Apoyeque	Teeth	bootstrap	0.333551
CL Apoyeque	Morpho_PC1	bootstrap	0.810592
CL Apoyeque	Morpho_PC2	bootstrap	1.18224
CL Apoyeque	Morpho_PC3	bootstrap	1.09555
CL Apoyeque	GoldDark	bootstrap	0.832582
CL Apoyeque	Lips	bootstrap	1.68932
CL Apoyeque	Teeth	bootstrap	0.786641
CL Apoyeque	Morpho_PC1	bootstrap	0.635775
CL Apoyeque	Morpho_PC2	bootstrap	1.11494
CL Apoyeque	Morpho_PC3	bootstrap	0.432342
CL Apoyeque	GoldDark	bootstrap	1.92461
CL Apoyeque	Lips	bootstrap	1.35687
CL Apoyeque	Teeth	bootstrap	0.306219
CL Apoyeque	Morpho_PC1	bootstrap	0.11344
CL Apoyeque	Morpho_PC2	bootstrap	0.534491
CL Apoyeque	Morpho_PC3	bootstrap	0.249879
CL Apoyeque	GoldDark	bootstrap	1.59795
CL Apoyeque	Lips	bootstrap	0.984996
CL Apoyeque	Teeth	bootstrap	1.15961
CL Apoyeque	Morpho_PC1	bootstrap	0.804193
CL Apoyeque	Morpho_PC2	bootstrap	0.489532
CL Apoyeque	Morpho_PC3	bootstrap	0.495276
CL Apoyeque	GoldDark	bootstrap	1.01186
CL Apoyeque	Lips	bootstrap	1.35304
CL Apoyeque	Teeth	bootstrap	0.798913
CL Apoyeque	Morpho_PC1	bootstrap	0.791022
CL Apoyeque	Morpho_PC2	bootstrap	0.911952
CL Apoyeque	Morpho_PC3	bootstrap	1.0246
CL Apoyeque	GoldDark	bootstrap	0.148478
CL Apoyeque	Lips	bootstrap	0.97568
CL Apoyeque	Teeth	bootstrap	0.518142
CL Apoyeque	Morpho_PC1	bootstrap	0.371707
CL Apoyeque	Morpho_PC2	bootstrap	0.56767
CL Apoyeque	Morpho_PC3	bootstrap	2.07295
CL Apoyeque	GoldDark	bootstrap	0.524373
CL Apoyeque	Lips	bootstrap	0.478393
CL Apoyeque	Teeth	bootstrap	0.902603
CL Apoyeque	Morpho_PC1	bootstrap	1.90759
CL Apoyeque	Morpho_PC2	bootstrap	0.670651
CL Apoyeque	Morpho_PC3	bootstrap	0.769929
CL Apoyeque	GoldDark	bootstrap	1.74339
CL Apoyeque	Lips	bootstrap	0.316483
CL Apoyeque	Teeth	bootstrap	0.50212
CL Apoyeque	Morpho_PC1	bootstrap	0.841125
CL Apoyeque	Morpho_PC2	bootstrap	0.178115
CL Apoyeque	Morpho_PC3	bootstrap	1.36715
CL Apoyeque	GoldDark	bootstrap	0.289244
CL Apoyeque	Lips	bootstrap	1.54635
CL Apoyeque	Teeth	bootstrap	1.30251
CL Apoyeque	Morpho_PC1	bootstrap	0.978998
CL Apoyeque	Morpho_PC2	bootstrap	0.749123
CL Apoyeque	Morpho_PC3	bootstrap	0.555864
CL Apoyeque	GoldDark	bootstrap	0.998696
CL Apoyeque	Lips	bootstrap	1.50527
CL Apoyeque	Teeth	bootstrap	1.03219
CL Apoyeque	Morpho_PC1	bootstrap	0.161219
CL Apoyeque	Morpho_PC2	bootstrap	0.935603
CL Apoyeque	Morpho_PC3	bootstrap	0.877495
CL Apoyeque	GoldDark	bootstrap	1.54723
CL Apoyeque	Lips	bootstrap	1.44027
CL Apoyeque	Teeth	bootstrap	0.551905
CL Apoyeque	Morpho_PC1	bootstrap	0.381179
CL Apoyeque	Morpho_PC2	bootstrap	1.02318
CL Apoyeque	Morpho_PC3	bootstrap	0.186764
CL Apoyeque	GoldDark	bootstrap	0.655898
CL Apoyeque	Lips	bootstrap	1.34104
CL Apoyeque	Teeth	bootstrap	0.411759
CL Apoyeque	Morpho_PC1	bootstrap	1.78161
CL Apoyeque	Morpho_PC2	bootstrap	0.587517
CL Apoyeque	Morpho_PC3	bootstrap	0.287309
CL Apoyeque	GoldDark	bootstrap	0.98927
CL Apoyeque	Lips	bootstrap	1.02047
CL Apoyeque	Teeth	bootstrap	0.420061
CL Apoyeque	Morpho_PC1	bootstrap	0.73463
CL Apoyeque	Morpho_PC2	bootstrap	0.543795
CL Apoyeque	Morpho_PC3	bootstrap	1.72283
CL Apoyeque	GoldDark	bootstrap	0.739986
CL Apoyeque	Lips	bootstrap	0.46619
CL Apoyeque	Teeth	bootstrap	1.42316
CL Apoyeque	Morpho_PC1	bootstrap	1.68809
CL Apoyeque	Morpho_PC2	bootstrap	0.441616
CL Apoyeque	Morpho_PC3	bootstrap	0.406233
CL Apoyeque	GoldDark	bootstrap	0.773869
CL Apoyeque	Lips	bootstrap	1.23027
CL Apoyeque	Teeth	bootstrap	0.864745
CL Apoyeque	Morpho_PC1	bootstrap	0.562459
CL Apoyeque	Morpho_PC2	bootstrap	1.29778
CL Apoyeque	Morpho_PC3	bootstrap	1.06733
CL Apoyeque	GoldDark	bootstrap	0.995515
CL Apoyeque	Lips	bootstrap	1.61227
CL Apoyeque	Teeth	bootstrap	0.729174
CL Apoyeque	Morpho_PC1	bootstrap	0.606718
CL Apoyeque	Morpho_PC2	bootstrap	1.04177
CL Apoyeque	Morpho_PC3	bootstrap	0.651499
CL Apoyeque	GoldDark	bootstrap	0.778273
CL Apoyeque	Lips	bootstrap	1.50997
CL Apoyeque	Teeth	bootstrap	0.996707
CL Apoyeque	Morpho_PC1	bootstrap	0.413428
CL Apoyeque	Morpho_PC2	bootstrap	1.26578
CL Apoyeque	Morpho_PC3	bootstrap	0.58968
CL Apoyeque	GoldDark	bootstrap	0.424332
CL Apoyeque	Lips	bootstrap	1.77441
CL Apoyeque	Teeth	bootstrap	0.323213
CL Apoyeque	Morpho_PC1	bootstrap	0.898939
CL Apoyeque	Morpho_PC2	bootstrap	0.743584
CL Apoyeque	Morpho_PC3	bootstrap	1.09815
CL Apoyeque	GoldDark	bootstrap	1.32783
CL Apoyeque	Lips	bootstrap	1.34276
CL Apoyeque	Teeth	bootstrap	0.482942
CL Apoyeque	Morpho_PC1	bootstrap	0.748119
CL Apoyeque	Morpho_PC2	bootstrap	0.543314
CL Apoyeque	Morpho_PC3	bootstrap	1.16006
CL Apoyeque	GoldDark	bootstrap	1.0114
CL Apoyeque	Lips	bootstrap	1.10312
CL Apoyeque	Teeth	bootstrap	0.724251
CL Apoyeque	Morpho_PC1	bootstrap	0.814556
CL Apoyeque	Morpho_PC2	bootstrap	1.30422
CL Apoyeque	Morpho_PC3	bootstrap	0.933352
CL Apoyeque	GoldDark	bootstrap	1.49497
CL Apoyeque	Lips	bootstrap	1.1444
CL Apoyeque	Teeth	bootstrap	0.957313
CL Apoyeque	Morpho_PC1	bootstrap	1.07423
CL Apoyeque	Morpho_PC2	bootstrap	0.559185
CL Apoyeque	Morpho_PC3	bootstrap	0.268891
CL Apoyeque	GoldDark	bootstrap	1.26614
CL Apoyeque	Lips	bootstrap	1.41598
CL Apoyeque	Teeth	bootstrap	0.417536
CL Apoyeque	Morpho_PC1	bootstrap	0.479123
CL Apoyeque	Morpho_PC2	bootstrap	1.04379
CL Apoyeque	Morpho_PC3	bootstrap	0.947876
CL Apoyeque	GoldDark	bootstrap	0.698458
CL Apoyeque	Lips	bootstrap	1.56496
CL Apoyeque	Teeth	bootstrap	0.724628
CL Apoyeque	Morpho_PC1	bootstrap	0.286156
CL Apoyeque	Morpho_PC2	bootstrap	1.34148
CL Apoyeque	Morpho_PC3	bootstrap	0.810241
CL Apoyeque	GoldDark	bootstrap	1.07088
CL Apoyeque	Lips	bootstrap	0.833426
CL Apoyeque	Teeth	bootstrap	0.227559
CL Apoyeque	Morpho_PC1	bootstrap	1.07436
CL Apoyeque	Morpho_PC2	bootstrap	0.138997
CL Apoyeque	Morpho_PC3	bootstrap	1.71268
CL Apoyeque	GoldDark	bootstrap	1.41332
CL Apoyeque	Lips	bootstrap	1.17321
CL Apoyeque	Teeth	bootstrap	0.656506
CL Apoyeque	Morpho_PC1	bootstrap	0.243849
CL Apoyeque	Morpho_PC2	bootstrap	0.939061
CL Apoyeque	Morpho_PC3	bootstrap	1.11974
CL Apoyeque	GoldDark	bootstrap	0.795452
CL Apoyeque	Lips	bootstrap	1.57865
CL Apoyeque	Teeth	bootstrap	0.519885
CL Apoyeque	Morpho_PC1	bootstrap	0.31291
CL Apoyeque	Morpho_PC2	bootstrap	1.40942
CL Apoyeque	Morpho_PC3	bootstrap	0.721438
CL Apoyeque	GoldDark	bootstrap	1.46211
CL Apoyeque	Lips	bootstrap	1.40255
CL Apoyeque	Teeth	bootstrap	1.05478
CL Apoyeque	Morpho_PC1	bootstrap	0.66165
CL Apoyeque	Morpho_PC2	bootstrap	0.574466
CL Apoyeque	Morpho_PC3	bootstrap	0.121327
CL Apoyeque	GoldDark	bootstrap	1.12032
CL Apoyeque	Lips	bootstrap	1.46005
CL Apoyeque	Teeth	bootstrap	0.423453
CL Apoyeque	Morpho_PC1	bootstrap	0.283352
CL Apoyeque	Morpho_PC2	bootstrap	1.19253
CL Apoyeque	Morpho_PC3	bootstrap	0.9651
CL Apoyeque	GoldDark	bootstrap	0.650053
CL Apoyeque	Lips	bootstrap	0.42348
CL Apoyeque	Teeth	bootstrap	0.862208
CL Apoyeque	Morpho_PC1	bootstrap	0.438653
CL Apoyeque	Morpho_PC2	bootstrap	0.714396
CL Apoyeque	Morpho_PC3	bootstrap	1.98794
CL Apoyeque	GoldDark	bootstrap	0.446458
CL Apoyeque	Lips	bootstrap	1.11848
CL Apoyeque	Teeth	bootstrap	0.871097
CL Apoyeque	Morpho_PC1	bootstrap	0.631486
CL Apoyeque	Morpho_PC2	bootstrap	0.996493
CL Apoyeque	Morpho_PC3	bootstrap	1.5489
CL Apoyeque	GoldDark	bootstrap	0.498096
CL Apoyeque	Lips	bootstrap	1.35268
CL Apoyeque	Teeth	bootstrap	1.02372
CL Apoyeque	Morpho_PC1	bootstrap	0.726294
CL Apoyeque	Morpho_PC2	bootstrap	1.2937
CL Apoyeque	Morpho_PC3	bootstrap	0.820369
CL Apoyeque	GoldDark	bootstrap	1.8262
CL Apoyeque	Lips	bootstrap	0.788598
CL Apoyeque	Teeth	bootstrap	1.01437
CL Apoyeque	Morpho_PC1	bootstrap	0.405573
CL Apoyeque	Morpho_PC2	bootstrap	0.551185
CL Apoyeque	Morpho_PC3	bootstrap	0.73883
CL Apoyeque	GoldDark	bootstrap	1.46592
CL Apoyeque	Lips	bootstrap	0.319832
CL Apoyeque	Teeth	bootstrap	0.494672
CL Apoyeque	Morpho_PC1	bootstrap	1.12117
CL Apoyeque	Morpho_PC2	bootstrap	0.51163
CL Apoyeque	Morpho_PC3	bootstrap	1.40901
CL Apoyeque	GoldDark	bootstrap	0.985398
CL Apoyeque	Lips	bootstrap	0.918538
CL Apoyeque	Teeth	bootstrap	0.752598
CL Apoyeque	Morpho_PC1	bootstrap	1.09824
CL Apoyeque	Morpho_PC2	bootstrap	0.42445
CL Apoyeque	Morpho_PC3	bootstrap	1.49419
CL Apoyeque	GoldDark	bootstrap	1.77949
CL Apoyeque	Lips	bootstrap	1.10805
CL Apoyeque	Teeth	bootstrap	0.717971
CL Apoyeque	Morpho_PC1	bootstrap	0.256694
CL Apoyeque	Morpho_PC2	bootstrap	0.977369
CL Apoyeque	Morpho_PC3	bootstrap	0.262711
CL Apoyeque	GoldDark	bootstrap	0.973806
CL Apoyeque	Lips	bootstrap	1.30469
CL Apoyeque	Teeth	bootstrap	1.15291
CL Apoyeque	Morpho_PC1	bootstrap	0.834835
CL Apoyeque	Morpho_PC2	bootstrap	0.991284
CL Apoyeque	Morpho_PC3	bootstrap	0.583698
CL Apoyeque	GoldDark	bootstrap	1.52805
CL Apoyeque	Lips	bootstrap	1.21822
CL Apoyeque	Teeth	bootstrap	1.43458
CL Apoyeque	Morpho_PC1	bootstrap	0.0640888
CL Apoyeque	Morpho_PC2	bootstrap	0.334177
CL Apoyeque	Morpho_PC3	bootstrap	0.0849798
CL Apoyeque	GoldDark	bootstrap	1.42563
CL Apoyeque	Lips	bootstrap	1.19764
CL Apoyeque	Teeth	bootstrap	1.2629
CL Apoyeque	Morpho_PC1	bootstrap	0.158571
CL Apoyeque	Morpho_PC2	bootstrap	0.820744
CL Apoyeque	Morpho_PC3	bootstrap	0.489426
CL Apoyeque	GoldDark	bootstrap	1.01469
CL Apoyeque	Lips	bootstrap	1.28345
CL Apoyeque	Teeth	bootstrap	0.305686
CL Apoyeque	Morpho_PC1	bootstrap	0.902053
CL Apoyeque	Morpho_PC2	bootstrap	1.49171
CL Apoyeque	Morpho_PC3	bootstrap	0.436834
CL Apoyeque	GoldDark	bootstrap	1.93766
CL Apoyeque	Lips	bootstrap	0.634974
CL Apoyeque	Teeth	bootstrap	0.868679
CL Apoyeque	Morpho_PC1	bootstrap	0.358708
CL Apoyeque	Morpho_PC2	bootstrap	0.436695
CL Apoyeque	Morpho_PC3	bootstrap	0.876529
CL Apoyeque	GoldDark	bootstrap	0.719376
CL Apoyeque	Lips	bootstrap	1.77121
CL Apoyeque	Teeth	bootstrap	0.648747
CL Apoyeque	Morpho_PC1	bootstrap	0.455077
CL Apoyeque	Morpho_PC2	bootstrap	1.19271
CL Apoyeque	Morpho_PC3	bootstrap	0.54295
CL Apoyeque	GoldDark	bootstrap	1.10614
CL Apoyeque	Lips	bootstrap	0.867144
CL Apoyeque	Teeth	bootstrap	0.518376
CL Apoyeque	Morpho_PC1	bootstrap	1.04387
CL Apoyeque	Morpho_PC2	bootstrap	0.28615
CL Apoyeque	Morpho_PC3	bootstrap	1.60757
CL Apoyeque	GoldDark	bootstrap	1.34618
CL Apoyeque	Lips	bootstrap	1.08896
CL Apoyeque	Teeth	bootstrap	0.647321
CL Apoyeque	Morpho_PC1	bootstrap	0.548019
CL Apoyeque	Morpho_PC2	bootstrap	0.628533
CL Apoyeque	Morpho_PC3	bootstrap	1.37389
CL Apoyeque	GoldDark	bootstrap	0.575131
CL Apoyeque	Lips	bootstrap	1.29218
CL Apoyeque	Teeth	bootstrap	0.16554
CL Apoyeque	Morpho_PC1	bootstrap	0.29018
CL Apoyeque	Morpho_PC2	bootstrap	1.09254
CL Apoyeque	Morpho_PC3	bootstrap	1.64141
CL Apoyeque	GoldDark	bootstrap	0.763049
CL Apoyeque	Lips	bootstrap	1.47763
CL Apoyeque	Teeth	bootstrap	0.866338
CL Apoyeque	Morpho_PC1	bootstrap	0.0780377
CL Apoyeque	Morpho_PC2	bootstrap	1.31166
CL Apoyeque	Morpho_PC3	bootstrap	0.870219
CL Apoyeque	GoldDark	bootstrap	1.03993
CL Apoyeque	Lips	bootstrap	1.33844
CL Apoyeque	Teeth	bootstrap	1.32474
CL Apoyeque	Morpho_PC1	bootstrap	0.107281
CL Apoyeque	Morpho_PC2	bootstrap	0.784292
CL Apoyeque	Morpho_PC3	bootstrap	0.86348
CL Apoyeque	GoldDark	bootstrap	1.25227
CL Apoyeque	Lips	bootstrap	0.861274
CL Apoyeque	Teeth	bootstrap	0.634739
CL Apoyeque	Morpho_PC1	bootstrap	0.045862
CL Apoyeque	Morpho_PC2	bootstrap	1.1185
CL Apoyeque	Morpho_PC3	bootstrap	1.42618
CL Apoyeque	GoldDark	bootstrap	1.21008
CL Apoyeque	Lips	bootstrap	1.43504
CL Apoyeque	Teeth	bootstrap	1.11292
CL Apoyeque	Morpho_PC1	bootstrap	0.812927
CL Apoyeque	Morpho_PC2	bootstrap	0.338221
CL Apoyeque	Morpho_PC3	bootstrap	0.680094
CL Apoyeque	GoldDark	bootstrap	0.489535
CL Apoyeque	Lips	bootstrap	1.35275
CL Apoyeque	Teeth	bootstrap	0.79319
CL Apoyeque	Morpho_PC1	bootstrap	0.707433
CL Apoyeque	Morpho_PC2	bootstrap	1.1131
CL Apoyeque	Morpho_PC3	bootstrap	1.24973
CL Apoyeque	GoldDark	bootstrap	1.12714
CL Apoyeque	Lips	bootstrap	1.55401
CL Apoyeque	Teeth	bootstrap	0.750487
CL Apoyeque	Morpho_PC1	bootstrap	0.685488
CL Apoyeque	Morpho_PC2	bootstrap	1.05997
CL Apoyeque	Morpho_PC3	bootstrap	0.39743
CL Apoyeque	GoldDark	bootstrap	1.09701
CL Apoyeque	Lips	bootstrap	0.790699
CL Apoyeque	Teeth	bootstrap	0.749489
CL Apoyeque	Morpho_PC1	bootstrap	0.15509
CL Apoyeque	Morpho_PC2	bootstrap	0.810925
CL Apoyeque	Morpho_PC3	bootstrap	1.71113
CL Apoyeque	GoldDark	bootstrap	1.13063
CL Apoyeque	Lips	bootstrap	1.45806
CL Apoyeque	Teeth	bootstrap	0.565339
CL Apoyeque	Morpho_PC1	bootstrap	0.206304
CL Apoyeque	Morpho_PC2	bootstrap	1.06134
CL Apoyeque	Morpho_PC3	bootstrap	1.0522
CL Apoyeque	GoldDark	bootstrap	0.474557
CL Apoyeque	Lips	bootstrap	1.41678
CL Apoyeque	Teeth	bootstrap	0.61833
CL Apoyeque	Morpho_PC1	bootstrap	0.945507
CL Apoyeque	Morpho_PC2	bootstrap	1.55236
CL Apoyeque	Morpho_PC3	bootstrap	0.285299
CL Apoyeque	GoldDark	bootstrap	1.577
CL Apoyeque	Lips	bootstrap	0.860871
CL Apoyeque	Teeth	bootstrap	0.990703
CL Apoyeque	Morpho_PC1	bootstrap	1.1621
CL Apoyeque	Morpho_PC2	bootstrap	0.452545
CL Apoyeque	Morpho_PC3	bootstrap	0.484974
CL Apoyeque	GoldDark	bootstrap	1.754
CL Apoyeque	Lips	bootstrap	0.866273
CL Apoyeque	Teeth	bootstrap	0.663543
CL Apoyeque	Morpho_PC1	bootstrap	0.366455
CL Apoyeque	Morpho_PC2	bootstrap	0.651859
CL Apoyeque	Morpho_PC3	bootstrap	1.08331
CL Apoyeque	GoldDark	bootstrap	0.955151
CL Apoyeque	Lips	bootstrap	1.56816
CL Apoyeque	Teeth	bootstrap	0.839515
CL Apoyeque	Morpho_PC1	bootstrap	0.439403
CL Apoyeque	Morpho_PC2	bootstrap	0.940244
CL Apoyeque	Morpho_PC3	bootstrap	0.920124
CL Apoyeque	GoldDark	bootstrap	1.41594
CL Apoyeque	Lips	bootstrap	1.11784
CL Apoyeque	Teeth	bootstrap	0.652596
CL Apoyeque	Morpho_PC1	bootstrap	0.632047
CL Apoyeque	Morpho_PC2	bootstrap	0.858993
CL Apoyeque	Morpho_PC3	bootstrap	1.08734
CL Apoyeque	GoldDark	bootstrap	1.38288
CL Apoyeque	Lips	bootstrap	0.967411
CL Apoyeque	Teeth	bootstrap	1.26755
CL Apoyeque	Morpho_PC1	bootstrap	0.827308
CL Apoyeque	Morpho_PC2	bootstrap	0.863379
CL Apoyeque	Morpho_PC3	bootstrap	0.339431
CL Apoyeque	GoldDark	bootstrap	1.27819
CL Apoyeque	Lips	bootstrap	1.22208
CL Apoyeque	Teeth	bootstrap	1.499
CL Apoyeque	Morpho_PC1	bootstrap	0.447815
CL Apoyeque	Morpho_PC2	bootstrap	0.435136
CL Apoyeque	Morpho_PC3	bootstrap	0.485679
CL Apoyeque	GoldDark	bootstrap	1.15442
CL Apoyeque	Lips	bootstrap	1.30308
CL Apoyeque	Teeth	bootstrap	1.33773
CL Apoyeque	Morpho_PC1	bootstrap	0.383805
CL Apoyeque	Morpho_PC2	bootstrap	0.844068
CL Apoyeque	Morpho_PC3	bootstrap	0.565723
CL Apoyeque	GoldDark	bootstrap	1.67602
CL Apoyeque	Lips	bootstrap	1.48058
CL Apoyeque	Teeth	bootstrap	0.269183
CL Apoyeque	Morpho_PC1	bootstrap	0.801799
CL Apoyeque	Morpho_PC2	bootstrap	0.468541
CL Apoyeque	Morpho_PC3	bootstrap	0.252925
CL Apoyeque	GoldDark	bootstrap	1.75419
CL Apoyeque	Lips	bootstrap	0.777583
CL Apoyeque	Teeth	bootstrap	0.187543
CL Apoyeque	Morpho_PC1	bootstrap	0.152323
CL Apoyeque	Morpho_PC2	bootstrap	1.18131
CL Apoyeque	Morpho_PC3	bootstrap	0.929682
CL Apoyeque	GoldDark	bootstrap	1.60625
CL Apoyeque	Lips	bootstrap	0.725664
CL Apoyeque	Teeth	bootstrap	0.877638
CL Apoyeque	Morpho_PC1	bootstrap	0.231237
CL Apoyeque	Morpho_PC2	bootstrap	0.913082
CL Apoyeque	Morpho_PC3	bootstrap	1.11173
CL Apoyeque	GoldDark	bootstrap	0.802658
CL Apoyeque	Lips	bootstrap	1.69976
CL Apoyeque	Teeth	bootstrap	1.03015
CL Apoyeque	Morpho_PC1	bootstrap	1.15337
CL Apoyeque	Morpho_PC2	bootstrap	0.172346
CL Apoyeque	Morpho_PC3	bootstrap	0.213026
CL Apoyeque	GoldDark	bootstrap	0.749105
CL Apoyeque	Lips	bootstrap	1.62765
CL Apoyeque	Teeth	bootstrap	1.10507
CL Apoyeque	Morpho_PC1	bootstrap	0.493165
CL Apoyeque	Morpho_PC2	bootstrap	0.981366
CL Apoyeque	Morpho_PC3	bootstrap	0.601779
CL Apoyeque	GoldDark	bootstrap	1.52304
CL Apoyeque	Lips	bootstrap	0.547812
CL Apoyeque	Teeth	bootstrap	0.508681
CL Apoyeque	Morpho_PC1	bootstrap	1.13517
CL Apoyeque	Morpho_PC2	bootstrap	0.896455
CL Apoyeque	Morpho_PC3	bootstrap	1.01452
CL Apoyeque	GoldDark	bootstrap	1.09639
CL Apoyeque	Lips	bootstrap	1.24329
CL Apoyeque	Teeth	bootstrap	0.596875
CL Apoyeque	Morpho_PC1	bootstrap	1.4566
CL Apoyeque	Morpho_PC2	bootstrap	0.814363
CL Apoyeque	Morpho_PC3	bootstrap	0.333216
CL Apoyeque	GoldDark	bootstrap	0.917172
CL Apoyeque	Lips	bootstrap	1.59069
CL Apoyeque	Teeth	bootstrap	0.449576
CL Apoyeque	Morpho_PC1	bootstrap	0.807397
CL Apoyeque	Morpho_PC2	bootstrap	1.28952
CL Apoyeque	Morpho_PC3	bootstrap	0.334087
CL Apoyeque	GoldDark	bootstrap	1.446
CL Apoyeque	Lips	bootstrap	0.839956
CL Apoyeque	Teeth	bootstrap	0.86393
CL Apoyeque	Morpho_PC1	bootstrap	0.485699
CL Apoyeque	Morpho_PC2	bootstrap	0.853463
CL Apoyeque	Morpho_PC3	bootstrap	1.22184
CL Apoyeque	GoldDark	bootstrap	1.27395
CL Apoyeque	Lips	bootstrap	1.33727
CL Apoyeque	Teeth	bootstrap	0.931231
CL Apoyeque	Morpho_PC1	bootstrap	1.24224
CL Apoyeque	Morpho_PC2	bootstrap	0.400855
CL Apoyeque	Morpho_PC3	bootstrap	0.133134
CL Apoyeque	GoldDark	bootstrap	1.52035
CL Apoyeque	Lips	bootstrap	1.50129
CL Apoyeque	Teeth	bootstrap	0.577361
CL Apoyeque	Morpho_PC1	bootstrap	0.664614
CL Apoyeque	Morpho_PC2	bootstrap	0.80195
CL Apoyeque	Morpho_PC3	bootstrap	0.128336
CL Apoyeque	GoldDark	bootstrap	1.61703
CL Apoyeque	Lips	bootstrap	0.915405
CL Apoyeque	Teeth	bootstrap	0.325558
CL Apoyeque	Morpho_PC1	bootstrap	0.715214
CL Apoyeque	Morpho_PC2	bootstrap	0.848812
CL Apoyeque	Morpho_PC3	bootstrap	1.09965
CL Apoyeque	GoldDark	bootstrap	1.43133
CL Apoyeque	Lips	bootstrap	0.96918
CL Apoyeque	Teeth	bootstrap	0.994114
CL Apoyeque	Morpho_PC1	bootstrap	0.929185
CL Apoyeque	Morpho_PC2	bootstrap	1.00226
CL Apoyeque	Morpho_PC3	bootstrap	0.394752
CL Apoyeque	GoldDark	bootstrap	1.53439
CL Apoyeque	Lips	bootstrap	1.35909
CL Apoyeque	Teeth	bootstrap	0.280364
CL Apoyeque	Morpho_PC1	bootstrap	0.697478
CL Apoyeque	Morpho_PC2	bootstrap	1.07918
CL Apoyeque	Morpho_PC3	bootstrap	0.262293
CL Apoyeque	GoldDark	bootstrap	0.894226
CL Apoyeque	Lips	bootstrap	1.30668
CL Apoyeque	Teeth	bootstrap	0.850646
CL Apoyeque	Morpho_PC1	bootstrap	0.649386
CL Apoyeque	Morpho_PC2	bootstrap	1.05073
CL Apoyeque	Morpho_PC3	bootstrap	1.11517
CL Apoyeque	GoldDark	bootstrap	0.81092
CL Apoyeque	Lips	bootstrap	1.54808
CL Apoyeque	Teeth	bootstrap	0.667689
CL Apoyeque	Morpho_PC1	bootstrap	0.695051
CL Apoyeque	Morpho_PC2	bootstrap	1.07393
CL Apoyeque	Morpho_PC3	bootstrap	0.929319
CL Apoyeque	GoldDark	bootstrap	1.19634
CL Apoyeque	Lips	bootstrap	1.30985
CL Apoyeque	Teeth	bootstrap	0.630027
CL Apoyeque	Morpho_PC1	bootstrap	0.676766
CL Apoyeque	Morpho_PC2	bootstrap	0.648289
CL Apoyeque	Morpho_PC3	bootstrap	1.25612
CL Apoyeque	GoldDark	bootstrap	0.935929
CL Apoyeque	Lips	bootstrap	1.5891
CL Apoyeque	Teeth	bootstrap	0.426223
CL Apoyeque	Morpho_PC1	bootstrap	0.527094
CL Apoyeque	Morpho_PC2	bootstrap	0.625967
CL Apoyeque	Morpho_PC3	bootstrap	1.32192
CL Apoyeque	GoldDark	bootstrap	0.464319
CL Apoyeque	Lips	bootstrap	1.58707
CL Apoyeque	Teeth	bootstrap	0.381882
CL Apoyeque	Morpho_PC1	bootstrap	0.890396
CL Apoyeque	Morpho_PC2	bootstrap	1.38813
CL Apoyeque	Morpho_PC3	bootstrap	0.632514
CL Apoyeque	GoldDark	bootstrap	0.92669
CL Apoyeque	Lips	bootstrap	0.65496
CL Apoyeque	Teeth	bootstrap	1.42687
CL Apoyeque	Morpho_PC1	bootstrap	1.39494
CL Apoyeque	Morpho_PC2	bootstrap	0.451789
CL Apoyeque	Morpho_PC3	bootstrap	0.725514
CL Apoyeque	GoldDark	bootstrap	1.46499
CL Apoyeque	Lips	bootstrap	1.55897
CL Apoyeque	Teeth	bootstrap	0.430282
CL Apoyeque	Morpho_PC1	bootstrap	0.810807
CL Apoyeque	Morpho_PC2	bootstrap	0.648735
CL Apoyeque	Morpho_PC3	bootstrap	0.400021
CL Apoyeque	GoldDark	bootstrap	0.362108
CL Apoyeque	Lips	bootstrap	0.958852
CL Apoyeque	Teeth	bootstrap	0.845791
CL Apoyeque	Morpho_PC1	bootstrap	0.324155
CL Apoyeque	Morpho_PC2	bootstrap	1.02241
CL Apoyeque	Morpho_PC3	bootstrap	1.75605
CL Apoyeque	GoldDark	bootstrap	1.15917
CL Apoyeque	Lips	bootstrap	1.03937
CL Apoyeque	Teeth	bootstrap	0.708961
CL Apoyeque	Morpho_PC1	bootstrap	0.610809
CL Apoyeque	Morpho_PC2	bootstrap	0.784298
CL Apoyeque	Morpho_PC3	bootstrap	1.44402
CL Apoyeque	GoldDark	bootstrap	0.32761
CL Apoyeque	Lips	bootstrap	1.23118
CL Apoyeque	Teeth	bootstrap	0.604176
CL Apoyeque	Morpho_PC1	bootstrap	0.5709
CL Apoyeque	Morpho_PC2	bootstrap	1.19232
CL Apoyeque	Morpho_PC3	bootstrap	1.50475
CL Apoyeque	GoldDark	bootstrap	0.461347
CL Apoyeque	Lips	bootstrap	1.42532
CL Apoyeque	Teeth	bootstrap	0.797583
CL Apoyeque	Morpho_PC1	bootstrap	0.481182
CL Apoyeque	Morpho_PC2	bootstrap	1.29434
CL Apoyeque	Morpho_PC3	bootstrap	1.1012
CL Apoyeque	GoldDark	bootstrap	1.73992
CL Apoyeque	Lips	bootstrap	0.736588
CL Apoyeque	Teeth	bootstrap	0.531846
CL Apoyeque	Morpho_PC1	bootstrap	0.138796
CL Apoyeque	Morpho_PC2	bootstrap	0.573067
CL Apoyeque	Morpho_PC3	bootstrap	1.34149
CL Apoyeque	GoldDark	bootstrap	1.15831
CL Apoyeque	Lips	bootstrap	1.40451
CL Apoyeque	Teeth	bootstrap	0.454254
CL Apoyeque	Morpho_PC1	bootstrap	0.566387
CL Apoyeque	Morpho_PC2	bootstrap	1.03185
CL Apoyeque	Morpho_PC3	bootstrap	1.04585
CL Apoyeque	GoldDark	bootstrap	1.11025
CL Apoyeque	Lips	bootstrap	1.87104
CL Apoyeque	Teeth	bootstrap	0.423696
CL Apoyeque	Morpho_PC1	bootstrap	0.368421
CL Apoyeque	Morpho_PC2	bootstrap	0.739632
CL Apoyeque	Morpho_PC3	bootstrap	0.635817
CL Apoyeque	GoldDark	bootstrap	1.68045
CL Apoyeque	Lips	bootstrap	1.45942
CL Apoyeque	Teeth	bootstrap	0.340121
CL Apoyeque	Morpho_PC1	bootstrap	0.645541
CL Apoyeque	Morpho_PC2	bootstrap	0.655684
CL Apoyeque	Morpho_PC3	bootstrap	0.289557
CL Apoyeque	GoldDark	bootstrap	0.765423
CL Apoyeque	Lips	bootstrap	1.25601
CL Apoyeque	Teeth	bootstrap	1.31866
CL Apoyeque	Morpho_PC1	bootstrap	0.692721
CL Apoyeque	Morpho_PC2	bootstrap	0.985324
CL Apoyeque	Morpho_PC3	bootstrap	0.804345
CL Apoyeque	GoldDark	bootstrap	0.216336
CL Apoyeque	Lips	bootstrap	1.51233
CL Apoyeque	Teeth	bootstrap	1.16138
CL Apoyeque	Morpho_PC1	bootstrap	0.486156
CL Apoyeque	Morpho_PC2	bootstrap	1.11104
CL Apoyeque	Morpho_PC3	bootstrap	0.92005
CL Apoyeque	GoldDark	bootstrap	1.47657
CL Apoyeque	Lips	bootstrap	1.23026
CL Apoyeque	Teeth	bootstrap	1.1024
CL Apoyeque	Morpho_PC1	bootstrap	0.743362
CL Apoyeque	Morpho_PC2	bootstrap	0.590412
CL Apoyeque	Morpho_PC3	bootstrap	0.435591
CL Apoyeque	GoldDark	bootstrap	1.83863
CL Apoyeque	Lips	bootstrap	0.991357
CL Apoyeque	Teeth	bootstrap	0.653981
CL Apoyeque	Morpho_PC1	bootstrap	0.63036
CL Apoyeque	Morpho_PC2	bootstrap	0.896866
CL Apoyeque	Morpho_PC3	bootstrap	0.0850829
CL Apoyeque	GoldDark	bootstrap	1.18354
CL Apoyeque	Lips	bootstrap	1.17662
CL Apoyeque	Teeth	bootstrap	0.444443
CL Apoyeque	Morpho_PC1	bootstrap	1.28643
CL Apoyeque	Morpho_PC2	bootstrap	0.95831
CL Apoyeque	Morpho_PC3	bootstrap	0.66634
CL Apoyeque	GoldDark	bootstrap	1.32502
CL Apoyeque	Lips	bootstrap	1.27601
CL Apoyeque	Teeth	bootstrap	0.998371
CL Apoyeque	Morpho_PC1	bootstrap	0.77697
CL Apoyeque	Morpho_PC2	bootstrap	0.893522
CL Apoyeque	Morpho_PC3	bootstrap	0.466174
CL Apoyeque	GoldDark	bootstrap	0.538499
CL Apoyeque	Lips	bootstrap	1.4716
CL Apoyeque	Teeth	bootstrap	0.718418
CL Apoyeque	Morpho_PC1	bootstrap	0.68439
CL Apoyeque	Morpho_PC2	bootstrap	1.09014
CL Apoyeque	Morpho_PC3	bootstrap	1.17111
CL Apoyeque	GoldDark	bootstrap	1.1335
CL Apoyeque	Lips	bootstrap	0.370747
CL Apoyeque	Teeth	bootstrap	0.278943
CL Apoyeque	Morpho_PC1	bootstrap	1.24656
CL Apoyeque	Morpho_PC2	bootstrap	1.378
CL Apoyeque	Morpho_PC3	bootstrap	1.02329
CL Apoyeque	GoldDark	bootstrap	1.82129
CL Apoyeque	Lips	bootstrap	1.23216
CL Apoyeque	Teeth	bootstrap	0.58817
CL Apoyeque	Morpho_PC1	bootstrap	0.248611
CL Apoyeque	Morpho_PC2	bootstrap	0.516695
CL Apoyeque	Morpho_PC3	bootstrap	0.699984
CL Apoyeque	GoldDark	bootstrap	0.815755
CL Apoyeque	Lips	bootstrap	1.28097
CL Apoyeque	Teeth	bootstrap	0.738993
CL Apoyeque	Morpho_PC1	bootstrap	1.06288
CL Apoyeque	Morpho_PC2	bootstrap	1.16249
CL Apoyeque	Morpho_PC3	bootstrap	0.816371
CL Apoyeque	GoldDark	bootstrap	0.459388
CL Apoyeque	Lips	bootstrap	1.04931
CL Apoyeque	Teeth	bootstrap	0.946392
CL Apoyeque	Morpho_PC1	bootstrap	0.509175
CL Apoyeque	Morpho_PC2	bootstrap	1.11671
CL Apoyeque	Morpho_PC3	bootstrap	1.51193
CL Apoyeque	GoldDark	bootstrap	1.4715
CL Apoyeque	Lips	bootstrap	1.34137
CL Apoyeque	Teeth	bootstrap	0.614817
CL Apoyeque	Morpho_PC1	bootstrap	0.741295
CL Apoyeque	Morpho_PC2	bootstrap	0.499659
CL Apoyeque	Morpho_PC3	bootstrap	0.926412
CL Apoyeque	GoldDark	bootstrap	0.676028
CL Apoyeque	Lips	bootstrap	1.62421
CL Apoyeque	Teeth	bootstrap	1.08326
CL Apoyeque	Morpho_PC1	bootstrap	0.383232
CL Apoyeque	Morpho_PC2	bootstrap	1.05255
CL Apoyeque	Morpho_PC3	bootstrap	0.690465
CL Apoyeque	GoldDark	bootstrap	1.23039
CL Apoyeque	Lips	bootstrap	1.20806
CL Apoyeque	Teeth	bootstrap	1.54007
CL Apoyeque	Morpho_PC1	bootstrap	0.608363
CL Apoyeque	Morpho_PC2	bootstrap	0.474359
CL Apoyeque	Morpho_PC3	bootstrap	0.244513
CL Apoyeque	GoldDark	bootstrap	0.581086
CL Apoyeque	Lips	bootstrap	0.60358
CL Apoyeque	Teeth	bootstrap	0.696765
CL Apoyeque	Morpho_PC1	bootstrap	0.15512
CL Apoyeque	Morpho_PC2	bootstrap	0.664236
CL Apoyeque	Morpho_PC3	bootstrap	2.08501
CL Apoyeque	GoldDark	bootstrap	0.147157
CL Apoyeque	Lips	bootstrap	1.08204
CL Apoyeque	Teeth	bootstrap	1.77945
CL Apoyeque	Morpho_PC1	bootstrap	0.643944
CL Apoyeque	Morpho_PC2	bootstrap	0.624836
CL Apoyeque	Morpho_PC3	bootstrap	0.914333
CL Apoyeque	GoldDark	bootstrap	1.75262
CL Apoyeque	Lips	bootstrap	1.12794
CL Apoyeque	Teeth	bootstrap	0.743451
CL Apoyeque	Morpho_PC1	bootstrap	0.274015
CL Apoyeque	Morpho_PC2	bootstrap	0.611391
CL Apoyeque	Morpho_PC3	bootstrap	0.808993
CL Apoyeque	GoldDark	bootstrap	1.01029
CL Apoyeque	Lips	bootstrap	0.866635
CL Apoyeque	Teeth	bootstrap	0.305905
CL Apoyeque	Morpho_PC1	bootstrap	0.527708
CL Apoyeque	Morpho_PC2	bootstrap	0.36481
CL Apoyeque	Morpho_PC3	bootstrap	1.92954
CL Apoyeque	GoldDark	bootstrap	1.55264
CL Apoyeque	Lips	bootstrap	0.753983
CL Apoyeque	Teeth	bootstrap	1.64712
CL Apoyeque	Morpho_PC1	bootstrap	0.200919
CL Apoyeque	Morpho_PC2	bootstrap	0.298621
CL Apoyeque	Morpho_PC3	bootstrap	0.422215
CL Apoyeque	GoldDark	bootstrap	1.64421
CL Apoyeque	Lips	bootstrap	0.586836
CL Apoyeque	Teeth	bootstrap	1.40717
CL Apoyeque	Morpho_PC1	bootstrap	0.606537
CL Apoyeque	Morpho_PC2	bootstrap	0.420472
CL Apoyeque	Morpho_PC3	bootstrap	0.653749
CL Apoyeque	GoldDark	bootstrap	0.535333
CL Apoyeque	Lips	bootstrap	1.80572
CL Apoyeque	Teeth	bootstrap	0.968762
CL Apoyeque	Morpho_PC1	bootstrap	0.102771
CL Apoyeque	Morpho_PC2	bootstrap	1.14276
CL Apoyeque	Morpho_PC3	bootstrap	0.444797
CL Apoyeque	GoldDark	bootstrap	0.848867
CL Apoyeque	Lips	bootstrap	1.57465
CL Apoyeque	Teeth	bootstrap	0.972288
CL Apoyeque	Morpho_PC1	bootstrap	0.397053
CL Apoyeque	Morpho_PC2	bootstrap	1.17868
CL Apoyeque	Morpho_PC3	bootstrap	0.55462
CL Apoyeque	GoldDark	bootstrap	1.18894
CL Apoyeque	Lips	bootstrap	0.937962
CL Apoyeque	Teeth	bootstrap	0.763264
CL Apoyeque	Morpho_PC1	bootstrap	0.679167
CL Apoyeque	Morpho_PC2	bootstrap	1.02592
CL Apoyeque	Morpho_PC3	bootstrap	1.26898
CL Apoyeque	GoldDark	bootstrap	1.37149
CL Apoyeque	Lips	bootstrap	1.6663
CL Apoyeque	Teeth	bootstrap	0.376249
CL Apoyeque	Morpho_PC1	bootstrap	0.903211
CL Apoyeque	Morpho_PC2	bootstrap	0.381007
CL Apoyeque	Morpho_PC3	bootstrap	0.489823
CL Apoyeque	GoldDark	bootstrap	1.73717
CL Apoyeque	Lips	bootstrap	1.30909
CL Apoyeque	Teeth	bootstrap	0.468617
CL Apoyeque	Morpho_PC1	bootstrap	0.757001
CL Apoyeque	Morpho_PC2	bootstrap	0.508191
CL Apoyeque	Morpho_PC3	bootstrap	0.466516
CL Apoyeque	GoldDark	bootstrap	1.00815
CL Apoyeque	Lips	bootstrap	1.34401
CL Apoyeque	Teeth	bootstrap	0.875805
CL Apoyeque	Morpho_PC1	bootstrap	0.996595
CL Apoyeque	Morpho_PC2	bootstrap	1.09617
CL Apoyeque	Morpho_PC3	bootstrap	0.464185
CL Apoyeque	GoldDark	bootstrap	1.29308
CL Apoyeque	Lips	bootstrap	0.599144
CL Apoyeque	Teeth	bootstrap	0.0439869
CL Apoyeque	Morpho_PC1	bootstrap	0.459628
CL Apoyeque	Morpho_PC2	bootstrap	0.4375
CL Apoyeque	Morpho_PC3	bootstrap	1.88796
CL Apoyeque	GoldDark	bootstrap	1.79721
CL Apoyeque	Lips	bootstrap	0.951229
CL Apoyeque	Teeth	bootstrap	0.849386
CL Apoyeque	Morpho_PC1	bootstrap	0.798335
CL Apoyeque	Morpho_PC2	bootstrap	0.554029
CL Apoyeque	Morpho_PC3	bootstrap	0.446615
CL Apoyeque	GoldDark	bootstrap	0.515819
CL Apoyeque	Lips	bootstrap	1.01637
CL Apoyeque	Teeth	bootstrap	0.238626
CL Apoyeque	Morpho_PC1	bootstrap	0.268393
CL Apoyeque	Morpho_PC2	bootstrap	1.21815
CL Apoyeque	Morpho_PC3	bootstrap	1.75729
CL Apoyeque	GoldDark	bootstrap	0.495711
CL Apoyeque	Lips	bootstrap	1.50779
CL Apoyeque	Teeth	bootstrap	1.59899
CL Apoyeque	Morpho_PC1	bootstrap	0.216683
CL Apoyeque	Morpho_PC2	bootstrap	0.722422
CL Apoyeque	Morpho_PC3	bootstrap	0.596015
CL Apoyeque	GoldDark	bootstrap	0.945065
CL Apoyeque	Lips	bootstrap	0.60118
CL Apoyeque	Teeth	bootstrap	0.725642
CL Apoyeque	Morpho_PC1	bootstrap	0.526702
CL Apoyeque	Morpho_PC2	bootstrap	0.851722
CL Apoyeque	Morpho_PC3	bootstrap	1.79333
CL Apoyeque	GoldDark	bootstrap	1.15673
CL Apoyeque	Lips	bootstrap	1.07562
CL Apoyeque	Teeth	bootstrap	0.717736
CL Apoyeque	Morpho_PC1	bootstrap	1.44468
CL Apoyeque	Morpho_PC2	bootstrap	0.795095
CL Apoyeque	Morpho_PC3	bootstrap	0.520187
CL Apoyeque	GoldDark	bootstrap	1.31458
CL Apoyeque	Lips	bootstrap	0.768666
CL Apoyeque	Teeth	bootstrap	0.629802
CL Apoyeque	Morpho_PC1	bootstrap	0.153955
CL Apoyeque	Morpho_PC2	bootstrap	1.02648
CL Apoyeque	Morpho_PC3	bootstrap	1.4856
CL Apoyeque	GoldDark	bootstrap	0.778701
CL Apoyeque	Lips	bootstrap	0.918863
CL Apoyeque	Teeth	bootstrap	1.44547
CL Apoyeque	Morpho_PC1	bootstrap	0.896875
CL Apoyeque	Morpho_PC2	bootstrap	0.951025
CL Apoyeque	Morpho_PC3	bootstrap	0.866664
CL Apoyeque	GoldDark	bootstrap	1.47029
CL Apoyeque	Lips	bootstrap	0.662128
CL Apoyeque	Teeth	bootstrap	0.723811
CL Apoyeque	Morpho_PC1	bootstrap	0.538285
CL Apoyeque	Morpho_PC2	bootstrap	0.434115
CL Apoyeque	Morpho_PC3	bootstrap	1.54846
CL Apoyeque	GoldDark	bootstrap	1.84683
CL Apoyeque	Lips	bootstrap	1.25245
CL Apoyeque	Teeth	bootstrap	0.753328
CL Apoyeque	Morpho_PC1	bootstrap	0.354834
CL Apoyeque	Morpho_PC2	bootstrap	0.551523
CL Apoyeque	Morpho_PC3	bootstrap	0.151679
CL Apoyeque	GoldDark	bootstrap	0.875091
CL Apoyeque	Lips	bootstrap	1.77547
CL Apoyeque	Teeth	bootstrap	0.657767
CL Apoyeque	Morpho_PC1	bootstrap	0.468744
CL Apoyeque	Morpho_PC2	bootstrap	1.13601
CL Apoyeque	Morpho_PC3	bootstrap	0.372849
CL Apoyeque	GoldDark	bootstrap	1.23653
CL Apoyeque	Lips	bootstrap	0.917296
CL Apoyeque	Teeth	bootstrap	0.884917
CL Apoyeque	Morpho_PC1	bootstrap	0.354342
CL Apoyeque	Morpho_PC2	bootstrap	1.04831
CL Apoyeque	Morpho_PC3	bootstrap	1.27357
CL Apoyeque	GoldDark	bootstrap	0.422387
CL Apoyeque	Lips	bootstrap	0.829691
CL Apoyeque	Teeth	bootstrap	0.607753
CL Apoyeque	Morpho_PC1	bootstrap	1.07393
CL Apoyeque	Morpho_PC2	bootstrap	0.532592
CL Apoyeque	Morpho_PC3	bootstrap	1.82397
CL Apoyeque	GoldDark	bootstrap	1.62871
CL Apoyeque	Lips	bootstrap	0.683627
CL Apoyeque	Teeth	bootstrap	0.712227
CL Apoyeque	Morpho_PC1	bootstrap	0.179465
CL Apoyeque	Morpho_PC2	bootstrap	0.431455
CL Apoyeque	Morpho_PC3	bootstrap	1.46776
CL Apoyeque	GoldDark	bootstrap	0.750778
CL Apoyeque	Lips	bootstrap	1.28341
CL Apoyeque	Teeth	bootstrap	0.329244
CL Apoyeque	Morpho_PC1	bootstrap	0.645534
CL Apoyeque	Morpho_PC2	bootstrap	1.60051
CL Apoyeque	Morpho_PC3	bootstrap	0.838113
CL Apoyeque	GoldDark	bootstrap	0.450903
CL Apoyeque	Lips	bootstrap	0.691583
CL Apoyeque	Teeth	bootstrap	1.537
CL Apoyeque	Morpho_PC1	bootstrap	0.787463
CL Apoyeque	Morpho_PC2	bootstrap	0.959409
CL Apoyeque	Morpho_PC3	bootstrap	1.18973
CL Apoyeque	GoldDark	bootstrap	0.683561
CL Apoyeque	Lips	bootstrap	1.18663
CL Apoyeque	Teeth	bootstrap	0.697454
CL Apoyeque	Morpho_PC1	bootstrap	1.23288
CL Apoyeque	Morpho_PC2	bootstrap	1.29382
CL Apoyeque	Morpho_PC3	bootstrap	0.666505
CL Apoyeque	GoldDark	bootstrap	0.53065
CL Apoyeque	Lips	bootstrap	0.850643
CL Apoyeque	Teeth	bootstrap	1.06694
CL Apoyeque	Morpho_PC1	bootstrap	0.171286
CL Apoyeque	Morpho_PC2	bootstrap	0.873663
CL Apoyeque	Morpho_PC3	bootstrap	1.75038
CL Apoyeque	GoldDark	bootstrap	1.26799
CL Apoyeque	Lips	bootstrap	1.50666
CL Apoyeque	Teeth	bootstrap	0.221977
CL Apoyeque	Morpho_PC1	bootstrap	0.566467
CL Apoyeque	Morpho_PC2	bootstrap	1.18117
CL Apoyeque	Morpho_PC3	bootstrap	0.597366
CL Apoyeque	GoldDark	bootstrap	1.01608
CL Apoyeque	Lips	bootstrap	1.60272
CL Apoyeque	Teeth	bootstrap	0.517259
CL Apoyeque	Morpho_PC1	bootstrap	0.556349
CL Apoyeque	Morpho_PC2	bootstrap	1.23596
CL Apoyeque	Morpho_PC3	bootstrap	0.542411
CL Apoyeque	GoldDark	bootstrap	1.66518
CL Apoyeque	Lips	bootstrap	0.318858
CL Apoyeque	Teeth	bootstrap	0.472082
CL Apoyeque	Morpho_PC1	bootstrap	0.490658
CL Apoyeque	Morpho_PC2	bootstrap	0.225136
CL Apoyeque	Morpho_PC3	bootstrap	1.61592
CL Apoyeque	GoldDark	bootstrap	1.04786
CL Apoyeque	Lips	bootstrap	0.936542
CL Apoyeque	Teeth	bootstrap	0.886333
CL Apoyeque	Morpho_PC1	bootstrap	0.272378
CL Apoyeque	Morpho_PC2	bootstrap	0.768347
CL Apoyeque	Morpho_PC3	bootstrap	1.6046
CL Apoyeque	GoldDark	bootstrap	0.962589
CL Apoyeque	Lips	bootstrap	1.30918
CL Apoyeque	Teeth	bootstrap	1.20785
CL Apoyeque	Morpho_PC1	bootstrap	0.0547654
CL Apoyeque	Morpho_PC2	bootstrap	0.426198
CL Apoyeque	Morpho_PC3	bootstrap	1.30993
CL Apoyeque	GoldDark	bootstrap	1.04462
CL Apoyeque	Lips	bootstrap	1.68071
CL Apoyeque	Teeth	bootstrap	0.244666
CL Apoyeque	Morpho_PC1	bootstrap	0.42057
CL Apoyeque	Morpho_PC2	bootstrap	1.10438
CL Apoyeque	Morpho_PC3	bootstrap	0.792201
CL Apoyeque	GoldDark	bootstrap	1.77365
CL Apoyeque	Lips	bootstrap	0.609492
CL Apoyeque	Teeth	bootstrap	0.4138
CL Apoyeque	Morpho_PC1	bootstrap	0.569004
CL Apoyeque	Morpho_PC2	bootstrap	0.989157
CL Apoyeque	Morpho_PC3	bootstrap	1.00462
CL Apoyeque	GoldDark	bootstrap	0.223442
CL Apoyeque	Lips	bootstrap	1.61332
CL Apoyeque	Teeth	bootstrap	0.542577
CL Apoyeque	Morpho_PC1	bootstrap	0.203557
CL Apoyeque	Morpho_PC2	bootstrap	0.916749
CL Apoyeque	Morpho_PC3	bootstrap	1.47343
CL Apoyeque	GoldDark	bootstrap	1.29472
CL Apoyeque	Lips	bootstrap	1.26822
CL Apoyeque	Teeth	bootstrap	0.270442
CL Apoyeque	Morpho_PC1	bootstrap	0.820381
CL Apoyeque	Morpho_PC2	bootstrap	1.11059
CL Apoyeque	Morpho_PC3	bootstrap	0.857762
CL Apoyeque	GoldDark	bootstrap	1.47196
CL Apoyeque	Lips	bootstrap	0.912512
CL Apoyeque	Teeth	bootstrap	0.348238
CL Apoyeque	Morpho_PC1	bootstrap	0.703662
CL Apoyeque	Morpho_PC2	bootstrap	0.896845
CL Apoyeque	Morpho_PC3	bootstrap	1.25694
CL Apoyeque	GoldDark	bootstrap	1.7128
CL Apoyeque	Lips	bootstrap	1.2126
CL Apoyeque	Teeth	bootstrap	0.571244
CL Apoyeque	Morpho_PC1	bootstrap	0.731731
CL Apoyeque	Morpho_PC2	bootstrap	0.573124
CL Apoyeque	Morpho_PC3	bootstrap	0.636936
CL Apoyeque	GoldDark	bootstrap	1.89461
CL Apoyeque	Lips	bootstrap	0.85237
CL Apoyeque	Teeth	bootstrap	0.930033
CL Apoyeque	Morpho_PC1	bootstrap	0.205381
CL Apoyeque	Morpho_PC2	bootstrap	0.713147
CL Apoyeque	Morpho_PC3	bootstrap	0.517881
CL Apoyeque	GoldDark	bootstrap	0.861108
CL Apoyeque	Lips	bootstrap	1.55252
CL Apoyeque	Teeth	bootstrap	0.824062
CL Apoyeque	Morpho_PC1	bootstrap	0.451522
CL Apoyeque	Morpho_PC2	bootstrap	1.05383
CL Apoyeque	Morpho_PC3	bootstrap	0.924491
CL Apoyeque	GoldDark	bootstrap	0.502261
CL Apoyeque	Lips	bootstrap	1.60733
CL Apoyeque	Teeth	bootstrap	0.949459
CL Apoyeque	Morpho_PC1	bootstrap	0.471079
CL Apoyeque	Morpho_PC2	bootstrap	1.27307
CL Apoyeque	Morpho_PC3	bootstrap	0.648183
CL Apoyeque	GoldDark	bootstrap	1.63599
CL Apoyeque	Lips	bootstrap	0.654545
CL Apoyeque	Teeth	bootstrap	0.731757
CL Apoyeque	Morpho_PC1	bootstrap	0.52999
CL Apoyeque	Morpho_PC2	bootstrap	0.830403
CL Apoyeque	Morpho_PC3	bootstrap	1.17863
CL Apoyeque	GoldDark	bootstrap	1.4535
CL Apoyeque	Lips	bootstrap	1.30487
CL Apoyeque	Teeth	bootstrap	0.681307
CL Apoyeque	Morpho_PC1	bootstrap	0.568066
CL Apoyeque	Morpho_PC2	bootstrap	1.01721
CL Apoyeque	Morpho_PC3	bootstrap	0.602516
CL Apoyeque	GoldDark	bootstrap	1.01931
CL Apoyeque	Lips	bootstrap	1.04091
CL Apoyeque	Teeth	bootstrap	0.783897
CL Apoyeque	Morpho_PC1	bootstrap	0.325391
CL Apoyeque	Morpho_PC2	bootstrap	0.621178
CL Apoyeque	Morpho_PC3	bootstrap	1.66471
CL Apoyeque	GoldDark	bootstrap	0.809618
CL Apoyeque	Lips	bootstrap	1.13222
CL Apoyeque	Teeth	bootstrap	0.601754
CL Apoyeque	Morpho_PC1	bootstrap	0.646654
CL Apoyeque	Morpho_PC2	bootstrap	1.3921
CL Apoyeque	Morpho_PC3	bootstrap	1.15948
CL Apoyeque	GoldDark	bootstrap	0.618575
CL Apoyeque	Lips	bootstrap	1.02097
CL Apoyeque	Teeth	bootstrap	0.637444
CL Apoyeque	Morpho_PC1	bootstrap	0.634261
CL Apoyeque	Morpho_PC2	bootstrap	0.701779
CL Apoyeque	Morpho_PC3	bootstrap	1.80938
CL Apoyeque	GoldDark	bootstrap	0.993882
CL Apoyeque	Lips	bootstrap	1.70145
CL Apoyeque	Teeth	bootstrap	0.169991
CL Apoyeque	Morpho_PC1	bootstrap	0.305311
CL Apoyeque	Morpho_PC2	bootstrap	1.35973
CL Apoyeque	Morpho_PC3	bootstrap	0.382471
CL Apoyeque	GoldDark	bootstrap	1.40761
CL Apoyeque	Lips	bootstrap	1.394
CL Apoyeque	Teeth	bootstrap	0.348644
CL Apoyeque	Morpho_PC1	bootstrap	0.597189
CL Apoyeque	Morpho_PC2	bootstrap	0.521731
CL Apoyeque	Morpho_PC3	bootstrap	1.15108
CL Apoyeque	GoldDark	bootstrap	0.789764
CL Apoyeque	Lips	bootstrap	1.2511
CL Apoyeque	Teeth	bootstrap	1.00595
CL Apoyeque	Morpho_PC1	bootstrap	0.766929
CL Apoyeque	Morpho_PC2	bootstrap	1.38394
CL Apoyeque	Morpho_PC3	bootstrap	0.543719
CL Apoyeque	GoldDark	bootstrap	1.8845
CL Apoyeque	Lips	bootstrap	1.20492
CL Apoyeque	Teeth	bootstrap	0.436191
CL Apoyeque	Morpho_PC1	bootstrap	0.465161
CL Apoyeque	Morpho_PC2	bootstrap	0.490213
CL Apoyeque	Morpho_PC3	bootstrap	0.591513
CL Apoyeque	GoldDark	bootstrap	1.46606
CL Apoyeque	Lips	bootstrap	1.32081
CL Apoyeque	Teeth	bootstrap	0.730464
CL Apoyeque	Morpho_PC1	bootstrap	0.67045
CL Apoyeque	Morpho_PC2	bootstrap	0.870392
CL Apoyeque	Morpho_PC3	bootstrap	0.604526
CL Apoyeque	GoldDark	bootstrap	0.448766
CL Apoyeque	Lips	bootstrap	1.49744
CL Apoyeque	Teeth	bootstrap	1.58535
CL Apoyeque	Morpho_PC1	bootstrap	0.728583
CL Apoyeque	Morpho_PC2	bootstrap	0.624627
CL Apoyeque	Morpho_PC3	bootstrap	0.349208
CL Apoyeque	GoldDark	bootstrap	0.789524
CL Apoyeque	Lips	bootstrap	1.4946
CL Apoyeque	Teeth	bootstrap	1.30221
CL Apoyeque	Morpho_PC1	bootstrap	0.394426
CL Apoyeque	Morpho_PC2	bootstrap	0.884834
CL Apoyeque	Morpho_PC3	bootstrap	0.713139
CL Apoyeque	GoldDark	bootstrap	0.581196
CL Apoyeque	Lips	bootstrap	1.31134
CL Apoyeque	Teeth	bootstrap	0.627518
CL Apoyeque	Morpho_PC1	bootstrap	1.1715
CL Apoyeque	Morpho_PC2	bootstrap	0.816838
CL Apoyeque	Morpho_PC3	bootstrap	1.22849
CL Apoyeque	GoldDark	bootstrap	1.31794
CL Apoyeque	Lips	bootstrap	1.37655
CL Apoyeque	Teeth	bootstrap	0.696738
CL Apoyeque	Morpho_PC1	bootstrap	0.762737
CL Apoyeque	Morpho_PC2	bootstrap	1.01207
CL Apoyeque	Morpho_PC3	bootstrap	0.525987
CL Apoyeque	GoldDark	bootstrap	1.26899
CL Apoyeque	Lips	bootstrap	1.35711
CL Apoyeque	Teeth	bootstrap	0.324262
CL Apoyeque	Morpho_PC1	bootstrap	0.91786
CL Apoyeque	Morpho_PC2	bootstrap	1.18917
CL Apoyeque	Morpho_PC3	bootstrap	0.431485
CL Apoyeque	GoldDark	bootstrap	0.286872
CL Apoyeque	Lips	bootstrap	1.25822
CL Apoyeque	Teeth	bootstrap	0.72254
CL Apoyeque	Morpho_PC1	bootstrap	0.607678
CL Apoyeque	Morpho_PC2	bootstrap	1.24282
CL Apoyeque	Morpho_PC3	bootstrap	1.37792
CL Apoyeque	GoldDark	bootstrap	1.20246
CL Apoyeque	Lips	bootstrap	1.02625
CL Apoyeque	Teeth	bootstrap	1.73357
CL Apoyeque	Morpho_PC1	bootstrap	0.149123
CL Apoyeque	Morpho_PC2	bootstrap	0.611962
CL Apoyeque	Morpho_PC3	bootstrap	0.31449
CL Apoyeque	GoldDark	bootstrap	0.588233
CL Apoyeque	Lips	bootstrap	1.13629
CL Apoyeque	Teeth	bootstrap	1.26238
CL Apoyeque	Morpho_PC1	bootstrap	0.839503
CL Apoyeque	Morpho_PC2	bootstrap	0.945003
CL Apoyeque	Morpho_PC3	bootstrap	1.08232
CL Apoyeque	GoldDark	bootstrap	0.965787
CL Apoyeque	Lips	bootstrap	0.846455
CL Apoyeque	Teeth	bootstrap	0.130801
CL Apoyeque	Morpho_PC1	bootstrap	0.509705
CL Apoyeque	Morpho_PC2	bootstrap	0.728881
CL Apoyeque	Morpho_PC3	bootstrap	1.88218
CL Apoyeque	GoldDark	bootstrap	0.876957
CL Apoyeque	Lips	bootstrap	1.7472
CL Apoyeque	Teeth	bootstrap	0.384248
CL Apoyeque	Morpho_PC1	bootstrap	0.494526
CL Apoyeque	Morpho_PC2	bootstrap	0.835452
CL Apoyeque	Morpho_PC3	bootstrap	1.04311
CL Apoyeque	GoldDark	bootstrap	0.913114
CL Apoyeque	Lips	bootstrap	1.15275
CL Apoyeque	Teeth	bootstrap	1.44166
CL Apoyeque	Morpho_PC1	bootstrap	0.047508
CL Apoyeque	Morpho_PC2	bootstrap	0.859295
CL Apoyeque	Morpho_PC3	bootstrap	1.00914
CL Apoyeque	GoldDark	bootstrap	1.78452
CL Apoyeque	Lips	bootstrap	1.17897
CL Apoyeque	Teeth	bootstrap	0.416918
CL Apoyeque	Morpho_PC1	bootstrap	0.660627
CL Apoyeque	Morpho_PC2	bootstrap	0.590219
CL Apoyeque	Morpho_PC3	bootstrap	0.683317
CL Apoyeque	GoldDark	bootstrap	1.36957
CL Apoyeque	Lips	bootstrap	1.29639
CL Apoyeque	Teeth	bootstrap	0.313764
CL Apoyeque	Morpho_PC1	bootstrap	0.710169
CL Apoyeque	Morpho_PC2	bootstrap	0.786501
CL Apoyeque	Morpho_PC3	bootstrap	1.10557
CL Apoyeque	GoldDark	bootstrap	0.77074
CL Apoyeque	Lips	bootstrap	1.28127
CL Apoyeque	Teeth	bootstrap	1.25746
CL Apoyeque	Morpho_PC1	bootstrap	0.825053
CL Apoyeque	Morpho_PC2	bootstrap	1.02777
CL Apoyeque	Morpho_PC3	bootstrap	0.667897
CL Apoyeque	GoldDark	bootstrap	1.6091
CL Apoyeque	Lips	bootstrap	0.939387
CL Apoyeque	Teeth	bootstrap	0.459309
CL Apoyeque	Morpho_PC1	bootstrap	1.00297
CL Apoyeque	Morpho_PC2	bootstrap	0.571934
CL Apoyeque	Morpho_PC3	bootstrap	0.992141
CL Apoyeque	GoldDark	bootstrap	0.790143
CL Apoyeque	Lips	bootstrap	1.18279
CL Apoyeque	Teeth	bootstrap	0.88745
CL Apoyeque	Morpho_PC1	bootstrap	1.14932
CL Apoyeque	Morpho_PC2	bootstrap	1.08894
CL Apoyeque	Morpho_PC3	bootstrap	0.826063
CL Apoyeque	GoldDark	bootstrap	1.38478
CL Apoyeque	Lips	bootstrap	1.03131
CL Apoyeque	Teeth	bootstrap	0.480357
CL Apoyeque	Morpho_PC1	bootstrap	0.89436
CL Apoyeque	Morpho_PC2	bootstrap	0.81751
CL Apoyeque	Morpho_PC3	bootstrap	1.14885
CL Apoyeque	GoldDark	bootstrap	NA
CL Apoyeque	Lips	bootstrap	NA
CL Apoyeque	Teeth	bootstrap	NA
CL Apoyeque	Morpho_PC1	bootstrap	NA
CL Apoyeque	Morpho_PC2	bootstrap	NA
CL Apoyeque	Morpho_PC3	bootstrap	NA
CL Apoyeque	GoldDark	bootstrap	1.52649
CL Apoyeque	Lips	bootstrap	0.347787
CL Apoyeque	Teeth	bootstrap	0.0738737
CL Apoyeque	Morpho_PC1	bootstrap	0.982544
CL Apoyeque	Morpho_PC2	bootstrap	0.489892
CL Apoyeque	Morpho_PC3	bootstrap	1.52906
CL Apoyeque	GoldDark	bootstrap	0.940265
CL Apoyeque	Lips	bootstrap	1.15668
CL Apoyeque	Teeth	bootstrap	0.884926
CL Apoyeque	Morpho_PC1	bootstrap	0.871845
CL Apoyeque	Morpho_PC2	bootstrap	1.12086
CL Apoyeque	Morpho_PC3	bootstrap	0.989164
CL Apoyeque	GoldDark	bootstrap	0.752588
CL Apoyeque	Lips	bootstrap	1.24588
CL Apoyeque	Teeth	bootstrap	0.684834
CL Apoyeque	Morpho_PC1	bootstrap	1.41344
CL Apoyeque	Morpho_PC2	bootstrap	0.367846
CL Apoyeque	Morpho_PC3	bootstrap	1.13105
CL Apoyeque	GoldDark	bootstrap	0.973072
CL Apoyeque	Lips	bootstrap	1.34094
CL Apoyeque	Teeth	bootstrap	0.50523
CL Apoyeque	Morpho_PC1	bootstrap	0.641831
CL Apoyeque	Morpho_PC2	bootstrap	1.35437
CL Apoyeque	Morpho_PC3	bootstrap	0.868043
CL Apoyeque	GoldDark	bootstrap	0.470274
CL Apoyeque	Lips	bootstrap	1.16474
CL Apoyeque	Teeth	bootstrap	0.578406
CL Apoyeque	Morpho_PC1	bootstrap	1.42433
CL Apoyeque	Morpho_PC2	bootstrap	1.31105
CL Apoyeque	Morpho_PC3	bootstrap	0.583177
CL Apoyeque	GoldDark	bootstrap	0.836205
CL Apoyeque	Lips	bootstrap	1.3354
CL Apoyeque	Teeth	bootstrap	0.670506
CL Apoyeque	Morpho_PC1	bootstrap	0.729176
CL Apoyeque	Morpho_PC2	bootstrap	1.04559
CL Apoyeque	Morpho_PC3	bootstrap	1.20122
CL Apoyeque	GoldDark	bootstrap	0.715971
CL Apoyeque	Lips	bootstrap	1.36641
CL Apoyeque	Teeth	bootstrap	0.811063
CL Apoyeque	Morpho_PC1	bootstrap	1.21392
CL Apoyeque	Morpho_PC2	bootstrap	1.04208
CL Apoyeque	Morpho_PC3	bootstrap	0.634791
CL Apoyeque	GoldDark	bootstrap	1.48392
CL Apoyeque	Lips	bootstrap	0.59066
CL Apoyeque	Teeth	bootstrap	0.429378
CL Apoyeque	Morpho_PC1	bootstrap	0.281924
CL Apoyeque	Morpho_PC2	bootstrap	0.921578
CL Apoyeque	Morpho_PC3	bootstrap	1.52838
CL Apoyeque	GoldDark	bootstrap	1.32546
CL Apoyeque	Lips	bootstrap	1.18884
CL Apoyeque	Teeth	bootstrap	0.436102
CL Apoyeque	Morpho_PC1	bootstrap	1.00231
CL Apoyeque	Morpho_PC2	bootstrap	0.78575
CL Apoyeque	Morpho_PC3	bootstrap	1.00878
CL Apoyeque	GoldDark	bootstrap	1.34328
CL Apoyeque	Lips	bootstrap	1.20518
CL Apoyeque	Teeth	bootstrap	0.63
CL Apoyeque	Morpho_PC1	bootstrap	1.14561
CL Apoyeque	Morpho_PC2	bootstrap	0.900393
CL Apoyeque	Morpho_PC3	bootstrap	0.472346
CL Apoyeque	GoldDark	bootstrap	1.15886
CL Apoyeque	Lips	bootstrap	1.19399
CL Apoyeque	Teeth	bootstrap	0.601809
CL Apoyeque	Morpho_PC1	bootstrap	0.476608
CL Apoyeque	Morpho_PC2	bootstrap	0.974943
CL Apoyeque	Morpho_PC3	bootstrap	1.30061
CL Apoyeque	GoldDark	bootstrap	1.05025
CL Apoyeque	Lips	bootstrap	1.3733
CL Apoyeque	Teeth	bootstrap	0.546615
CL Apoyeque	Morpho_PC1	bootstrap	0.363012
CL Apoyeque	Morpho_PC2	bootstrap	1.34936
CL Apoyeque	Morpho_PC3	bootstrap	0.871592
CL Apoyeque	GoldDark	bootstrap	1.71605
CL Apoyeque	Lips	bootstrap	0.886841
CL Apoyeque	Teeth	bootstrap	0.745303
CL Apoyeque	Morpho_PC1	bootstrap	0.342987
CL Apoyeque	Morpho_PC2	bootstrap	0.826914
CL Apoyeque	Morpho_PC3	bootstrap	0.954879
CL Apoyeque	GoldDark	bootstrap	1.42186
CL Apoyeque	Lips	bootstrap	1.13012
CL Apoyeque	Teeth	bootstrap	1.29351
CL Apoyeque	Morpho_PC1	bootstrap	0.611343
CL Apoyeque	Morpho_PC2	bootstrap	0.776061
CL Apoyeque	Morpho_PC3	bootstrap	0.227943
CL Apoyeque	GoldDark	bootstrap	0.960279
CL Apoyeque	Lips	bootstrap	1.56231
CL Apoyeque	Teeth	bootstrap	0.897268
CL Apoyeque	Morpho_PC1	bootstrap	0.272903
CL Apoyeque	Morpho_PC2	bootstrap	1.05123
CL Apoyeque	Morpho_PC3	bootstrap	0.807718
CL Apoyeque	GoldDark	bootstrap	0.793373
CL Apoyeque	Lips	bootstrap	1.13821
CL Apoyeque	Teeth	bootstrap	0.365513
CL Apoyeque	Morpho_PC1	bootstrap	1.30229
CL Apoyeque	Morpho_PC2	bootstrap	1.0916
CL Apoyeque	Morpho_PC3	bootstrap	1.0266
CL Apoyeque	GoldDark	bootstrap	0.522993
CL Apoyeque	Lips	bootstrap	0.795657
CL Apoyeque	Teeth	bootstrap	0.351177
CL Apoyeque	Morpho_PC1	bootstrap	1.01239
CL Apoyeque	Morpho_PC2	bootstrap	0.808391
CL Apoyeque	Morpho_PC3	bootstrap	1.81429
CL Apoyeque	GoldDark	bootstrap	0.895625
CL Apoyeque	Lips	bootstrap	1.2011
CL Apoyeque	Teeth	bootstrap	0.65333
CL Apoyeque	Morpho_PC1	bootstrap	0.266164
CL Apoyeque	Morpho_PC2	bootstrap	1.26809
CL Apoyeque	Morpho_PC3	bootstrap	1.28432
CL Apoyeque	GoldDark	bootstrap	1.11328
CL Apoyeque	Lips	bootstrap	1.25457
CL Apoyeque	Teeth	bootstrap	0.988355
CL Apoyeque	Morpho_PC1	bootstrap	0.78291
CL Apoyeque	Morpho_PC2	bootstrap	1.06521
CL Apoyeque	Morpho_PC3	bootstrap	0.679866
CL Apoyeque	GoldDark	bootstrap	0.842541
CL Apoyeque	Lips	bootstrap	1.53293
CL Apoyeque	Teeth	bootstrap	0.643121
CL Apoyeque	Morpho_PC1	bootstrap	0.790151
CL Apoyeque	Morpho_PC2	bootstrap	1.33429
CL Apoyeque	Morpho_PC3	bootstrap	0.349253
CL Apoyeque	GoldDark	bootstrap	1.80583
CL Apoyeque	Lips	bootstrap	1.03352
CL Apoyeque	Teeth	bootstrap	1.04641
CL Apoyeque	Morpho_PC1	bootstrap	0.388207
CL Apoyeque	Morpho_PC2	bootstrap	0.597911
CL Apoyeque	Morpho_PC3	bootstrap	0.2601
CL Apoyeque	GoldDark	bootstrap	0.752547
CL Apoyeque	Lips	bootstrap	0.695209
CL Apoyeque	Teeth	bootstrap	1.43589
CL Apoyeque	Morpho_PC1	bootstrap	0.18294
CL Apoyeque	Morpho_PC2	bootstrap	0.519065
CL Apoyeque	Morpho_PC3	bootstrap	1.60801
CL Apoyeque	GoldDark	bootstrap	0.971397
CL Apoyeque	Lips	bootstrap	1.0888
CL Apoyeque	Teeth	bootstrap	0.679622
CL Apoyeque	Morpho_PC1	bootstrap	1.44976
CL Apoyeque	Morpho_PC2	bootstrap	0.10412
CL Apoyeque	Morpho_PC3	bootstrap	1.13858
CL Apoyeque	GoldDark	bootstrap	1.53207
CL Apoyeque	Lips	bootstrap	1.0151
CL Apoyeque	Teeth	bootstrap	1.0522
CL Apoyeque	Morpho_PC1	bootstrap	0.860591
CL Apoyeque	Morpho_PC2	bootstrap	0.715732
CL Apoyeque	Morpho_PC3	bootstrap	0.512181
CL Apoyeque	GoldDark	bootstrap	1.55296
CL Apoyeque	Lips	bootstrap	0.762977
CL Apoyeque	Teeth	bootstrap	1.37088
CL Apoyeque	Morpho_PC1	bootstrap	1.03366
CL Apoyeque	Morpho_PC2	bootstrap	0.186351
CL Apoyeque	Morpho_PC3	bootstrap	0.153953
CL Apoyeque	GoldDark	bootstrap	1.22213
CL Apoyeque	Lips	bootstrap	1.02336
CL Apoyeque	Teeth	bootstrap	0.0777007
CL Apoyeque	Morpho_PC1	bootstrap	1.12549
CL Apoyeque	Morpho_PC2	bootstrap	0.863489
CL Apoyeque	Morpho_PC3	bootstrap	1.20031
CL Apoyeque	GoldDark	bootstrap	1.24568
CL Apoyeque	Lips	bootstrap	1.24989
CL Apoyeque	Teeth	bootstrap	0.547833
CL Apoyeque	Morpho_PC1	bootstrap	0.493485
CL Apoyeque	Morpho_PC2	bootstrap	0.85593
CL Apoyeque	Morpho_PC3	bootstrap	1.26878
CL Apoyeque	GoldDark	bootstrap	1.55367
CL Apoyeque	Lips	bootstrap	0.653306
CL Apoyeque	Teeth	bootstrap	0.446762
CL Apoyeque	Morpho_PC1	bootstrap	0.122074
CL Apoyeque	Morpho_PC2	bootstrap	0.691758
CL Apoyeque	Morpho_PC3	bootstrap	1.57044
CL Apoyeque	GoldDark	bootstrap	1.6291
CL Apoyeque	Lips	bootstrap	0.986823
CL Apoyeque	Teeth	bootstrap	0.554697
CL Apoyeque	Morpho_PC1	bootstrap	1.20844
CL Apoyeque	Morpho_PC2	bootstrap	0.700695
CL Apoyeque	Morpho_PC3	bootstrap	0.336489
CL Apoyeque	GoldDark	bootstrap	1.45181
CL Apoyeque	Lips	bootstrap	1.06384
CL Apoyeque	Teeth	bootstrap	0.437584
CL Apoyeque	Morpho_PC1	bootstrap	0.585868
CL Apoyeque	Morpho_PC2	bootstrap	1.11183
CL Apoyeque	Morpho_PC3	bootstrap	0.994786
CL Apoyeque	GoldDark	bootstrap	2.10384
CL Apoyeque	Lips	bootstrap	0.452559
CL Apoyeque	Teeth	bootstrap	0.529284
CL Apoyeque	Morpho_PC1	bootstrap	0.789388
CL Apoyeque	Morpho_PC2	bootstrap	0.331528
CL Apoyeque	Morpho_PC3	bootstrap	0.596533
CL Apoyeque	GoldDark	bootstrap	0.491051
CL Apoyeque	Lips	bootstrap	1.56819
CL Apoyeque	Teeth	bootstrap	1.1623
CL Apoyeque	Morpho_PC1	bootstrap	0.770537
CL Apoyeque	Morpho_PC2	bootstrap	0.808598
CL Apoyeque	Morpho_PC3	bootstrap	0.837344
CL Apoyeque	GoldDark	bootstrap	0.795131
CL Apoyeque	Lips	bootstrap	1.86289
CL Apoyeque	Teeth	bootstrap	0.250519
CL Apoyeque	Morpho_PC1	bootstrap	0.438039
CL Apoyeque	Morpho_PC2	bootstrap	1.18515
CL Apoyeque	Morpho_PC3	bootstrap	0.48803
CL Apoyeque	GoldDark	bootstrap	0.613741
CL Apoyeque	Lips	bootstrap	1.43117
CL Apoyeque	Teeth	bootstrap	0.926125
CL Apoyeque	Morpho_PC1	bootstrap	0.823517
CL Apoyeque	Morpho_PC2	bootstrap	1.3647
CL Apoyeque	Morpho_PC3	bootstrap	0.420442
CL Apoyeque	GoldDark	bootstrap	0.772635
CL Apoyeque	Lips	bootstrap	1.66246
CL Apoyeque	Teeth	bootstrap	0.75827
CL Apoyeque	Morpho_PC1	bootstrap	0.301209
CL Apoyeque	Morpho_PC2	bootstrap	1.21381
CL Apoyeque	Morpho_PC3	bootstrap	0.707268
CL Apoyeque	GoldDark	bootstrap	1.38926
CL Apoyeque	Lips	bootstrap	0.764459
CL Apoyeque	Teeth	bootstrap	1.7227
CL Apoyeque	Morpho_PC1	bootstrap	0.487515
CL Apoyeque	Morpho_PC2	bootstrap	0.498248
CL Apoyeque	Morpho_PC3	bootstrap	0.178758
CL Apoyeque	GoldDark	bootstrap	1.37681
CL Apoyeque	Lips	bootstrap	1.54821
CL Apoyeque	Teeth	bootstrap	0.530211
CL Apoyeque	Morpho_PC1	bootstrap	0.372295
CL Apoyeque	Morpho_PC2	bootstrap	0.929152
CL Apoyeque	Morpho_PC3	bootstrap	0.651445
CL Apoyeque	GoldDark	bootstrap	2.19061
CL Apoyeque	Lips	bootstrap	0.442189
CL Apoyeque	Teeth	bootstrap	0.792513
CL Apoyeque	Morpho_PC1	bootstrap	0.362611
CL Apoyeque	Morpho_PC2	bootstrap	0.335877
CL Apoyeque	Morpho_PC3	bootstrap	0.365131
CL Apoyeque	GoldDark	bootstrap	0.88082
CL Apoyeque	Lips	bootstrap	1.63779
CL Apoyeque	Teeth	bootstrap	0.479462
CL Apoyeque	Morpho_PC1	bootstrap	0.300456
CL Apoyeque	Morpho_PC2	bootstrap	1.23527
CL Apoyeque	Morpho_PC3	bootstrap	0.834111
CL Apoyeque	GoldDark	bootstrap	1.14059
CL Apoyeque	Lips	bootstrap	1.8203
CL Apoyeque	Teeth	bootstrap	0.0687257
CL Apoyeque	Morpho_PC1	bootstrap	0.648736
CL Apoyeque	Morpho_PC2	bootstrap	0.667952
CL Apoyeque	Morpho_PC3	bootstrap	0.716823
CL Apoyeque	GoldDark	bootstrap	0.743149
CL Apoyeque	Lips	bootstrap	0.852673
CL Apoyeque	Teeth	bootstrap	0.847293
CL Apoyeque	Morpho_PC1	bootstrap	0.542562
CL Apoyeque	Morpho_PC2	bootstrap	0.653173
CL Apoyeque	Morpho_PC3	bootstrap	1.81156
CL Apoyeque	GoldDark	bootstrap	1.89368
CL Apoyeque	Lips	bootstrap	1.19753
CL Apoyeque	Teeth	bootstrap	0.601019
CL Apoyeque	Morpho_PC1	bootstrap	0.195049
CL Apoyeque	Morpho_PC2	bootstrap	0.612442
CL Apoyeque	Morpho_PC3	bootstrap	0.453362
CL Apoyeque	GoldDark	bootstrap	1.20515
CL Apoyeque	Lips	bootstrap	1.15677
CL Apoyeque	Teeth	bootstrap	1.33835
CL Apoyeque	Morpho_PC1	bootstrap	0.423359
CL Apoyeque	Morpho_PC2	bootstrap	0.94664
CL Apoyeque	Morpho_PC3	bootstrap	0.585613
CL Apoyeque	GoldDark	bootstrap	1.24468
CL Apoyeque	Lips	bootstrap	1.56018
CL Apoyeque	Teeth	bootstrap	0.420952
CL Apoyeque	Morpho_PC1	bootstrap	0.413472
CL Apoyeque	Morpho_PC2	bootstrap	1.01688
CL Apoyeque	Morpho_PC3	bootstrap	0.796495
CL Apoyeque	GoldDark	bootstrap	0.0987532
CL Apoyeque	Lips	bootstrap	1.32751
CL Apoyeque	Teeth	bootstrap	0.68436
CL Apoyeque	Morpho_PC1	bootstrap	0.725151
CL Apoyeque	Morpho_PC2	bootstrap	1.09636
CL Apoyeque	Morpho_PC3	bootstrap	1.4254
CL Apoyeque	GoldDark	bootstrap	0.576885
CL Apoyeque	Lips	bootstrap	1.47616
CL Apoyeque	Teeth	bootstrap	0.706589
CL Apoyeque	Morpho_PC1	bootstrap	1.24944
CL Apoyeque	Morpho_PC2	bootstrap	0.977981
CL Apoyeque	Morpho_PC3	bootstrap	0.686542
CL Apoyeque	GoldDark	bootstrap	0.377552
CL Apoyeque	Lips	bootstrap	1.14183
CL Apoyeque	Teeth	bootstrap	0.466313
CL Apoyeque	Morpho_PC1	bootstrap	1.04851
CL Apoyeque	Morpho_PC2	bootstrap	1.01169
CL Apoyeque	Morpho_PC3	bootstrap	1.48774
CL Apoyeque	GoldDark	bootstrap	1.95269
CL Apoyeque	Lips	bootstrap	0.636767
CL Apoyeque	Teeth	bootstrap	1.2152
CL Apoyeque	Morpho_PC1	bootstrap	0.52043
CL Apoyeque	Morpho_PC2	bootstrap	0.173252
CL Apoyeque	Morpho_PC3	bootstrap	0.0628364
CL Apoyeque	GoldDark	bootstrap	1.91114
CL Apoyeque	Lips	bootstrap	0.682727
CL Apoyeque	Teeth	bootstrap	0.608364
CL Apoyeque	Morpho_PC1	bootstrap	0.321442
CL Apoyeque	Morpho_PC2	bootstrap	0.641918
CL Apoyeque	Morpho_PC3	bootstrap	0.997962
CL Apoyeque	GoldDark	bootstrap	0.67537
CL Apoyeque	Lips	bootstrap	1.32119
CL Apoyeque	Teeth	bootstrap	0.369753
CL Apoyeque	Morpho_PC1	bootstrap	1.03777
CL Apoyeque	Morpho_PC2	bootstrap	0.694845
CL Apoyeque	Morpho_PC3	bootstrap	1.44977
CL Apoyeque	GoldDark	bootstrap	0.675333
CL Apoyeque	Lips	bootstrap	1.27198
CL Apoyeque	Teeth	bootstrap	0.347926
CL Apoyeque	Morpho_PC1	bootstrap	1.66255
CL Apoyeque	Morpho_PC2	bootstrap	0.753373
CL Apoyeque	Morpho_PC3	bootstrap	0.687965
CL Apoyeque	GoldDark	bootstrap	0.442032
CL Apoyeque	Lips	bootstrap	1.36697
CL Apoyeque	Teeth	bootstrap	1.24106
CL Apoyeque	Morpho_PC1	bootstrap	0.610473
CL Apoyeque	Morpho_PC2	bootstrap	0.902684
CL Apoyeque	Morpho_PC3	bootstrap	1.0992
CL Apoyeque	GoldDark	bootstrap	1.05052
CL Apoyeque	Lips	bootstrap	1.34014
CL Apoyeque	Teeth	bootstrap	1.18705
CL Apoyeque	Morpho_PC1	bootstrap	0.507791
CL Apoyeque	Morpho_PC2	bootstrap	1.05864
CL Apoyeque	Morpho_PC3	bootstrap	0.559258
CL Apoyeque	GoldDark	bootstrap	1.21858
CL Apoyeque	Lips	bootstrap	1.25291
CL Apoyeque	Teeth	bootstrap	0.32717
CL Apoyeque	Morpho_PC1	bootstrap	0.676516
CL Apoyeque	Morpho_PC2	bootstrap	1.19733
CL Apoyeque	Morpho_PC3	bootstrap	0.973121
CL Apoyeque	GoldDark	bootstrap	0.60156
CL Apoyeque	Lips	bootstrap	1.41985
CL Apoyeque	Teeth	bootstrap	0.718389
CL Apoyeque	Morpho_PC1	bootstrap	0.664454
CL Apoyeque	Morpho_PC2	bootstrap	1.36601
CL Apoyeque	Morpho_PC3	bootstrap	0.893643
CL Apoyeque	GoldDark	bootstrap	0.825951
CL Apoyeque	Lips	bootstrap	1.6861
CL Apoyeque	Teeth	bootstrap	0.231782
CL Apoyeque	Morpho_PC1	bootstrap	0.811434
CL Apoyeque	Morpho_PC2	bootstrap	1.30641
CL Apoyeque	Morpho_PC3	bootstrap	0.236628
CL Apoyeque	GoldDark	bootstrap	1.03319
CL Apoyeque	Lips	bootstrap	1.03098
CL Apoyeque	Teeth	bootstrap	0.676362
CL Apoyeque	Morpho_PC1	bootstrap	0.644409
CL Apoyeque	Morpho_PC2	bootstrap	1.09439
CL Apoyeque	Morpho_PC3	bootstrap	1.34134
CL Apoyeque	GoldDark	bootstrap	1.21316
CL Apoyeque	Lips	bootstrap	1.44997
CL Apoyeque	Teeth	bootstrap	0.584689
CL Apoyeque	Morpho_PC1	bootstrap	0.667331
CL Apoyeque	Morpho_PC2	bootstrap	1.064
CL Apoyeque	Morpho_PC3	bootstrap	0.711714
CL Apoyeque	GoldDark	bootstrap	0.573054
CL Apoyeque	Lips	bootstrap	1.74693
CL Apoyeque	Teeth	bootstrap	0.360515
CL Apoyeque	Morpho_PC1	bootstrap	0.489877
CL Apoyeque	Morpho_PC2	bootstrap	1.39917
CL Apoyeque	Morpho_PC3	bootstrap	0.540553
CL Apoyeque	GoldDark	bootstrap	0.560654
CL Apoyeque	Lips	bootstrap	1.13423
CL Apoyeque	Teeth	bootstrap	0.617268
CL Apoyeque	Morpho_PC1	bootstrap	0.953658
CL Apoyeque	Morpho_PC2	bootstrap	1.16476
CL Apoyeque	Morpho_PC3	bootstrap	1.32365
CL Apoyeque	GoldDark	bootstrap	2.0905
CL Apoyeque	Lips	bootstrap	1.00917
CL Apoyeque	Teeth	bootstrap	0.125613
CL Apoyeque	Morpho_PC1	bootstrap	0.696674
CL Apoyeque	Morpho_PC2	bootstrap	0.167862
CL Apoyeque	Morpho_PC3	bootstrap	0.286487
CL Apoyeque	GoldDark	bootstrap	1.12287
CL Apoyeque	Lips	bootstrap	1.61974
CL Apoyeque	Teeth	bootstrap	0.470053
CL Apoyeque	Morpho_PC1	bootstrap	0.658645
CL Apoyeque	Morpho_PC2	bootstrap	1.13994
CL Apoyeque	Morpho_PC3	bootstrap	0.401716
CL Apoyeque	GoldDark	bootstrap	1.44476
CL Apoyeque	Lips	bootstrap	1.21959
CL Apoyeque	Teeth	bootstrap	1.00531
CL Apoyeque	Morpho_PC1	bootstrap	0.778977
CL Apoyeque	Morpho_PC2	bootstrap	0.747859
CL Apoyeque	Morpho_PC3	bootstrap	0.498542
CL Apoyeque	GoldDark	bootstrap	1.90661
CL Apoyeque	Lips	bootstrap	0.871248
CL Apoyeque	Teeth	bootstrap	1.04625
CL Apoyeque	Morpho_PC1	bootstrap	0.433654
CL Apoyeque	Morpho_PC2	bootstrap	0.368355
CL Apoyeque	Morpho_PC3	bootstrap	0.43287
CL Apoyeque	GoldDark	bootstrap	1.19422
CL Apoyeque	Lips	bootstrap	1.37413
CL Apoyeque	Teeth	bootstrap	0.728516
CL Apoyeque	Morpho_PC1	bootstrap	0.367384
CL Apoyeque	Morpho_PC2	bootstrap	1.33654
CL Apoyeque	Morpho_PC3	bootstrap	0.483276
CL Apoyeque	GoldDark	bootstrap	0.820634
CL Apoyeque	Lips	bootstrap	1.86821
CL Apoyeque	Teeth	bootstrap	0.424182
CL Apoyeque	Morpho_PC1	bootstrap	0.507495
CL Apoyeque	Morpho_PC2	bootstrap	0.922843
CL Apoyeque	Morpho_PC3	bootstrap	0.739755
CL Apoyeque	GoldDark	bootstrap	1.36215
CL Apoyeque	Lips	bootstrap	1.38678
CL Apoyeque	Teeth	bootstrap	1.42278
CL Apoyeque	Morpho_PC1	bootstrap	0.293668
CL Apoyeque	Morpho_PC2	bootstrap	0.310952
CL Apoyeque	Morpho_PC3	bootstrap	0.119001
CL Apoyeque	GoldDark	bootstrap	0.935411
CL Apoyeque	Lips	bootstrap	1.70576
CL Apoyeque	Teeth	bootstrap	0.721542
CL Apoyeque	Morpho_PC1	bootstrap	0.611723
CL Apoyeque	Morpho_PC2	bootstrap	1.10146
CL Apoyeque	Morpho_PC3	bootstrap	0.327639
CL Apoyeque	GoldDark	bootstrap	0.377863
CL Apoyeque	Lips	bootstrap	1.05543
CL Apoyeque	Teeth	bootstrap	1.19835
CL Apoyeque	Morpho_PC1	bootstrap	0.308598
CL Apoyeque	Morpho_PC2	bootstrap	1.27445
CL Apoyeque	Morpho_PC3	bootstrap	1.26008
CL Apoyeque	GoldDark	bootstrap	0.729846
CL Apoyeque	Lips	bootstrap	1.42747
CL Apoyeque	Teeth	bootstrap	0.346815
CL Apoyeque	Morpho_PC1	bootstrap	0.2831
CL Apoyeque	Morpho_PC2	bootstrap	1.34541
CL Apoyeque	Morpho_PC3	bootstrap	1.19125
CL Apoyeque	GoldDark	bootstrap	0.314681
CL Apoyeque	Lips	bootstrap	0.69297
CL Apoyeque	Teeth	bootstrap	1.25792
CL Apoyeque	Morpho_PC1	bootstrap	1.57967
CL Apoyeque	Morpho_PC2	bootstrap	1.11307
CL Apoyeque	Morpho_PC3	bootstrap	0.322696
CL Apoyeque	GoldDark	bootstrap	1.82926
CL Apoyeque	Lips	bootstrap	0.910741
CL Apoyeque	Teeth	bootstrap	0.950208
CL Apoyeque	Morpho_PC1	bootstrap	0.573103
CL Apoyeque	Morpho_PC2	bootstrap	0.464581
CL Apoyeque	Morpho_PC3	bootstrap	0.614138
CL Apoyeque	GoldDark	bootstrap	1.51603
CL Apoyeque	Lips	bootstrap	1.0499
CL Apoyeque	Teeth	bootstrap	1.20845
CL Apoyeque	Morpho_PC1	bootstrap	0.779331
CL Apoyeque	Morpho_PC2	bootstrap	0.412098
CL Apoyeque	Morpho_PC3	bootstrap	0.601523
CL Apoyeque	GoldDark	bootstrap	1.5678
CL Apoyeque	Lips	bootstrap	1.28202
CL Apoyeque	Teeth	bootstrap	0.312601
CL Apoyeque	Morpho_PC1	bootstrap	0.901265
CL Apoyeque	Morpho_PC2	bootstrap	0.912599
CL Apoyeque	Morpho_PC3	bootstrap	0.394477
CL Apoyeque	GoldDark	bootstrap	1.21494
CL Apoyeque	Lips	bootstrap	1.53252
CL Apoyeque	Teeth	bootstrap	0.159454
CL Apoyeque	Morpho_PC1	bootstrap	1.11163
CL Apoyeque	Morpho_PC2	bootstrap	0.853852
CL Apoyeque	Morpho_PC3	bootstrap	0.430208
CL Apoyeque	GoldDark	bootstrap	1.26473
CL Apoyeque	Lips	bootstrap	1.44753
CL Apoyeque	Teeth	bootstrap	0.334217
CL Apoyeque	Morpho_PC1	bootstrap	0.0895708
CL Apoyeque	Morpho_PC2	bootstrap	1.33434
CL Apoyeque	Morpho_PC3	bootstrap	0.636343
CL Apoyeque	GoldDark	bootstrap	0.843541
CL Apoyeque	Lips	bootstrap	1.65636
CL Apoyeque	Teeth	bootstrap	0.945146
CL Apoyeque	Morpho_PC1	bootstrap	0.407723
CL Apoyeque	Morpho_PC2	bootstrap	1.02131
CL Apoyeque	Morpho_PC3	bootstrap	0.66506
CL Apoyeque	GoldDark	bootstrap	0.741501
CL Apoyeque	Lips	bootstrap	1.11035
CL Apoyeque	Teeth	bootstrap	0.577937
CL Apoyeque	Morpho_PC1	bootstrap	1.33847
CL Apoyeque	Morpho_PC2	bootstrap	0.704534
CL Apoyeque	Morpho_PC3	bootstrap	1.2631
CL Apoyeque	GoldDark	bootstrap	0.418632
CL Apoyeque	Lips	bootstrap	1.77626
CL Apoyeque	Teeth	bootstrap	0.883796
CL Apoyeque	Morpho_PC1	bootstrap	1.14982
CL Apoyeque	Morpho_PC2	bootstrap	0.752426
CL Apoyeque	Morpho_PC3	bootstrap	0.0182608
CL Apoyeque	GoldDark	bootstrap	1.6823
CL Apoyeque	Lips	bootstrap	0.98722
CL Apoyeque	Teeth	bootstrap	0.77808
CL Apoyeque	Morpho_PC1	bootstrap	0.268602
CL Apoyeque	Morpho_PC2	bootstrap	0.507238
CL Apoyeque	Morpho_PC3	bootstrap	1.12268
CL Apoyeque	GoldDark	bootstrap	1.19201
CL Apoyeque	Lips	bootstrap	1.60008
CL Apoyeque	Teeth	bootstrap	0.399051
CL Apoyeque	Morpho_PC1	bootstrap	0.164171
CL Apoyeque	Morpho_PC2	bootstrap	1.17847
CL Apoyeque	Morpho_PC3	bootstrap	0.666225
CL Apoyeque	GoldDark	bootstrap	1.39362
CL Apoyeque	Lips	bootstrap	0.758638
CL Apoyeque	Teeth	bootstrap	0.456776
CL Apoyeque	Morpho_PC1	bootstrap	0.655021
CL Apoyeque	Morpho_PC2	bootstrap	0.293036
CL Apoyeque	Morpho_PC3	bootstrap	1.66094
CL Apoyeque	GoldDark	bootstrap	0.681169
CL Apoyeque	Lips	bootstrap	1.1634
CL Apoyeque	Teeth	bootstrap	0.881028
CL Apoyeque	Morpho_PC1	bootstrap	0.424027
CL Apoyeque	Morpho_PC2	bootstrap	1.15469
CL Apoyeque	Morpho_PC3	bootstrap	1.37593
CL Apoyeque	GoldDark	bootstrap	0.780946
CL Apoyeque	Lips	bootstrap	1.54345
CL Apoyeque	Teeth	bootstrap	1.17029
CL Apoyeque	Morpho_PC1	bootstrap	0.984578
CL Apoyeque	Morpho_PC2	bootstrap	0.231645
CL Apoyeque	Morpho_PC3	bootstrap	0.784389
CL Apoyeque	GoldDark	bootstrap	1.20268
CL Apoyeque	Lips	bootstrap	1.22731
CL Apoyeque	Teeth	bootstrap	1.30362
CL Apoyeque	Morpho_PC1	bootstrap	0.517024
CL Apoyeque	Morpho_PC2	bootstrap	0.243122
CL Apoyeque	Morpho_PC3	bootstrap	1.01065
CL Apoyeque	GoldDark	bootstrap	1.25665
CL Apoyeque	Lips	bootstrap	0.95564
CL Apoyeque	Teeth	bootstrap	1.60436
CL Apoyeque	Morpho_PC1	bootstrap	0.891077
CL Apoyeque	Morpho_PC2	bootstrap	0.09393
CL Apoyeque	Morpho_PC3	bootstrap	0.36165
CL Apoyeque	GoldDark	bootstrap	1.30915
CL Apoyeque	Lips	bootstrap	0.794286
CL Apoyeque	Teeth	bootstrap	0.631257
CL Apoyeque	Morpho_PC1	bootstrap	1.65494
CL Apoyeque	Morpho_PC2	bootstrap	0.341037
CL Apoyeque	Morpho_PC3	bootstrap	0.633737
CL Apoyeque	GoldDark	bootstrap	0.307378
CL Apoyeque	Lips	bootstrap	0.976485
CL Apoyeque	Teeth	bootstrap	0.93516
CL Apoyeque	Morpho_PC1	bootstrap	0.33784
CL Apoyeque	Morpho_PC2	bootstrap	1.01026
CL Apoyeque	Morpho_PC3	bootstrap	1.71543
CL Apoyeque	GoldDark	bootstrap	1.44584
CL Apoyeque	Lips	bootstrap	1.48334
CL Apoyeque	Teeth	bootstrap	0.551801
CL Apoyeque	Morpho_PC1	bootstrap	0.804485
CL Apoyeque	Morpho_PC2	bootstrap	0.861543
CL Apoyeque	Morpho_PC3	bootstrap	0.123785
CL Apoyeque	GoldDark	bootstrap	1.95511
CL Apoyeque	Lips	bootstrap	0.713319
CL Apoyeque	Teeth	bootstrap	1.05515
CL Apoyeque	Morpho_PC1	bootstrap	0.610405
CL Apoyeque	Morpho_PC2	bootstrap	0.381402
CL Apoyeque	Morpho_PC3	bootstrap	0.193166
CL Apoyeque	GoldDark	bootstrap	1.87776
CL Apoyeque	Lips	bootstrap	0.754705
CL Apoyeque	Teeth	bootstrap	1.28218
CL Apoyeque	Morpho_PC1	bootstrap	0.240149
CL Apoyeque	Morpho_PC2	bootstrap	0.394289
CL Apoyeque	Morpho_PC3	bootstrap	0.217534
CL Apoyeque	GoldDark	bootstrap	1.1897
CL Apoyeque	Lips	bootstrap	0.803338
CL Apoyeque	Teeth	bootstrap	0.768825
CL Apoyeque	Morpho_PC1	bootstrap	0.521496
CL Apoyeque	Morpho_PC2	bootstrap	0.609612
CL Apoyeque	Morpho_PC3	bootstrap	1.64456
CL Apoyeque	GoldDark	bootstrap	1.39547
CL Apoyeque	Lips	bootstrap	0.828816
CL Apoyeque	Teeth	bootstrap	0.553315
CL Apoyeque	Morpho_PC1	bootstrap	0.550295
CL Apoyeque	Morpho_PC2	bootstrap	0.856145
CL Apoyeque	Morpho_PC3	bootstrap	1.42259
CL Apoyeque	GoldDark	bootstrap	1.42575
CL Apoyeque	Lips	bootstrap	0.919139
CL Apoyeque	Teeth	bootstrap	0.99872
CL Apoyeque	Morpho_PC1	bootstrap	0.306187
CL Apoyeque	Morpho_PC2	bootstrap	0.791014
CL Apoyeque	Morpho_PC3	bootstrap	1.18555
CL Apoyeque	GoldDark	bootstrap	1.50455
CL Apoyeque	Lips	bootstrap	0.556065
CL Apoyeque	Teeth	bootstrap	0.771308
CL Apoyeque	Morpho_PC1	bootstrap	0.504143
CL Apoyeque	Morpho_PC2	bootstrap	0.858091
CL Apoyeque	Morpho_PC3	bootstrap	1.3571
CL Apoyeque	GoldDark	bootstrap	1.51797
CL Apoyeque	Lips	bootstrap	1.43931
CL Apoyeque	Teeth	bootstrap	0.641165
CL Apoyeque	Morpho_PC1	bootstrap	0.509765
CL Apoyeque	Morpho_PC2	bootstrap	0.645672
CL Apoyeque	Morpho_PC3	bootstrap	0.732331
CL Apoyeque	GoldDark	bootstrap	1.86835
CL Apoyeque	Lips	bootstrap	0.817755
CL Apoyeque	Teeth	bootstrap	1.12588
CL Apoyeque	Morpho_PC1	bootstrap	0.537937
CL Apoyeque	Morpho_PC2	bootstrap	0.27935
CL Apoyeque	Morpho_PC3	bootstrap	0.453343
CL Apoyeque	GoldDark	bootstrap	1.2458
CL Apoyeque	Lips	bootstrap	0.785383
CL Apoyeque	Teeth	bootstrap	0.684984
CL Apoyeque	Morpho_PC1	bootstrap	0.56511
CL Apoyeque	Morpho_PC2	bootstrap	0.521844
CL Apoyeque	Morpho_PC3	bootstrap	1.66442
CL Apoyeque	GoldDark	bootstrap	1.23084
CL Apoyeque	Lips	bootstrap	0.719646
CL Apoyeque	Teeth	bootstrap	0.758349
CL Apoyeque	Morpho_PC1	bootstrap	1.31997
CL Apoyeque	Morpho_PC2	bootstrap	0.76569
CL Apoyeque	Morpho_PC3	bootstrap	1.03124
CL Apoyeque	GoldDark	bootstrap	1.5291
CL Apoyeque	Lips	bootstrap	1.48334
CL Apoyeque	Teeth	bootstrap	0.490345
CL Apoyeque	Morpho_PC1	bootstrap	0.319593
CL Apoyeque	Morpho_PC2	bootstrap	0.979704
CL Apoyeque	Morpho_PC3	bootstrap	0.398953
CL Apoyeque	GoldDark	bootstrap	1.62583
CL Apoyeque	Lips	bootstrap	0.512669
CL Apoyeque	Teeth	bootstrap	1.19582
CL Apoyeque	Morpho_PC1	bootstrap	0.944032
CL Apoyeque	Morpho_PC2	bootstrap	0.291634
CL Apoyeque	Morpho_PC3	bootstrap	0.829227
CL Apoyeque	GoldDark	bootstrap	0.552674
CL Apoyeque	Lips	bootstrap	1.89043
CL Apoyeque	Teeth	bootstrap	0.372044
CL Apoyeque	Morpho_PC1	bootstrap	0.350938
CL Apoyeque	Morpho_PC2	bootstrap	1.294
CL Apoyeque	Morpho_PC3	bootstrap	0.429928
CL Apoyeque	GoldDark	bootstrap	0.889743
CL Apoyeque	Lips	bootstrap	1.38003
CL Apoyeque	Teeth	bootstrap	0.625823
CL Apoyeque	Morpho_PC1	bootstrap	0.644834
CL Apoyeque	Morpho_PC2	bootstrap	1.29337
CL Apoyeque	Morpho_PC3	bootstrap	0.907531
CL Apoyeque	GoldDark	bootstrap	1.02859
CL Apoyeque	Lips	bootstrap	0.972
CL Apoyeque	Teeth	bootstrap	0.225679
CL Apoyeque	Morpho_PC1	bootstrap	1.33504
CL Apoyeque	Morpho_PC2	bootstrap	0.908187
CL Apoyeque	Morpho_PC3	bootstrap	1.15722
CL Apoyeque	GoldDark	bootstrap	1.59985
CL Apoyeque	Lips	bootstrap	1.12316
CL Apoyeque	Teeth	bootstrap	1.19818
CL Apoyeque	Morpho_PC1	bootstrap	0.350089
CL Apoyeque	Morpho_PC2	bootstrap	0.547116
CL Apoyeque	Morpho_PC3	bootstrap	0.566968
CL Apoyeque	GoldDark	bootstrap	1.83512
CL Apoyeque	Lips	bootstrap	0.923783
CL Apoyeque	Teeth	bootstrap	0.288456
CL Apoyeque	Morpho_PC1	bootstrap	0.960004
CL Apoyeque	Morpho_PC2	bootstrap	0.736047
CL Apoyeque	Morpho_PC3	bootstrap	0.482053
CL Apoyeque	GoldDark	bootstrap	1.64406
CL Apoyeque	Lips	bootstrap	0.815
CL Apoyeque	Teeth	bootstrap	1.32038
CL Apoyeque	Morpho_PC1	bootstrap	0.712684
CL Apoyeque	Morpho_PC2	bootstrap	0.414508
CL Apoyeque	Morpho_PC3	bootstrap	0.457927
CL Apoyeque	GoldDark	bootstrap	1.83066
CL Apoyeque	Lips	bootstrap	0.956178
CL Apoyeque	Teeth	bootstrap	0.64673
CL Apoyeque	Morpho_PC1	bootstrap	0.631133
CL Apoyeque	Morpho_PC2	bootstrap	0.718543
CL Apoyeque	Morpho_PC3	bootstrap	0.633646
CL Apoyeque	GoldDark	bootstrap	1.64434
CL Apoyeque	Lips	bootstrap	0.0880009
CL Apoyeque	Teeth	bootstrap	0.478238
CL Apoyeque	Morpho_PC1	bootstrap	0.865965
CL Apoyeque	Morpho_PC2	bootstrap	0.23383
CL Apoyeque	Morpho_PC3	bootstrap	1.50171
CL Apoyeque	GoldDark	bootstrap	1.06647
CL Apoyeque	Lips	bootstrap	1.36702
CL Apoyeque	Teeth	bootstrap	0.863597
CL Apoyeque	Morpho_PC1	bootstrap	0.668839
CL Apoyeque	Morpho_PC2	bootstrap	1.21438
CL Apoyeque	Morpho_PC3	bootstrap	0.571006
CL Apoyeque	GoldDark	bootstrap	0.976228
CL Apoyeque	Lips	bootstrap	1.08854
CL Apoyeque	Teeth	bootstrap	0.738492
CL Apoyeque	Morpho_PC1	bootstrap	0.232018
CL Apoyeque	Morpho_PC2	bootstrap	0.964556
CL Apoyeque	Morpho_PC3	bootstrap	1.52725
CL Apoyeque	GoldDark	bootstrap	1.49999
CL Apoyeque	Lips	bootstrap	0.363314
CL Apoyeque	Teeth	bootstrap	1.06446
CL Apoyeque	Morpho_PC1	bootstrap	0.514939
CL Apoyeque	Morpho_PC2	bootstrap	1.06421
CL Apoyeque	Morpho_PC3	bootstrap	1.04272
CL Apoyeque	GoldDark	bootstrap	1.91892
CL Apoyeque	Lips	bootstrap	0.362882
CL Apoyeque	Teeth	bootstrap	0.140137
CL Apoyeque	Morpho_PC1	bootstrap	0.465898
CL Apoyeque	Morpho_PC2	bootstrap	0.415187
CL Apoyeque	Morpho_PC3	bootstrap	1.33304
CL Apoyeque	GoldDark	bootstrap	1.28569
CL Apoyeque	Lips	bootstrap	1.52282
CL Apoyeque	Teeth	bootstrap	0.888534
CL Apoyeque	Morpho_PC1	bootstrap	0.242838
CL Apoyeque	Morpho_PC2	bootstrap	1.00417
CL Apoyeque	Morpho_PC3	bootstrap	0.413761
CL Apoyeque	GoldDark	bootstrap	1.21857
CL Apoyeque	Lips	bootstrap	1.03384
CL Apoyeque	Teeth	bootstrap	0.156895
CL Apoyeque	Morpho_PC1	bootstrap	1.15605
CL Apoyeque	Morpho_PC2	bootstrap	0.349934
CL Apoyeque	Morpho_PC3	bootstrap	1.40097
CL Apoyeque	GoldDark	bootstrap	1.2273
CL Apoyeque	Lips	bootstrap	1.4427
CL Apoyeque	Teeth	bootstrap	0.657483
CL Apoyeque	Morpho_PC1	bootstrap	0.348229
CL Apoyeque	Morpho_PC2	bootstrap	1.19454
CL Apoyeque	Morpho_PC3	bootstrap	0.657159
CL Apoyeque	GoldDark	bootstrap	0.46079
CL Apoyeque	Lips	bootstrap	1.08639
CL Apoyeque	Teeth	bootstrap	1.1431
CL Apoyeque	Morpho_PC1	bootstrap	0.484278
CL Apoyeque	Morpho_PC2	bootstrap	0.810289
CL Apoyeque	Morpho_PC3	bootstrap	1.55231
CL Apoyeque	GoldDark	bootstrap	1.63295
CL Apoyeque	Lips	bootstrap	1.30902
CL Apoyeque	Teeth	bootstrap	0.698518
CL Apoyeque	Morpho_PC1	bootstrap	0.640689
CL Apoyeque	Morpho_PC2	bootstrap	0.673765
CL Apoyeque	Morpho_PC3	bootstrap	0.517276
CL Apoyeque	GoldDark	bootstrap	0.613336
CL Apoyeque	Lips	bootstrap	1.68522
CL Apoyeque	Teeth	bootstrap	0.648695
CL Apoyeque	Morpho_PC1	bootstrap	0.717446
CL Apoyeque	Morpho_PC2	bootstrap	1.35636
CL Apoyeque	Morpho_PC3	bootstrap	0.0928971
CL Apoyeque	GoldDark	bootstrap	1.1884
CL Apoyeque	Lips	bootstrap	1.2348
CL Apoyeque	Teeth	bootstrap	1.10295
CL Apoyeque	Morpho_PC1	bootstrap	0.650962
CL Apoyeque	Morpho_PC2	bootstrap	0.999709
CL Apoyeque	Morpho_PC3	bootstrap	0.650603
CL Apoyeque	GoldDark	bootstrap	0.689657
CL Apoyeque	Lips	bootstrap	0.87194
CL Apoyeque	Teeth	bootstrap	0.782101
CL Apoyeque	Morpho_PC1	bootstrap	0.742392
CL Apoyeque	Morpho_PC2	bootstrap	1.02108
CL Apoyeque	Morpho_PC3	bootstrap	1.59958
CL Apoyeque	GoldDark	bootstrap	1.11507
CL Apoyeque	Lips	bootstrap	1.426
CL Apoyeque	Teeth	bootstrap	0.906266
CL Apoyeque	Morpho_PC1	bootstrap	0.717265
CL Apoyeque	Morpho_PC2	bootstrap	0.899509
CL Apoyeque	Morpho_PC3	bootstrap	0.760431
CL Apoyeque	GoldDark	bootstrap	1.11099
CL Apoyeque	Lips	bootstrap	1.61998
CL Apoyeque	Teeth	bootstrap	1.23561
CL Apoyeque	Morpho_PC1	bootstrap	0.0980145
CL Apoyeque	Morpho_PC2	bootstrap	0.701556
CL Apoyeque	Morpho_PC3	bootstrap	0.335927
CL Apoyeque	GoldDark	bootstrap	0.753501
CL Apoyeque	Lips	bootstrap	1.35092
CL Apoyeque	Teeth	bootstrap	0.80571
CL Apoyeque	Morpho_PC1	bootstrap	0.54409
CL Apoyeque	Morpho_PC2	bootstrap	1.34648
CL Apoyeque	Morpho_PC3	bootstrap	0.921428
CL Apoyeque	GoldDark	bootstrap	1.65704
CL Apoyeque	Lips	bootstrap	0.83759
CL Apoyeque	Teeth	bootstrap	1.0549
CL Apoyeque	Morpho_PC1	bootstrap	0.110727
CL Apoyeque	Morpho_PC2	bootstrap	0.588849
CL Apoyeque	Morpho_PC3	bootstrap	1.03963
CL Apoyeque	GoldDark	bootstrap	1.34647
CL Apoyeque	Lips	bootstrap	1.21642
CL Apoyeque	Teeth	bootstrap	0.761034
CL Apoyeque	Morpho_PC1	bootstrap	0.418832
CL Apoyeque	Morpho_PC2	bootstrap	1.04961
CL Apoyeque	Morpho_PC3	bootstrap	0.922538
CL Apoyeque	GoldDark	bootstrap	1.38905
CL Apoyeque	Lips	bootstrap	1.30547
CL Apoyeque	Teeth	bootstrap	0.996934
CL Apoyeque	Morpho_PC1	bootstrap	0.654507
CL Apoyeque	Morpho_PC2	bootstrap	0.499726
CL Apoyeque	Morpho_PC3	bootstrap	0.833251
CL Apoyeque	GoldDark	bootstrap	0.621562
CL Apoyeque	Lips	bootstrap	1.32669
CL Apoyeque	Teeth	bootstrap	0.957633
CL Apoyeque	Morpho_PC1	bootstrap	0.591676
CL Apoyeque	Morpho_PC2	bootstrap	1.30668
CL Apoyeque	Morpho_PC3	bootstrap	0.937554
CL Apoyeque	GoldDark	bootstrap	0.404859
CL Apoyeque	Lips	bootstrap	1.38148
CL Apoyeque	Teeth	bootstrap	0.877465
CL Apoyeque	Morpho_PC1	bootstrap	0.810257
CL Apoyeque	Morpho_PC2	bootstrap	1.40941
CL Apoyeque	Morpho_PC3	bootstrap	0.717428
CL Apoyeque	GoldDark	bootstrap	1.42809
CL Apoyeque	Lips	bootstrap	1.33324
CL Apoyeque	Teeth	bootstrap	0.999134
CL Apoyeque	Morpho_PC1	bootstrap	0.812396
CL Apoyeque	Morpho_PC2	bootstrap	0.663766
CL Apoyeque	Morpho_PC3	bootstrap	0.290165
CL Apoyeque	GoldDark	bootstrap	0.874682
CL Apoyeque	Lips	bootstrap	1.52552
CL Apoyeque	Teeth	bootstrap	0.722479
CL Apoyeque	Morpho_PC1	bootstrap	0.456087
CL Apoyeque	Morpho_PC2	bootstrap	0.915573
CL Apoyeque	Morpho_PC3	bootstrap	1.15735
CL Apoyeque	GoldDark	bootstrap	0.663768
CL Apoyeque	Lips	bootstrap	1.14464
CL Apoyeque	Teeth	bootstrap	0.236424
CL Apoyeque	Morpho_PC1	bootstrap	0.689579
CL Apoyeque	Morpho_PC2	bootstrap	0.305172
CL Apoyeque	Morpho_PC3	bootstrap	1.90386
CL Apoyeque	GoldDark	bootstrap	0.821233
CL Apoyeque	Lips	bootstrap	1.37566
CL Apoyeque	Teeth	bootstrap	0.506538
CL Apoyeque	Morpho_PC1	bootstrap	0.869823
CL Apoyeque	Morpho_PC2	bootstrap	0.999399
CL Apoyeque	Morpho_PC3	bootstrap	1.19212
CL Apoyeque	GoldDark	bootstrap	0.483383
CL Apoyeque	Lips	bootstrap	1.4095
CL Apoyeque	Teeth	bootstrap	0.780112
CL Apoyeque	Morpho_PC1	bootstrap	0.398999
CL Apoyeque	Morpho_PC2	bootstrap	1.06789
CL Apoyeque	Morpho_PC3	bootstrap	1.36802
CL Apoyeque	GoldDark	bootstrap	0.490092
CL Apoyeque	Lips	bootstrap	1.75949
CL Apoyeque	Teeth	bootstrap	0.932195
CL Apoyeque	Morpho_PC1	bootstrap	0.37031
CL Apoyeque	Morpho_PC2	bootstrap	1.0746
CL Apoyeque	Morpho_PC3	bootstrap	0.709319
CL Apoyeque	GoldDark	bootstrap	1.11688
CL Apoyeque	Lips	bootstrap	1.41217
CL Apoyeque	Teeth	bootstrap	0.647235
CL Apoyeque	Morpho_PC1	bootstrap	0.687349
CL Apoyeque	Morpho_PC2	bootstrap	1.2836
CL Apoyeque	Morpho_PC3	bootstrap	0.468358
CL Apoyeque	GoldDark	bootstrap	1.51765
[truncated: 46,049 more rows]

## Sheet: Ext. Data Fig.4d
Lake	Trait	Type	Value
CL Apoyeque	GoldDark	bootstrap	1.74951
CL Apoyeque	Lips	bootstrap	1.28632
CL Apoyeque	Teeth	bootstrap	0.957192
CL Apoyeque	Morpho_PC1	bootstrap	0.162396
CL Apoyeque	Morpho_PC2	bootstrap	0.341513
CL Apoyeque	Morpho_PC3	bootstrap	0.474748
CL Apoyeque	GoldDark	bootstrap	1.51785
CL Apoyeque	Lips	bootstrap	1.33473
CL Apoyeque	Teeth	bootstrap	0.613541
CL Apoyeque	Morpho_PC1	bootstrap	0.414331
CL Apoyeque	Morpho_PC2	bootstrap	1.14434
CL Apoyeque	Morpho_PC3	bootstrap	0.238758
CL Apoyeque	GoldDark	bootstrap	1.63295
CL Apoyeque	Lips	bootstrap	1.15129
CL Apoyeque	Teeth	bootstrap	0.843418
CL Apoyeque	Morpho_PC1	bootstrap	0.559792
CL Apoyeque	Morpho_PC2	bootstrap	0.425606
CL Apoyeque	Morpho_PC3	bootstrap	0.895616
CL Apoyeque	GoldDark	bootstrap	1.38416
CL Apoyeque	Lips	bootstrap	0.759729
CL Apoyeque	Teeth	bootstrap	0.760307
CL Apoyeque	Morpho_PC1	bootstrap	0.234855
CL Apoyeque	Morpho_PC2	bootstrap	1.13522
CL Apoyeque	Morpho_PC3	bootstrap	1.25895
CL Apoyeque	GoldDark	bootstrap	1.04825
CL Apoyeque	Lips	bootstrap	1.49457
CL Apoyeque	Teeth	bootstrap	0.55059
CL Apoyeque	Morpho_PC1	bootstrap	0.88932
CL Apoyeque	Morpho_PC2	bootstrap	1.04525
CL Apoyeque	Morpho_PC3	bootstrap	0.693414
CL Apoyeque	GoldDark	bootstrap	0.540141
CL Apoyeque	Lips	bootstrap	1.34097
CL Apoyeque	Teeth	bootstrap	0.97332
CL Apoyeque	Morpho_PC1	bootstrap	0.720796
CL Apoyeque	Morpho_PC2	bootstrap	1.05514
CL Apoyeque	Morpho_PC3	bootstrap	1.15318
CL Apoyeque	GoldDark	bootstrap	0.858428
CL Apoyeque	Lips	bootstrap	0.478388
CL Apoyeque	Teeth	bootstrap	0.18028
CL Apoyeque	Morpho_PC1	bootstrap	1.08315
CL Apoyeque	Morpho_PC2	bootstrap	0.169703
CL Apoyeque	Morpho_PC3	bootstrap	1.94929
CL Apoyeque	GoldDark	bootstrap	1.68207
CL Apoyeque	Lips	bootstrap	0.90534
CL Apoyeque	Teeth	bootstrap	0.632736
CL Apoyeque	Morpho_PC1	bootstrap	0.569124
CL Apoyeque	Morpho_PC2	bootstrap	0.706712
CL Apoyeque	Morpho_PC3	bootstrap	1.06174
CL Apoyeque	GoldDark	bootstrap	0.832043
CL Apoyeque	Lips	bootstrap	1.64508
CL Apoyeque	Teeth	bootstrap	0.742163
CL Apoyeque	Morpho_PC1	bootstrap	0.541866
CL Apoyeque	Morpho_PC2	bootstrap	0.948488
CL Apoyeque	Morpho_PC3	bootstrap	0.925943
CL Apoyeque	GoldDark	bootstrap	0.661647
CL Apoyeque	Lips	bootstrap	1.38244
CL Apoyeque	Teeth	bootstrap	0.859483
CL Apoyeque	Morpho_PC1	bootstrap	1.22229
CL Apoyeque	Morpho_PC2	bootstrap	1.13776
CL Apoyeque	Morpho_PC3	bootstrap	0.351954
CL Apoyeque	GoldDark	bootstrap	0.825263
CL Apoyeque	Lips	bootstrap	0.988039
CL Apoyeque	Teeth	bootstrap	1.07405
CL Apoyeque	Morpho_PC1	bootstrap	0.42868
CL Apoyeque	Morpho_PC2	bootstrap	0.756517
CL Apoyeque	Morpho_PC3	bootstrap	1.55982
CL Apoyeque	GoldDark	bootstrap	2.05053
CL Apoyeque	Lips	bootstrap	0.87764
CL Apoyeque	Teeth	bootstrap	0.048167
CL Apoyeque	Morpho_PC1	bootstrap	0.720775
CL Apoyeque	Morpho_PC2	bootstrap	0.510622
CL Apoyeque	Morpho_PC3	bootstrap	0.492444
CL Apoyeque	GoldDark	bootstrap	1.0505
CL Apoyeque	Lips	bootstrap	0.999255
CL Apoyeque	Teeth	bootstrap	1.64713
CL Apoyeque	Morpho_PC1	bootstrap	0.81456
CL Apoyeque	Morpho_PC2	bootstrap	0.698695
CL Apoyeque	Morpho_PC3	bootstrap	0.18226
CL Apoyeque	GoldDark	bootstrap	1.53377
CL Apoyeque	Lips	bootstrap	0.678666
CL Apoyeque	Teeth	bootstrap	1.12727
CL Apoyeque	Morpho_PC1	bootstrap	0.376317
CL Apoyeque	Morpho_PC2	bootstrap	0.677051
CL Apoyeque	Morpho_PC3	bootstrap	1.14727
CL Apoyeque	GoldDark	bootstrap	0.818919
CL Apoyeque	Lips	bootstrap	0.853596
CL Apoyeque	Teeth	bootstrap	0.668722
CL Apoyeque	Morpho_PC1	bootstrap	0.942757
CL Apoyeque	Morpho_PC2	bootstrap	1.19885
CL Apoyeque	Morpho_PC3	bootstrap	1.35186
CL Apoyeque	GoldDark	bootstrap	1.19259
CL Apoyeque	Lips	bootstrap	1.4837
CL Apoyeque	Teeth	bootstrap	0.430511
CL Apoyeque	Morpho_PC1	bootstrap	0.39812
CL Apoyeque	Morpho_PC2	bootstrap	0.876696
CL Apoyeque	Morpho_PC3	bootstrap	1.12425
CL Apoyeque	GoldDark	bootstrap	0.986792
CL Apoyeque	Lips	bootstrap	1.58468
CL Apoyeque	Teeth	bootstrap	0.858647
CL Apoyeque	Morpho_PC1	bootstrap	0.508906
CL Apoyeque	Morpho_PC2	bootstrap	1.03198
CL Apoyeque	Morpho_PC3	bootstrap	0.673646
CL Apoyeque	GoldDark	bootstrap	0.633457
CL Apoyeque	Lips	bootstrap	1.29171
CL Apoyeque	Teeth	bootstrap	0.780564
CL Apoyeque	Morpho_PC1	bootstrap	0.613218
CL Apoyeque	Morpho_PC2	bootstrap	1.34013
CL Apoyeque	Morpho_PC3	bootstrap	1.07189
CL Apoyeque	GoldDark	bootstrap	1.49515
CL Apoyeque	Lips	bootstrap	1.1006
CL Apoyeque	Teeth	bootstrap	0.685891
CL Apoyeque	Morpho_PC1	bootstrap	0.548833
CL Apoyeque	Morpho_PC2	bootstrap	1.27845
CL Apoyeque	Morpho_PC3	bootstrap	0.383547
CL Apoyeque	GoldDark	bootstrap	1.31305
CL Apoyeque	Lips	bootstrap	1.04557
CL Apoyeque	Teeth	bootstrap	1.24168
CL Apoyeque	Morpho_PC1	bootstrap	0.836081
CL Apoyeque	Morpho_PC2	bootstrap	0.46413
CL Apoyeque	Morpho_PC3	bootstrap	0.852337
CL Apoyeque	GoldDark	bootstrap	1.51639
CL Apoyeque	Lips	bootstrap	0.994311
CL Apoyeque	Teeth	bootstrap	1.46081
CL Apoyeque	Morpho_PC1	bootstrap	0.433357
CL Apoyeque	Morpho_PC2	bootstrap	0.556461
CL Apoyeque	Morpho_PC3	bootstrap	0.283738
CL Apoyeque	GoldDark	bootstrap	1.19894
CL Apoyeque	Lips	bootstrap	1.7151
CL Apoyeque	Teeth	bootstrap	0.412053
CL Apoyeque	Morpho_PC1	bootstrap	0.350085
CL Apoyeque	Morpho_PC2	bootstrap	1.11826
CL Apoyeque	Morpho_PC3	bootstrap	0.279484
CL Apoyeque	GoldDark	bootstrap	0.707646
CL Apoyeque	Lips	bootstrap	1.46048
CL Apoyeque	Teeth	bootstrap	0.333551
CL Apoyeque	Morpho_PC1	bootstrap	0.810592
CL Apoyeque	Morpho_PC2	bootstrap	1.18224
CL Apoyeque	Morpho_PC3	bootstrap	1.09555
CL Apoyeque	GoldDark	bootstrap	0.832582
CL Apoyeque	Lips	bootstrap	1.68932
CL Apoyeque	Teeth	bootstrap	0.786641
CL Apoyeque	Morpho_PC1	bootstrap	0.635775
CL Apoyeque	Morpho_PC2	bootstrap	1.11494
CL Apoyeque	Morpho_PC3	bootstrap	0.432342
CL Apoyeque	GoldDark	bootstrap	1.92461
CL Apoyeque	Lips	bootstrap	1.35687
CL Apoyeque	Teeth	bootstrap	0.306219
CL Apoyeque	Morpho_PC1	bootstrap	0.11344
CL Apoyeque	Morpho_PC2	bootstrap	0.534491
CL Apoyeque	Morpho_PC3	bootstrap	0.249879
CL Apoyeque	GoldDark	bootstrap	1.59795
CL Apoyeque	Lips	bootstrap	0.984996
CL Apoyeque	Teeth	bootstrap	1.15961
CL Apoyeque	Morpho_PC1	bootstrap	0.804193
CL Apoyeque	Morpho_PC2	bootstrap	0.489532
CL Apoyeque	Morpho_PC3	bootstrap	0.495276
CL Apoyeque	GoldDark	bootstrap	1.01186
CL Apoyeque	Lips	bootstrap	1.35304
CL Apoyeque	Teeth	bootstrap	0.798913
CL Apoyeque	Morpho_PC1	bootstrap	0.791022
CL Apoyeque	Morpho_PC2	bootstrap	0.911952
CL Apoyeque	Morpho_PC3	bootstrap	1.0246
CL Apoyeque	GoldDark	bootstrap	0.148478
CL Apoyeque	Lips	bootstrap	0.97568
CL Apoyeque	Teeth	bootstrap	0.518142
CL Apoyeque	Morpho_PC1	bootstrap	0.371707
CL Apoyeque	Morpho_PC2	bootstrap	0.56767
CL Apoyeque	Morpho_PC3	bootstrap	2.07295
CL Apoyeque	GoldDark	bootstrap	0.524373
CL Apoyeque	Lips	bootstrap	0.478393
CL Apoyeque	Teeth	bootstrap	0.902603
CL Apoyeque	Morpho_PC1	bootstrap	1.90759
CL Apoyeque	Morpho_PC2	bootstrap	0.670651
CL Apoyeque	Morpho_PC3	bootstrap	0.769929
CL Apoyeque	GoldDark	bootstrap	1.74339
CL Apoyeque	Lips	bootstrap	0.316483
CL Apoyeque	Teeth	bootstrap	0.50212
CL Apoyeque	Morpho_PC1	bootstrap	0.841125
CL Apoyeque	Morpho_PC2	bootstrap	0.178115
CL Apoyeque	Morpho_PC3	bootstrap	1.36715
CL Apoyeque	GoldDark	bootstrap	0.289244
CL Apoyeque	Lips	bootstrap	1.54635
CL Apoyeque	Teeth	bootstrap	1.30251
CL Apoyeque	Morpho_PC1	bootstrap	0.978998
CL Apoyeque	Morpho_PC2	bootstrap	0.749123
CL Apoyeque	Morpho_PC3	bootstrap	0.555864
CL Apoyeque	GoldDark	bootstrap	0.998696
CL Apoyeque	Lips	bootstrap	1.50527
CL Apoyeque	Teeth	bootstrap	1.03219
CL Apoyeque	Morpho_PC1	bootstrap	0.161219
CL Apoyeque	Morpho_PC2	bootstrap	0.935603
CL Apoyeque	Morpho_PC3	bootstrap	0.877495
CL Apoyeque	GoldDark	bootstrap	1.54723
CL Apoyeque	Lips	bootstrap	1.44027
CL Apoyeque	Teeth	bootstrap	0.551905
CL Apoyeque	Morpho_PC1	bootstrap	0.381179
CL Apoyeque	Morpho_PC2	bootstrap	1.02318
CL Apoyeque	Morpho_PC3	bootstrap	0.186764
CL Apoyeque	GoldDark	bootstrap	0.655898
CL Apoyeque	Lips	bootstrap	1.34104
CL Apoyeque	Teeth	bootstrap	0.411759
CL Apoyeque	Morpho_PC1	bootstrap	1.78161
CL Apoyeque	Morpho_PC2	bootstrap	0.587517
CL Apoyeque	Morpho_PC3	bootstrap	0.287309
CL Apoyeque	GoldDark	bootstrap	0.98927
CL Apoyeque	Lips	bootstrap	1.02047
CL Apoyeque	Teeth	bootstrap	0.420061
CL Apoyeque	Morpho_PC1	bootstrap	0.73463
CL Apoyeque	Morpho_PC2	bootstrap	0.543795
CL Apoyeque	Morpho_PC3	bootstrap	1.72283
CL Apoyeque	GoldDark	bootstrap	0.739986
CL Apoyeque	Lips	bootstrap	0.46619
CL Apoyeque	Teeth	bootstrap	1.42316
CL Apoyeque	Morpho_PC1	bootstrap	1.68809
CL Apoyeque	Morpho_PC2	bootstrap	0.441616
CL Apoyeque	Morpho_PC3	bootstrap	0.406233
CL Apoyeque	GoldDark	bootstrap	0.773869
CL Apoyeque	Lips	bootstrap	1.23027
CL Apoyeque	Teeth	bootstrap	0.864745
CL Apoyeque	Morpho_PC1	bootstrap	0.562459
CL Apoyeque	Morpho_PC2	bootstrap	1.29778
CL Apoyeque	Morpho_PC3	bootstrap	1.06733
CL Apoyeque	GoldDark	bootstrap	0.995515
CL Apoyeque	Lips	bootstrap	1.61227
CL Apoyeque	Teeth	bootstrap	0.729174
CL Apoyeque	Morpho_PC1	bootstrap	0.606718
CL Apoyeque	Morpho_PC2	bootstrap	1.04177
CL Apoyeque	Morpho_PC3	bootstrap	0.651499
CL Apoyeque	GoldDark	bootstrap	0.778273
CL Apoyeque	Lips	bootstrap	1.50997
CL Apoyeque	Teeth	bootstrap	0.996707
CL Apoyeque	Morpho_PC1	bootstrap	0.413428
CL Apoyeque	Morpho_PC2	bootstrap	1.26578
CL Apoyeque	Morpho_PC3	bootstrap	0.58968
CL Apoyeque	GoldDark	bootstrap	0.424332
CL Apoyeque	Lips	bootstrap	1.77441
CL Apoyeque	Teeth	bootstrap	0.323213
CL Apoyeque	Morpho_PC1	bootstrap	0.898939
CL Apoyeque	Morpho_PC2	bootstrap	0.743584
CL Apoyeque	Morpho_PC3	bootstrap	1.09815
CL Apoyeque	GoldDark	bootstrap	1.32783
CL Apoyeque	Lips	bootstrap	1.34276
CL Apoyeque	Teeth	bootstrap	0.482942
CL Apoyeque	Morpho_PC1	bootstrap	0.748119
CL Apoyeque	Morpho_PC2	bootstrap	0.543314
CL Apoyeque	Morpho_PC3	bootstrap	1.16006
CL Apoyeque	GoldDark	bootstrap	1.0114
CL Apoyeque	Lips	bootstrap	1.10312
CL Apoyeque	Teeth	bootstrap	0.724251
CL Apoyeque	Morpho_PC1	bootstrap	0.814556
CL Apoyeque	Morpho_PC2	bootstrap	1.30422
CL Apoyeque	Morpho_PC3	bootstrap	0.933352
CL Apoyeque	GoldDark	bootstrap	1.49497
CL Apoyeque	Lips	bootstrap	1.1444
CL Apoyeque	Teeth	bootstrap	0.957313
CL Apoyeque	Morpho_PC1	bootstrap	1.07423
CL Apoyeque	Morpho_PC2	bootstrap	0.559185
CL Apoyeque	Morpho_PC3	bootstrap	0.268891
CL Apoyeque	GoldDark	bootstrap	1.26614
CL Apoyeque	Lips	bootstrap	1.41598
CL Apoyeque	Teeth	bootstrap	0.417536
CL Apoyeque	Morpho_PC1	bootstrap	0.479123
CL Apoyeque	Morpho_PC2	bootstrap	1.04379
CL Apoyeque	Morpho_PC3	bootstrap	0.947876
CL Apoyeque	GoldDark	bootstrap	0.698458
CL Apoyeque	Lips	bootstrap	1.56496
CL Apoyeque	Teeth	bootstrap	0.724628
CL Apoyeque	Morpho_PC1	bootstrap	0.286156
CL Apoyeque	Morpho_PC2	bootstrap	1.34148
CL Apoyeque	Morpho_PC3	bootstrap	0.810241
CL Apoyeque	GoldDark	bootstrap	1.07088
CL Apoyeque	Lips	bootstrap	0.833426
CL Apoyeque	Teeth	bootstrap	0.227559
CL Apoyeque	Morpho_PC1	bootstrap	1.07436
CL Apoyeque	Morpho_PC2	bootstrap	0.138997
CL Apoyeque	Morpho_PC3	bootstrap	1.71268
CL Apoyeque	GoldDark	bootstrap	1.41332
CL Apoyeque	Lips	bootstrap	1.17321
CL Apoyeque	Teeth	bootstrap	0.656506
CL Apoyeque	Morpho_PC1	bootstrap	0.243849
CL Apoyeque	Morpho_PC2	bootstrap	0.939061
CL Apoyeque	Morpho_PC3	bootstrap	1.11974
CL Apoyeque	GoldDark	bootstrap	0.795452
CL Apoyeque	Lips	bootstrap	1.57865
CL Apoyeque	Teeth	bootstrap	0.519885
CL Apoyeque	Morpho_PC1	bootstrap	0.31291
CL Apoyeque	Morpho_PC2	bootstrap	1.40942
CL Apoyeque	Morpho_PC3	bootstrap	0.721438
CL Apoyeque	GoldDark	bootstrap	1.46211
CL Apoyeque	Lips	bootstrap	1.40255
CL Apoyeque	Teeth	bootstrap	1.05478
CL Apoyeque	Morpho_PC1	bootstrap	0.66165
CL Apoyeque	Morpho_PC2	bootstrap	0.574466
CL Apoyeque	Morpho_PC3	bootstrap	0.121327
CL Apoyeque	GoldDark	bootstrap	1.12032
CL Apoyeque	Lips	bootstrap	1.46005
CL Apoyeque	Teeth	bootstrap	0.423453
CL Apoyeque	Morpho_PC1	bootstrap	0.283352
CL Apoyeque	Morpho_PC2	bootstrap	1.19253
CL Apoyeque	Morpho_PC3	bootstrap	0.9651
CL Apoyeque	GoldDark	bootstrap	0.650053
CL Apoyeque	Lips	bootstrap	0.42348
CL Apoyeque	Teeth	bootstrap	0.862208
CL Apoyeque	Morpho_PC1	bootstrap	0.438653
CL Apoyeque	Morpho_PC2	bootstrap	0.714396
CL Apoyeque	Morpho_PC3	bootstrap	1.98794
CL Apoyeque	GoldDark	bootstrap	0.446458
CL Apoyeque	Lips	bootstrap	1.11848
CL Apoyeque	Teeth	bootstrap	0.871097
CL Apoyeque	Morpho_PC1	bootstrap	0.631486
CL Apoyeque	Morpho_PC2	bootstrap	0.996493
CL Apoyeque	Morpho_PC3	bootstrap	1.5489
CL Apoyeque	GoldDark	bootstrap	0.498096
CL Apoyeque	Lips	bootstrap	1.35268
CL Apoyeque	Teeth	bootstrap	1.02372
CL Apoyeque	Morpho_PC1	bootstrap	0.726294
CL Apoyeque	Morpho_PC2	bootstrap	1.2937
CL Apoyeque	Morpho_PC3	bootstrap	0.820369
CL Apoyeque	GoldDark	bootstrap	1.8262
CL Apoyeque	Lips	bootstrap	0.788598
CL Apoyeque	Teeth	bootstrap	1.01437
CL Apoyeque	Morpho_PC1	bootstrap	0.405573
CL Apoyeque	Morpho_PC2	bootstrap	0.551185
CL Apoyeque	Morpho_PC3	bootstrap	0.73883
CL Apoyeque	GoldDark	bootstrap	1.46592
CL Apoyeque	Lips	bootstrap	0.319832
CL Apoyeque	Teeth	bootstrap	0.494672
CL Apoyeque	Morpho_PC1	bootstrap	1.12117
CL Apoyeque	Morpho_PC2	bootstrap	0.51163
CL Apoyeque	Morpho_PC3	bootstrap	1.40901
CL Apoyeque	GoldDark	bootstrap	0.985398
CL Apoyeque	Lips	bootstrap	0.918538
CL Apoyeque	Teeth	bootstrap	0.752598
CL Apoyeque	Morpho_PC1	bootstrap	1.09824
CL Apoyeque	Morpho_PC2	bootstrap	0.42445
CL Apoyeque	Morpho_PC3	bootstrap	1.49419
CL Apoyeque	GoldDark	bootstrap	1.77949
CL Apoyeque	Lips	bootstrap	1.10805
CL Apoyeque	Teeth	bootstrap	0.717971
CL Apoyeque	Morpho_PC1	bootstrap	0.256694
CL Apoyeque	Morpho_PC2	bootstrap	0.977369
CL Apoyeque	Morpho_PC3	bootstrap	0.262711
CL Apoyeque	GoldDark	bootstrap	0.973806
CL Apoyeque	Lips	bootstrap	1.30469
CL Apoyeque	Teeth	bootstrap	1.15291
CL Apoyeque	Morpho_PC1	bootstrap	0.834835
CL Apoyeque	Morpho_PC2	bootstrap	0.991284
CL Apoyeque	Morpho_PC3	bootstrap	0.583698
CL Apoyeque	GoldDark	bootstrap	1.52805
CL Apoyeque	Lips	bootstrap	1.21822
CL Apoyeque	Teeth	bootstrap	1.43458
CL Apoyeque	Morpho_PC1	bootstrap	0.0640888
CL Apoyeque	Morpho_PC2	bootstrap	0.334177
CL Apoyeque	Morpho_PC3	bootstrap	0.0849798
CL Apoyeque	GoldDark	bootstrap	1.42563
CL Apoyeque	Lips	bootstrap	1.19764
CL Apoyeque	Teeth	bootstrap	1.2629
CL Apoyeque	Morpho_PC1	bootstrap	0.158571
CL Apoyeque	Morpho_PC2	bootstrap	0.820744
CL Apoyeque	Morpho_PC3	bootstrap	0.489426
CL Apoyeque	GoldDark	bootstrap	1.01469
CL Apoyeque	Lips	bootstrap	1.28345
CL Apoyeque	Teeth	bootstrap	0.305686
CL Apoyeque	Morpho_PC1	bootstrap	0.902053
CL Apoyeque	Morpho_PC2	bootstrap	1.49171
CL Apoyeque	Morpho_PC3	bootstrap	0.436834
CL Apoyeque	GoldDark	bootstrap	1.93766
CL Apoyeque	Lips	bootstrap	0.634974
CL Apoyeque	Teeth	bootstrap	0.868679
CL Apoyeque	Morpho_PC1	bootstrap	0.358708
CL Apoyeque	Morpho_PC2	bootstrap	0.436695
CL Apoyeque	Morpho_PC3	bootstrap	0.876529
CL Apoyeque	GoldDark	bootstrap	0.719376
CL Apoyeque	Lips	bootstrap	1.77121
CL Apoyeque	Teeth	bootstrap	0.648747
CL Apoyeque	Morpho_PC1	bootstrap	0.455077
CL Apoyeque	Morpho_PC2	bootstrap	1.19271
CL Apoyeque	Morpho_PC3	bootstrap	0.54295
CL Apoyeque	GoldDark	bootstrap	1.10614
CL Apoyeque	Lips	bootstrap	0.867144
CL Apoyeque	Teeth	bootstrap	0.518376
CL Apoyeque	Morpho_PC1	bootstrap	1.04387
CL Apoyeque	Morpho_PC2	bootstrap	0.28615
CL Apoyeque	Morpho_PC3	bootstrap	1.60757
CL Apoyeque	GoldDark	bootstrap	1.34618
CL Apoyeque	Lips	bootstrap	1.08896
CL Apoyeque	Teeth	bootstrap	0.647321
CL Apoyeque	Morpho_PC1	bootstrap	0.548019
CL Apoyeque	Morpho_PC2	bootstrap	0.628533
CL Apoyeque	Morpho_PC3	bootstrap	1.37389
CL Apoyeque	GoldDark	bootstrap	0.575131
CL Apoyeque	Lips	bootstrap	1.29218
CL Apoyeque	Teeth	bootstrap	0.16554
CL Apoyeque	Morpho_PC1	bootstrap	0.29018
CL Apoyeque	Morpho_PC2	bootstrap	1.09254
CL Apoyeque	Morpho_PC3	bootstrap	1.64141
CL Apoyeque	GoldDark	bootstrap	0.763049
CL Apoyeque	Lips	bootstrap	1.47763
CL Apoyeque	Teeth	bootstrap	0.866338
CL Apoyeque	Morpho_PC1	bootstrap	0.0780377
CL Apoyeque	Morpho_PC2	bootstrap	1.31166
CL Apoyeque	Morpho_PC3	bootstrap	0.870219
CL Apoyeque	GoldDark	bootstrap	1.03993
CL Apoyeque	Lips	bootstrap	1.33844
CL Apoyeque	Teeth	bootstrap	1.32474
CL Apoyeque	Morpho_PC1	bootstrap	0.107281
CL Apoyeque	Morpho_PC2	bootstrap	0.784292
CL Apoyeque	Morpho_PC3	bootstrap	0.86348
CL Apoyeque	GoldDark	bootstrap	1.25227
CL Apoyeque	Lips	bootstrap	0.861274
CL Apoyeque	Teeth	bootstrap	0.634739
CL Apoyeque	Morpho_PC1	bootstrap	0.045862
CL Apoyeque	Morpho_PC2	bootstrap	1.1185
CL Apoyeque	Morpho_PC3	bootstrap	1.42618
CL Apoyeque	GoldDark	bootstrap	1.21008
CL Apoyeque	Lips	bootstrap	1.43504
CL Apoyeque	Teeth	bootstrap	1.11292
CL Apoyeque	Morpho_PC1	bootstrap	0.812927
CL Apoyeque	Morpho_PC2	bootstrap	0.338221
CL Apoyeque	Morpho_PC3	bootstrap	0.680094
CL Apoyeque	GoldDark	bootstrap	0.489535
CL Apoyeque	Lips	bootstrap	1.35275
CL Apoyeque	Teeth	bootstrap	0.79319
CL Apoyeque	Morpho_PC1	bootstrap	0.707433
CL Apoyeque	Morpho_PC2	bootstrap	1.1131
CL Apoyeque	Morpho_PC3	bootstrap	1.24973
CL Apoyeque	GoldDark	bootstrap	1.12714
CL Apoyeque	Lips	bootstrap	1.55401
CL Apoyeque	Teeth	bootstrap	0.750487
CL Apoyeque	Morpho_PC1	bootstrap	0.685488
CL Apoyeque	Morpho_PC2	bootstrap	1.05997
CL Apoyeque	Morpho_PC3	bootstrap	0.39743
CL Apoyeque	GoldDark	bootstrap	1.09701
CL Apoyeque	Lips	bootstrap	0.790699
CL Apoyeque	Teeth	bootstrap	0.749489
CL Apoyeque	Morpho_PC1	bootstrap	0.15509
CL Apoyeque	Morpho_PC2	bootstrap	0.810925
CL Apoyeque	Morpho_PC3	bootstrap	1.71113
CL Apoyeque	GoldDark	bootstrap	1.13063
CL Apoyeque	Lips	bootstrap	1.45806
CL Apoyeque	Teeth	bootstrap	0.565339
CL Apoyeque	Morpho_PC1	bootstrap	0.206304
CL Apoyeque	Morpho_PC2	bootstrap	1.06134
CL Apoyeque	Morpho_PC3	bootstrap	1.0522
CL Apoyeque	GoldDark	bootstrap	0.474557
CL Apoyeque	Lips	bootstrap	1.41678
CL Apoyeque	Teeth	bootstrap	0.61833
CL Apoyeque	Morpho_PC1	bootstrap	0.945507
CL Apoyeque	Morpho_PC2	bootstrap	1.55236
CL Apoyeque	Morpho_PC3	bootstrap	0.285299
CL Apoyeque	GoldDark	bootstrap	1.577
CL Apoyeque	Lips	bootstrap	0.860871
CL Apoyeque	Teeth	bootstrap	0.990703
CL Apoyeque	Morpho_PC1	bootstrap	1.1621
CL Apoyeque	Morpho_PC2	bootstrap	0.452545
CL Apoyeque	Morpho_PC3	bootstrap	0.484974
CL Apoyeque	GoldDark	bootstrap	1.754
CL Apoyeque	Lips	bootstrap	0.866273
CL Apoyeque	Teeth	bootstrap	0.663543
CL Apoyeque	Morpho_PC1	bootstrap	0.366455
CL Apoyeque	Morpho_PC2	bootstrap	0.651859
CL Apoyeque	Morpho_PC3	bootstrap	1.08331
CL Apoyeque	GoldDark	bootstrap	0.955151
CL Apoyeque	Lips	bootstrap	1.56816
CL Apoyeque	Teeth	bootstrap	0.839515
CL Apoyeque	Morpho_PC1	bootstrap	0.439403
CL Apoyeque	Morpho_PC2	bootstrap	0.940244
CL Apoyeque	Morpho_PC3	bootstrap	0.920124
CL Apoyeque	GoldDark	bootstrap	1.41594
CL Apoyeque	Lips	bootstrap	1.11784
CL Apoyeque	Teeth	bootstrap	0.652596
CL Apoyeque	Morpho_PC1	bootstrap	0.632047
CL Apoyeque	Morpho_PC2	bootstrap	0.858993
CL Apoyeque	Morpho_PC3	bootstrap	1.08734
CL Apoyeque	GoldDark	bootstrap	1.38288
CL Apoyeque	Lips	bootstrap	0.967411
CL Apoyeque	Teeth	bootstrap	1.26755
CL Apoyeque	Morpho_PC1	bootstrap	0.827308
CL Apoyeque	Morpho_PC2	bootstrap	0.863379
CL Apoyeque	Morpho_PC3	bootstrap	0.339431
CL Apoyeque	GoldDark	bootstrap	1.27819
CL Apoyeque	Lips	bootstrap	1.22208
CL Apoyeque	Teeth	bootstrap	1.499
CL Apoyeque	Morpho_PC1	bootstrap	0.447815
CL Apoyeque	Morpho_PC2	bootstrap	0.435136
CL Apoyeque	Morpho_PC3	bootstrap	0.485679
CL Apoyeque	GoldDark	bootstrap	1.15442
CL Apoyeque	Lips	bootstrap	1.30308
CL Apoyeque	Teeth	bootstrap	1.33773
CL Apoyeque	Morpho_PC1	bootstrap	0.383805
CL Apoyeque	Morpho_PC2	bootstrap	0.844068
CL Apoyeque	Morpho_PC3	bootstrap	0.565723
CL Apoyeque	GoldDark	bootstrap	1.67602
CL Apoyeque	Lips	bootstrap	1.48058
CL Apoyeque	Teeth	bootstrap	0.269183
CL Apoyeque	Morpho_PC1	bootstrap	0.801799
CL Apoyeque	Morpho_PC2	bootstrap	0.468541
CL Apoyeque	Morpho_PC3	bootstrap	0.252925
CL Apoyeque	GoldDark	bootstrap	1.75419
CL Apoyeque	Lips	bootstrap	0.777583
CL Apoyeque	Teeth	bootstrap	0.187543
CL Apoyeque	Morpho_PC1	bootstrap	0.152323
CL Apoyeque	Morpho_PC2	bootstrap	1.18131
CL Apoyeque	Morpho_PC3	bootstrap	0.929682
CL Apoyeque	GoldDark	bootstrap	1.60625
CL Apoyeque	Lips	bootstrap	0.725664
CL Apoyeque	Teeth	bootstrap	0.877638
CL Apoyeque	Morpho_PC1	bootstrap	0.231237
CL Apoyeque	Morpho_PC2	bootstrap	0.913082
CL Apoyeque	Morpho_PC3	bootstrap	1.11173
CL Apoyeque	GoldDark	bootstrap	0.802658
CL Apoyeque	Lips	bootstrap	1.69976
CL Apoyeque	Teeth	bootstrap	1.03015
CL Apoyeque	Morpho_PC1	bootstrap	1.15337
CL Apoyeque	Morpho_PC2	bootstrap	0.172346
CL Apoyeque	Morpho_PC3	bootstrap	0.213026
CL Apoyeque	GoldDark	bootstrap	0.749105
CL Apoyeque	Lips	bootstrap	1.62765
CL Apoyeque	Teeth	bootstrap	1.10507
CL Apoyeque	Morpho_PC1	bootstrap	0.493165
CL Apoyeque	Morpho_PC2	bootstrap	0.981366
CL Apoyeque	Morpho_PC3	bootstrap	0.601779
CL Apoyeque	GoldDark	bootstrap	1.52304
CL Apoyeque	Lips	bootstrap	0.547812
CL Apoyeque	Teeth	bootstrap	0.508681
CL Apoyeque	Morpho_PC1	bootstrap	1.13517
CL Apoyeque	Morpho_PC2	bootstrap	0.896455
CL Apoyeque	Morpho_PC3	bootstrap	1.01452
CL Apoyeque	GoldDark	bootstrap	1.09639
CL Apoyeque	Lips	bootstrap	1.24329
CL Apoyeque	Teeth	bootstrap	0.596875
CL Apoyeque	Morpho_PC1	bootstrap	1.4566
CL Apoyeque	Morpho_PC2	bootstrap	0.814363
CL Apoyeque	Morpho_PC3	bootstrap	0.333216
CL Apoyeque	GoldDark	bootstrap	0.917172
CL Apoyeque	Lips	bootstrap	1.59069
CL Apoyeque	Teeth	bootstrap	0.449576
CL Apoyeque	Morpho_PC1	bootstrap	0.807397
CL Apoyeque	Morpho_PC2	bootstrap	1.28952
CL Apoyeque	Morpho_PC3	bootstrap	0.334087
CL Apoyeque	GoldDark	bootstrap	1.446
CL Apoyeque	Lips	bootstrap	0.839956
CL Apoyeque	Teeth	bootstrap	0.86393
CL Apoyeque	Morpho_PC1	bootstrap	0.485699
CL Apoyeque	Morpho_PC2	bootstrap	0.853463
CL Apoyeque	Morpho_PC3	bootstrap	1.22184
CL Apoyeque	GoldDark	bootstrap	1.27395
CL Apoyeque	Lips	bootstrap	1.33727
CL Apoyeque	Teeth	bootstrap	0.931231
CL Apoyeque	Morpho_PC1	bootstrap	1.24224
CL Apoyeque	Morpho_PC2	bootstrap	0.400855
CL Apoyeque	Morpho_PC3	bootstrap	0.133134
CL Apoyeque	GoldDark	bootstrap	1.52035
CL Apoyeque	Lips	bootstrap	1.50129
CL Apoyeque	Teeth	bootstrap	0.577361
CL Apoyeque	Morpho_PC1	bootstrap	0.664614
CL Apoyeque	Morpho_PC2	bootstrap	0.80195
CL Apoyeque	Morpho_PC3	bootstrap	0.128336
CL Apoyeque	GoldDark	bootstrap	1.61703
CL Apoyeque	Lips	bootstrap	0.915405
CL Apoyeque	Teeth	bootstrap	0.325558
CL Apoyeque	Morpho_PC1	bootstrap	0.715214
CL Apoyeque	Morpho_PC2	bootstrap	0.848812
CL Apoyeque	Morpho_PC3	bootstrap	1.09965
CL Apoyeque	GoldDark	bootstrap	1.43133
CL Apoyeque	Lips	bootstrap	0.96918
CL Apoyeque	Teeth	bootstrap	0.994114
CL Apoyeque	Morpho_PC1	bootstrap	0.929185
CL Apoyeque	Morpho_PC2	bootstrap	1.00226
CL Apoyeque	Morpho_PC3	bootstrap	0.394752
CL Apoyeque	GoldDark	bootstrap	1.53439
CL Apoyeque	Lips	bootstrap	1.35909
CL Apoyeque	Teeth	bootstrap	0.280364
CL Apoyeque	Morpho_PC1	bootstrap	0.697478
CL Apoyeque	Morpho_PC2	bootstrap	1.07918
CL Apoyeque	Morpho_PC3	bootstrap	0.262293
CL Apoyeque	GoldDark	bootstrap	0.894226
CL Apoyeque	Lips	bootstrap	1.30668
CL Apoyeque	Teeth	bootstrap	0.850646
CL Apoyeque	Morpho_PC1	bootstrap	0.649386
CL Apoyeque	Morpho_PC2	bootstrap	1.05073
CL Apoyeque	Morpho_PC3	bootstrap	1.11517
CL Apoyeque	GoldDark	bootstrap	0.81092
CL Apoyeque	Lips	bootstrap	1.54808
CL Apoyeque	Teeth	bootstrap	0.667689
CL Apoyeque	Morpho_PC1	bootstrap	0.695051
CL Apoyeque	Morpho_PC2	bootstrap	1.07393
CL Apoyeque	Morpho_PC3	bootstrap	0.929319
CL Apoyeque	GoldDark	bootstrap	1.19634
CL Apoyeque	Lips	bootstrap	1.30985
CL Apoyeque	Teeth	bootstrap	0.630027
CL Apoyeque	Morpho_PC1	bootstrap	0.676766
CL Apoyeque	Morpho_PC2	bootstrap	0.648289
CL Apoyeque	Morpho_PC3	bootstrap	1.25612
CL Apoyeque	GoldDark	bootstrap	0.935929
CL Apoyeque	Lips	bootstrap	1.5891
CL Apoyeque	Teeth	bootstrap	0.426223
CL Apoyeque	Morpho_PC1	bootstrap	0.527094
CL Apoyeque	Morpho_PC2	bootstrap	0.625967
CL Apoyeque	Morpho_PC3	bootstrap	1.32192
CL Apoyeque	GoldDark	bootstrap	0.464319
CL Apoyeque	Lips	bootstrap	1.58707
CL Apoyeque	Teeth	bootstrap	0.381882
CL Apoyeque	Morpho_PC1	bootstrap	0.890396
CL Apoyeque	Morpho_PC2	bootstrap	1.38813
CL Apoyeque	Morpho_PC3	bootstrap	0.632514
CL Apoyeque	GoldDark	bootstrap	0.92669
CL Apoyeque	Lips	bootstrap	0.65496
CL Apoyeque	Teeth	bootstrap	1.42687
CL Apoyeque	Morpho_PC1	bootstrap	1.39494
CL Apoyeque	Morpho_PC2	bootstrap	0.451789
CL Apoyeque	Morpho_PC3	bootstrap	0.725514
CL Apoyeque	GoldDark	bootstrap	1.46499
CL Apoyeque	Lips	bootstrap	1.55897
CL Apoyeque	Teeth	bootstrap	0.430282
CL Apoyeque	Morpho_PC1	bootstrap	0.810807
CL Apoyeque	Morpho_PC2	bootstrap	0.648735
CL Apoyeque	Morpho_PC3	bootstrap	0.400021
CL Apoyeque	GoldDark	bootstrap	0.362108
CL Apoyeque	Lips	bootstrap	0.958852
CL Apoyeque	Teeth	bootstrap	0.845791
CL Apoyeque	Morpho_PC1	bootstrap	0.324155
CL Apoyeque	Morpho_PC2	bootstrap	1.02241
CL Apoyeque	Morpho_PC3	bootstrap	1.75605
CL Apoyeque	GoldDark	bootstrap	1.15917
CL Apoyeque	Lips	bootstrap	1.03937
CL Apoyeque	Teeth	bootstrap	0.708961
CL Apoyeque	Morpho_PC1	bootstrap	0.610809
CL Apoyeque	Morpho_PC2	bootstrap	0.784298
CL Apoyeque	Morpho_PC3	bootstrap	1.44402
CL Apoyeque	GoldDark	bootstrap	0.32761
CL Apoyeque	Lips	bootstrap	1.23118
CL Apoyeque	Teeth	bootstrap	0.604176
CL Apoyeque	Morpho_PC1	bootstrap	0.5709
CL Apoyeque	Morpho_PC2	bootstrap	1.19232
CL Apoyeque	Morpho_PC3	bootstrap	1.50475
CL Apoyeque	GoldDark	bootstrap	0.461347
CL Apoyeque	Lips	bootstrap	1.42532
CL Apoyeque	Teeth	bootstrap	0.797583
CL Apoyeque	Morpho_PC1	bootstrap	0.481182
CL Apoyeque	Morpho_PC2	bootstrap	1.29434
CL Apoyeque	Morpho_PC3	bootstrap	1.1012
CL Apoyeque	GoldDark	bootstrap	1.73992
CL Apoyeque	Lips	bootstrap	0.736588
CL Apoyeque	Teeth	bootstrap	0.531846
CL Apoyeque	Morpho_PC1	bootstrap	0.138796
CL Apoyeque	Morpho_PC2	bootstrap	0.573067
CL Apoyeque	Morpho_PC3	bootstrap	1.34149
CL Apoyeque	GoldDark	bootstrap	1.15831
CL Apoyeque	Lips	bootstrap	1.40451
CL Apoyeque	Teeth	bootstrap	0.454254
CL Apoyeque	Morpho_PC1	bootstrap	0.566387
CL Apoyeque	Morpho_PC2	bootstrap	1.03185
CL Apoyeque	Morpho_PC3	bootstrap	1.04585
CL Apoyeque	GoldDark	bootstrap	1.11025
CL Apoyeque	Lips	bootstrap	1.87104
CL Apoyeque	Teeth	bootstrap	0.423696
CL Apoyeque	Morpho_PC1	bootstrap	0.368421
CL Apoyeque	Morpho_PC2	bootstrap	0.739632
CL Apoyeque	Morpho_PC3	bootstrap	0.635817
CL Apoyeque	GoldDark	bootstrap	1.68045
CL Apoyeque	Lips	bootstrap	1.45942
CL Apoyeque	Teeth	bootstrap	0.340121
CL Apoyeque	Morpho_PC1	bootstrap	0.645541
CL Apoyeque	Morpho_PC2	bootstrap	0.655684
CL Apoyeque	Morpho_PC3	bootstrap	0.289557
CL Apoyeque	GoldDark	bootstrap	0.765423
CL Apoyeque	Lips	bootstrap	1.25601
CL Apoyeque	Teeth	bootstrap	1.31866
CL Apoyeque	Morpho_PC1	bootstrap	0.692721
CL Apoyeque	Morpho_PC2	bootstrap	0.985324
CL Apoyeque	Morpho_PC3	bootstrap	0.804345
CL Apoyeque	GoldDark	bootstrap	0.216336
CL Apoyeque	Lips	bootstrap	1.51233
CL Apoyeque	Teeth	bootstrap	1.16138
CL Apoyeque	Morpho_PC1	bootstrap	0.486156
CL Apoyeque	Morpho_PC2	bootstrap	1.11104
CL Apoyeque	Morpho_PC3	bootstrap	0.92005
CL Apoyeque	GoldDark	bootstrap	1.47657
CL Apoyeque	Lips	bootstrap	1.23026
CL Apoyeque	Teeth	bootstrap	1.1024
CL Apoyeque	Morpho_PC1	bootstrap	0.743362
CL Apoyeque	Morpho_PC2	bootstrap	0.590412
CL Apoyeque	Morpho_PC3	bootstrap	0.435591
CL Apoyeque	GoldDark	bootstrap	1.83863
CL Apoyeque	Lips	bootstrap	0.991357
CL Apoyeque	Teeth	bootstrap	0.653981
CL Apoyeque	Morpho_PC1	bootstrap	0.63036
CL Apoyeque	Morpho_PC2	bootstrap	0.896866
CL Apoyeque	Morpho_PC3	bootstrap	0.0850829
CL Apoyeque	GoldDark	bootstrap	1.18354
CL Apoyeque	Lips	bootstrap	1.17662
CL Apoyeque	Teeth	bootstrap	0.444443
CL Apoyeque	Morpho_PC1	bootstrap	1.28643
CL Apoyeque	Morpho_PC2	bootstrap	0.95831
CL Apoyeque	Morpho_PC3	bootstrap	0.66634
CL Apoyeque	GoldDark	bootstrap	1.32502
CL Apoyeque	Lips	bootstrap	1.27601
CL Apoyeque	Teeth	bootstrap	0.998371
CL Apoyeque	Morpho_PC1	bootstrap	0.77697
CL Apoyeque	Morpho_PC2	bootstrap	0.893522
CL Apoyeque	Morpho_PC3	bootstrap	0.466174
CL Apoyeque	GoldDark	bootstrap	0.538499
CL Apoyeque	Lips	bootstrap	1.4716
CL Apoyeque	Teeth	bootstrap	0.718418
CL Apoyeque	Morpho_PC1	bootstrap	0.68439
CL Apoyeque	Morpho_PC2	bootstrap	1.09014
CL Apoyeque	Morpho_PC3	bootstrap	1.17111
CL Apoyeque	GoldDark	bootstrap	1.1335
CL Apoyeque	Lips	bootstrap	0.370747
CL Apoyeque	Teeth	bootstrap	0.278943
CL Apoyeque	Morpho_PC1	bootstrap	1.24656
CL Apoyeque	Morpho_PC2	bootstrap	1.378
CL Apoyeque	Morpho_PC3	bootstrap	1.02329
CL Apoyeque	GoldDark	bootstrap	1.82129
CL Apoyeque	Lips	bootstrap	1.23216
CL Apoyeque	Teeth	bootstrap	0.58817
CL Apoyeque	Morpho_PC1	bootstrap	0.248611
CL Apoyeque	Morpho_PC2	bootstrap	0.516695
CL Apoyeque	Morpho_PC3	bootstrap	0.699984
CL Apoyeque	GoldDark	bootstrap	0.815755
CL Apoyeque	Lips	bootstrap	1.28097
CL Apoyeque	Teeth	bootstrap	0.738993
CL Apoyeque	Morpho_PC1	bootstrap	1.06288
CL Apoyeque	Morpho_PC2	bootstrap	1.16249
CL Apoyeque	Morpho_PC3	bootstrap	0.816371
CL Apoyeque	GoldDark	bootstrap	0.459388
CL Apoyeque	Lips	bootstrap	1.04931
CL Apoyeque	Teeth	bootstrap	0.946392
CL Apoyeque	Morpho_PC1	bootstrap	0.509175
CL Apoyeque	Morpho_PC2	bootstrap	1.11671
CL Apoyeque	Morpho_PC3	bootstrap	1.51193
CL Apoyeque	GoldDark	bootstrap	1.4715
CL Apoyeque	Lips	bootstrap	1.34137
CL Apoyeque	Teeth	bootstrap	0.614817
CL Apoyeque	Morpho_PC1	bootstrap	0.741295
CL Apoyeque	Morpho_PC2	bootstrap	0.499659
CL Apoyeque	Morpho_PC3	bootstrap	0.926412
CL Apoyeque	GoldDark	bootstrap	0.676028
CL Apoyeque	Lips	bootstrap	1.62421
CL Apoyeque	Teeth	bootstrap	1.08326
CL Apoyeque	Morpho_PC1	bootstrap	0.383232
CL Apoyeque	Morpho_PC2	bootstrap	1.05255
CL Apoyeque	Morpho_PC3	bootstrap	0.690465
CL Apoyeque	GoldDark	bootstrap	1.23039
CL Apoyeque	Lips	bootstrap	1.20806
CL Apoyeque	Teeth	bootstrap	1.54007
CL Apoyeque	Morpho_PC1	bootstrap	0.608363
CL Apoyeque	Morpho_PC2	bootstrap	0.474359
CL Apoyeque	Morpho_PC3	bootstrap	0.244513
CL Apoyeque	GoldDark	bootstrap	0.581086
CL Apoyeque	Lips	bootstrap	0.60358
CL Apoyeque	Teeth	bootstrap	0.696765
CL Apoyeque	Morpho_PC1	bootstrap	0.15512
CL Apoyeque	Morpho_PC2	bootstrap	0.664236
CL Apoyeque	Morpho_PC3	bootstrap	2.08501
CL Apoyeque	GoldDark	bootstrap	0.147157
CL Apoyeque	Lips	bootstrap	1.08204
CL Apoyeque	Teeth	bootstrap	1.77945
CL Apoyeque	Morpho_PC1	bootstrap	0.643944
CL Apoyeque	Morpho_PC2	bootstrap	0.624836
CL Apoyeque	Morpho_PC3	bootstrap	0.914333
CL Apoyeque	GoldDark	bootstrap	1.75262
CL Apoyeque	Lips	bootstrap	1.12794
CL Apoyeque	Teeth	bootstrap	0.743451
CL Apoyeque	Morpho_PC1	bootstrap	0.274015
CL Apoyeque	Morpho_PC2	bootstrap	0.611391
CL Apoyeque	Morpho_PC3	bootstrap	0.808993
CL Apoyeque	GoldDark	bootstrap	1.01029
CL Apoyeque	Lips	bootstrap	0.866635
CL Apoyeque	Teeth	bootstrap	0.305905
CL Apoyeque	Morpho_PC1	bootstrap	0.527708
CL Apoyeque	Morpho_PC2	bootstrap	0.36481
CL Apoyeque	Morpho_PC3	bootstrap	1.92954
CL Apoyeque	GoldDark	bootstrap	1.55264
CL Apoyeque	Lips	bootstrap	0.753983
CL Apoyeque	Teeth	bootstrap	1.64712
CL Apoyeque	Morpho_PC1	bootstrap	0.200919
CL Apoyeque	Morpho_PC2	bootstrap	0.298621
CL Apoyeque	Morpho_PC3	bootstrap	0.422215
CL Apoyeque	GoldDark	bootstrap	1.64421
CL Apoyeque	Lips	bootstrap	0.586836
CL Apoyeque	Teeth	bootstrap	1.40717
CL Apoyeque	Morpho_PC1	bootstrap	0.606537
CL Apoyeque	Morpho_PC2	bootstrap	0.420472
CL Apoyeque	Morpho_PC3	bootstrap	0.653749
CL Apoyeque	GoldDark	bootstrap	0.535333
CL Apoyeque	Lips	bootstrap	1.80572
CL Apoyeque	Teeth	bootstrap	0.968762
CL Apoyeque	Morpho_PC1	bootstrap	0.102771
CL Apoyeque	Morpho_PC2	bootstrap	1.14276
CL Apoyeque	Morpho_PC3	bootstrap	0.444797
CL Apoyeque	GoldDark	bootstrap	0.848867
CL Apoyeque	Lips	bootstrap	1.57465
CL Apoyeque	Teeth	bootstrap	0.972288
CL Apoyeque	Morpho_PC1	bootstrap	0.397053
CL Apoyeque	Morpho_PC2	bootstrap	1.17868
CL Apoyeque	Morpho_PC3	bootstrap	0.55462
CL Apoyeque	GoldDark	bootstrap	1.18894
CL Apoyeque	Lips	bootstrap	0.937962
CL Apoyeque	Teeth	bootstrap	0.763264
CL Apoyeque	Morpho_PC1	bootstrap	0.679167
CL Apoyeque	Morpho_PC2	bootstrap	1.02592
CL Apoyeque	Morpho_PC3	bootstrap	1.26898
CL Apoyeque	GoldDark	bootstrap	1.37149
CL Apoyeque	Lips	bootstrap	1.6663
CL Apoyeque	Teeth	bootstrap	0.376249
CL Apoyeque	Morpho_PC1	bootstrap	0.903211
CL Apoyeque	Morpho_PC2	bootstrap	0.381007
CL Apoyeque	Morpho_PC3	bootstrap	0.489823
CL Apoyeque	GoldDark	bootstrap	1.73717
CL Apoyeque	Lips	bootstrap	1.30909
CL Apoyeque	Teeth	bootstrap	0.468617
CL Apoyeque	Morpho_PC1	bootstrap	0.757001
CL Apoyeque	Morpho_PC2	bootstrap	0.508191
CL Apoyeque	Morpho_PC3	bootstrap	0.466516
CL Apoyeque	GoldDark	bootstrap	1.00815
CL Apoyeque	Lips	bootstrap	1.34401
CL Apoyeque	Teeth	bootstrap	0.875805
CL Apoyeque	Morpho_PC1	bootstrap	0.996595
CL Apoyeque	Morpho_PC2	bootstrap	1.09617
CL Apoyeque	Morpho_PC3	bootstrap	0.464185
CL Apoyeque	GoldDark	bootstrap	1.29308
CL Apoyeque	Lips	bootstrap	0.599144
CL Apoyeque	Teeth	bootstrap	0.0439869
CL Apoyeque	Morpho_PC1	bootstrap	0.459628
CL Apoyeque	Morpho_PC2	bootstrap	0.4375
CL Apoyeque	Morpho_PC3	bootstrap	1.88796
CL Apoyeque	GoldDark	bootstrap	1.79721
CL Apoyeque	Lips	bootstrap	0.951229
CL Apoyeque	Teeth	bootstrap	0.849386
CL Apoyeque	Morpho_PC1	bootstrap	0.798335
CL Apoyeque	Morpho_PC2	bootstrap	0.554029
CL Apoyeque	Morpho_PC3	bootstrap	0.446615
CL Apoyeque	GoldDark	bootstrap	0.515819
CL Apoyeque	Lips	bootstrap	1.01637
CL Apoyeque	Teeth	bootstrap	0.238626
CL Apoyeque	Morpho_PC1	bootstrap	0.268393
CL Apoyeque	Morpho_PC2	bootstrap	1.21815
CL Apoyeque	Morpho_PC3	bootstrap	1.75729
CL Apoyeque	GoldDark	bootstrap	0.495711
CL Apoyeque	Lips	bootstrap	1.50779
CL Apoyeque	Teeth	bootstrap	1.59899
CL Apoyeque	Morpho_PC1	bootstrap	0.216683
CL Apoyeque	Morpho_PC2	bootstrap	0.722422
CL Apoyeque	Morpho_PC3	bootstrap	0.596015
CL Apoyeque	GoldDark	bootstrap	0.945065
CL Apoyeque	Lips	bootstrap	0.60118
CL Apoyeque	Teeth	bootstrap	0.725642
CL Apoyeque	Morpho_PC1	bootstrap	0.526702
CL Apoyeque	Morpho_PC2	bootstrap	0.851722
CL Apoyeque	Morpho_PC3	bootstrap	1.79333
CL Apoyeque	GoldDark	bootstrap	1.15673
CL Apoyeque	Lips	bootstrap	1.07562
CL Apoyeque	Teeth	bootstrap	0.717736
CL Apoyeque	Morpho_PC1	bootstrap	1.44468
CL Apoyeque	Morpho_PC2	bootstrap	0.795095
CL Apoyeque	Morpho_PC3	bootstrap	0.520187
CL Apoyeque	GoldDark	bootstrap	1.31458
CL Apoyeque	Lips	bootstrap	0.768666
CL Apoyeque	Teeth	bootstrap	0.629802
CL Apoyeque	Morpho_PC1	bootstrap	0.153955
CL Apoyeque	Morpho_PC2	bootstrap	1.02648
CL Apoyeque	Morpho_PC3	bootstrap	1.4856
CL Apoyeque	GoldDark	bootstrap	0.778701
CL Apoyeque	Lips	bootstrap	0.918863
CL Apoyeque	Teeth	bootstrap	1.44547
CL Apoyeque	Morpho_PC1	bootstrap	0.896875
CL Apoyeque	Morpho_PC2	bootstrap	0.951025
CL Apoyeque	Morpho_PC3	bootstrap	0.866664
CL Apoyeque	GoldDark	bootstrap	1.47029
CL Apoyeque	Lips	bootstrap	0.662128
CL Apoyeque	Teeth	bootstrap	0.723811
CL Apoyeque	Morpho_PC1	bootstrap	0.538285
CL Apoyeque	Morpho_PC2	bootstrap	0.434115
CL Apoyeque	Morpho_PC3	bootstrap	1.54846
CL Apoyeque	GoldDark	bootstrap	1.84683
CL Apoyeque	Lips	bootstrap	1.25245
CL Apoyeque	Teeth	bootstrap	0.753328
CL Apoyeque	Morpho_PC1	bootstrap	0.354834
CL Apoyeque	Morpho_PC2	bootstrap	0.551523
CL Apoyeque	Morpho_PC3	bootstrap	0.151679
CL Apoyeque	GoldDark	bootstrap	0.875091
CL Apoyeque	Lips	bootstrap	1.77547
CL Apoyeque	Teeth	bootstrap	0.657767
CL Apoyeque	Morpho_PC1	bootstrap	0.468744
CL Apoyeque	Morpho_PC2	bootstrap	1.13601
CL Apoyeque	Morpho_PC3	bootstrap	0.372849
CL Apoyeque	GoldDark	bootstrap	1.23653
CL Apoyeque	Lips	bootstrap	0.917296
CL Apoyeque	Teeth	bootstrap	0.884917
CL Apoyeque	Morpho_PC1	bootstrap	0.354342
CL Apoyeque	Morpho_PC2	bootstrap	1.04831
CL Apoyeque	Morpho_PC3	bootstrap	1.27357
CL Apoyeque	GoldDark	bootstrap	0.422387
CL Apoyeque	Lips	bootstrap	0.829691
CL Apoyeque	Teeth	bootstrap	0.607753
CL Apoyeque	Morpho_PC1	bootstrap	1.07393
CL Apoyeque	Morpho_PC2	bootstrap	0.532592
CL Apoyeque	Morpho_PC3	bootstrap	1.82397
CL Apoyeque	GoldDark	bootstrap	1.62871
CL Apoyeque	Lips	bootstrap	0.683627
CL Apoyeque	Teeth	bootstrap	0.712227
CL Apoyeque	Morpho_PC1	bootstrap	0.179465
CL Apoyeque	Morpho_PC2	bootstrap	0.431455
CL Apoyeque	Morpho_PC3	bootstrap	1.46776
CL Apoyeque	GoldDark	bootstrap	0.750778
CL Apoyeque	Lips	bootstrap	1.28341
CL Apoyeque	Teeth	bootstrap	0.329244
CL Apoyeque	Morpho_PC1	bootstrap	0.645534
CL Apoyeque	Morpho_PC2	bootstrap	1.60051
CL Apoyeque	Morpho_PC3	bootstrap	0.838113
CL Apoyeque	GoldDark	bootstrap	0.450903
CL Apoyeque	Lips	bootstrap	0.691583
CL Apoyeque	Teeth	bootstrap	1.537
CL Apoyeque	Morpho_PC1	bootstrap	0.787463
CL Apoyeque	Morpho_PC2	bootstrap	0.959409
CL Apoyeque	Morpho_PC3	bootstrap	1.18973
CL Apoyeque	GoldDark	bootstrap	0.683561
CL Apoyeque	Lips	bootstrap	1.18663
CL Apoyeque	Teeth	bootstrap	0.697454
CL Apoyeque	Morpho_PC1	bootstrap	1.23288
CL Apoyeque	Morpho_PC2	bootstrap	1.29382
CL Apoyeque	Morpho_PC3	bootstrap	0.666505
CL Apoyeque	GoldDark	bootstrap	0.53065
CL Apoyeque	Lips	bootstrap	0.850643
CL Apoyeque	Teeth	bootstrap	1.06694
CL Apoyeque	Morpho_PC1	bootstrap	0.171286
CL Apoyeque	Morpho_PC2	bootstrap	0.873663
CL Apoyeque	Morpho_PC3	bootstrap	1.75038
CL Apoyeque	GoldDark	bootstrap	1.26799
CL Apoyeque	Lips	bootstrap	1.50666
CL Apoyeque	Teeth	bootstrap	0.221977
CL Apoyeque	Morpho_PC1	bootstrap	0.566467
CL Apoyeque	Morpho_PC2	bootstrap	1.18117
CL Apoyeque	Morpho_PC3	bootstrap	0.597366
CL Apoyeque	GoldDark	bootstrap	1.01608
CL Apoyeque	Lips	bootstrap	1.60272
CL Apoyeque	Teeth	bootstrap	0.517259
CL Apoyeque	Morpho_PC1	bootstrap	0.556349
CL Apoyeque	Morpho_PC2	bootstrap	1.23596
CL Apoyeque	Morpho_PC3	bootstrap	0.542411
CL Apoyeque	GoldDark	bootstrap	1.66518
CL Apoyeque	Lips	bootstrap	0.318858
CL Apoyeque	Teeth	bootstrap	0.472082
CL Apoyeque	Morpho_PC1	bootstrap	0.490658
CL Apoyeque	Morpho_PC2	bootstrap	0.225136
CL Apoyeque	Morpho_PC3	bootstrap	1.61592
CL Apoyeque	GoldDark	bootstrap	1.04786
CL Apoyeque	Lips	bootstrap	0.936542
CL Apoyeque	Teeth	bootstrap	0.886333
CL Apoyeque	Morpho_PC1	bootstrap	0.272378
CL Apoyeque	Morpho_PC2	bootstrap	0.768347
CL Apoyeque	Morpho_PC3	bootstrap	1.6046
CL Apoyeque	GoldDark	bootstrap	0.962589
CL Apoyeque	Lips	bootstrap	1.30918
CL Apoyeque	Teeth	bootstrap	1.20785
CL Apoyeque	Morpho_PC1	bootstrap	0.0547654
CL Apoyeque	Morpho_PC2	bootstrap	0.426198
CL Apoyeque	Morpho_PC3	bootstrap	1.30993
CL Apoyeque	GoldDark	bootstrap	1.04462
CL Apoyeque	Lips	bootstrap	1.68071
CL Apoyeque	Teeth	bootstrap	0.244666
CL Apoyeque	Morpho_PC1	bootstrap	0.42057
CL Apoyeque	Morpho_PC2	bootstrap	1.10438
CL Apoyeque	Morpho_PC3	bootstrap	0.792201
CL Apoyeque	GoldDark	bootstrap	1.77365
CL Apoyeque	Lips	bootstrap	0.609492
CL Apoyeque	Teeth	bootstrap	0.4138
CL Apoyeque	Morpho_PC1	bootstrap	0.569004
CL Apoyeque	Morpho_PC2	bootstrap	0.989157
CL Apoyeque	Morpho_PC3	bootstrap	1.00462
CL Apoyeque	GoldDark	bootstrap	0.223442
CL Apoyeque	Lips	bootstrap	1.61332
CL Apoyeque	Teeth	bootstrap	0.542577
CL Apoyeque	Morpho_PC1	bootstrap	0.203557
CL Apoyeque	Morpho_PC2	bootstrap	0.916749
CL Apoyeque	Morpho_PC3	bootstrap	1.47343
CL Apoyeque	GoldDark	bootstrap	1.29472
CL Apoyeque	Lips	bootstrap	1.26822
CL Apoyeque	Teeth	bootstrap	0.270442
CL Apoyeque	Morpho_PC1	bootstrap	0.820381
CL Apoyeque	Morpho_PC2	bootstrap	1.11059
CL Apoyeque	Morpho_PC3	bootstrap	0.857762
CL Apoyeque	GoldDark	bootstrap	1.47196
CL Apoyeque	Lips	bootstrap	0.912512
CL Apoyeque	Teeth	bootstrap	0.348238
CL Apoyeque	Morpho_PC1	bootstrap	0.703662
CL Apoyeque	Morpho_PC2	bootstrap	0.896845
CL Apoyeque	Morpho_PC3	bootstrap	1.25694
CL Apoyeque	GoldDark	bootstrap	1.7128
CL Apoyeque	Lips	bootstrap	1.2126
CL Apoyeque	Teeth	bootstrap	0.571244
CL Apoyeque	Morpho_PC1	bootstrap	0.731731
CL Apoyeque	Morpho_PC2	bootstrap	0.573124
CL Apoyeque	Morpho_PC3	bootstrap	0.636936
CL Apoyeque	GoldDark	bootstrap	1.89461
CL Apoyeque	Lips	bootstrap	0.85237
CL Apoyeque	Teeth	bootstrap	0.930033
CL Apoyeque	Morpho_PC1	bootstrap	0.205381
CL Apoyeque	Morpho_PC2	bootstrap	0.713147
CL Apoyeque	Morpho_PC3	bootstrap	0.517881
CL Apoyeque	GoldDark	bootstrap	0.861108
CL Apoyeque	Lips	bootstrap	1.55252
CL Apoyeque	Teeth	bootstrap	0.824062
CL Apoyeque	Morpho_PC1	bootstrap	0.451522
CL Apoyeque	Morpho_PC2	bootstrap	1.05383
CL Apoyeque	Morpho_PC3	bootstrap	0.924491
CL Apoyeque	GoldDark	bootstrap	0.502261
CL Apoyeque	Lips	bootstrap	1.60733
CL Apoyeque	Teeth	bootstrap	0.949459
CL Apoyeque	Morpho_PC1	bootstrap	0.471079
CL Apoyeque	Morpho_PC2	bootstrap	1.27307
CL Apoyeque	Morpho_PC3	bootstrap	0.648183
CL Apoyeque	GoldDark	bootstrap	1.63599
CL Apoyeque	Lips	bootstrap	0.654545
CL Apoyeque	Teeth	bootstrap	0.731757
CL Apoyeque	Morpho_PC1	bootstrap	0.52999
CL Apoyeque	Morpho_PC2	bootstrap	0.830403
CL Apoyeque	Morpho_PC3	bootstrap	1.17863
CL Apoyeque	GoldDark	bootstrap	1.4535
CL Apoyeque	Lips	bootstrap	1.30487
CL Apoyeque	Teeth	bootstrap	0.681307
CL Apoyeque	Morpho_PC1	bootstrap	0.568066
CL Apoyeque	Morpho_PC2	bootstrap	1.01721
CL Apoyeque	Morpho_PC3	bootstrap	0.602516
CL Apoyeque	GoldDark	bootstrap	1.01931
CL Apoyeque	Lips	bootstrap	1.04091
CL Apoyeque	Teeth	bootstrap	0.783897
CL Apoyeque	Morpho_PC1	bootstrap	0.325391
CL Apoyeque	Morpho_PC2	bootstrap	0.621178
CL Apoyeque	Morpho_PC3	bootstrap	1.66471
CL Apoyeque	GoldDark	bootstrap	0.809618
CL Apoyeque	Lips	bootstrap	1.13222
CL Apoyeque	Teeth	bootstrap	0.601754
CL Apoyeque	Morpho_PC1	bootstrap	0.646654
CL Apoyeque	Morpho_PC2	bootstrap	1.3921
CL Apoyeque	Morpho_PC3	bootstrap	1.15948
CL Apoyeque	GoldDark	bootstrap	0.618575
CL Apoyeque	Lips	bootstrap	1.02097
CL Apoyeque	Teeth	bootstrap	0.637444
CL Apoyeque	Morpho_PC1	bootstrap	0.634261
CL Apoyeque	Morpho_PC2	bootstrap	0.701779
CL Apoyeque	Morpho_PC3	bootstrap	1.80938
CL Apoyeque	GoldDark	bootstrap	0.993882
CL Apoyeque	Lips	bootstrap	1.70145
CL Apoyeque	Teeth	bootstrap	0.169991
CL Apoyeque	Morpho_PC1	bootstrap	0.305311
CL Apoyeque	Morpho_PC2	bootstrap	1.35973
CL Apoyeque	Morpho_PC3	bootstrap	0.382471
CL Apoyeque	GoldDark	bootstrap	1.40761
CL Apoyeque	Lips	bootstrap	1.394
CL Apoyeque	Teeth	bootstrap	0.348644
CL Apoyeque	Morpho_PC1	bootstrap	0.597189
CL Apoyeque	Morpho_PC2	bootstrap	0.521731
CL Apoyeque	Morpho_PC3	bootstrap	1.15108
CL Apoyeque	GoldDark	bootstrap	0.789764
CL Apoyeque	Lips	bootstrap	1.2511
CL Apoyeque	Teeth	bootstrap	1.00595
CL Apoyeque	Morpho_PC1	bootstrap	0.766929
CL Apoyeque	Morpho_PC2	bootstrap	1.38394
CL Apoyeque	Morpho_PC3	bootstrap	0.543719
CL Apoyeque	GoldDark	bootstrap	1.8845
CL Apoyeque	Lips	bootstrap	1.20492
CL Apoyeque	Teeth	bootstrap	0.436191
CL Apoyeque	Morpho_PC1	bootstrap	0.465161
CL Apoyeque	Morpho_PC2	bootstrap	0.490213
CL Apoyeque	Morpho_PC3	bootstrap	0.591513
CL Apoyeque	GoldDark	bootstrap	1.46606
CL Apoyeque	Lips	bootstrap	1.32081
CL Apoyeque	Teeth	bootstrap	0.730464
CL Apoyeque	Morpho_PC1	bootstrap	0.67045
CL Apoyeque	Morpho_PC2	bootstrap	0.870392
CL Apoyeque	Morpho_PC3	bootstrap	0.604526
CL Apoyeque	GoldDark	bootstrap	0.448766
CL Apoyeque	Lips	bootstrap	1.49744
CL Apoyeque	Teeth	bootstrap	1.58535
CL Apoyeque	Morpho_PC1	bootstrap	0.728583
CL Apoyeque	Morpho_PC2	bootstrap	0.624627
CL Apoyeque	Morpho_PC3	bootstrap	0.349208
CL Apoyeque	GoldDark	bootstrap	0.789524
CL Apoyeque	Lips	bootstrap	1.4946
CL Apoyeque	Teeth	bootstrap	1.30221
CL Apoyeque	Morpho_PC1	bootstrap	0.394426
CL Apoyeque	Morpho_PC2	bootstrap	0.884834
CL Apoyeque	Morpho_PC3	bootstrap	0.713139
CL Apoyeque	GoldDark	bootstrap	0.581196
CL Apoyeque	Lips	bootstrap	1.31134
CL Apoyeque	Teeth	bootstrap	0.627518
CL Apoyeque	Morpho_PC1	bootstrap	1.1715
CL Apoyeque	Morpho_PC2	bootstrap	0.816838
CL Apoyeque	Morpho_PC3	bootstrap	1.22849
CL Apoyeque	GoldDark	bootstrap	1.31794
CL Apoyeque	Lips	bootstrap	1.37655
CL Apoyeque	Teeth	bootstrap	0.696738
CL Apoyeque	Morpho_PC1	bootstrap	0.762737
CL Apoyeque	Morpho_PC2	bootstrap	1.01207
CL Apoyeque	Morpho_PC3	bootstrap	0.525987
CL Apoyeque	GoldDark	bootstrap	1.26899
CL Apoyeque	Lips	bootstrap	1.35711
CL Apoyeque	Teeth	bootstrap	0.324262
CL Apoyeque	Morpho_PC1	bootstrap	0.91786
CL Apoyeque	Morpho_PC2	bootstrap	1.18917
CL Apoyeque	Morpho_PC3	bootstrap	0.431485
CL Apoyeque	GoldDark	bootstrap	0.286872
CL Apoyeque	Lips	bootstrap	1.25822
CL Apoyeque	Teeth	bootstrap	0.72254
CL Apoyeque	Morpho_PC1	bootstrap	0.607678
CL Apoyeque	Morpho_PC2	bootstrap	1.24282
CL Apoyeque	Morpho_PC3	bootstrap	1.37792
CL Apoyeque	GoldDark	bootstrap	1.20246
CL Apoyeque	Lips	bootstrap	1.02625
CL Apoyeque	Teeth	bootstrap	1.73357
CL Apoyeque	Morpho_PC1	bootstrap	0.149123
CL Apoyeque	Morpho_PC2	bootstrap	0.611962
CL Apoyeque	Morpho_PC3	bootstrap	0.31449
CL Apoyeque	GoldDark	bootstrap	0.588233
CL Apoyeque	Lips	bootstrap	1.13629
CL Apoyeque	Teeth	bootstrap	1.26238
CL Apoyeque	Morpho_PC1	bootstrap	0.839503
CL Apoyeque	Morpho_PC2	bootstrap	0.945003
CL Apoyeque	Morpho_PC3	bootstrap	1.08232
CL Apoyeque	GoldDark	bootstrap	0.965787
CL Apoyeque	Lips	bootstrap	0.846455
CL Apoyeque	Teeth	bootstrap	0.130801
CL Apoyeque	Morpho_PC1	bootstrap	0.509705
CL Apoyeque	Morpho_PC2	bootstrap	0.728881
CL Apoyeque	Morpho_PC3	bootstrap	1.88218
CL Apoyeque	GoldDark	bootstrap	0.876957
CL Apoyeque	Lips	bootstrap	1.7472
CL Apoyeque	Teeth	bootstrap	0.384248
CL Apoyeque	Morpho_PC1	bootstrap	0.494526
CL Apoyeque	Morpho_PC2	bootstrap	0.835452
CL Apoyeque	Morpho_PC3	bootstrap	1.04311
CL Apoyeque	GoldDark	bootstrap	0.913114
CL Apoyeque	Lips	bootstrap	1.15275
CL Apoyeque	Teeth	bootstrap	1.44166
CL Apoyeque	Morpho_PC1	bootstrap	0.047508
CL Apoyeque	Morpho_PC2	bootstrap	0.859295
CL Apoyeque	Morpho_PC3	bootstrap	1.00914
CL Apoyeque	GoldDark	bootstrap	1.78452
CL Apoyeque	Lips	bootstrap	1.17897
CL Apoyeque	Teeth	bootstrap	0.416918
CL Apoyeque	Morpho_PC1	bootstrap	0.660627
CL Apoyeque	Morpho_PC2	bootstrap	0.590219
CL Apoyeque	Morpho_PC3	bootstrap	0.683317
CL Apoyeque	GoldDark	bootstrap	1.36957
CL Apoyeque	Lips	bootstrap	1.29639
CL Apoyeque	Teeth	bootstrap	0.313764
CL Apoyeque	Morpho_PC1	bootstrap	0.710169
CL Apoyeque	Morpho_PC2	bootstrap	0.786501
CL Apoyeque	Morpho_PC3	bootstrap	1.10557
CL Apoyeque	GoldDark	bootstrap	0.77074
CL Apoyeque	Lips	bootstrap	1.28127
CL Apoyeque	Teeth	bootstrap	1.25746
CL Apoyeque	Morpho_PC1	bootstrap	0.825053
CL Apoyeque	Morpho_PC2	bootstrap	1.02777
CL Apoyeque	Morpho_PC3	bootstrap	0.667897
CL Apoyeque	GoldDark	bootstrap	1.6091
CL Apoyeque	Lips	bootstrap	0.939387
CL Apoyeque	Teeth	bootstrap	0.459309
CL Apoyeque	Morpho_PC1	bootstrap	1.00297
CL Apoyeque	Morpho_PC2	bootstrap	0.571934
CL Apoyeque	Morpho_PC3	bootstrap	0.992141
CL Apoyeque	GoldDark	bootstrap	0.790143
CL Apoyeque	Lips	bootstrap	1.18279
CL Apoyeque	Teeth	bootstrap	0.88745
CL Apoyeque	Morpho_PC1	bootstrap	1.14932
CL Apoyeque	Morpho_PC2	bootstrap	1.08894
CL Apoyeque	Morpho_PC3	bootstrap	0.826063
CL Apoyeque	GoldDark	bootstrap	1.38478
CL Apoyeque	Lips	bootstrap	1.03131
CL Apoyeque	Teeth	bootstrap	0.480357
CL Apoyeque	Morpho_PC1	bootstrap	0.89436
CL Apoyeque	Morpho_PC2	bootstrap	0.81751
CL Apoyeque	Morpho_PC3	bootstrap	1.14885
CL Apoyeque	GoldDark	bootstrap	NA
CL Apoyeque	Lips	bootstrap	NA
CL Apoyeque	Teeth	bootstrap	NA
CL Apoyeque	Morpho_PC1	bootstrap	NA
CL Apoyeque	Morpho_PC2	bootstrap	NA
CL Apoyeque	Morpho_PC3	bootstrap	NA
CL Apoyeque	GoldDark	bootstrap	1.52649
CL Apoyeque	Lips	bootstrap	0.347787
CL Apoyeque	Teeth	bootstrap	0.0738737
CL Apoyeque	Morpho_PC1	bootstrap	0.982544
CL Apoyeque	Morpho_PC2	bootstrap	0.489892
CL Apoyeque	Morpho_PC3	bootstrap	1.52906
CL Apoyeque	GoldDark	bootstrap	0.940265
CL Apoyeque	Lips	bootstrap	1.15668
CL Apoyeque	Teeth	bootstrap	0.884926
CL Apoyeque	Morpho_PC1	bootstrap	0.871845
CL Apoyeque	Morpho_PC2	bootstrap	1.12086
CL Apoyeque	Morpho_PC3	bootstrap	0.989164
CL Apoyeque	GoldDark	bootstrap	0.752588
CL Apoyeque	Lips	bootstrap	1.24588
CL Apoyeque	Teeth	bootstrap	0.684834
CL Apoyeque	Morpho_PC1	bootstrap	1.41344
CL Apoyeque	Morpho_PC2	bootstrap	0.367846
CL Apoyeque	Morpho_PC3	bootstrap	1.13105
CL Apoyeque	GoldDark	bootstrap	0.973072
CL Apoyeque	Lips	bootstrap	1.34094
CL Apoyeque	Teeth	bootstrap	0.50523
CL Apoyeque	Morpho_PC1	bootstrap	0.641831
CL Apoyeque	Morpho_PC2	bootstrap	1.35437
CL Apoyeque	Morpho_PC3	bootstrap	0.868043
CL Apoyeque	GoldDark	bootstrap	0.470274
CL Apoyeque	Lips	bootstrap	1.16474
CL Apoyeque	Teeth	bootstrap	0.578406
CL Apoyeque	Morpho_PC1	bootstrap	1.42433
CL Apoyeque	Morpho_PC2	bootstrap	1.31105
CL Apoyeque	Morpho_PC3	bootstrap	0.583177
CL Apoyeque	GoldDark	bootstrap	0.836205
CL Apoyeque	Lips	bootstrap	1.3354
CL Apoyeque	Teeth	bootstrap	0.670506
CL Apoyeque	Morpho_PC1	bootstrap	0.729176
CL Apoyeque	Morpho_PC2	bootstrap	1.04559
CL Apoyeque	Morpho_PC3	bootstrap	1.20122
CL Apoyeque	GoldDark	bootstrap	0.715971
CL Apoyeque	Lips	bootstrap	1.36641
CL Apoyeque	Teeth	bootstrap	0.811063
CL Apoyeque	Morpho_PC1	bootstrap	1.21392
CL Apoyeque	Morpho_PC2	bootstrap	1.04208
CL Apoyeque	Morpho_PC3	bootstrap	0.634791
CL Apoyeque	GoldDark	bootstrap	1.48392
CL Apoyeque	Lips	bootstrap	0.59066
CL Apoyeque	Teeth	bootstrap	0.429378
CL Apoyeque	Morpho_PC1	bootstrap	0.281924
CL Apoyeque	Morpho_PC2	bootstrap	0.921578
CL Apoyeque	Morpho_PC3	bootstrap	1.52838
CL Apoyeque	GoldDark	bootstrap	1.32546
CL Apoyeque	Lips	bootstrap	1.18884
CL Apoyeque	Teeth	bootstrap	0.436102
CL Apoyeque	Morpho_PC1	bootstrap	1.00231
CL Apoyeque	Morpho_PC2	bootstrap	0.78575
CL Apoyeque	Morpho_PC3	bootstrap	1.00878
CL Apoyeque	GoldDark	bootstrap	1.34328
CL Apoyeque	Lips	bootstrap	1.20518
CL Apoyeque	Teeth	bootstrap	0.63
CL Apoyeque	Morpho_PC1	bootstrap	1.14561
CL Apoyeque	Morpho_PC2	bootstrap	0.900393
CL Apoyeque	Morpho_PC3	bootstrap	0.472346
CL Apoyeque	GoldDark	bootstrap	1.15886
CL Apoyeque	Lips	bootstrap	1.19399
CL Apoyeque	Teeth	bootstrap	0.601809
CL Apoyeque	Morpho_PC1	bootstrap	0.476608
CL Apoyeque	Morpho_PC2	bootstrap	0.974943
CL Apoyeque	Morpho_PC3	bootstrap	1.30061
CL Apoyeque	GoldDark	bootstrap	1.05025
CL Apoyeque	Lips	bootstrap	1.3733
CL Apoyeque	Teeth	bootstrap	0.546615
CL Apoyeque	Morpho_PC1	bootstrap	0.363012
CL Apoyeque	Morpho_PC2	bootstrap	1.34936
CL Apoyeque	Morpho_PC3	bootstrap	0.871592
CL Apoyeque	GoldDark	bootstrap	1.71605
CL Apoyeque	Lips	bootstrap	0.886841
CL Apoyeque	Teeth	bootstrap	0.745303
CL Apoyeque	Morpho_PC1	bootstrap	0.342987
CL Apoyeque	Morpho_PC2	bootstrap	0.826914
CL Apoyeque	Morpho_PC3	bootstrap	0.954879
CL Apoyeque	GoldDark	bootstrap	1.42186
CL Apoyeque	Lips	bootstrap	1.13012
CL Apoyeque	Teeth	bootstrap	1.29351
CL Apoyeque	Morpho_PC1	bootstrap	0.611343
CL Apoyeque	Morpho_PC2	bootstrap	0.776061
CL Apoyeque	Morpho_PC3	bootstrap	0.227943
CL Apoyeque	GoldDark	bootstrap	0.960279
CL Apoyeque	Lips	bootstrap	1.56231
CL Apoyeque	Teeth	bootstrap	0.897268
CL Apoyeque	Morpho_PC1	bootstrap	0.272903
CL Apoyeque	Morpho_PC2	bootstrap	1.05123
CL Apoyeque	Morpho_PC3	bootstrap	0.807718
CL Apoyeque	GoldDark	bootstrap	0.793373
CL Apoyeque	Lips	bootstrap	1.13821
CL Apoyeque	Teeth	bootstrap	0.365513
CL Apoyeque	Morpho_PC1	bootstrap	1.30229
CL Apoyeque	Morpho_PC2	bootstrap	1.0916
CL Apoyeque	Morpho_PC3	bootstrap	1.0266
CL Apoyeque	GoldDark	bootstrap	0.522993
CL Apoyeque	Lips	bootstrap	0.795657
CL Apoyeque	Teeth	bootstrap	0.351177
CL Apoyeque	Morpho_PC1	bootstrap	1.01239
CL Apoyeque	Morpho_PC2	bootstrap	0.808391
CL Apoyeque	Morpho_PC3	bootstrap	1.81429
CL Apoyeque	GoldDark	bootstrap	0.895625
CL Apoyeque	Lips	bootstrap	1.2011
CL Apoyeque	Teeth	bootstrap	0.65333
CL Apoyeque	Morpho_PC1	bootstrap	0.266164
CL Apoyeque	Morpho_PC2	bootstrap	1.26809
CL Apoyeque	Morpho_PC3	bootstrap	1.28432
CL Apoyeque	GoldDark	bootstrap	1.11328
CL Apoyeque	Lips	bootstrap	1.25457
CL Apoyeque	Teeth	bootstrap	0.988355
CL Apoyeque	Morpho_PC1	bootstrap	0.78291
CL Apoyeque	Morpho_PC2	bootstrap	1.06521
CL Apoyeque	Morpho_PC3	bootstrap	0.679866
CL Apoyeque	GoldDark	bootstrap	0.842541
CL Apoyeque	Lips	bootstrap	1.53293
CL Apoyeque	Teeth	bootstrap	0.643121
CL Apoyeque	Morpho_PC1	bootstrap	0.790151
CL Apoyeque	Morpho_PC2	bootstrap	1.33429
CL Apoyeque	Morpho_PC3	bootstrap	0.349253
CL Apoyeque	GoldDark	bootstrap	1.80583
CL Apoyeque	Lips	bootstrap	1.03352
CL Apoyeque	Teeth	bootstrap	1.04641
CL Apoyeque	Morpho_PC1	bootstrap	0.388207
CL Apoyeque	Morpho_PC2	bootstrap	0.597911
CL Apoyeque	Morpho_PC3	bootstrap	0.2601
CL Apoyeque	GoldDark	bootstrap	0.752547
CL Apoyeque	Lips	bootstrap	0.695209
CL Apoyeque	Teeth	bootstrap	1.43589
CL Apoyeque	Morpho_PC1	bootstrap	0.18294
CL Apoyeque	Morpho_PC2	bootstrap	0.519065
CL Apoyeque	Morpho_PC3	bootstrap	1.60801
CL Apoyeque	GoldDark	bootstrap	0.971397
CL Apoyeque	Lips	bootstrap	1.0888
CL Apoyeque	Teeth	bootstrap	0.679622
CL Apoyeque	Morpho_PC1	bootstrap	1.44976
CL Apoyeque	Morpho_PC2	bootstrap	0.10412
CL Apoyeque	Morpho_PC3	bootstrap	1.13858
CL Apoyeque	GoldDark	bootstrap	1.53207
CL Apoyeque	Lips	bootstrap	1.0151
CL Apoyeque	Teeth	bootstrap	1.0522
CL Apoyeque	Morpho_PC1	bootstrap	0.860591
CL Apoyeque	Morpho_PC2	bootstrap	0.715732
CL Apoyeque	Morpho_PC3	bootstrap	0.512181
CL Apoyeque	GoldDark	bootstrap	1.55296
CL Apoyeque	Lips	bootstrap	0.762977
CL Apoyeque	Teeth	bootstrap	1.37088
CL Apoyeque	Morpho_PC1	bootstrap	1.03366
CL Apoyeque	Morpho_PC2	bootstrap	0.186351
CL Apoyeque	Morpho_PC3	bootstrap	0.153953
CL Apoyeque	GoldDark	bootstrap	1.22213
CL Apoyeque	Lips	bootstrap	1.02336
CL Apoyeque	Teeth	bootstrap	0.0777007
CL Apoyeque	Morpho_PC1	bootstrap	1.12549
CL Apoyeque	Morpho_PC2	bootstrap	0.863489
CL Apoyeque	Morpho_PC3	bootstrap	1.20031
CL Apoyeque	GoldDark	bootstrap	1.24568
CL Apoyeque	Lips	bootstrap	1.24989
CL Apoyeque	Teeth	bootstrap	0.547833
CL Apoyeque	Morpho_PC1	bootstrap	0.493485
CL Apoyeque	Morpho_PC2	bootstrap	0.85593
CL Apoyeque	Morpho_PC3	bootstrap	1.26878
CL Apoyeque	GoldDark	bootstrap	1.55367
CL Apoyeque	Lips	bootstrap	0.653306
CL Apoyeque	Teeth	bootstrap	0.446762
CL Apoyeque	Morpho_PC1	bootstrap	0.122074
CL Apoyeque	Morpho_PC2	bootstrap	0.691758
CL Apoyeque	Morpho_PC3	bootstrap	1.57044
CL Apoyeque	GoldDark	bootstrap	1.6291
CL Apoyeque	Lips	bootstrap	0.986823
CL Apoyeque	Teeth	bootstrap	0.554697
CL Apoyeque	Morpho_PC1	bootstrap	1.20844
CL Apoyeque	Morpho_PC2	bootstrap	0.700695
CL Apoyeque	Morpho_PC3	bootstrap	0.336489
CL Apoyeque	GoldDark	bootstrap	1.45181
CL Apoyeque	Lips	bootstrap	1.06384
CL Apoyeque	Teeth	bootstrap	0.437584
CL Apoyeque	Morpho_PC1	bootstrap	0.585868
CL Apoyeque	Morpho_PC2	bootstrap	1.11183
CL Apoyeque	Morpho_PC3	bootstrap	0.994786
CL Apoyeque	GoldDark	bootstrap	2.10384
CL Apoyeque	Lips	bootstrap	0.452559
CL Apoyeque	Teeth	bootstrap	0.529284
CL Apoyeque	Morpho_PC1	bootstrap	0.789388
CL Apoyeque	Morpho_PC2	bootstrap	0.331528
CL Apoyeque	Morpho_PC3	bootstrap	0.596533
CL Apoyeque	GoldDark	bootstrap	0.491051
CL Apoyeque	Lips	bootstrap	1.56819
CL Apoyeque	Teeth	bootstrap	1.1623
CL Apoyeque	Morpho_PC1	bootstrap	0.770537
CL Apoyeque	Morpho_PC2	bootstrap	0.808598
CL Apoyeque	Morpho_PC3	bootstrap	0.837344
CL Apoyeque	GoldDark	bootstrap	0.795131
CL Apoyeque	Lips	bootstrap	1.86289
CL Apoyeque	Teeth	bootstrap	0.250519
CL Apoyeque	Morpho_PC1	bootstrap	0.438039
CL Apoyeque	Morpho_PC2	bootstrap	1.18515
CL Apoyeque	Morpho_PC3	bootstrap	0.48803
CL Apoyeque	GoldDark	bootstrap	0.613741
CL Apoyeque	Lips	bootstrap	1.43117
CL Apoyeque	Teeth	bootstrap	0.926125
CL Apoyeque	Morpho_PC1	bootstrap	0.823517
CL Apoyeque	Morpho_PC2	bootstrap	1.3647
CL Apoyeque	Morpho_PC3	bootstrap	0.420442
CL Apoyeque	GoldDark	bootstrap	0.772635
CL Apoyeque	Lips	bootstrap	1.66246
CL Apoyeque	Teeth	bootstrap	0.75827
CL Apoyeque	Morpho_PC1	bootstrap	0.301209
CL Apoyeque	Morpho_PC2	bootstrap	1.21381
CL Apoyeque	Morpho_PC3	bootstrap	0.707268
CL Apoyeque	GoldDark	bootstrap	1.38926
CL Apoyeque	Lips	bootstrap	0.764459
CL Apoyeque	Teeth	bootstrap	1.7227
CL Apoyeque	Morpho_PC1	bootstrap	0.487515
CL Apoyeque	Morpho_PC2	bootstrap	0.498248
CL Apoyeque	Morpho_PC3	bootstrap	0.178758
CL Apoyeque	GoldDark	bootstrap	1.37681
CL Apoyeque	Lips	bootstrap	1.54821
CL Apoyeque	Teeth	bootstrap	0.530211
CL Apoyeque	Morpho_PC1	bootstrap	0.372295
CL Apoyeque	Morpho_PC2	bootstrap	0.929152
CL Apoyeque	Morpho_PC3	bootstrap	0.651445
CL Apoyeque	GoldDark	bootstrap	2.19061
CL Apoyeque	Lips	bootstrap	0.442189
CL Apoyeque	Teeth	bootstrap	0.792513
CL Apoyeque	Morpho_PC1	bootstrap	0.362611
CL Apoyeque	Morpho_PC2	bootstrap	0.335877
CL Apoyeque	Morpho_PC3	bootstrap	0.365131
CL Apoyeque	GoldDark	bootstrap	0.88082
CL Apoyeque	Lips	bootstrap	1.63779
CL Apoyeque	Teeth	bootstrap	0.479462
CL Apoyeque	Morpho_PC1	bootstrap	0.300456
CL Apoyeque	Morpho_PC2	bootstrap	1.23527
CL Apoyeque	Morpho_PC3	bootstrap	0.834111
CL Apoyeque	GoldDark	bootstrap	1.14059
CL Apoyeque	Lips	bootstrap	1.8203
CL Apoyeque	Teeth	bootstrap	0.0687257
CL Apoyeque	Morpho_PC1	bootstrap	0.648736
CL Apoyeque	Morpho_PC2	bootstrap	0.667952
CL Apoyeque	Morpho_PC3	bootstrap	0.716823
CL Apoyeque	GoldDark	bootstrap	0.743149
CL Apoyeque	Lips	bootstrap	0.852673
CL Apoyeque	Teeth	bootstrap	0.847293
CL Apoyeque	Morpho_PC1	bootstrap	0.542562
CL Apoyeque	Morpho_PC2	bootstrap	0.653173
CL Apoyeque	Morpho_PC3	bootstrap	1.81156
CL Apoyeque	GoldDark	bootstrap	1.89368
CL Apoyeque	Lips	bootstrap	1.19753
CL Apoyeque	Teeth	bootstrap	0.601019
CL Apoyeque	Morpho_PC1	bootstrap	0.195049
CL Apoyeque	Morpho_PC2	bootstrap	0.612442
CL Apoyeque	Morpho_PC3	bootstrap	0.453362
CL Apoyeque	GoldDark	bootstrap	1.20515
CL Apoyeque	Lips	bootstrap	1.15677
CL Apoyeque	Teeth	bootstrap	1.33835
CL Apoyeque	Morpho_PC1	bootstrap	0.423359
CL Apoyeque	Morpho_PC2	bootstrap	0.94664
CL Apoyeque	Morpho_PC3	bootstrap	0.585613
CL Apoyeque	GoldDark	bootstrap	1.24468
CL Apoyeque	Lips	bootstrap	1.56018
CL Apoyeque	Teeth	bootstrap	0.420952
CL Apoyeque	Morpho_PC1	bootstrap	0.413472
CL Apoyeque	Morpho_PC2	bootstrap	1.01688
CL Apoyeque	Morpho_PC3	bootstrap	0.796495
CL Apoyeque	GoldDark	bootstrap	0.0987532
CL Apoyeque	Lips	bootstrap	1.32751
CL Apoyeque	Teeth	bootstrap	0.68436
CL Apoyeque	Morpho_PC1	bootstrap	0.725151
CL Apoyeque	Morpho_PC2	bootstrap	1.09636
CL Apoyeque	Morpho_PC3	bootstrap	1.4254
CL Apoyeque	GoldDark	bootstrap	0.576885
CL Apoyeque	Lips	bootstrap	1.47616
CL Apoyeque	Teeth	bootstrap	0.706589
CL Apoyeque	Morpho_PC1	bootstrap	1.24944
CL Apoyeque	Morpho_PC2	bootstrap	0.977981
CL Apoyeque	Morpho_PC3	bootstrap	0.686542
CL Apoyeque	GoldDark	bootstrap	0.377552
CL Apoyeque	Lips	bootstrap	1.14183
CL Apoyeque	Teeth	bootstrap	0.466313
CL Apoyeque	Morpho_PC1	bootstrap	1.04851
CL Apoyeque	Morpho_PC2	bootstrap	1.01169
CL Apoyeque	Morpho_PC3	bootstrap	1.48774
CL Apoyeque	GoldDark	bootstrap	1.95269
CL Apoyeque	Lips	bootstrap	0.636767
CL Apoyeque	Teeth	bootstrap	1.2152
CL Apoyeque	Morpho_PC1	bootstrap	0.52043
CL Apoyeque	Morpho_PC2	bootstrap	0.173252
CL Apoyeque	Morpho_PC3	bootstrap	0.0628364
CL Apoyeque	GoldDark	bootstrap	1.91114
CL Apoyeque	Lips	bootstrap	0.682727
CL Apoyeque	Teeth	bootstrap	0.608364
CL Apoyeque	Morpho_PC1	bootstrap	0.321442
CL Apoyeque	Morpho_PC2	bootstrap	0.641918
CL Apoyeque	Morpho_PC3	bootstrap	0.997962
CL Apoyeque	GoldDark	bootstrap	0.67537
CL Apoyeque	Lips	bootstrap	1.32119
CL Apoyeque	Teeth	bootstrap	0.369753
CL Apoyeque	Morpho_PC1	bootstrap	1.03777
CL Apoyeque	Morpho_PC2	bootstrap	0.694845
CL Apoyeque	Morpho_PC3	bootstrap	1.44977
CL Apoyeque	GoldDark	bootstrap	0.675333
CL Apoyeque	Lips	bootstrap	1.27198
CL Apoyeque	Teeth	bootstrap	0.347926
CL Apoyeque	Morpho_PC1	bootstrap	1.66255
CL Apoyeque	Morpho_PC2	bootstrap	0.753373
CL Apoyeque	Morpho_PC3	bootstrap	0.687965
CL Apoyeque	GoldDark	bootstrap	0.442032
CL Apoyeque	Lips	bootstrap	1.36697
CL Apoyeque	Teeth	bootstrap	1.24106
CL Apoyeque	Morpho_PC1	bootstrap	0.610473
CL Apoyeque	Morpho_PC2	bootstrap	0.902684
CL Apoyeque	Morpho_PC3	bootstrap	1.0992
CL Apoyeque	GoldDark	bootstrap	1.05052
CL Apoyeque	Lips	bootstrap	1.34014
CL Apoyeque	Teeth	bootstrap	1.18705
CL Apoyeque	Morpho_PC1	bootstrap	0.507791
CL Apoyeque	Morpho_PC2	bootstrap	1.05864
CL Apoyeque	Morpho_PC3	bootstrap	0.559258
CL Apoyeque	GoldDark	bootstrap	1.21858
CL Apoyeque	Lips	bootstrap	1.25291
CL Apoyeque	Teeth	bootstrap	0.32717
CL Apoyeque	Morpho_PC1	bootstrap	0.676516
CL Apoyeque	Morpho_PC2	bootstrap	1.19733
CL Apoyeque	Morpho_PC3	bootstrap	0.973121
CL Apoyeque	GoldDark	bootstrap	0.60156
CL Apoyeque	Lips	bootstrap	1.41985
CL Apoyeque	Teeth	bootstrap	0.718389
CL Apoyeque	Morpho_PC1	bootstrap	0.664454
CL Apoyeque	Morpho_PC2	bootstrap	1.36601
CL Apoyeque	Morpho_PC3	bootstrap	0.893643
CL Apoyeque	GoldDark	bootstrap	0.825951
CL Apoyeque	Lips	bootstrap	1.6861
CL Apoyeque	Teeth	bootstrap	0.231782
CL Apoyeque	Morpho_PC1	bootstrap	0.811434
CL Apoyeque	Morpho_PC2	bootstrap	1.30641
CL Apoyeque	Morpho_PC3	bootstrap	0.236628
CL Apoyeque	GoldDark	bootstrap	1.03319
CL Apoyeque	Lips	bootstrap	1.03098
CL Apoyeque	Teeth	bootstrap	0.676362
CL Apoyeque	Morpho_PC1	bootstrap	0.644409
CL Apoyeque	Morpho_PC2	bootstrap	1.09439
CL Apoyeque	Morpho_PC3	bootstrap	1.34134
CL Apoyeque	GoldDark	bootstrap	1.21316
CL Apoyeque	Lips	bootstrap	1.44997
CL Apoyeque	Teeth	bootstrap	0.584689
CL Apoyeque	Morpho_PC1	bootstrap	0.667331
CL Apoyeque	Morpho_PC2	bootstrap	1.064
CL Apoyeque	Morpho_PC3	bootstrap	0.711714
CL Apoyeque	GoldDark	bootstrap	0.573054
CL Apoyeque	Lips	bootstrap	1.74693
CL Apoyeque	Teeth	bootstrap	0.360515
CL Apoyeque	Morpho_PC1	bootstrap	0.489877
CL Apoyeque	Morpho_PC2	bootstrap	1.39917
CL Apoyeque	Morpho_PC3	bootstrap	0.540553
CL Apoyeque	GoldDark	bootstrap	0.560654
CL Apoyeque	Lips	bootstrap	1.13423
CL Apoyeque	Teeth	bootstrap	0.617268
CL Apoyeque	Morpho_PC1	bootstrap	0.953658
CL Apoyeque	Morpho_PC2	bootstrap	1.16476
CL Apoyeque	Morpho_PC3	bootstrap	1.32365
CL Apoyeque	GoldDark	bootstrap	2.0905
CL Apoyeque	Lips	bootstrap	1.00917
CL Apoyeque	Teeth	bootstrap	0.125613
CL Apoyeque	Morpho_PC1	bootstrap	0.696674
CL Apoyeque	Morpho_PC2	bootstrap	0.167862
CL Apoyeque	Morpho_PC3	bootstrap	0.286487
CL Apoyeque	GoldDark	bootstrap	1.12287
CL Apoyeque	Lips	bootstrap	1.61974
CL Apoyeque	Teeth	bootstrap	0.470053
CL Apoyeque	Morpho_PC1	bootstrap	0.658645
CL Apoyeque	Morpho_PC2	bootstrap	1.13994
CL Apoyeque	Morpho_PC3	bootstrap	0.401716
CL Apoyeque	GoldDark	bootstrap	1.44476
CL Apoyeque	Lips	bootstrap	1.21959
CL Apoyeque	Teeth	bootstrap	1.00531
CL Apoyeque	Morpho_PC1	bootstrap	0.778977
CL Apoyeque	Morpho_PC2	bootstrap	0.747859
CL Apoyeque	Morpho_PC3	bootstrap	0.498542
CL Apoyeque	GoldDark	bootstrap	1.90661
CL Apoyeque	Lips	bootstrap	0.871248
CL Apoyeque	Teeth	bootstrap	1.04625
CL Apoyeque	Morpho_PC1	bootstrap	0.433654
CL Apoyeque	Morpho_PC2	bootstrap	0.368355
CL Apoyeque	Morpho_PC3	bootstrap	0.43287
CL Apoyeque	GoldDark	bootstrap	1.19422
CL Apoyeque	Lips	bootstrap	1.37413
CL Apoyeque	Teeth	bootstrap	0.728516
CL Apoyeque	Morpho_PC1	bootstrap	0.367384
CL Apoyeque	Morpho_PC2	bootstrap	1.33654
CL Apoyeque	Morpho_PC3	bootstrap	0.483276
CL Apoyeque	GoldDark	bootstrap	0.820634
CL Apoyeque	Lips	bootstrap	1.86821
CL Apoyeque	Teeth	bootstrap	0.424182
CL Apoyeque	Morpho_PC1	bootstrap	0.507495
CL Apoyeque	Morpho_PC2	bootstrap	0.922843
CL Apoyeque	Morpho_PC3	bootstrap	0.739755
CL Apoyeque	GoldDark	bootstrap	1.36215
CL Apoyeque	Lips	bootstrap	1.38678
CL Apoyeque	Teeth	bootstrap	1.42278
CL Apoyeque	Morpho_PC1	bootstrap	0.293668
CL Apoyeque	Morpho_PC2	bootstrap	0.310952
CL Apoyeque	Morpho_PC3	bootstrap	0.119001
CL Apoyeque	GoldDark	bootstrap	0.935411
CL Apoyeque	Lips	bootstrap	1.70576
CL Apoyeque	Teeth	bootstrap	0.721542
CL Apoyeque	Morpho_PC1	bootstrap	0.611723
CL Apoyeque	Morpho_PC2	bootstrap	1.10146
CL Apoyeque	Morpho_PC3	bootstrap	0.327639
CL Apoyeque	GoldDark	bootstrap	0.377863
CL Apoyeque	Lips	bootstrap	1.05543
CL Apoyeque	Teeth	bootstrap	1.19835
CL Apoyeque	Morpho_PC1	bootstrap	0.308598
CL Apoyeque	Morpho_PC2	bootstrap	1.27445
CL Apoyeque	Morpho_PC3	bootstrap	1.26008
CL Apoyeque	GoldDark	bootstrap	0.729846
CL Apoyeque	Lips	bootstrap	1.42747
CL Apoyeque	Teeth	bootstrap	0.346815
CL Apoyeque	Morpho_PC1	bootstrap	0.2831
CL Apoyeque	Morpho_PC2	bootstrap	1.34541
CL Apoyeque	Morpho_PC3	bootstrap	1.19125
CL Apoyeque	GoldDark	bootstrap	0.314681
CL Apoyeque	Lips	bootstrap	0.69297
CL Apoyeque	Teeth	bootstrap	1.25792
CL Apoyeque	Morpho_PC1	bootstrap	1.57967
CL Apoyeque	Morpho_PC2	bootstrap	1.11307
CL Apoyeque	Morpho_PC3	bootstrap	0.322696
CL Apoyeque	GoldDark	bootstrap	1.82926
CL Apoyeque	Lips	bootstrap	0.910741
CL Apoyeque	Teeth	bootstrap	0.950208
CL Apoyeque	Morpho_PC1	bootstrap	0.573103
CL Apoyeque	Morpho_PC2	bootstrap	0.464581
CL Apoyeque	Morpho_PC3	bootstrap	0.614138
CL Apoyeque	GoldDark	bootstrap	1.51603
CL Apoyeque	Lips	bootstrap	1.0499
CL Apoyeque	Teeth	bootstrap	1.20845
CL Apoyeque	Morpho_PC1	bootstrap	0.779331
CL Apoyeque	Morpho_PC2	bootstrap	0.412098
CL Apoyeque	Morpho_PC3	bootstrap	0.601523
CL Apoyeque	GoldDark	bootstrap	1.5678
CL Apoyeque	Lips	bootstrap	1.28202
CL Apoyeque	Teeth	bootstrap	0.312601
CL Apoyeque	Morpho_PC1	bootstrap	0.901265
CL Apoyeque	Morpho_PC2	bootstrap	0.912599
CL Apoyeque	Morpho_PC3	bootstrap	0.394477
CL Apoyeque	GoldDark	bootstrap	1.21494
CL Apoyeque	Lips	bootstrap	1.53252
CL Apoyeque	Teeth	bootstrap	0.159454
CL Apoyeque	Morpho_PC1	bootstrap	1.11163
CL Apoyeque	Morpho_PC2	bootstrap	0.853852
CL Apoyeque	Morpho_PC3	bootstrap	0.430208
CL Apoyeque	GoldDark	bootstrap	1.26473
CL Apoyeque	Lips	bootstrap	1.44753
CL Apoyeque	Teeth	bootstrap	0.334217
CL Apoyeque	Morpho_PC1	bootstrap	0.0895708
CL Apoyeque	Morpho_PC2	bootstrap	1.33434
CL Apoyeque	Morpho_PC3	bootstrap	0.636343
CL Apoyeque	GoldDark	bootstrap	0.843541
CL Apoyeque	Lips	bootstrap	1.65636
CL Apoyeque	Teeth	bootstrap	0.945146
CL Apoyeque	Morpho_PC1	bootstrap	0.407723
CL Apoyeque	Morpho_PC2	bootstrap	1.02131
CL Apoyeque	Morpho_PC3	bootstrap	0.66506
CL Apoyeque	GoldDark	bootstrap	0.741501
CL Apoyeque	Lips	bootstrap	1.11035
CL Apoyeque	Teeth	bootstrap	0.577937
CL Apoyeque	Morpho_PC1	bootstrap	1.33847
CL Apoyeque	Morpho_PC2	bootstrap	0.704534
CL Apoyeque	Morpho_PC3	bootstrap	1.2631
CL Apoyeque	GoldDark	bootstrap	0.418632
CL Apoyeque	Lips	bootstrap	1.77626
CL Apoyeque	Teeth	bootstrap	0.883796
CL Apoyeque	Morpho_PC1	bootstrap	1.14982
CL Apoyeque	Morpho_PC2	bootstrap	0.752426
CL Apoyeque	Morpho_PC3	bootstrap	0.0182608
CL Apoyeque	GoldDark	bootstrap	1.6823
CL Apoyeque	Lips	bootstrap	0.98722
CL Apoyeque	Teeth	bootstrap	0.77808
CL Apoyeque	Morpho_PC1	bootstrap	0.268602
CL Apoyeque	Morpho_PC2	bootstrap	0.507238
CL Apoyeque	Morpho_PC3	bootstrap	1.12268
CL Apoyeque	GoldDark	bootstrap	1.19201
CL Apoyeque	Lips	bootstrap	1.60008
CL Apoyeque	Teeth	bootstrap	0.399051
CL Apoyeque	Morpho_PC1	bootstrap	0.164171
CL Apoyeque	Morpho_PC2	bootstrap	1.17847
CL Apoyeque	Morpho_PC3	bootstrap	0.666225
CL Apoyeque	GoldDark	bootstrap	1.39362
CL Apoyeque	Lips	bootstrap	0.758638
CL Apoyeque	Teeth	bootstrap	0.456776
CL Apoyeque	Morpho_PC1	bootstrap	0.655021
CL Apoyeque	Morpho_PC2	bootstrap	0.293036
CL Apoyeque	Morpho_PC3	bootstrap	1.66094
CL Apoyeque	GoldDark	bootstrap	0.681169
CL Apoyeque	Lips	bootstrap	1.1634
CL Apoyeque	Teeth	bootstrap	0.881028
CL Apoyeque	Morpho_PC1	bootstrap	0.424027
CL Apoyeque	Morpho_PC2	bootstrap	1.15469
CL Apoyeque	Morpho_PC3	bootstrap	1.37593
CL Apoyeque	GoldDark	bootstrap	0.780946
CL Apoyeque	Lips	bootstrap	1.54345
CL Apoyeque	Teeth	bootstrap	1.17029
CL Apoyeque	Morpho_PC1	bootstrap	0.984578
CL Apoyeque	Morpho_PC2	bootstrap	0.231645
CL Apoyeque	Morpho_PC3	bootstrap	0.784389
CL Apoyeque	GoldDark	bootstrap	1.20268
CL Apoyeque	Lips	bootstrap	1.22731
CL Apoyeque	Teeth	bootstrap	1.30362
CL Apoyeque	Morpho_PC1	bootstrap	0.517024
CL Apoyeque	Morpho_PC2	bootstrap	0.243122
CL Apoyeque	Morpho_PC3	bootstrap	1.01065
CL Apoyeque	GoldDark	bootstrap	1.25665
CL Apoyeque	Lips	bootstrap	0.95564
CL Apoyeque	Teeth	bootstrap	1.60436
CL Apoyeque	Morpho_PC1	bootstrap	0.891077
CL Apoyeque	Morpho_PC2	bootstrap	0.09393
CL Apoyeque	Morpho_PC3	bootstrap	0.36165
CL Apoyeque	GoldDark	bootstrap	1.30915
CL Apoyeque	Lips	bootstrap	0.794286
CL Apoyeque	Teeth	bootstrap	0.631257
CL Apoyeque	Morpho_PC1	bootstrap	1.65494
CL Apoyeque	Morpho_PC2	bootstrap	0.341037
CL Apoyeque	Morpho_PC3	bootstrap	0.633737
CL Apoyeque	GoldDark	bootstrap	0.307378
CL Apoyeque	Lips	bootstrap	0.976485
CL Apoyeque	Teeth	bootstrap	0.93516
CL Apoyeque	Morpho_PC1	bootstrap	0.33784
CL Apoyeque	Morpho_PC2	bootstrap	1.01026
CL Apoyeque	Morpho_PC3	bootstrap	1.71543
CL Apoyeque	GoldDark	bootstrap	1.44584
CL Apoyeque	Lips	bootstrap	1.48334
CL Apoyeque	Teeth	bootstrap	0.551801
CL Apoyeque	Morpho_PC1	bootstrap	0.804485
CL Apoyeque	Morpho_PC2	bootstrap	0.861543
CL Apoyeque	Morpho_PC3	bootstrap	0.123785
CL Apoyeque	GoldDark	bootstrap	1.95511
CL Apoyeque	Lips	bootstrap	0.713319
CL Apoyeque	Teeth	bootstrap	1.05515
CL Apoyeque	Morpho_PC1	bootstrap	0.610405
CL Apoyeque	Morpho_PC2	bootstrap	0.381402
CL Apoyeque	Morpho_PC3	bootstrap	0.193166
CL Apoyeque	GoldDark	bootstrap	1.87776
CL Apoyeque	Lips	bootstrap	0.754705
CL Apoyeque	Teeth	bootstrap	1.28218
CL Apoyeque	Morpho_PC1	bootstrap	0.240149
CL Apoyeque	Morpho_PC2	bootstrap	0.394289
CL Apoyeque	Morpho_PC3	bootstrap	0.217534
CL Apoyeque	GoldDark	bootstrap	1.1897
CL Apoyeque	Lips	bootstrap	0.803338
CL Apoyeque	Teeth	bootstrap	0.768825
CL Apoyeque	Morpho_PC1	bootstrap	0.521496
CL Apoyeque	Morpho_PC2	bootstrap	0.609612
CL Apoyeque	Morpho_PC3	bootstrap	1.64456
CL Apoyeque	GoldDark	bootstrap	1.39547
CL Apoyeque	Lips	bootstrap	0.828816
CL Apoyeque	Teeth	bootstrap	0.553315
CL Apoyeque	Morpho_PC1	bootstrap	0.550295
CL Apoyeque	Morpho_PC2	bootstrap	0.856145
CL Apoyeque	Morpho_PC3	bootstrap	1.42259
CL Apoyeque	GoldDark	bootstrap	1.42575
CL Apoyeque	Lips	bootstrap	0.919139
CL Apoyeque	Teeth	bootstrap	0.99872
CL Apoyeque	Morpho_PC1	bootstrap	0.306187
CL Apoyeque	Morpho_PC2	bootstrap	0.791014
CL Apoyeque	Morpho_PC3	bootstrap	1.18555
CL Apoyeque	GoldDark	bootstrap	1.50455
CL Apoyeque	Lips	bootstrap	0.556065
CL Apoyeque	Teeth	bootstrap	0.771308
CL Apoyeque	Morpho_PC1	bootstrap	0.504143
CL Apoyeque	Morpho_PC2	bootstrap	0.858091
CL Apoyeque	Morpho_PC3	bootstrap	1.3571
CL Apoyeque	GoldDark	bootstrap	1.51797
CL Apoyeque	Lips	bootstrap	1.43931
CL Apoyeque	Teeth	bootstrap	0.641165
CL Apoyeque	Morpho_PC1	bootstrap	0.509765
CL Apoyeque	Morpho_PC2	bootstrap	0.645672
CL Apoyeque	Morpho_PC3	bootstrap	0.732331
CL Apoyeque	GoldDark	bootstrap	1.86835
CL Apoyeque	Lips	bootstrap	0.817755
CL Apoyeque	Teeth	bootstrap	1.12588
CL Apoyeque	Morpho_PC1	bootstrap	0.537937
CL Apoyeque	Morpho_PC2	bootstrap	0.27935
CL Apoyeque	Morpho_PC3	bootstrap	0.453343
CL Apoyeque	GoldDark	bootstrap	1.2458
CL Apoyeque	Lips	bootstrap	0.785383
CL Apoyeque	Teeth	bootstrap	0.684984
CL Apoyeque	Morpho_PC1	bootstrap	0.56511
CL Apoyeque	Morpho_PC2	bootstrap	0.521844
CL Apoyeque	Morpho_PC3	bootstrap	1.66442
CL Apoyeque	GoldDark	bootstrap	1.23084
CL Apoyeque	Lips	bootstrap	0.719646
CL Apoyeque	Teeth	bootstrap	0.758349
CL Apoyeque	Morpho_PC1	bootstrap	1.31997
CL Apoyeque	Morpho_PC2	bootstrap	0.76569
CL Apoyeque	Morpho_PC3	bootstrap	1.03124
CL Apoyeque	GoldDark	bootstrap	1.5291
CL Apoyeque	Lips	bootstrap	1.48334
CL Apoyeque	Teeth	bootstrap	0.490345
CL Apoyeque	Morpho_PC1	bootstrap	0.319593
CL Apoyeque	Morpho_PC2	bootstrap	0.979704
CL Apoyeque	Morpho_PC3	bootstrap	0.398953
CL Apoyeque	GoldDark	bootstrap	1.62583
CL Apoyeque	Lips	bootstrap	0.512669
CL Apoyeque	Teeth	bootstrap	1.19582
CL Apoyeque	Morpho_PC1	bootstrap	0.944032
CL Apoyeque	Morpho_PC2	bootstrap	0.291634
CL Apoyeque	Morpho_PC3	bootstrap	0.829227
CL Apoyeque	GoldDark	bootstrap	0.552674
CL Apoyeque	Lips	bootstrap	1.89043
CL Apoyeque	Teeth	bootstrap	0.372044
CL Apoyeque	Morpho_PC1	bootstrap	0.350938
CL Apoyeque	Morpho_PC2	bootstrap	1.294
CL Apoyeque	Morpho_PC3	bootstrap	0.429928
CL Apoyeque	GoldDark	bootstrap	0.889743
CL Apoyeque	Lips	bootstrap	1.38003
CL Apoyeque	Teeth	bootstrap	0.625823
CL Apoyeque	Morpho_PC1	bootstrap	0.644834
CL Apoyeque	Morpho_PC2	bootstrap	1.29337
CL Apoyeque	Morpho_PC3	bootstrap	0.907531
CL Apoyeque	GoldDark	bootstrap	1.02859
CL Apoyeque	Lips	bootstrap	0.972
CL Apoyeque	Teeth	bootstrap	0.225679
CL Apoyeque	Morpho_PC1	bootstrap	1.33504
CL Apoyeque	Morpho_PC2	bootstrap	0.908187
CL Apoyeque	Morpho_PC3	bootstrap	1.15722
CL Apoyeque	GoldDark	bootstrap	1.59985
CL Apoyeque	Lips	bootstrap	1.12316
CL Apoyeque	Teeth	bootstrap	1.19818
CL Apoyeque	Morpho_PC1	bootstrap	0.350089
CL Apoyeque	Morpho_PC2	bootstrap	0.547116
CL Apoyeque	Morpho_PC3	bootstrap	0.566968
CL Apoyeque	GoldDark	bootstrap	1.83512
CL Apoyeque	Lips	bootstrap	0.923783
CL Apoyeque	Teeth	bootstrap	0.288456
CL Apoyeque	Morpho_PC1	bootstrap	0.960004
CL Apoyeque	Morpho_PC2	bootstrap	0.736047
CL Apoyeque	Morpho_PC3	bootstrap	0.482053
CL Apoyeque	GoldDark	bootstrap	1.64406
CL Apoyeque	Lips	bootstrap	0.815
CL Apoyeque	Teeth	bootstrap	1.32038
CL Apoyeque	Morpho_PC1	bootstrap	0.712684
CL Apoyeque	Morpho_PC2	bootstrap	0.414508
CL Apoyeque	Morpho_PC3	bootstrap	0.457927
CL Apoyeque	GoldDark	bootstrap	1.83066
CL Apoyeque	Lips	bootstrap	0.956178
CL Apoyeque	Teeth	bootstrap	0.64673
CL Apoyeque	Morpho_PC1	bootstrap	0.631133
CL Apoyeque	Morpho_PC2	bootstrap	0.718543
CL Apoyeque	Morpho_PC3	bootstrap	0.633646
CL Apoyeque	GoldDark	bootstrap	1.64434
CL Apoyeque	Lips	bootstrap	0.0880009
CL Apoyeque	Teeth	bootstrap	0.478238
CL Apoyeque	Morpho_PC1	bootstrap	0.865965
CL Apoyeque	Morpho_PC2	bootstrap	0.23383
CL Apoyeque	Morpho_PC3	bootstrap	1.50171
CL Apoyeque	GoldDark	bootstrap	1.06647
CL Apoyeque	Lips	bootstrap	1.36702
CL Apoyeque	Teeth	bootstrap	0.863597
CL Apoyeque	Morpho_PC1	bootstrap	0.668839
CL Apoyeque	Morpho_PC2	bootstrap	1.21438
CL Apoyeque	Morpho_PC3	bootstrap	0.571006
CL Apoyeque	GoldDark	bootstrap	0.976228
CL Apoyeque	Lips	bootstrap	1.08854
CL Apoyeque	Teeth	bootstrap	0.738492
CL Apoyeque	Morpho_PC1	bootstrap	0.232018
CL Apoyeque	Morpho_PC2	bootstrap	0.964556
CL Apoyeque	Morpho_PC3	bootstrap	1.52725
CL Apoyeque	GoldDark	bootstrap	1.49999
CL Apoyeque	Lips	bootstrap	0.363314
CL Apoyeque	Teeth	bootstrap	1.06446
CL Apoyeque	Morpho_PC1	bootstrap	0.514939
CL Apoyeque	Morpho_PC2	bootstrap	1.06421
CL Apoyeque	Morpho_PC3	bootstrap	1.04272
CL Apoyeque	GoldDark	bootstrap	1.91892
CL Apoyeque	Lips	bootstrap	0.362882
CL Apoyeque	Teeth	bootstrap	0.140137
CL Apoyeque	Morpho_PC1	bootstrap	0.465898
CL Apoyeque	Morpho_PC2	bootstrap	0.415187
CL Apoyeque	Morpho_PC3	bootstrap	1.33304
CL Apoyeque	GoldDark	bootstrap	1.28569
CL Apoyeque	Lips	bootstrap	1.52282
CL Apoyeque	Teeth	bootstrap	0.888534
CL Apoyeque	Morpho_PC1	bootstrap	0.242838
CL Apoyeque	Morpho_PC2	bootstrap	1.00417
CL Apoyeque	Morpho_PC3	bootstrap	0.413761
CL Apoyeque	GoldDark	bootstrap	1.21857
CL Apoyeque	Lips	bootstrap	1.03384
CL Apoyeque	Teeth	bootstrap	0.156895
CL Apoyeque	Morpho_PC1	bootstrap	1.15605
CL Apoyeque	Morpho_PC2	bootstrap	0.349934
CL Apoyeque	Morpho_PC3	bootstrap	1.40097
CL Apoyeque	GoldDark	bootstrap	1.2273
CL Apoyeque	Lips	bootstrap	1.4427
CL Apoyeque	Teeth	bootstrap	0.657483
CL Apoyeque	Morpho_PC1	bootstrap	0.348229
CL Apoyeque	Morpho_PC2	bootstrap	1.19454
CL Apoyeque	Morpho_PC3	bootstrap	0.657159
CL Apoyeque	GoldDark	bootstrap	0.46079
CL Apoyeque	Lips	bootstrap	1.08639
CL Apoyeque	Teeth	bootstrap	1.1431
CL Apoyeque	Morpho_PC1	bootstrap	0.484278
CL Apoyeque	Morpho_PC2	bootstrap	0.810289
CL Apoyeque	Morpho_PC3	bootstrap	1.55231
CL Apoyeque	GoldDark	bootstrap	1.63295
CL Apoyeque	Lips	bootstrap	1.30902
CL Apoyeque	Teeth	bootstrap	0.698518
CL Apoyeque	Morpho_PC1	bootstrap	0.640689
CL Apoyeque	Morpho_PC2	bootstrap	0.673765
CL Apoyeque	Morpho_PC3	bootstrap	0.517276
CL Apoyeque	GoldDark	bootstrap	0.613336
CL Apoyeque	Lips	bootstrap	1.68522
CL Apoyeque	Teeth	bootstrap	0.648695
CL Apoyeque	Morpho_PC1	bootstrap	0.717446
CL Apoyeque	Morpho_PC2	bootstrap	1.35636
CL Apoyeque	Morpho_PC3	bootstrap	0.0928971
CL Apoyeque	GoldDark	bootstrap	1.1884
CL Apoyeque	Lips	bootstrap	1.2348
CL Apoyeque	Teeth	bootstrap	1.10295
CL Apoyeque	Morpho_PC1	bootstrap	0.650962
CL Apoyeque	Morpho_PC2	bootstrap	0.999709
CL Apoyeque	Morpho_PC3	bootstrap	0.650603
CL Apoyeque	GoldDark	bootstrap	0.689657
CL Apoyeque	Lips	bootstrap	0.87194
CL Apoyeque	Teeth	bootstrap	0.782101
CL Apoyeque	Morpho_PC1	bootstrap	0.742392
CL Apoyeque	Morpho_PC2	bootstrap	1.02108
CL Apoyeque	Morpho_PC3	bootstrap	1.59958
CL Apoyeque	GoldDark	bootstrap	1.11507
CL Apoyeque	Lips	bootstrap	1.426
CL Apoyeque	Teeth	bootstrap	0.906266
CL Apoyeque	Morpho_PC1	bootstrap	0.717265
CL Apoyeque	Morpho_PC2	bootstrap	0.899509
CL Apoyeque	Morpho_PC3	bootstrap	0.760431
CL Apoyeque	GoldDark	bootstrap	1.11099
CL Apoyeque	Lips	bootstrap	1.61998
CL Apoyeque	Teeth	bootstrap	1.23561
CL Apoyeque	Morpho_PC1	bootstrap	0.0980145
CL Apoyeque	Morpho_PC2	bootstrap	0.701556
CL Apoyeque	Morpho_PC3	bootstrap	0.335927
CL Apoyeque	GoldDark	bootstrap	0.753501
CL Apoyeque	Lips	bootstrap	1.35092
CL Apoyeque	Teeth	bootstrap	0.80571
CL Apoyeque	Morpho_PC1	bootstrap	0.54409
CL Apoyeque	Morpho_PC2	bootstrap	1.34648
CL Apoyeque	Morpho_PC3	bootstrap	0.921428
CL Apoyeque	GoldDark	bootstrap	1.65704
CL Apoyeque	Lips	bootstrap	0.83759
CL Apoyeque	Teeth	bootstrap	1.0549
CL Apoyeque	Morpho_PC1	bootstrap	0.110727
CL Apoyeque	Morpho_PC2	bootstrap	0.588849
CL Apoyeque	Morpho_PC3	bootstrap	1.03963
CL Apoyeque	GoldDark	bootstrap	1.34647
CL Apoyeque	Lips	bootstrap	1.21642
CL Apoyeque	Teeth	bootstrap	0.761034
CL Apoyeque	Morpho_PC1	bootstrap	0.418832
CL Apoyeque	Morpho_PC2	bootstrap	1.04961
CL Apoyeque	Morpho_PC3	bootstrap	0.922538
CL Apoyeque	GoldDark	bootstrap	1.38905
CL Apoyeque	Lips	bootstrap	1.30547
CL Apoyeque	Teeth	bootstrap	0.996934
CL Apoyeque	Morpho_PC1	bootstrap	0.654507
CL Apoyeque	Morpho_PC2	bootstrap	0.499726
CL Apoyeque	Morpho_PC3	bootstrap	0.833251
CL Apoyeque	GoldDark	bootstrap	0.621562
CL Apoyeque	Lips	bootstrap	1.32669
CL Apoyeque	Teeth	bootstrap	0.957633
CL Apoyeque	Morpho_PC1	bootstrap	0.591676
CL Apoyeque	Morpho_PC2	bootstrap	1.30668
CL Apoyeque	Morpho_PC3	bootstrap	0.937554
CL Apoyeque	GoldDark	bootstrap	0.404859
CL Apoyeque	Lips	bootstrap	1.38148
CL Apoyeque	Teeth	bootstrap	0.877465
CL Apoyeque	Morpho_PC1	bootstrap	0.810257
CL Apoyeque	Morpho_PC2	bootstrap	1.40941
CL Apoyeque	Morpho_PC3	bootstrap	0.717428
CL Apoyeque	GoldDark	bootstrap	1.42809
CL Apoyeque	Lips	bootstrap	1.33324
CL Apoyeque	Teeth	bootstrap	0.999134
CL Apoyeque	Morpho_PC1	bootstrap	0.812396
CL Apoyeque	Morpho_PC2	bootstrap	0.663766
CL Apoyeque	Morpho_PC3	bootstrap	0.290165
CL Apoyeque	GoldDark	bootstrap	0.874682
CL Apoyeque	Lips	bootstrap	1.52552
CL Apoyeque	Teeth	bootstrap	0.722479
CL Apoyeque	Morpho_PC1	bootstrap	0.456087
CL Apoyeque	Morpho_PC2	bootstrap	0.915573
CL Apoyeque	Morpho_PC3	bootstrap	1.15735
CL Apoyeque	GoldDark	bootstrap	0.663768
CL Apoyeque	Lips	bootstrap	1.14464
CL Apoyeque	Teeth	bootstrap	0.236424
CL Apoyeque	Morpho_PC1	bootstrap	0.689579
CL Apoyeque	Morpho_PC2	bootstrap	0.305172
CL Apoyeque	Morpho_PC3	bootstrap	1.90386
CL Apoyeque	GoldDark	bootstrap	0.821233
CL Apoyeque	Lips	bootstrap	1.37566
CL Apoyeque	Teeth	bootstrap	0.506538
CL Apoyeque	Morpho_PC1	bootstrap	0.869823
CL Apoyeque	Morpho_PC2	bootstrap	0.999399
CL Apoyeque	Morpho_PC3	bootstrap	1.19212
CL Apoyeque	GoldDark	bootstrap	0.483383
CL Apoyeque	Lips	bootstrap	1.4095
CL Apoyeque	Teeth	bootstrap	0.780112
CL Apoyeque	Morpho_PC1	bootstrap	0.398999
CL Apoyeque	Morpho_PC2	bootstrap	1.06789
CL Apoyeque	Morpho_PC3	bootstrap	1.36802
CL Apoyeque	GoldDark	bootstrap	0.490092
CL Apoyeque	Lips	bootstrap	1.75949
CL Apoyeque	Teeth	bootstrap	0.932195
CL Apoyeque	Morpho_PC1	bootstrap	0.37031
CL Apoyeque	Morpho_PC2	bootstrap	1.0746
CL Apoyeque	Morpho_PC3	bootstrap	0.709319
CL Apoyeque	GoldDark	bootstrap	1.11688
CL Apoyeque	Lips	bootstrap	1.41217
CL Apoyeque	Teeth	bootstrap	0.647235
CL Apoyeque	Morpho_PC1	bootstrap	0.687349
CL Apoyeque	Morpho_PC2	bootstrap	1.2836
CL Apoyeque	Morpho_PC3	bootstrap	0.468358
CL Apoyeque	GoldDark	bootstrap	1.51765
[truncated: 46,049 more rows]

## Sheet: Ext. Data Fig.4e
Lake	Trait	Type	Value
CL Apoyeque	GoldDark	bootstrap	1.74951
CL Apoyeque	Lips	bootstrap	1.28632
CL Apoyeque	Teeth	bootstrap	0.957192
CL Apoyeque	Morpho_PC1	bootstrap	0.162396
CL Apoyeque	Morpho_PC2	bootstrap	0.341513
CL Apoyeque	Morpho_PC3	bootstrap	0.474748
CL Apoyeque	GoldDark	bootstrap	1.51785
CL Apoyeque	Lips	bootstrap	1.33473
CL Apoyeque	Teeth	bootstrap	0.613541
CL Apoyeque	Morpho_PC1	bootstrap	0.414331
CL Apoyeque	Morpho_PC2	bootstrap	1.14434
CL Apoyeque	Morpho_PC3	bootstrap	0.238758
CL Apoyeque	GoldDark	bootstrap	1.63295
CL Apoyeque	Lips	bootstrap	1.15129
CL Apoyeque	Teeth	bootstrap	0.843418
CL Apoyeque	Morpho_PC1	bootstrap	0.559792
CL Apoyeque	Morpho_PC2	bootstrap	0.425606
CL Apoyeque	Morpho_PC3	bootstrap	0.895616
CL Apoyeque	GoldDark	bootstrap	1.38416
CL Apoyeque	Lips	bootstrap	0.759729
CL Apoyeque	Teeth	bootstrap	0.760307
CL Apoyeque	Morpho_PC1	bootstrap	0.234855
CL Apoyeque	Morpho_PC2	bootstrap	1.13522
CL Apoyeque	Morpho_PC3	bootstrap	1.25895
CL Apoyeque	GoldDark	bootstrap	1.04825
CL Apoyeque	Lips	bootstrap	1.49457
CL Apoyeque	Teeth	bootstrap	0.55059
CL Apoyeque	Morpho_PC1	bootstrap	0.88932
CL Apoyeque	Morpho_PC2	bootstrap	1.04525
CL Apoyeque	Morpho_PC3	bootstrap	0.693414
CL Apoyeque	GoldDark	bootstrap	0.540141
CL Apoyeque	Lips	bootstrap	1.34097
CL Apoyeque	Teeth	bootstrap	0.97332
CL Apoyeque	Morpho_PC1	bootstrap	0.720796
CL Apoyeque	Morpho_PC2	bootstrap	1.05514
CL Apoyeque	Morpho_PC3	bootstrap	1.15318
CL Apoyeque	GoldDark	bootstrap	0.858428
CL Apoyeque	Lips	bootstrap	0.478388
CL Apoyeque	Teeth	bootstrap	0.18028
CL Apoyeque	Morpho_PC1	bootstrap	1.08315
CL Apoyeque	Morpho_PC2	bootstrap	0.169703
CL Apoyeque	Morpho_PC3	bootstrap	1.94929
CL Apoyeque	GoldDark	bootstrap	1.68207
CL Apoyeque	Lips	bootstrap	0.90534
CL Apoyeque	Teeth	bootstrap	0.632736
CL Apoyeque	Morpho_PC1	bootstrap	0.569124
CL Apoyeque	Morpho_PC2	bootstrap	0.706712
CL Apoyeque	Morpho_PC3	bootstrap	1.06174
CL Apoyeque	GoldDark	bootstrap	0.832043
CL Apoyeque	Lips	bootstrap	1.64508
CL Apoyeque	Teeth	bootstrap	0.742163
CL Apoyeque	Morpho_PC1	bootstrap	0.541866
CL Apoyeque	Morpho_PC2	bootstrap	0.948488
CL Apoyeque	Morpho_PC3	bootstrap	0.925943
CL Apoyeque	GoldDark	bootstrap	0.661647
CL Apoyeque	Lips	bootstrap	1.38244
CL Apoyeque	Teeth	bootstrap	0.859483
CL Apoyeque	Morpho_PC1	bootstrap	1.22229
CL Apoyeque	Morpho_PC2	bootstrap	1.13776
CL Apoyeque	Morpho_PC3	bootstrap	0.351954
CL Apoyeque	GoldDark	bootstrap	0.825263
CL Apoyeque	Lips	bootstrap	0.988039
CL Apoyeque	Teeth	bootstrap	1.07405
CL Apoyeque	Morpho_PC1	bootstrap	0.42868
CL Apoyeque	Morpho_PC2	bootstrap	0.756517
CL Apoyeque	Morpho_PC3	bootstrap	1.55982
CL Apoyeque	GoldDark	bootstrap	2.05053
CL Apoyeque	Lips	bootstrap	0.87764
CL Apoyeque	Teeth	bootstrap	0.048167
CL Apoyeque	Morpho_PC1	bootstrap	0.720775
CL Apoyeque	Morpho_PC2	bootstrap	0.510622
CL Apoyeque	Morpho_PC3	bootstrap	0.492444
CL Apoyeque	GoldDark	bootstrap	1.0505
CL Apoyeque	Lips	bootstrap	0.999255
CL Apoyeque	Teeth	bootstrap	1.64713
CL Apoyeque	Morpho_PC1	bootstrap	0.81456
CL Apoyeque	Morpho_PC2	bootstrap	0.698695
CL Apoyeque	Morpho_PC3	bootstrap	0.18226
CL Apoyeque	GoldDark	bootstrap	1.53377
CL Apoyeque	Lips	bootstrap	0.678666
CL Apoyeque	Teeth	bootstrap	1.12727
CL Apoyeque	Morpho_PC1	bootstrap	0.376317
CL Apoyeque	Morpho_PC2	bootstrap	0.677051
CL Apoyeque	Morpho_PC3	bootstrap	1.14727
CL Apoyeque	GoldDark	bootstrap	0.818919
CL Apoyeque	Lips	bootstrap	0.853596
CL Apoyeque	Teeth	bootstrap	0.668722
CL Apoyeque	Morpho_PC1	bootstrap	0.942757
CL Apoyeque	Morpho_PC2	bootstrap	1.19885
CL Apoyeque	Morpho_PC3	bootstrap	1.35186
CL Apoyeque	GoldDark	bootstrap	1.19259
CL Apoyeque	Lips	bootstrap	1.4837
CL Apoyeque	Teeth	bootstrap	0.430511
CL Apoyeque	Morpho_PC1	bootstrap	0.39812
CL Apoyeque	Morpho_PC2	bootstrap	0.876696
CL Apoyeque	Morpho_PC3	bootstrap	1.12425
CL Apoyeque	GoldDark	bootstrap	0.986792
CL Apoyeque	Lips	bootstrap	1.58468
CL Apoyeque	Teeth	bootstrap	0.858647
CL Apoyeque	Morpho_PC1	bootstrap	0.508906
CL Apoyeque	Morpho_PC2	bootstrap	1.03198
CL Apoyeque	Morpho_PC3	bootstrap	0.673646
CL Apoyeque	GoldDark	bootstrap	0.633457
CL Apoyeque	Lips	bootstrap	1.29171
CL Apoyeque	Teeth	bootstrap	0.780564
CL Apoyeque	Morpho_PC1	bootstrap	0.613218
CL Apoyeque	Morpho_PC2	bootstrap	1.34013
CL Apoyeque	Morpho_PC3	bootstrap	1.07189
CL Apoyeque	GoldDark	bootstrap	1.49515
CL Apoyeque	Lips	bootstrap	1.1006
CL Apoyeque	Teeth	bootstrap	0.685891
CL Apoyeque	Morpho_PC1	bootstrap	0.548833
CL Apoyeque	Morpho_PC2	bootstrap	1.27845
CL Apoyeque	Morpho_PC3	bootstrap	0.383547
CL Apoyeque	GoldDark	bootstrap	1.31305
CL Apoyeque	Lips	bootstrap	1.04557
CL Apoyeque	Teeth	bootstrap	1.24168
CL Apoyeque	Morpho_PC1	bootstrap	0.836081
CL Apoyeque	Morpho_PC2	bootstrap	0.46413
CL Apoyeque	Morpho_PC3	bootstrap	0.852337
CL Apoyeque	GoldDark	bootstrap	1.51639
CL Apoyeque	Lips	bootstrap	0.994311
CL Apoyeque	Teeth	bootstrap	1.46081
CL Apoyeque	Morpho_PC1	bootstrap	0.433357
CL Apoyeque	Morpho_PC2	bootstrap	0.556461
CL Apoyeque	Morpho_PC3	bootstrap	0.283738
CL Apoyeque	GoldDark	bootstrap	1.19894
CL Apoyeque	Lips	bootstrap	1.7151
CL Apoyeque	Teeth	bootstrap	0.412053
CL Apoyeque	Morpho_PC1	bootstrap	0.350085
CL Apoyeque	Morpho_PC2	bootstrap	1.11826
CL Apoyeque	Morpho_PC3	bootstrap	0.279484
CL Apoyeque	GoldDark	bootstrap	0.707646
CL Apoyeque	Lips	bootstrap	1.46048
CL Apoyeque	Teeth	bootstrap	0.333551
CL Apoyeque	Morpho_PC1	bootstrap	0.810592
CL Apoyeque	Morpho_PC2	bootstrap	1.18224
CL Apoyeque	Morpho_PC3	bootstrap	1.09555
CL Apoyeque	GoldDark	bootstrap	0.832582
CL Apoyeque	Lips	bootstrap	1.68932
CL Apoyeque	Teeth	bootstrap	0.786641
CL Apoyeque	Morpho_PC1	bootstrap	0.635775
CL Apoyeque	Morpho_PC2	bootstrap	1.11494
CL Apoyeque	Morpho_PC3	bootstrap	0.432342
CL Apoyeque	GoldDark	bootstrap	1.92461
CL Apoyeque	Lips	bootstrap	1.35687
CL Apoyeque	Teeth	bootstrap	0.306219
CL Apoyeque	Morpho_PC1	bootstrap	0.11344
CL Apoyeque	Morpho_PC2	bootstrap	0.534491
CL Apoyeque	Morpho_PC3	bootstrap	0.249879
CL Apoyeque	GoldDark	bootstrap	1.59795
CL Apoyeque	Lips	bootstrap	0.984996
CL Apoyeque	Teeth	bootstrap	1.15961
CL Apoyeque	Morpho_PC1	bootstrap	0.804193
CL Apoyeque	Morpho_PC2	bootstrap	0.489532
CL Apoyeque	Morpho_PC3	bootstrap	0.495276
CL Apoyeque	GoldDark	bootstrap	1.01186
CL Apoyeque	Lips	bootstrap	1.35304
CL Apoyeque	Teeth	bootstrap	0.798913
CL Apoyeque	Morpho_PC1	bootstrap	0.791022
CL Apoyeque	Morpho_PC2	bootstrap	0.911952
CL Apoyeque	Morpho_PC3	bootstrap	1.0246
CL Apoyeque	GoldDark	bootstrap	0.148478
CL Apoyeque	Lips	bootstrap	0.97568
CL Apoyeque	Teeth	bootstrap	0.518142
CL Apoyeque	Morpho_PC1	bootstrap	0.371707
CL Apoyeque	Morpho_PC2	bootstrap	0.56767
CL Apoyeque	Morpho_PC3	bootstrap	2.07295
CL Apoyeque	GoldDark	bootstrap	0.524373
CL Apoyeque	Lips	bootstrap	0.478393
CL Apoyeque	Teeth	bootstrap	0.902603
CL Apoyeque	Morpho_PC1	bootstrap	1.90759
CL Apoyeque	Morpho_PC2	bootstrap	0.670651
CL Apoyeque	Morpho_PC3	bootstrap	0.769929
CL Apoyeque	GoldDark	bootstrap	1.74339
CL Apoyeque	Lips	bootstrap	0.316483
CL Apoyeque	Teeth	bootstrap	0.50212
CL Apoyeque	Morpho_PC1	bootstrap	0.841125
CL Apoyeque	Morpho_PC2	bootstrap	0.178115
CL Apoyeque	Morpho_PC3	bootstrap	1.36715
CL Apoyeque	GoldDark	bootstrap	0.289244
CL Apoyeque	Lips	bootstrap	1.54635
CL Apoyeque	Teeth	bootstrap	1.30251
CL Apoyeque	Morpho_PC1	bootstrap	0.978998
CL Apoyeque	Morpho_PC2	bootstrap	0.749123
CL Apoyeque	Morpho_PC3	bootstrap	0.555864
CL Apoyeque	GoldDark	bootstrap	0.998696
CL Apoyeque	Lips	bootstrap	1.50527
CL Apoyeque	Teeth	bootstrap	1.03219
CL Apoyeque	Morpho_PC1	bootstrap	0.161219
CL Apoyeque	Morpho_PC2	bootstrap	0.935603
CL Apoyeque	Morpho_PC3	bootstrap	0.877495
CL Apoyeque	GoldDark	bootstrap	1.54723
CL Apoyeque	Lips	bootstrap	1.44027
CL Apoyeque	Teeth	bootstrap	0.551905
CL Apoyeque	Morpho_PC1	bootstrap	0.381179
CL Apoyeque	Morpho_PC2	bootstrap	1.02318
CL Apoyeque	Morpho_PC3	bootstrap	0.186764
CL Apoyeque	GoldDark	bootstrap	0.655898
CL Apoyeque	Lips	bootstrap	1.34104
CL Apoyeque	Teeth	bootstrap	0.411759
CL Apoyeque	Morpho_PC1	bootstrap	1.78161
CL Apoyeque	Morpho_PC2	bootstrap	0.587517
CL Apoyeque	Morpho_PC3	bootstrap	0.287309
CL Apoyeque	GoldDark	bootstrap	0.98927
CL Apoyeque	Lips	bootstrap	1.02047
CL Apoyeque	Teeth	bootstrap	0.420061
CL Apoyeque	Morpho_PC1	bootstrap	0.73463
CL Apoyeque	Morpho_PC2	bootstrap	0.543795
CL Apoyeque	Morpho_PC3	bootstrap	1.72283
CL Apoyeque	GoldDark	bootstrap	0.739986
CL Apoyeque	Lips	bootstrap	0.46619
CL Apoyeque	Teeth	bootstrap	1.42316
CL Apoyeque	Morpho_PC1	bootstrap	1.68809
CL Apoyeque	Morpho_PC2	bootstrap	0.441616
CL Apoyeque	Morpho_PC3	bootstrap	0.406233
CL Apoyeque	GoldDark	bootstrap	0.773869
CL Apoyeque	Lips	bootstrap	1.23027
CL Apoyeque	Teeth	bootstrap	0.864745
CL Apoyeque	Morpho_PC1	bootstrap	0.562459
CL Apoyeque	Morpho_PC2	bootstrap	1.29778
CL Apoyeque	Morpho_PC3	bootstrap	1.06733
CL Apoyeque	GoldDark	bootstrap	0.995515
CL Apoyeque	Lips	bootstrap	1.61227
CL Apoyeque	Teeth	bootstrap	0.729174
CL Apoyeque	Morpho_PC1	bootstrap	0.606718
CL Apoyeque	Morpho_PC2	bootstrap	1.04177
CL Apoyeque	Morpho_PC3	bootstrap	0.651499
CL Apoyeque	GoldDark	bootstrap	0.778273
CL Apoyeque	Lips	bootstrap	1.50997
CL Apoyeque	Teeth	bootstrap	0.996707
CL Apoyeque	Morpho_PC1	bootstrap	0.413428
CL Apoyeque	Morpho_PC2	bootstrap	1.26578
CL Apoyeque	Morpho_PC3	bootstrap	0.58968
CL Apoyeque	GoldDark	bootstrap	0.424332
CL Apoyeque	Lips	bootstrap	1.77441
CL Apoyeque	Teeth	bootstrap	0.323213
CL Apoyeque	Morpho_PC1	bootstrap	0.898939
CL Apoyeque	Morpho_PC2	bootstrap	0.743584
CL Apoyeque	Morpho_PC3	bootstrap	1.09815
CL Apoyeque	GoldDark	bootstrap	1.32783
CL Apoyeque	Lips	bootstrap	1.34276
CL Apoyeque	Teeth	bootstrap	0.482942
CL Apoyeque	Morpho_PC1	bootstrap	0.748119
CL Apoyeque	Morpho_PC2	bootstrap	0.543314
CL Apoyeque	Morpho_PC3	bootstrap	1.16006
CL Apoyeque	GoldDark	bootstrap	1.0114
CL Apoyeque	Lips	bootstrap	1.10312
CL Apoyeque	Teeth	bootstrap	0.724251
CL Apoyeque	Morpho_PC1	bootstrap	0.814556
CL Apoyeque	Morpho_PC2	bootstrap	1.30422
CL Apoyeque	Morpho_PC3	bootstrap	0.933352
CL Apoyeque	GoldDark	bootstrap	1.49497
CL Apoyeque	Lips	bootstrap	1.1444
CL Apoyeque	Teeth	bootstrap	0.957313
CL Apoyeque	Morpho_PC1	bootstrap	1.07423
CL Apoyeque	Morpho_PC2	bootstrap	0.559185
CL Apoyeque	Morpho_PC3	bootstrap	0.268891
CL Apoyeque	GoldDark	bootstrap	1.26614
CL Apoyeque	Lips	bootstrap	1.41598
CL Apoyeque	Teeth	bootstrap	0.417536
CL Apoyeque	Morpho_PC1	bootstrap	0.479123
CL Apoyeque	Morpho_PC2	bootstrap	1.04379
CL Apoyeque	Morpho_PC3	bootstrap	0.947876
CL Apoyeque	GoldDark	bootstrap	0.698458
CL Apoyeque	Lips	bootstrap	1.56496
CL Apoyeque	Teeth	bootstrap	0.724628
CL Apoyeque	Morpho_PC1	bootstrap	0.286156
CL Apoyeque	Morpho_PC2	bootstrap	1.34148
CL Apoyeque	Morpho_PC3	bootstrap	0.810241
CL Apoyeque	GoldDark	bootstrap	1.07088
CL Apoyeque	Lips	bootstrap	0.833426
CL Apoyeque	Teeth	bootstrap	0.227559
CL Apoyeque	Morpho_PC1	bootstrap	1.07436
CL Apoyeque	Morpho_PC2	bootstrap	0.138997
CL Apoyeque	Morpho_PC3	bootstrap	1.71268
CL Apoyeque	GoldDark	bootstrap	1.41332
CL Apoyeque	Lips	bootstrap	1.17321
CL Apoyeque	Teeth	bootstrap	0.656506
CL Apoyeque	Morpho_PC1	bootstrap	0.243849
CL Apoyeque	Morpho_PC2	bootstrap	0.939061
CL Apoyeque	Morpho_PC3	bootstrap	1.11974
CL Apoyeque	GoldDark	bootstrap	0.795452
CL Apoyeque	Lips	bootstrap	1.57865
CL Apoyeque	Teeth	bootstrap	0.519885
CL Apoyeque	Morpho_PC1	bootstrap	0.31291
CL Apoyeque	Morpho_PC2	bootstrap	1.40942
CL Apoyeque	Morpho_PC3	bootstrap	0.721438
CL Apoyeque	GoldDark	bootstrap	1.46211
CL Apoyeque	Lips	bootstrap	1.40255
CL Apoyeque	Teeth	bootstrap	1.05478
CL Apoyeque	Morpho_PC1	bootstrap	0.66165
CL Apoyeque	Morpho_PC2	bootstrap	0.574466
CL Apoyeque	Morpho_PC3	bootstrap	0.121327
CL Apoyeque	GoldDark	bootstrap	1.12032
CL Apoyeque	Lips	bootstrap	1.46005
CL Apoyeque	Teeth	bootstrap	0.423453
CL Apoyeque	Morpho_PC1	bootstrap	0.283352
CL Apoyeque	Morpho_PC2	bootstrap	1.19253
CL Apoyeque	Morpho_PC3	bootstrap	0.9651
CL Apoyeque	GoldDark	bootstrap	0.650053
CL Apoyeque	Lips	bootstrap	0.42348
CL Apoyeque	Teeth	bootstrap	0.862208
CL Apoyeque	Morpho_PC1	bootstrap	0.438653
CL Apoyeque	Morpho_PC2	bootstrap	0.714396
CL Apoyeque	Morpho_PC3	bootstrap	1.98794
CL Apoyeque	GoldDark	bootstrap	0.446458
CL Apoyeque	Lips	bootstrap	1.11848
CL Apoyeque	Teeth	bootstrap	0.871097
CL Apoyeque	Morpho_PC1	bootstrap	0.631486
CL Apoyeque	Morpho_PC2	bootstrap	0.996493
CL Apoyeque	Morpho_PC3	bootstrap	1.5489
CL Apoyeque	GoldDark	bootstrap	0.498096
CL Apoyeque	Lips	bootstrap	1.35268
CL Apoyeque	Teeth	bootstrap	1.02372
CL Apoyeque	Morpho_PC1	bootstrap	0.726294
CL Apoyeque	Morpho_PC2	bootstrap	1.2937
CL Apoyeque	Morpho_PC3	bootstrap	0.820369
CL Apoyeque	GoldDark	bootstrap	1.8262
CL Apoyeque	Lips	bootstrap	0.788598
CL Apoyeque	Teeth	bootstrap	1.01437
CL Apoyeque	Morpho_PC1	bootstrap	0.405573
CL Apoyeque	Morpho_PC2	bootstrap	0.551185
CL Apoyeque	Morpho_PC3	bootstrap	0.73883
CL Apoyeque	GoldDark	bootstrap	1.46592
CL Apoyeque	Lips	bootstrap	0.319832
CL Apoyeque	Teeth	bootstrap	0.494672
CL Apoyeque	Morpho_PC1	bootstrap	1.12117
CL Apoyeque	Morpho_PC2	bootstrap	0.51163
CL Apoyeque	Morpho_PC3	bootstrap	1.40901
CL Apoyeque	GoldDark	bootstrap	0.985398
CL Apoyeque	Lips	bootstrap	0.918538
CL Apoyeque	Teeth	bootstrap	0.752598
CL Apoyeque	Morpho_PC1	bootstrap	1.09824
CL Apoyeque	Morpho_PC2	bootstrap	0.42445
CL Apoyeque	Morpho_PC3	bootstrap	1.49419
CL Apoyeque	GoldDark	bootstrap	1.77949
CL Apoyeque	Lips	bootstrap	1.10805
CL Apoyeque	Teeth	bootstrap	0.717971
CL Apoyeque	Morpho_PC1	bootstrap	0.256694
CL Apoyeque	Morpho_PC2	bootstrap	0.977369
CL Apoyeque	Morpho_PC3	bootstrap	0.262711
CL Apoyeque	GoldDark	bootstrap	0.973806
CL Apoyeque	Lips	bootstrap	1.30469
CL Apoyeque	Teeth	bootstrap	1.15291
CL Apoyeque	Morpho_PC1	bootstrap	0.834835
CL Apoyeque	Morpho_PC2	bootstrap	0.991284
CL Apoyeque	Morpho_PC3	bootstrap	0.583698
CL Apoyeque	GoldDark	bootstrap	1.52805
CL Apoyeque	Lips	bootstrap	1.21822
CL Apoyeque	Teeth	bootstrap	1.43458
CL Apoyeque	Morpho_PC1	bootstrap	0.0640888
CL Apoyeque	Morpho_PC2	bootstrap	0.334177
CL Apoyeque	Morpho_PC3	bootstrap	0.0849798
CL Apoyeque	GoldDark	bootstrap	1.42563
CL Apoyeque	Lips	bootstrap	1.19764
CL Apoyeque	Teeth	bootstrap	1.2629
CL Apoyeque	Morpho_PC1	bootstrap	0.158571
CL Apoyeque	Morpho_PC2	bootstrap	0.820744
CL Apoyeque	Morpho_PC3	bootstrap	0.489426
CL Apoyeque	GoldDark	bootstrap	1.01469
CL Apoyeque	Lips	bootstrap	1.28345
CL Apoyeque	Teeth	bootstrap	0.305686
CL Apoyeque	Morpho_PC1	bootstrap	0.902053
CL Apoyeque	Morpho_PC2	bootstrap	1.49171
CL Apoyeque	Morpho_PC3	bootstrap	0.436834
CL Apoyeque	GoldDark	bootstrap	1.93766
CL Apoyeque	Lips	bootstrap	0.634974
CL Apoyeque	Teeth	bootstrap	0.868679
CL Apoyeque	Morpho_PC1	bootstrap	0.358708
CL Apoyeque	Morpho_PC2	bootstrap	0.436695
CL Apoyeque	Morpho_PC3	bootstrap	0.876529
CL Apoyeque	GoldDark	bootstrap	0.719376
CL Apoyeque	Lips	bootstrap	1.77121
CL Apoyeque	Teeth	bootstrap	0.648747
CL Apoyeque	Morpho_PC1	bootstrap	0.455077
CL Apoyeque	Morpho_PC2	bootstrap	1.19271
CL Apoyeque	Morpho_PC3	bootstrap	0.54295
CL Apoyeque	GoldDark	bootstrap	1.10614
CL Apoyeque	Lips	bootstrap	0.867144
CL Apoyeque	Teeth	bootstrap	0.518376
CL Apoyeque	Morpho_PC1	bootstrap	1.04387
CL Apoyeque	Morpho_PC2	bootstrap	0.28615
CL Apoyeque	Morpho_PC3	bootstrap	1.60757
CL Apoyeque	GoldDark	bootstrap	1.34618
CL Apoyeque	Lips	bootstrap	1.08896
CL Apoyeque	Teeth	bootstrap	0.647321
CL Apoyeque	Morpho_PC1	bootstrap	0.548019
CL Apoyeque	Morpho_PC2	bootstrap	0.628533
CL Apoyeque	Morpho_PC3	bootstrap	1.37389
CL Apoyeque	GoldDark	bootstrap	0.575131
CL Apoyeque	Lips	bootstrap	1.29218
CL Apoyeque	Teeth	bootstrap	0.16554
CL Apoyeque	Morpho_PC1	bootstrap	0.29018
CL Apoyeque	Morpho_PC2	bootstrap	1.09254
CL Apoyeque	Morpho_PC3	bootstrap	1.64141
CL Apoyeque	GoldDark	bootstrap	0.763049
CL Apoyeque	Lips	bootstrap	1.47763
CL Apoyeque	Teeth	bootstrap	0.866338
CL Apoyeque	Morpho_PC1	bootstrap	0.0780377
CL Apoyeque	Morpho_PC2	bootstrap	1.31166
CL Apoyeque	Morpho_PC3	bootstrap	0.870219
CL Apoyeque	GoldDark	bootstrap	1.03993
CL Apoyeque	Lips	bootstrap	1.33844
CL Apoyeque	Teeth	bootstrap	1.32474
CL Apoyeque	Morpho_PC1	bootstrap	0.107281
CL Apoyeque	Morpho_PC2	bootstrap	0.784292
CL Apoyeque	Morpho_PC3	bootstrap	0.86348
CL Apoyeque	GoldDark	bootstrap	1.25227
CL Apoyeque	Lips	bootstrap	0.861274
CL Apoyeque	Teeth	bootstrap	0.634739
CL Apoyeque	Morpho_PC1	bootstrap	0.045862
CL Apoyeque	Morpho_PC2	bootstrap	1.1185
CL Apoyeque	Morpho_PC3	bootstrap	1.42618
CL Apoyeque	GoldDark	bootstrap	1.21008
CL Apoyeque	Lips	bootstrap	1.43504
CL Apoyeque	Teeth	bootstrap	1.11292
CL Apoyeque	Morpho_PC1	bootstrap	0.812927
CL Apoyeque	Morpho_PC2	bootstrap	0.338221
CL Apoyeque	Morpho_PC3	bootstrap	0.680094
CL Apoyeque	GoldDark	bootstrap	0.489535
CL Apoyeque	Lips	bootstrap	1.35275
CL Apoyeque	Teeth	bootstrap	0.79319
CL Apoyeque	Morpho_PC1	bootstrap	0.707433
CL Apoyeque	Morpho_PC2	bootstrap	1.1131
CL Apoyeque	Morpho_PC3	bootstrap	1.24973
CL Apoyeque	GoldDark	bootstrap	1.12714
CL Apoyeque	Lips	bootstrap	1.55401
CL Apoyeque	Teeth	bootstrap	0.750487
CL Apoyeque	Morpho_PC1	bootstrap	0.685488
CL Apoyeque	Morpho_PC2	bootstrap	1.05997
CL Apoyeque	Morpho_PC3	bootstrap	0.39743
CL Apoyeque	GoldDark	bootstrap	1.09701
CL Apoyeque	Lips	bootstrap	0.790699
CL Apoyeque	Teeth	bootstrap	0.749489
CL Apoyeque	Morpho_PC1	bootstrap	0.15509
CL Apoyeque	Morpho_PC2	bootstrap	0.810925
CL Apoyeque	Morpho_PC3	bootstrap	1.71113
CL Apoyeque	GoldDark	bootstrap	1.13063
CL Apoyeque	Lips	bootstrap	1.45806
CL Apoyeque	Teeth	bootstrap	0.565339
CL Apoyeque	Morpho_PC1	bootstrap	0.206304
CL Apoyeque	Morpho_PC2	bootstrap	1.06134
CL Apoyeque	Morpho_PC3	bootstrap	1.0522
CL Apoyeque	GoldDark	bootstrap	0.474557
CL Apoyeque	Lips	bootstrap	1.41678
CL Apoyeque	Teeth	bootstrap	0.61833
CL Apoyeque	Morpho_PC1	bootstrap	0.945507
CL Apoyeque	Morpho_PC2	bootstrap	1.55236
CL Apoyeque	Morpho_PC3	bootstrap	0.285299
CL Apoyeque	GoldDark	bootstrap	1.577
CL Apoyeque	Lips	bootstrap	0.860871
CL Apoyeque	Teeth	bootstrap	0.990703
CL Apoyeque	Morpho_PC1	bootstrap	1.1621
CL Apoyeque	Morpho_PC2	bootstrap	0.452545
CL Apoyeque	Morpho_PC3	bootstrap	0.484974
CL Apoyeque	GoldDark	bootstrap	1.754
CL Apoyeque	Lips	bootstrap	0.866273
CL Apoyeque	Teeth	bootstrap	0.663543
CL Apoyeque	Morpho_PC1	bootstrap	0.366455
CL Apoyeque	Morpho_PC2	bootstrap	0.651859
CL Apoyeque	Morpho_PC3	bootstrap	1.08331
CL Apoyeque	GoldDark	bootstrap	0.955151
CL Apoyeque	Lips	bootstrap	1.56816
CL Apoyeque	Teeth	bootstrap	0.839515
CL Apoyeque	Morpho_PC1	bootstrap	0.439403
CL Apoyeque	Morpho_PC2	bootstrap	0.940244
CL Apoyeque	Morpho_PC3	bootstrap	0.920124
CL Apoyeque	GoldDark	bootstrap	1.41594
CL Apoyeque	Lips	bootstrap	1.11784
CL Apoyeque	Teeth	bootstrap	0.652596
CL Apoyeque	Morpho_PC1	bootstrap	0.632047
CL Apoyeque	Morpho_PC2	bootstrap	0.858993
CL Apoyeque	Morpho_PC3	bootstrap	1.08734
CL Apoyeque	GoldDark	bootstrap	1.38288
CL Apoyeque	Lips	bootstrap	0.967411
CL Apoyeque	Teeth	bootstrap	1.26755
CL Apoyeque	Morpho_PC1	bootstrap	0.827308
CL Apoyeque	Morpho_PC2	bootstrap	0.863379
CL Apoyeque	Morpho_PC3	bootstrap	0.339431
CL Apoyeque	GoldDark	bootstrap	1.27819
CL Apoyeque	Lips	bootstrap	1.22208
CL Apoyeque	Teeth	bootstrap	1.499
CL Apoyeque	Morpho_PC1	bootstrap	0.447815
CL Apoyeque	Morpho_PC2	bootstrap	0.435136
CL Apoyeque	Morpho_PC3	bootstrap	0.485679
CL Apoyeque	GoldDark	bootstrap	1.15442
CL Apoyeque	Lips	bootstrap	1.30308
CL Apoyeque	Teeth	bootstrap	1.33773
CL Apoyeque	Morpho_PC1	bootstrap	0.383805
CL Apoyeque	Morpho_PC2	bootstrap	0.844068
CL Apoyeque	Morpho_PC3	bootstrap	0.565723
CL Apoyeque	GoldDark	bootstrap	1.67602
CL Apoyeque	Lips	bootstrap	1.48058
CL Apoyeque	Teeth	bootstrap	0.269183
CL Apoyeque	Morpho_PC1	bootstrap	0.801799
CL Apoyeque	Morpho_PC2	bootstrap	0.468541
CL Apoyeque	Morpho_PC3	bootstrap	0.252925
CL Apoyeque	GoldDark	bootstrap	1.75419
CL Apoyeque	Lips	bootstrap	0.777583
CL Apoyeque	Teeth	bootstrap	0.187543
CL Apoyeque	Morpho_PC1	bootstrap	0.152323
CL Apoyeque	Morpho_PC2	bootstrap	1.18131
CL Apoyeque	Morpho_PC3	bootstrap	0.929682
CL Apoyeque	GoldDark	bootstrap	1.60625
CL Apoyeque	Lips	bootstrap	0.725664
CL Apoyeque	Teeth	bootstrap	0.877638
CL Apoyeque	Morpho_PC1	bootstrap	0.231237
CL Apoyeque	Morpho_PC2	bootstrap	0.913082
CL Apoyeque	Morpho_PC3	bootstrap	1.11173
CL Apoyeque	GoldDark	bootstrap	0.802658
CL Apoyeque	Lips	bootstrap	1.69976
CL Apoyeque	Teeth	bootstrap	1.03015
CL Apoyeque	Morpho_PC1	bootstrap	1.15337
CL Apoyeque	Morpho_PC2	bootstrap	0.172346
CL Apoyeque	Morpho_PC3	bootstrap	0.213026
CL Apoyeque	GoldDark	bootstrap	0.749105
CL Apoyeque	Lips	bootstrap	1.62765
CL Apoyeque	Teeth	bootstrap	1.10507
CL Apoyeque	Morpho_PC1	bootstrap	0.493165
CL Apoyeque	Morpho_PC2	bootstrap	0.981366
CL Apoyeque	Morpho_PC3	bootstrap	0.601779
CL Apoyeque	GoldDark	bootstrap	1.52304
CL Apoyeque	Lips	bootstrap	0.547812
CL Apoyeque	Teeth	bootstrap	0.508681
CL Apoyeque	Morpho_PC1	bootstrap	1.13517
CL Apoyeque	Morpho_PC2	bootstrap	0.896455
CL Apoyeque	Morpho_PC3	bootstrap	1.01452
CL Apoyeque	GoldDark	bootstrap	1.09639
CL Apoyeque	Lips	bootstrap	1.24329
CL Apoyeque	Teeth	bootstrap	0.596875
CL Apoyeque	Morpho_PC1	bootstrap	1.4566
CL Apoyeque	Morpho_PC2	bootstrap	0.814363
CL Apoyeque	Morpho_PC3	bootstrap	0.333216
CL Apoyeque	GoldDark	bootstrap	0.917172
CL Apoyeque	Lips	bootstrap	1.59069
CL Apoyeque	Teeth	bootstrap	0.449576
CL Apoyeque	Morpho_PC1	bootstrap	0.807397
CL Apoyeque	Morpho_PC2	bootstrap	1.28952
CL Apoyeque	Morpho_PC3	bootstrap	0.334087
CL Apoyeque	GoldDark	bootstrap	1.446
CL Apoyeque	Lips	bootstrap	0.839956
CL Apoyeque	Teeth	bootstrap	0.86393
CL Apoyeque	Morpho_PC1	bootstrap	0.485699
CL Apoyeque	Morpho_PC2	bootstrap	0.853463
CL Apoyeque	Morpho_PC3	bootstrap	1.22184
CL Apoyeque	GoldDark	bootstrap	1.27395
CL Apoyeque	Lips	bootstrap	1.33727
CL Apoyeque	Teeth	bootstrap	0.931231
CL Apoyeque	Morpho_PC1	bootstrap	1.24224
CL Apoyeque	Morpho_PC2	bootstrap	0.400855
CL Apoyeque	Morpho_PC3	bootstrap	0.133134
CL Apoyeque	GoldDark	bootstrap	1.52035
CL Apoyeque	Lips	bootstrap	1.50129
CL Apoyeque	Teeth	bootstrap	0.577361
CL Apoyeque	Morpho_PC1	bootstrap	0.664614
CL Apoyeque	Morpho_PC2	bootstrap	0.80195
CL Apoyeque	Morpho_PC3	bootstrap	0.128336
CL Apoyeque	GoldDark	bootstrap	1.61703
CL Apoyeque	Lips	bootstrap	0.915405
CL Apoyeque	Teeth	bootstrap	0.325558
CL Apoyeque	Morpho_PC1	bootstrap	0.715214
CL Apoyeque	Morpho_PC2	bootstrap	0.848812
CL Apoyeque	Morpho_PC3	bootstrap	1.09965
CL Apoyeque	GoldDark	bootstrap	1.43133
CL Apoyeque	Lips	bootstrap	0.96918
CL Apoyeque	Teeth	bootstrap	0.994114
CL Apoyeque	Morpho_PC1	bootstrap	0.929185
CL Apoyeque	Morpho_PC2	bootstrap	1.00226
CL Apoyeque	Morpho_PC3	bootstrap	0.394752
CL Apoyeque	GoldDark	bootstrap	1.53439
CL Apoyeque	Lips	bootstrap	1.35909
CL Apoyeque	Teeth	bootstrap	0.280364
CL Apoyeque	Morpho_PC1	bootstrap	0.697478
CL Apoyeque	Morpho_PC2	bootstrap	1.07918
CL Apoyeque	Morpho_PC3	bootstrap	0.262293
CL Apoyeque	GoldDark	bootstrap	0.894226
CL Apoyeque	Lips	bootstrap	1.30668
CL Apoyeque	Teeth	bootstrap	0.850646
CL Apoyeque	Morpho_PC1	bootstrap	0.649386
CL Apoyeque	Morpho_PC2	bootstrap	1.05073
CL Apoyeque	Morpho_PC3	bootstrap	1.11517
CL Apoyeque	GoldDark	bootstrap	0.81092
CL Apoyeque	Lips	bootstrap	1.54808
CL Apoyeque	Teeth	bootstrap	0.667689
CL Apoyeque	Morpho_PC1	bootstrap	0.695051
CL Apoyeque	Morpho_PC2	bootstrap	1.07393
CL Apoyeque	Morpho_PC3	bootstrap	0.929319
CL Apoyeque	GoldDark	bootstrap	1.19634
CL Apoyeque	Lips	bootstrap	1.30985
CL Apoyeque	Teeth	bootstrap	0.630027
CL Apoyeque	Morpho_PC1	bootstrap	0.676766
CL Apoyeque	Morpho_PC2	bootstrap	0.648289
CL Apoyeque	Morpho_PC3	bootstrap	1.25612
CL Apoyeque	GoldDark	bootstrap	0.935929
CL Apoyeque	Lips	bootstrap	1.5891
CL Apoyeque	Teeth	bootstrap	0.426223
CL Apoyeque	Morpho_PC1	bootstrap	0.527094
CL Apoyeque	Morpho_PC2	bootstrap	0.625967
CL Apoyeque	Morpho_PC3	bootstrap	1.32192
CL Apoyeque	GoldDark	bootstrap	0.464319
CL Apoyeque	Lips	bootstrap	1.58707
CL Apoyeque	Teeth	bootstrap	0.381882
CL Apoyeque	Morpho_PC1	bootstrap	0.890396
CL Apoyeque	Morpho_PC2	bootstrap	1.38813
CL Apoyeque	Morpho_PC3	bootstrap	0.632514
CL Apoyeque	GoldDark	bootstrap	0.92669
CL Apoyeque	Lips	bootstrap	0.65496
CL Apoyeque	Teeth	bootstrap	1.42687
CL Apoyeque	Morpho_PC1	bootstrap	1.39494
CL Apoyeque	Morpho_PC2	bootstrap	0.451789
CL Apoyeque	Morpho_PC3	bootstrap	0.725514
CL Apoyeque	GoldDark	bootstrap	1.46499
CL Apoyeque	Lips	bootstrap	1.55897
CL Apoyeque	Teeth	bootstrap	0.430282
CL Apoyeque	Morpho_PC1	bootstrap	0.810807
CL Apoyeque	Morpho_PC2	bootstrap	0.648735
CL Apoyeque	Morpho_PC3	bootstrap	0.400021
CL Apoyeque	GoldDark	bootstrap	0.362108
CL Apoyeque	Lips	bootstrap	0.958852
CL Apoyeque	Teeth	bootstrap	0.845791
CL Apoyeque	Morpho_PC1	bootstrap	0.324155
CL Apoyeque	Morpho_PC2	bootstrap	1.02241
CL Apoyeque	Morpho_PC3	bootstrap	1.75605
CL Apoyeque	GoldDark	bootstrap	1.15917
CL Apoyeque	Lips	bootstrap	1.03937
CL Apoyeque	Teeth	bootstrap	0.708961
CL Apoyeque	Morpho_PC1	bootstrap	0.610809
CL Apoyeque	Morpho_PC2	bootstrap	0.784298
CL Apoyeque	Morpho_PC3	bootstrap	1.44402
CL Apoyeque	GoldDark	bootstrap	0.32761
CL Apoyeque	Lips	bootstrap	1.23118
CL Apoyeque	Teeth	bootstrap	0.604176
CL Apoyeque	Morpho_PC1	bootstrap	0.5709
CL Apoyeque	Morpho_PC2	bootstrap	1.19232
CL Apoyeque	Morpho_PC3	bootstrap	1.50475
CL Apoyeque	GoldDark	bootstrap	0.461347
CL Apoyeque	Lips	bootstrap	1.42532
CL Apoyeque	Teeth	bootstrap	0.797583
CL Apoyeque	Morpho_PC1	bootstrap	0.481182
CL Apoyeque	Morpho_PC2	bootstrap	1.29434
CL Apoyeque	Morpho_PC3	bootstrap	1.1012
CL Apoyeque	GoldDark	bootstrap	1.73992
CL Apoyeque	Lips	bootstrap	0.736588
CL Apoyeque	Teeth	bootstrap	0.531846
CL Apoyeque	Morpho_PC1	bootstrap	0.138796
CL Apoyeque	Morpho_PC2	bootstrap	0.573067
CL Apoyeque	Morpho_PC3	bootstrap	1.34149
CL Apoyeque	GoldDark	bootstrap	1.15831
CL Apoyeque	Lips	bootstrap	1.40451
CL Apoyeque	Teeth	bootstrap	0.454254
CL Apoyeque	Morpho_PC1	bootstrap	0.566387
CL Apoyeque	Morpho_PC2	bootstrap	1.03185
CL Apoyeque	Morpho_PC3	bootstrap	1.04585
CL Apoyeque	GoldDark	bootstrap	1.11025
CL Apoyeque	Lips	bootstrap	1.87104
CL Apoyeque	Teeth	bootstrap	0.423696
CL Apoyeque	Morpho_PC1	bootstrap	0.368421
CL Apoyeque	Morpho_PC2	bootstrap	0.739632
CL Apoyeque	Morpho_PC3	bootstrap	0.635817
CL Apoyeque	GoldDark	bootstrap	1.68045
CL Apoyeque	Lips	bootstrap	1.45942
CL Apoyeque	Teeth	bootstrap	0.340121
CL Apoyeque	Morpho_PC1	bootstrap	0.645541
CL Apoyeque	Morpho_PC2	bootstrap	0.655684
CL Apoyeque	Morpho_PC3	bootstrap	0.289557
CL Apoyeque	GoldDark	bootstrap	0.765423
CL Apoyeque	Lips	bootstrap	1.25601
CL Apoyeque	Teeth	bootstrap	1.31866
CL Apoyeque	Morpho_PC1	bootstrap	0.692721
CL Apoyeque	Morpho_PC2	bootstrap	0.985324
CL Apoyeque	Morpho_PC3	bootstrap	0.804345
CL Apoyeque	GoldDark	bootstrap	0.216336
CL Apoyeque	Lips	bootstrap	1.51233
CL Apoyeque	Teeth	bootstrap	1.16138
CL Apoyeque	Morpho_PC1	bootstrap	0.486156
CL Apoyeque	Morpho_PC2	bootstrap	1.11104
CL Apoyeque	Morpho_PC3	bootstrap	0.92005
CL Apoyeque	GoldDark	bootstrap	1.47657
CL Apoyeque	Lips	bootstrap	1.23026
CL Apoyeque	Teeth	bootstrap	1.1024
CL Apoyeque	Morpho_PC1	bootstrap	0.743362
CL Apoyeque	Morpho_PC2	bootstrap	0.590412
CL Apoyeque	Morpho_PC3	bootstrap	0.435591
CL Apoyeque	GoldDark	bootstrap	1.83863
CL Apoyeque	Lips	bootstrap	0.991357
CL Apoyeque	Teeth	bootstrap	0.653981
CL Apoyeque	Morpho_PC1	bootstrap	0.63036
CL Apoyeque	Morpho_PC2	bootstrap	0.896866
CL Apoyeque	Morpho_PC3	bootstrap	0.0850829
CL Apoyeque	GoldDark	bootstrap	1.18354
CL Apoyeque	Lips	bootstrap	1.17662
CL Apoyeque	Teeth	bootstrap	0.444443
CL Apoyeque	Morpho_PC1	bootstrap	1.28643
CL Apoyeque	Morpho_PC2	bootstrap	0.95831
CL Apoyeque	Morpho_PC3	bootstrap	0.66634
CL Apoyeque	GoldDark	bootstrap	1.32502
CL Apoyeque	Lips	bootstrap	1.27601
CL Apoyeque	Teeth	bootstrap	0.998371
CL Apoyeque	Morpho_PC1	bootstrap	0.77697
CL Apoyeque	Morpho_PC2	bootstrap	0.893522
CL Apoyeque	Morpho_PC3	bootstrap	0.466174
CL Apoyeque	GoldDark	bootstrap	0.538499
CL Apoyeque	Lips	bootstrap	1.4716
CL Apoyeque	Teeth	bootstrap	0.718418
CL Apoyeque	Morpho_PC1	bootstrap	0.68439
CL Apoyeque	Morpho_PC2	bootstrap	1.09014
CL Apoyeque	Morpho_PC3	bootstrap	1.17111
CL Apoyeque	GoldDark	bootstrap	1.1335
CL Apoyeque	Lips	bootstrap	0.370747
CL Apoyeque	Teeth	bootstrap	0.278943
CL Apoyeque	Morpho_PC1	bootstrap	1.24656
CL Apoyeque	Morpho_PC2	bootstrap	1.378
CL Apoyeque	Morpho_PC3	bootstrap	1.02329
CL Apoyeque	GoldDark	bootstrap	1.82129
CL Apoyeque	Lips	bootstrap	1.23216
CL Apoyeque	Teeth	bootstrap	0.58817
CL Apoyeque	Morpho_PC1	bootstrap	0.248611
CL Apoyeque	Morpho_PC2	bootstrap	0.516695
CL Apoyeque	Morpho_PC3	bootstrap	0.699984
CL Apoyeque	GoldDark	bootstrap	0.815755
CL Apoyeque	Lips	bootstrap	1.28097
CL Apoyeque	Teeth	bootstrap	0.738993
CL Apoyeque	Morpho_PC1	bootstrap	1.06288
CL Apoyeque	Morpho_PC2	bootstrap	1.16249
CL Apoyeque	Morpho_PC3	bootstrap	0.816371
CL Apoyeque	GoldDark	bootstrap	0.459388
CL Apoyeque	Lips	bootstrap	1.04931
CL Apoyeque	Teeth	bootstrap	0.946392
CL Apoyeque	Morpho_PC1	bootstrap	0.509175
CL Apoyeque	Morpho_PC2	bootstrap	1.11671
CL Apoyeque	Morpho_PC3	bootstrap	1.51193
CL Apoyeque	GoldDark	bootstrap	1.4715
CL Apoyeque	Lips	bootstrap	1.34137
CL Apoyeque	Teeth	bootstrap	0.614817
CL Apoyeque	Morpho_PC1	bootstrap	0.741295
CL Apoyeque	Morpho_PC2	bootstrap	0.499659
CL Apoyeque	Morpho_PC3	bootstrap	0.926412
CL Apoyeque	GoldDark	bootstrap	0.676028
CL Apoyeque	Lips	bootstrap	1.62421
CL Apoyeque	Teeth	bootstrap	1.08326
CL Apoyeque	Morpho_PC1	bootstrap	0.383232
CL Apoyeque	Morpho_PC2	bootstrap	1.05255
CL Apoyeque	Morpho_PC3	bootstrap	0.690465
CL Apoyeque	GoldDark	bootstrap	1.23039
CL Apoyeque	Lips	bootstrap	1.20806
CL Apoyeque	Teeth	bootstrap	1.54007
CL Apoyeque	Morpho_PC1	bootstrap	0.608363
CL Apoyeque	Morpho_PC2	bootstrap	0.474359
CL Apoyeque	Morpho_PC3	bootstrap	0.244513
CL Apoyeque	GoldDark	bootstrap	0.581086
CL Apoyeque	Lips	bootstrap	0.60358
CL Apoyeque	Teeth	bootstrap	0.696765
CL Apoyeque	Morpho_PC1	bootstrap	0.15512
CL Apoyeque	Morpho_PC2	bootstrap	0.664236
CL Apoyeque	Morpho_PC3	bootstrap	2.08501
CL Apoyeque	GoldDark	bootstrap	0.147157
CL Apoyeque	Lips	bootstrap	1.08204
CL Apoyeque	Teeth	bootstrap	1.77945
CL Apoyeque	Morpho_PC1	bootstrap	0.643944
CL Apoyeque	Morpho_PC2	bootstrap	0.624836
CL Apoyeque	Morpho_PC3	bootstrap	0.914333
CL Apoyeque	GoldDark	bootstrap	1.75262
CL Apoyeque	Lips	bootstrap	1.12794
CL Apoyeque	Teeth	bootstrap	0.743451
CL Apoyeque	Morpho_PC1	bootstrap	0.274015
CL Apoyeque	Morpho_PC2	bootstrap	0.611391
CL Apoyeque	Morpho_PC3	bootstrap	0.808993
CL Apoyeque	GoldDark	bootstrap	1.01029
CL Apoyeque	Lips	bootstrap	0.866635
CL Apoyeque	Teeth	bootstrap	0.305905
CL Apoyeque	Morpho_PC1	bootstrap	0.527708
CL Apoyeque	Morpho_PC2	bootstrap	0.36481
CL Apoyeque	Morpho_PC3	bootstrap	1.92954
CL Apoyeque	GoldDark	bootstrap	1.55264
CL Apoyeque	Lips	bootstrap	0.753983
CL Apoyeque	Teeth	bootstrap	1.64712
CL Apoyeque	Morpho_PC1	bootstrap	0.200919
CL Apoyeque	Morpho_PC2	bootstrap	0.298621
CL Apoyeque	Morpho_PC3	bootstrap	0.422215
CL Apoyeque	GoldDark	bootstrap	1.64421
CL Apoyeque	Lips	bootstrap	0.586836
CL Apoyeque	Teeth	bootstrap	1.40717
CL Apoyeque	Morpho_PC1	bootstrap	0.606537
CL Apoyeque	Morpho_PC2	bootstrap	0.420472
CL Apoyeque	Morpho_PC3	bootstrap	0.653749
CL Apoyeque	GoldDark	bootstrap	0.535333
CL Apoyeque	Lips	bootstrap	1.80572
CL Apoyeque	Teeth	bootstrap	0.968762
CL Apoyeque	Morpho_PC1	bootstrap	0.102771
CL Apoyeque	Morpho_PC2	bootstrap	1.14276
CL Apoyeque	Morpho_PC3	bootstrap	0.444797
CL Apoyeque	GoldDark	bootstrap	0.848867
CL Apoyeque	Lips	bootstrap	1.57465
CL Apoyeque	Teeth	bootstrap	0.972288
CL Apoyeque	Morpho_PC1	bootstrap	0.397053
CL Apoyeque	Morpho_PC2	bootstrap	1.17868
CL Apoyeque	Morpho_PC3	bootstrap	0.55462
CL Apoyeque	GoldDark	bootstrap	1.18894
CL Apoyeque	Lips	bootstrap	0.937962
CL Apoyeque	Teeth	bootstrap	0.763264
CL Apoyeque	Morpho_PC1	bootstrap	0.679167
CL Apoyeque	Morpho_PC2	bootstrap	1.02592
CL Apoyeque	Morpho_PC3	bootstrap	1.26898
CL Apoyeque	GoldDark	bootstrap	1.37149
CL Apoyeque	Lips	bootstrap	1.6663
CL Apoyeque	Teeth	bootstrap	0.376249
CL Apoyeque	Morpho_PC1	bootstrap	0.903211
CL Apoyeque	Morpho_PC2	bootstrap	0.381007
CL Apoyeque	Morpho_PC3	bootstrap	0.489823
CL Apoyeque	GoldDark	bootstrap	1.73717
CL Apoyeque	Lips	bootstrap	1.30909
CL Apoyeque	Teeth	bootstrap	0.468617
CL Apoyeque	Morpho_PC1	bootstrap	0.757001
CL Apoyeque	Morpho_PC2	bootstrap	0.508191
CL Apoyeque	Morpho_PC3	bootstrap	0.466516
CL Apoyeque	GoldDark	bootstrap	1.00815
CL Apoyeque	Lips	bootstrap	1.34401
CL Apoyeque	Teeth	bootstrap	0.875805
CL Apoyeque	Morpho_PC1	bootstrap	0.996595
CL Apoyeque	Morpho_PC2	bootstrap	1.09617
CL Apoyeque	Morpho_PC3	bootstrap	0.464185
CL Apoyeque	GoldDark	bootstrap	1.29308
CL Apoyeque	Lips	bootstrap	0.599144
CL Apoyeque	Teeth	bootstrap	0.0439869
CL Apoyeque	Morpho_PC1	bootstrap	0.459628
CL Apoyeque	Morpho_PC2	bootstrap	0.4375
CL Apoyeque	Morpho_PC3	bootstrap	1.88796
CL Apoyeque	GoldDark	bootstrap	1.79721
CL Apoyeque	Lips	bootstrap	0.951229
CL Apoyeque	Teeth	bootstrap	0.849386
CL Apoyeque	Morpho_PC1	bootstrap	0.798335
CL Apoyeque	Morpho_PC2	bootstrap	0.554029
CL Apoyeque	Morpho_PC3	bootstrap	0.446615
CL Apoyeque	GoldDark	bootstrap	0.515819
CL Apoyeque	Lips	bootstrap	1.01637
CL Apoyeque	Teeth	bootstrap	0.238626
CL Apoyeque	Morpho_PC1	bootstrap	0.268393
CL Apoyeque	Morpho_PC2	bootstrap	1.21815
CL Apoyeque	Morpho_PC3	bootstrap	1.75729
CL Apoyeque	GoldDark	bootstrap	0.495711
CL Apoyeque	Lips	bootstrap	1.50779
CL Apoyeque	Teeth	bootstrap	1.59899
CL Apoyeque	Morpho_PC1	bootstrap	0.216683
CL Apoyeque	Morpho_PC2	bootstrap	0.722422
CL Apoyeque	Morpho_PC3	bootstrap	0.596015
CL Apoyeque	GoldDark	bootstrap	0.945065
CL Apoyeque	Lips	bootstrap	0.60118
CL Apoyeque	Teeth	bootstrap	0.725642
CL Apoyeque	Morpho_PC1	bootstrap	0.526702
CL Apoyeque	Morpho_PC2	bootstrap	0.851722
CL Apoyeque	Morpho_PC3	bootstrap	1.79333
CL Apoyeque	GoldDark	bootstrap	1.15673
CL Apoyeque	Lips	bootstrap	1.07562
CL Apoyeque	Teeth	bootstrap	0.717736
CL Apoyeque	Morpho_PC1	bootstrap	1.44468
CL Apoyeque	Morpho_PC2	bootstrap	0.795095
CL Apoyeque	Morpho_PC3	bootstrap	0.520187
CL Apoyeque	GoldDark	bootstrap	1.31458
CL Apoyeque	Lips	bootstrap	0.768666
CL Apoyeque	Teeth	bootstrap	0.629802
CL Apoyeque	Morpho_PC1	bootstrap	0.153955
CL Apoyeque	Morpho_PC2	bootstrap	1.02648
CL Apoyeque	Morpho_PC3	bootstrap	1.4856
CL Apoyeque	GoldDark	bootstrap	0.778701
CL Apoyeque	Lips	bootstrap	0.918863
CL Apoyeque	Teeth	bootstrap	1.44547
CL Apoyeque	Morpho_PC1	bootstrap	0.896875
CL Apoyeque	Morpho_PC2	bootstrap	0.951025
CL Apoyeque	Morpho_PC3	bootstrap	0.866664
CL Apoyeque	GoldDark	bootstrap	1.47029
CL Apoyeque	Lips	bootstrap	0.662128
CL Apoyeque	Teeth	bootstrap	0.723811
CL Apoyeque	Morpho_PC1	bootstrap	0.538285
CL Apoyeque	Morpho_PC2	bootstrap	0.434115
CL Apoyeque	Morpho_PC3	bootstrap	1.54846
CL Apoyeque	GoldDark	bootstrap	1.84683
CL Apoyeque	Lips	bootstrap	1.25245
CL Apoyeque	Teeth	bootstrap	0.753328
CL Apoyeque	Morpho_PC1	bootstrap	0.354834
CL Apoyeque	Morpho_PC2	bootstrap	0.551523
CL Apoyeque	Morpho_PC3	bootstrap	0.151679
CL Apoyeque	GoldDark	bootstrap	0.875091
CL Apoyeque	Lips	bootstrap	1.77547
CL Apoyeque	Teeth	bootstrap	0.657767
CL Apoyeque	Morpho_PC1	bootstrap	0.468744
CL Apoyeque	Morpho_PC2	bootstrap	1.13601
CL Apoyeque	Morpho_PC3	bootstrap	0.372849
CL Apoyeque	GoldDark	bootstrap	1.23653
CL Apoyeque	Lips	bootstrap	0.917296
CL Apoyeque	Teeth	bootstrap	0.884917
CL Apoyeque	Morpho_PC1	bootstrap	0.354342
CL Apoyeque	Morpho_PC2	bootstrap	1.04831
CL Apoyeque	Morpho_PC3	bootstrap	1.27357
CL Apoyeque	GoldDark	bootstrap	0.422387
CL Apoyeque	Lips	bootstrap	0.829691
CL Apoyeque	Teeth	bootstrap	0.607753
CL Apoyeque	Morpho_PC1	bootstrap	1.07393
CL Apoyeque	Morpho_PC2	bootstrap	0.532592
CL Apoyeque	Morpho_PC3	bootstrap	1.82397
CL Apoyeque	GoldDark	bootstrap	1.62871
CL Apoyeque	Lips	bootstrap	0.683627
CL Apoyeque	Teeth	bootstrap	0.712227
CL Apoyeque	Morpho_PC1	bootstrap	0.179465
CL Apoyeque	Morpho_PC2	bootstrap	0.431455
CL Apoyeque	Morpho_PC3	bootstrap	1.46776
CL Apoyeque	GoldDark	bootstrap	0.750778
CL Apoyeque	Lips	bootstrap	1.28341
CL Apoyeque	Teeth	bootstrap	0.329244
CL Apoyeque	Morpho_PC1	bootstrap	0.645534
CL Apoyeque	Morpho_PC2	bootstrap	1.60051
CL Apoyeque	Morpho_PC3	bootstrap	0.838113
CL Apoyeque	GoldDark	bootstrap	0.450903
CL Apoyeque	Lips	bootstrap	0.691583
CL Apoyeque	Teeth	bootstrap	1.537
CL Apoyeque	Morpho_PC1	bootstrap	0.787463
CL Apoyeque	Morpho_PC2	bootstrap	0.959409
CL Apoyeque	Morpho_PC3	bootstrap	1.18973
CL Apoyeque	GoldDark	bootstrap	0.683561
CL Apoyeque	Lips	bootstrap	1.18663
CL Apoyeque	Teeth	bootstrap	0.697454
CL Apoyeque	Morpho_PC1	bootstrap	1.23288
CL Apoyeque	Morpho_PC2	bootstrap	1.29382
CL Apoyeque	Morpho_PC3	bootstrap	0.666505
CL Apoyeque	GoldDark	bootstrap	0.53065
CL Apoyeque	Lips	bootstrap	0.850643
CL Apoyeque	Teeth	bootstrap	1.06694
CL Apoyeque	Morpho_PC1	bootstrap	0.171286
CL Apoyeque	Morpho_PC2	bootstrap	0.873663
CL Apoyeque	Morpho_PC3	bootstrap	1.75038
CL Apoyeque	GoldDark	bootstrap	1.26799
CL Apoyeque	Lips	bootstrap	1.50666
CL Apoyeque	Teeth	bootstrap	0.221977
CL Apoyeque	Morpho_PC1	bootstrap	0.566467
CL Apoyeque	Morpho_PC2	bootstrap	1.18117
CL Apoyeque	Morpho_PC3	bootstrap	0.597366
CL Apoyeque	GoldDark	bootstrap	1.01608
CL Apoyeque	Lips	bootstrap	1.60272
CL Apoyeque	Teeth	bootstrap	0.517259
CL Apoyeque	Morpho_PC1	bootstrap	0.556349
CL Apoyeque	Morpho_PC2	bootstrap	1.23596
CL Apoyeque	Morpho_PC3	bootstrap	0.542411
CL Apoyeque	GoldDark	bootstrap	1.66518
CL Apoyeque	Lips	bootstrap	0.318858
CL Apoyeque	Teeth	bootstrap	0.472082
CL Apoyeque	Morpho_PC1	bootstrap	0.490658
CL Apoyeque	Morpho_PC2	bootstrap	0.225136
CL Apoyeque	Morpho_PC3	bootstrap	1.61592
CL Apoyeque	GoldDark	bootstrap	1.04786
CL Apoyeque	Lips	bootstrap	0.936542
CL Apoyeque	Teeth	bootstrap	0.886333
CL Apoyeque	Morpho_PC1	bootstrap	0.272378
CL Apoyeque	Morpho_PC2	bootstrap	0.768347
CL Apoyeque	Morpho_PC3	bootstrap	1.6046
CL Apoyeque	GoldDark	bootstrap	0.962589
CL Apoyeque	Lips	bootstrap	1.30918
CL Apoyeque	Teeth	bootstrap	1.20785
CL Apoyeque	Morpho_PC1	bootstrap	0.0547654
CL Apoyeque	Morpho_PC2	bootstrap	0.426198
CL Apoyeque	Morpho_PC3	bootstrap	1.30993
CL Apoyeque	GoldDark	bootstrap	1.04462
CL Apoyeque	Lips	bootstrap	1.68071
CL Apoyeque	Teeth	bootstrap	0.244666
CL Apoyeque	Morpho_PC1	bootstrap	0.42057
CL Apoyeque	Morpho_PC2	bootstrap	1.10438
CL Apoyeque	Morpho_PC3	bootstrap	0.792201
CL Apoyeque	GoldDark	bootstrap	1.77365
CL Apoyeque	Lips	bootstrap	0.609492
CL Apoyeque	Teeth	bootstrap	0.4138
CL Apoyeque	Morpho_PC1	bootstrap	0.569004
CL Apoyeque	Morpho_PC2	bootstrap	0.989157
CL Apoyeque	Morpho_PC3	bootstrap	1.00462
CL Apoyeque	GoldDark	bootstrap	0.223442
CL Apoyeque	Lips	bootstrap	1.61332
CL Apoyeque	Teeth	bootstrap	0.542577
CL Apoyeque	Morpho_PC1	bootstrap	0.203557
CL Apoyeque	Morpho_PC2	bootstrap	0.916749
CL Apoyeque	Morpho_PC3	bootstrap	1.47343
CL Apoyeque	GoldDark	bootstrap	1.29472
CL Apoyeque	Lips	bootstrap	1.26822
CL Apoyeque	Teeth	bootstrap	0.270442
CL Apoyeque	Morpho_PC1	bootstrap	0.820381
CL Apoyeque	Morpho_PC2	bootstrap	1.11059
CL Apoyeque	Morpho_PC3	bootstrap	0.857762
CL Apoyeque	GoldDark	bootstrap	1.47196
CL Apoyeque	Lips	bootstrap	0.912512
CL Apoyeque	Teeth	bootstrap	0.348238
CL Apoyeque	Morpho_PC1	bootstrap	0.703662
CL Apoyeque	Morpho_PC2	bootstrap	0.896845
CL Apoyeque	Morpho_PC3	bootstrap	1.25694
CL Apoyeque	GoldDark	bootstrap	1.7128
CL Apoyeque	Lips	bootstrap	1.2126
CL Apoyeque	Teeth	bootstrap	0.571244
CL Apoyeque	Morpho_PC1	bootstrap	0.731731
CL Apoyeque	Morpho_PC2	bootstrap	0.573124
CL Apoyeque	Morpho_PC3	bootstrap	0.636936
CL Apoyeque	GoldDark	bootstrap	1.89461
CL Apoyeque	Lips	bootstrap	0.85237
CL Apoyeque	Teeth	bootstrap	0.930033
CL Apoyeque	Morpho_PC1	bootstrap	0.205381
CL Apoyeque	Morpho_PC2	bootstrap	0.713147
CL Apoyeque	Morpho_PC3	bootstrap	0.517881
CL Apoyeque	GoldDark	bootstrap	0.861108
CL Apoyeque	Lips	bootstrap	1.55252
CL Apoyeque	Teeth	bootstrap	0.824062
CL Apoyeque	Morpho_PC1	bootstrap	0.451522
CL Apoyeque	Morpho_PC2	bootstrap	1.05383
CL Apoyeque	Morpho_PC3	bootstrap	0.924491
CL Apoyeque	GoldDark	bootstrap	0.502261
CL Apoyeque	Lips	bootstrap	1.60733
CL Apoyeque	Teeth	bootstrap	0.949459
CL Apoyeque	Morpho_PC1	bootstrap	0.471079
CL Apoyeque	Morpho_PC2	bootstrap	1.27307
CL Apoyeque	Morpho_PC3	bootstrap	0.648183
CL Apoyeque	GoldDark	bootstrap	1.63599
CL Apoyeque	Lips	bootstrap	0.654545
CL Apoyeque	Teeth	bootstrap	0.731757
CL Apoyeque	Morpho_PC1	bootstrap	0.52999
CL Apoyeque	Morpho_PC2	bootstrap	0.830403
CL Apoyeque	Morpho_PC3	bootstrap	1.17863
CL Apoyeque	GoldDark	bootstrap	1.4535
CL Apoyeque	Lips	bootstrap	1.30487
CL Apoyeque	Teeth	bootstrap	0.681307
CL Apoyeque	Morpho_PC1	bootstrap	0.568066
CL Apoyeque	Morpho_PC2	bootstrap	1.01721
CL Apoyeque	Morpho_PC3	bootstrap	0.602516
CL Apoyeque	GoldDark	bootstrap	1.01931
CL Apoyeque	Lips	bootstrap	1.04091
CL Apoyeque	Teeth	bootstrap	0.783897
CL Apoyeque	Morpho_PC1	bootstrap	0.325391
CL Apoyeque	Morpho_PC2	bootstrap	0.621178
CL Apoyeque	Morpho_PC3	bootstrap	1.66471
CL Apoyeque	GoldDark	bootstrap	0.809618
CL Apoyeque	Lips	bootstrap	1.13222
CL Apoyeque	Teeth	bootstrap	0.601754
CL Apoyeque	Morpho_PC1	bootstrap	0.646654
CL Apoyeque	Morpho_PC2	bootstrap	1.3921
CL Apoyeque	Morpho_PC3	bootstrap	1.15948
CL Apoyeque	GoldDark	bootstrap	0.618575
CL Apoyeque	Lips	bootstrap	1.02097
CL Apoyeque	Teeth	bootstrap	0.637444
CL Apoyeque	Morpho_PC1	bootstrap	0.634261
CL Apoyeque	Morpho_PC2	bootstrap	0.701779
CL Apoyeque	Morpho_PC3	bootstrap	1.80938
CL Apoyeque	GoldDark	bootstrap	0.993882
CL Apoyeque	Lips	bootstrap	1.70145
CL Apoyeque	Teeth	bootstrap	0.169991
CL Apoyeque	Morpho_PC1	bootstrap	0.305311
CL Apoyeque	Morpho_PC2	bootstrap	1.35973
CL Apoyeque	Morpho_PC3	bootstrap	0.382471
CL Apoyeque	GoldDark	bootstrap	1.40761
CL Apoyeque	Lips	bootstrap	1.394
CL Apoyeque	Teeth	bootstrap	0.348644
CL Apoyeque	Morpho_PC1	bootstrap	0.597189
CL Apoyeque	Morpho_PC2	bootstrap	0.521731
CL Apoyeque	Morpho_PC3	bootstrap	1.15108
CL Apoyeque	GoldDark	bootstrap	0.789764
CL Apoyeque	Lips	bootstrap	1.2511
CL Apoyeque	Teeth	bootstrap	1.00595
CL Apoyeque	Morpho_PC1	bootstrap	0.766929
CL Apoyeque	Morpho_PC2	bootstrap	1.38394
CL Apoyeque	Morpho_PC3	bootstrap	0.543719
CL Apoyeque	GoldDark	bootstrap	1.8845
CL Apoyeque	Lips	bootstrap	1.20492
CL Apoyeque	Teeth	bootstrap	0.436191
CL Apoyeque	Morpho_PC1	bootstrap	0.465161
CL Apoyeque	Morpho_PC2	bootstrap	0.490213
CL Apoyeque	Morpho_PC3	bootstrap	0.591513
CL Apoyeque	GoldDark	bootstrap	1.46606
CL Apoyeque	Lips	bootstrap	1.32081
CL Apoyeque	Teeth	bootstrap	0.730464
CL Apoyeque	Morpho_PC1	bootstrap	0.67045
CL Apoyeque	Morpho_PC2	bootstrap	0.870392
CL Apoyeque	Morpho_PC3	bootstrap	0.604526
CL Apoyeque	GoldDark	bootstrap	0.448766
CL Apoyeque	Lips	bootstrap	1.49744
CL Apoyeque	Teeth	bootstrap	1.58535
CL Apoyeque	Morpho_PC1	bootstrap	0.728583
CL Apoyeque	Morpho_PC2	bootstrap	0.624627
CL Apoyeque	Morpho_PC3	bootstrap	0.349208
CL Apoyeque	GoldDark	bootstrap	0.789524
CL Apoyeque	Lips	bootstrap	1.4946
CL Apoyeque	Teeth	bootstrap	1.30221
CL Apoyeque	Morpho_PC1	bootstrap	0.394426
CL Apoyeque	Morpho_PC2	bootstrap	0.884834
CL Apoyeque	Morpho_PC3	bootstrap	0.713139
CL Apoyeque	GoldDark	bootstrap	0.581196
CL Apoyeque	Lips	bootstrap	1.31134
CL Apoyeque	Teeth	bootstrap	0.627518
CL Apoyeque	Morpho_PC1	bootstrap	1.1715
CL Apoyeque	Morpho_PC2	bootstrap	0.816838
CL Apoyeque	Morpho_PC3	bootstrap	1.22849
CL Apoyeque	GoldDark	bootstrap	1.31794
CL Apoyeque	Lips	bootstrap	1.37655
CL Apoyeque	Teeth	bootstrap	0.696738
CL Apoyeque	Morpho_PC1	bootstrap	0.762737
CL Apoyeque	Morpho_PC2	bootstrap	1.01207
CL Apoyeque	Morpho_PC3	bootstrap	0.525987
CL Apoyeque	GoldDark	bootstrap	1.26899
CL Apoyeque	Lips	bootstrap	1.35711
CL Apoyeque	Teeth	bootstrap	0.324262
CL Apoyeque	Morpho_PC1	bootstrap	0.91786
CL Apoyeque	Morpho_PC2	bootstrap	1.18917
CL Apoyeque	Morpho_PC3	bootstrap	0.431485
CL Apoyeque	GoldDark	bootstrap	0.286872
CL Apoyeque	Lips	bootstrap	1.25822
CL Apoyeque	Teeth	bootstrap	0.72254
CL Apoyeque	Morpho_PC1	bootstrap	0.607678
CL Apoyeque	Morpho_PC2	bootstrap	1.24282
CL Apoyeque	Morpho_PC3	bootstrap	1.37792
CL Apoyeque	GoldDark	bootstrap	1.20246
CL Apoyeque	Lips	bootstrap	1.02625
CL Apoyeque	Teeth	bootstrap	1.73357
CL Apoyeque	Morpho_PC1	bootstrap	0.149123
CL Apoyeque	Morpho_PC2	bootstrap	0.611962
CL Apoyeque	Morpho_PC3	bootstrap	0.31449
CL Apoyeque	GoldDark	bootstrap	0.588233
CL Apoyeque	Lips	bootstrap	1.13629
CL Apoyeque	Teeth	bootstrap	1.26238
CL Apoyeque	Morpho_PC1	bootstrap	0.839503
CL Apoyeque	Morpho_PC2	bootstrap	0.945003
CL Apoyeque	Morpho_PC3	bootstrap	1.08232
CL Apoyeque	GoldDark	bootstrap	0.965787
CL Apoyeque	Lips	bootstrap	0.846455
CL Apoyeque	Teeth	bootstrap	0.130801
CL Apoyeque	Morpho_PC1	bootstrap	0.509705
CL Apoyeque	Morpho_PC2	bootstrap	0.728881
CL Apoyeque	Morpho_PC3	bootstrap	1.88218
CL Apoyeque	GoldDark	bootstrap	0.876957
CL Apoyeque	Lips	bootstrap	1.7472
CL Apoyeque	Teeth	bootstrap	0.384248
CL Apoyeque	Morpho_PC1	bootstrap	0.494526
CL Apoyeque	Morpho_PC2	bootstrap	0.835452
CL Apoyeque	Morpho_PC3	bootstrap	1.04311
CL Apoyeque	GoldDark	bootstrap	0.913114
CL Apoyeque	Lips	bootstrap	1.15275
CL Apoyeque	Teeth	bootstrap	1.44166
CL Apoyeque	Morpho_PC1	bootstrap	0.047508
CL Apoyeque	Morpho_PC2	bootstrap	0.859295
CL Apoyeque	Morpho_PC3	bootstrap	1.00914
CL Apoyeque	GoldDark	bootstrap	1.78452
CL Apoyeque	Lips	bootstrap	1.17897
CL Apoyeque	Teeth	bootstrap	0.416918
CL Apoyeque	Morpho_PC1	bootstrap	0.660627
CL Apoyeque	Morpho_PC2	bootstrap	0.590219
CL Apoyeque	Morpho_PC3	bootstrap	0.683317
CL Apoyeque	GoldDark	bootstrap	1.36957
CL Apoyeque	Lips	bootstrap	1.29639
CL Apoyeque	Teeth	bootstrap	0.313764
CL Apoyeque	Morpho_PC1	bootstrap	0.710169
CL Apoyeque	Morpho_PC2	bootstrap	0.786501
CL Apoyeque	Morpho_PC3	bootstrap	1.10557
CL Apoyeque	GoldDark	bootstrap	0.77074
CL Apoyeque	Lips	bootstrap	1.28127
CL Apoyeque	Teeth	bootstrap	1.25746
CL Apoyeque	Morpho_PC1	bootstrap	0.825053
CL Apoyeque	Morpho_PC2	bootstrap	1.02777
CL Apoyeque	Morpho_PC3	bootstrap	0.667897
CL Apoyeque	GoldDark	bootstrap	1.6091
CL Apoyeque	Lips	bootstrap	0.939387
CL Apoyeque	Teeth	bootstrap	0.459309
CL Apoyeque	Morpho_PC1	bootstrap	1.00297
CL Apoyeque	Morpho_PC2	bootstrap	0.571934
CL Apoyeque	Morpho_PC3	bootstrap	0.992141
CL Apoyeque	GoldDark	bootstrap	0.790143
CL Apoyeque	Lips	bootstrap	1.18279
CL Apoyeque	Teeth	bootstrap	0.88745
CL Apoyeque	Morpho_PC1	bootstrap	1.14932
CL Apoyeque	Morpho_PC2	bootstrap	1.08894
CL Apoyeque	Morpho_PC3	bootstrap	0.826063
CL Apoyeque	GoldDark	bootstrap	1.38478
CL Apoyeque	Lips	bootstrap	1.03131
CL Apoyeque	Teeth	bootstrap	0.480357
CL Apoyeque	Morpho_PC1	bootstrap	0.89436
CL Apoyeque	Morpho_PC2	bootstrap	0.81751
CL Apoyeque	Morpho_PC3	bootstrap	1.14885
CL Apoyeque	GoldDark	bootstrap	NA
CL Apoyeque	Lips	bootstrap	NA
CL Apoyeque	Teeth	bootstrap	NA
CL Apoyeque	Morpho_PC1	bootstrap	NA
CL Apoyeque	Morpho_PC2	bootstrap	NA
CL Apoyeque	Morpho_PC3	bootstrap	NA
CL Apoyeque	GoldDark	bootstrap	1.52649
CL Apoyeque	Lips	bootstrap	0.347787
CL Apoyeque	Teeth	bootstrap	0.0738737
CL Apoyeque	Morpho_PC1	bootstrap	0.982544
CL Apoyeque	Morpho_PC2	bootstrap	0.489892
CL Apoyeque	Morpho_PC3	bootstrap	1.52906
CL Apoyeque	GoldDark	bootstrap	0.940265
CL Apoyeque	Lips	bootstrap	1.15668
CL Apoyeque	Teeth	bootstrap	0.884926
CL Apoyeque	Morpho_PC1	bootstrap	0.871845
CL Apoyeque	Morpho_PC2	bootstrap	1.12086
CL Apoyeque	Morpho_PC3	bootstrap	0.989164
CL Apoyeque	GoldDark	bootstrap	0.752588
CL Apoyeque	Lips	bootstrap	1.24588
CL Apoyeque	Teeth	bootstrap	0.684834
CL Apoyeque	Morpho_PC1	bootstrap	1.41344
CL Apoyeque	Morpho_PC2	bootstrap	0.367846
CL Apoyeque	Morpho_PC3	bootstrap	1.13105
CL Apoyeque	GoldDark	bootstrap	0.973072
CL Apoyeque	Lips	bootstrap	1.34094
CL Apoyeque	Teeth	bootstrap	0.50523
CL Apoyeque	Morpho_PC1	bootstrap	0.641831
CL Apoyeque	Morpho_PC2	bootstrap	1.35437
CL Apoyeque	Morpho_PC3	bootstrap	0.868043
CL Apoyeque	GoldDark	bootstrap	0.470274
CL Apoyeque	Lips	bootstrap	1.16474
CL Apoyeque	Teeth	bootstrap	0.578406
CL Apoyeque	Morpho_PC1	bootstrap	1.42433
CL Apoyeque	Morpho_PC2	bootstrap	1.31105
CL Apoyeque	Morpho_PC3	bootstrap	0.583177
CL Apoyeque	GoldDark	bootstrap	0.836205
CL Apoyeque	Lips	bootstrap	1.3354
CL Apoyeque	Teeth	bootstrap	0.670506
CL Apoyeque	Morpho_PC1	bootstrap	0.729176
CL Apoyeque	Morpho_PC2	bootstrap	1.04559
CL Apoyeque	Morpho_PC3	bootstrap	1.20122
CL Apoyeque	GoldDark	bootstrap	0.715971
CL Apoyeque	Lips	bootstrap	1.36641
CL Apoyeque	Teeth	bootstrap	0.811063
CL Apoyeque	Morpho_PC1	bootstrap	1.21392
CL Apoyeque	Morpho_PC2	bootstrap	1.04208
CL Apoyeque	Morpho_PC3	bootstrap	0.634791
CL Apoyeque	GoldDark	bootstrap	1.48392
CL Apoyeque	Lips	bootstrap	0.59066
CL Apoyeque	Teeth	bootstrap	0.429378
CL Apoyeque	Morpho_PC1	bootstrap	0.281924
CL Apoyeque	Morpho_PC2	bootstrap	0.921578
CL Apoyeque	Morpho_PC3	bootstrap	1.52838
CL Apoyeque	GoldDark	bootstrap	1.32546
CL Apoyeque	Lips	bootstrap	1.18884
CL Apoyeque	Teeth	bootstrap	0.436102
CL Apoyeque	Morpho_PC1	bootstrap	1.00231
CL Apoyeque	Morpho_PC2	bootstrap	0.78575
CL Apoyeque	Morpho_PC3	bootstrap	1.00878
CL Apoyeque	GoldDark	bootstrap	1.34328
CL Apoyeque	Lips	bootstrap	1.20518
CL Apoyeque	Teeth	bootstrap	0.63
CL Apoyeque	Morpho_PC1	bootstrap	1.14561
CL Apoyeque	Morpho_PC2	bootstrap	0.900393
CL Apoyeque	Morpho_PC3	bootstrap	0.472346
CL Apoyeque	GoldDark	bootstrap	1.15886
CL Apoyeque	Lips	bootstrap	1.19399
CL Apoyeque	Teeth	bootstrap	0.601809
CL Apoyeque	Morpho_PC1	bootstrap	0.476608
CL Apoyeque	Morpho_PC2	bootstrap	0.974943
CL Apoyeque	Morpho_PC3	bootstrap	1.30061
CL Apoyeque	GoldDark	bootstrap	1.05025
CL Apoyeque	Lips	bootstrap	1.3733
CL Apoyeque	Teeth	bootstrap	0.546615
CL Apoyeque	Morpho_PC1	bootstrap	0.363012
CL Apoyeque	Morpho_PC2	bootstrap	1.34936
CL Apoyeque	Morpho_PC3	bootstrap	0.871592
CL Apoyeque	GoldDark	bootstrap	1.71605
CL Apoyeque	Lips	bootstrap	0.886841
CL Apoyeque	Teeth	bootstrap	0.745303
CL Apoyeque	Morpho_PC1	bootstrap	0.342987
CL Apoyeque	Morpho_PC2	bootstrap	0.826914
CL Apoyeque	Morpho_PC3	bootstrap	0.954879
CL Apoyeque	GoldDark	bootstrap	1.42186
CL Apoyeque	Lips	bootstrap	1.13012
CL Apoyeque	Teeth	bootstrap	1.29351
CL Apoyeque	Morpho_PC1	bootstrap	0.611343
CL Apoyeque	Morpho_PC2	bootstrap	0.776061
CL Apoyeque	Morpho_PC3	bootstrap	0.227943
CL Apoyeque	GoldDark	bootstrap	0.960279
CL Apoyeque	Lips	bootstrap	1.56231
CL Apoyeque	Teeth	bootstrap	0.897268
CL Apoyeque	Morpho_PC1	bootstrap	0.272903
CL Apoyeque	Morpho_PC2	bootstrap	1.05123
CL Apoyeque	Morpho_PC3	bootstrap	0.807718
CL Apoyeque	GoldDark	bootstrap	0.793373
CL Apoyeque	Lips	bootstrap	1.13821
CL Apoyeque	Teeth	bootstrap	0.365513
CL Apoyeque	Morpho_PC1	bootstrap	1.30229
CL Apoyeque	Morpho_PC2	bootstrap	1.0916
CL Apoyeque	Morpho_PC3	bootstrap	1.0266
CL Apoyeque	GoldDark	bootstrap	0.522993
CL Apoyeque	Lips	bootstrap	0.795657
CL Apoyeque	Teeth	bootstrap	0.351177
CL Apoyeque	Morpho_PC1	bootstrap	1.01239
CL Apoyeque	Morpho_PC2	bootstrap	0.808391
CL Apoyeque	Morpho_PC3	bootstrap	1.81429
CL Apoyeque	GoldDark	bootstrap	0.895625
CL Apoyeque	Lips	bootstrap	1.2011
CL Apoyeque	Teeth	bootstrap	0.65333
CL Apoyeque	Morpho_PC1	bootstrap	0.266164
CL Apoyeque	Morpho_PC2	bootstrap	1.26809
CL Apoyeque	Morpho_PC3	bootstrap	1.28432
CL Apoyeque	GoldDark	bootstrap	1.11328
CL Apoyeque	Lips	bootstrap	1.25457
CL Apoyeque	Teeth	bootstrap	0.988355
CL Apoyeque	Morpho_PC1	bootstrap	0.78291
CL Apoyeque	Morpho_PC2	bootstrap	1.06521
CL Apoyeque	Morpho_PC3	bootstrap	0.679866
CL Apoyeque	GoldDark	bootstrap	0.842541
CL Apoyeque	Lips	bootstrap	1.53293
CL Apoyeque	Teeth	bootstrap	0.643121
CL Apoyeque	Morpho_PC1	bootstrap	0.790151
CL Apoyeque	Morpho_PC2	bootstrap	1.33429
CL Apoyeque	Morpho_PC3	bootstrap	0.349253
CL Apoyeque	GoldDark	bootstrap	1.80583
CL Apoyeque	Lips	bootstrap	1.03352
CL Apoyeque	Teeth	bootstrap	1.04641
CL Apoyeque	Morpho_PC1	bootstrap	0.388207
CL Apoyeque	Morpho_PC2	bootstrap	0.597911
CL Apoyeque	Morpho_PC3	bootstrap	0.2601
CL Apoyeque	GoldDark	bootstrap	0.752547
CL Apoyeque	Lips	bootstrap	0.695209
CL Apoyeque	Teeth	bootstrap	1.43589
CL Apoyeque	Morpho_PC1	bootstrap	0.18294
CL Apoyeque	Morpho_PC2	bootstrap	0.519065
CL Apoyeque	Morpho_PC3	bootstrap	1.60801
CL Apoyeque	GoldDark	bootstrap	0.971397
CL Apoyeque	Lips	bootstrap	1.0888
CL Apoyeque	Teeth	bootstrap	0.679622
CL Apoyeque	Morpho_PC1	bootstrap	1.44976
CL Apoyeque	Morpho_PC2	bootstrap	0.10412
CL Apoyeque	Morpho_PC3	bootstrap	1.13858
CL Apoyeque	GoldDark	bootstrap	1.53207
CL Apoyeque	Lips	bootstrap	1.0151
CL Apoyeque	Teeth	bootstrap	1.0522
CL Apoyeque	Morpho_PC1	bootstrap	0.860591
CL Apoyeque	Morpho_PC2	bootstrap	0.715732
CL Apoyeque	Morpho_PC3	bootstrap	0.512181
CL Apoyeque	GoldDark	bootstrap	1.55296
CL Apoyeque	Lips	bootstrap	0.762977
CL Apoyeque	Teeth	bootstrap	1.37088
CL Apoyeque	Morpho_PC1	bootstrap	1.03366
CL Apoyeque	Morpho_PC2	bootstrap	0.186351
CL Apoyeque	Morpho_PC3	bootstrap	0.153953
CL Apoyeque	GoldDark	bootstrap	1.22213
CL Apoyeque	Lips	bootstrap	1.02336
CL Apoyeque	Teeth	bootstrap	0.0777007
CL Apoyeque	Morpho_PC1	bootstrap	1.12549
CL Apoyeque	Morpho_PC2	bootstrap	0.863489
CL Apoyeque	Morpho_PC3	bootstrap	1.20031
CL Apoyeque	GoldDark	bootstrap	1.24568
CL Apoyeque	Lips	bootstrap	1.24989
CL Apoyeque	Teeth	bootstrap	0.547833
CL Apoyeque	Morpho_PC1	bootstrap	0.493485
CL Apoyeque	Morpho_PC2	bootstrap	0.85593
CL Apoyeque	Morpho_PC3	bootstrap	1.26878
CL Apoyeque	GoldDark	bootstrap	1.55367
CL Apoyeque	Lips	bootstrap	0.653306
CL Apoyeque	Teeth	bootstrap	0.446762
CL Apoyeque	Morpho_PC1	bootstrap	0.122074
CL Apoyeque	Morpho_PC2	bootstrap	0.691758
CL Apoyeque	Morpho_PC3	bootstrap	1.57044
CL Apoyeque	GoldDark	bootstrap	1.6291
CL Apoyeque	Lips	bootstrap	0.986823
CL Apoyeque	Teeth	bootstrap	0.554697
CL Apoyeque	Morpho_PC1	bootstrap	1.20844
CL Apoyeque	Morpho_PC2	bootstrap	0.700695
CL Apoyeque	Morpho_PC3	bootstrap	0.336489
CL Apoyeque	GoldDark	bootstrap	1.45181
CL Apoyeque	Lips	bootstrap	1.06384
CL Apoyeque	Teeth	bootstrap	0.437584
CL Apoyeque	Morpho_PC1	bootstrap	0.585868
CL Apoyeque	Morpho_PC2	bootstrap	1.11183
CL Apoyeque	Morpho_PC3	bootstrap	0.994786
CL Apoyeque	GoldDark	bootstrap	2.10384
CL Apoyeque	Lips	bootstrap	0.452559
CL Apoyeque	Teeth	bootstrap	0.529284
CL Apoyeque	Morpho_PC1	bootstrap	0.789388
CL Apoyeque	Morpho_PC2	bootstrap	0.331528
CL Apoyeque	Morpho_PC3	bootstrap	0.596533
CL Apoyeque	GoldDark	bootstrap	0.491051
CL Apoyeque	Lips	bootstrap	1.56819
CL Apoyeque	Teeth	bootstrap	1.1623
CL Apoyeque	Morpho_PC1	bootstrap	0.770537
CL Apoyeque	Morpho_PC2	bootstrap	0.808598
CL Apoyeque	Morpho_PC3	bootstrap	0.837344
CL Apoyeque	GoldDark	bootstrap	0.795131
CL Apoyeque	Lips	bootstrap	1.86289
CL Apoyeque	Teeth	bootstrap	0.250519
CL Apoyeque	Morpho_PC1	bootstrap	0.438039
CL Apoyeque	Morpho_PC2	bootstrap	1.18515
CL Apoyeque	Morpho_PC3	bootstrap	0.48803
CL Apoyeque	GoldDark	bootstrap	0.613741
CL Apoyeque	Lips	bootstrap	1.43117
CL Apoyeque	Teeth	bootstrap	0.926125
CL Apoyeque	Morpho_PC1	bootstrap	0.823517
CL Apoyeque	Morpho_PC2	bootstrap	1.3647
CL Apoyeque	Morpho_PC3	bootstrap	0.420442
CL Apoyeque	GoldDark	bootstrap	0.772635
CL Apoyeque	Lips	bootstrap	1.66246
CL Apoyeque	Teeth	bootstrap	0.75827
CL Apoyeque	Morpho_PC1	bootstrap	0.301209
CL Apoyeque	Morpho_PC2	bootstrap	1.21381
CL Apoyeque	Morpho_PC3	bootstrap	0.707268
CL Apoyeque	GoldDark	bootstrap	1.38926
CL Apoyeque	Lips	bootstrap	0.764459
CL Apoyeque	Teeth	bootstrap	1.7227
CL Apoyeque	Morpho_PC1	bootstrap	0.487515
CL Apoyeque	Morpho_PC2	bootstrap	0.498248
CL Apoyeque	Morpho_PC3	bootstrap	0.178758
CL Apoyeque	GoldDark	bootstrap	1.37681
CL Apoyeque	Lips	bootstrap	1.54821
CL Apoyeque	Teeth	bootstrap	0.530211
CL Apoyeque	Morpho_PC1	bootstrap	0.372295
CL Apoyeque	Morpho_PC2	bootstrap	0.929152
CL Apoyeque	Morpho_PC3	bootstrap	0.651445
CL Apoyeque	GoldDark	bootstrap	2.19061
CL Apoyeque	Lips	bootstrap	0.442189
CL Apoyeque	Teeth	bootstrap	0.792513
CL Apoyeque	Morpho_PC1	bootstrap	0.362611
CL Apoyeque	Morpho_PC2	bootstrap	0.335877
CL Apoyeque	Morpho_PC3	bootstrap	0.365131
CL Apoyeque	GoldDark	bootstrap	0.88082
CL Apoyeque	Lips	bootstrap	1.63779
CL Apoyeque	Teeth	bootstrap	0.479462
CL Apoyeque	Morpho_PC1	bootstrap	0.300456
CL Apoyeque	Morpho_PC2	bootstrap	1.23527
CL Apoyeque	Morpho_PC3	bootstrap	0.834111
CL Apoyeque	GoldDark	bootstrap	1.14059
CL Apoyeque	Lips	bootstrap	1.8203
CL Apoyeque	Teeth	bootstrap	0.0687257
CL Apoyeque	Morpho_PC1	bootstrap	0.648736
CL Apoyeque	Morpho_PC2	bootstrap	0.667952
CL Apoyeque	Morpho_PC3	bootstrap	0.716823
CL Apoyeque	GoldDark	bootstrap	0.743149
CL Apoyeque	Lips	bootstrap	0.852673
CL Apoyeque	Teeth	bootstrap	0.847293
CL Apoyeque	Morpho_PC1	bootstrap	0.542562
CL Apoyeque	Morpho_PC2	bootstrap	0.653173
CL Apoyeque	Morpho_PC3	bootstrap	1.81156
CL Apoyeque	GoldDark	bootstrap	1.89368
CL Apoyeque	Lips	bootstrap	1.19753
CL Apoyeque	Teeth	bootstrap	0.601019
CL Apoyeque	Morpho_PC1	bootstrap	0.195049
CL Apoyeque	Morpho_PC2	bootstrap	0.612442
CL Apoyeque	Morpho_PC3	bootstrap	0.453362
CL Apoyeque	GoldDark	bootstrap	1.20515
CL Apoyeque	Lips	bootstrap	1.15677
CL Apoyeque	Teeth	bootstrap	1.33835
CL Apoyeque	Morpho_PC1	bootstrap	0.423359
CL Apoyeque	Morpho_PC2	bootstrap	0.94664
CL Apoyeque	Morpho_PC3	bootstrap	0.585613
CL Apoyeque	GoldDark	bootstrap	1.24468
CL Apoyeque	Lips	bootstrap	1.56018
CL Apoyeque	Teeth	bootstrap	0.420952
CL Apoyeque	Morpho_PC1	bootstrap	0.413472
CL Apoyeque	Morpho_PC2	bootstrap	1.01688
CL Apoyeque	Morpho_PC3	bootstrap	0.796495
CL Apoyeque	GoldDark	bootstrap	0.0987532
CL Apoyeque	Lips	bootstrap	1.32751
CL Apoyeque	Teeth	bootstrap	0.68436
CL Apoyeque	Morpho_PC1	bootstrap	0.725151
CL Apoyeque	Morpho_PC2	bootstrap	1.09636
CL Apoyeque	Morpho_PC3	bootstrap	1.4254
CL Apoyeque	GoldDark	bootstrap	0.576885
CL Apoyeque	Lips	bootstrap	1.47616
CL Apoyeque	Teeth	bootstrap	0.706589
CL Apoyeque	Morpho_PC1	bootstrap	1.24944
CL Apoyeque	Morpho_PC2	bootstrap	0.977981
CL Apoyeque	Morpho_PC3	bootstrap	0.686542
CL Apoyeque	GoldDark	bootstrap	0.377552
CL Apoyeque	Lips	bootstrap	1.14183
CL Apoyeque	Teeth	bootstrap	0.466313
CL Apoyeque	Morpho_PC1	bootstrap	1.04851
CL Apoyeque	Morpho_PC2	bootstrap	1.01169
CL Apoyeque	Morpho_PC3	bootstrap	1.48774
CL Apoyeque	GoldDark	bootstrap	1.95269
CL Apoyeque	Lips	bootstrap	0.636767
CL Apoyeque	Teeth	bootstrap	1.2152
CL Apoyeque	Morpho_PC1	bootstrap	0.52043
CL Apoyeque	Morpho_PC2	bootstrap	0.173252
CL Apoyeque	Morpho_PC3	bootstrap	0.0628364
CL Apoyeque	GoldDark	bootstrap	1.91114
CL Apoyeque	Lips	bootstrap	0.682727
CL Apoyeque	Teeth	bootstrap	0.608364
CL Apoyeque	Morpho_PC1	bootstrap	0.321442
CL Apoyeque	Morpho_PC2	bootstrap	0.641918
CL Apoyeque	Morpho_PC3	bootstrap	0.997962
CL Apoyeque	GoldDark	bootstrap	0.67537
CL Apoyeque	Lips	bootstrap	1.32119
CL Apoyeque	Teeth	bootstrap	0.369753
CL Apoyeque	Morpho_PC1	bootstrap	1.03777
CL Apoyeque	Morpho_PC2	bootstrap	0.694845
CL Apoyeque	Morpho_PC3	bootstrap	1.44977
CL Apoyeque	GoldDark	bootstrap	0.675333
CL Apoyeque	Lips	bootstrap	1.27198
CL Apoyeque	Teeth	bootstrap	0.347926
CL Apoyeque	Morpho_PC1	bootstrap	1.66255
CL Apoyeque	Morpho_PC2	bootstrap	0.753373
CL Apoyeque	Morpho_PC3	bootstrap	0.687965
CL Apoyeque	GoldDark	bootstrap	0.442032
CL Apoyeque	Lips	bootstrap	1.36697
CL Apoyeque	Teeth	bootstrap	1.24106
CL Apoyeque	Morpho_PC1	bootstrap	0.610473
CL Apoyeque	Morpho_PC2	bootstrap	0.902684
CL Apoyeque	Morpho_PC3	bootstrap	1.0992
CL Apoyeque	GoldDark	bootstrap	1.05052
CL Apoyeque	Lips	bootstrap	1.34014
CL Apoyeque	Teeth	bootstrap	1.18705
CL Apoyeque	Morpho_PC1	bootstrap	0.507791
CL Apoyeque	Morpho_PC2	bootstrap	1.05864
CL Apoyeque	Morpho_PC3	bootstrap	0.559258
CL Apoyeque	GoldDark	bootstrap	1.21858
CL Apoyeque	Lips	bootstrap	1.25291
CL Apoyeque	Teeth	bootstrap	0.32717
CL Apoyeque	Morpho_PC1	bootstrap	0.676516
CL Apoyeque	Morpho_PC2	bootstrap	1.19733
CL Apoyeque	Morpho_PC3	bootstrap	0.973121
CL Apoyeque	GoldDark	bootstrap	0.60156
CL Apoyeque	Lips	bootstrap	1.41985
CL Apoyeque	Teeth	bootstrap	0.718389
CL Apoyeque	Morpho_PC1	bootstrap	0.664454
CL Apoyeque	Morpho_PC2	bootstrap	1.36601
CL Apoyeque	Morpho_PC3	bootstrap	0.893643
CL Apoyeque	GoldDark	bootstrap	0.825951
CL Apoyeque	Lips	bootstrap	1.6861
CL Apoyeque	Teeth	bootstrap	0.231782
CL Apoyeque	Morpho_PC1	bootstrap	0.811434
CL Apoyeque	Morpho_PC2	bootstrap	1.30641
CL Apoyeque	Morpho_PC3	bootstrap	0.236628
CL Apoyeque	GoldDark	bootstrap	1.03319
CL Apoyeque	Lips	bootstrap	1.03098
CL Apoyeque	Teeth	bootstrap	0.676362
CL Apoyeque	Morpho_PC1	bootstrap	0.644409
CL Apoyeque	Morpho_PC2	bootstrap	1.09439
CL Apoyeque	Morpho_PC3	bootstrap	1.34134
CL Apoyeque	GoldDark	bootstrap	1.21316
CL Apoyeque	Lips	bootstrap	1.44997
CL Apoyeque	Teeth	bootstrap	0.584689
CL Apoyeque	Morpho_PC1	bootstrap	0.667331
CL Apoyeque	Morpho_PC2	bootstrap	1.064
CL Apoyeque	Morpho_PC3	bootstrap	0.711714
CL Apoyeque	GoldDark	bootstrap	0.573054
CL Apoyeque	Lips	bootstrap	1.74693
CL Apoyeque	Teeth	bootstrap	0.360515
CL Apoyeque	Morpho_PC1	bootstrap	0.489877
CL Apoyeque	Morpho_PC2	bootstrap	1.39917
CL Apoyeque	Morpho_PC3	bootstrap	0.540553
CL Apoyeque	GoldDark	bootstrap	0.560654
CL Apoyeque	Lips	bootstrap	1.13423
CL Apoyeque	Teeth	bootstrap	0.617268
CL Apoyeque	Morpho_PC1	bootstrap	0.953658
CL Apoyeque	Morpho_PC2	bootstrap	1.16476
CL Apoyeque	Morpho_PC3	bootstrap	1.32365
CL Apoyeque	GoldDark	bootstrap	2.0905
CL Apoyeque	Lips	bootstrap	1.00917
CL Apoyeque	Teeth	bootstrap	0.125613
CL Apoyeque	Morpho_PC1	bootstrap	0.696674
CL Apoyeque	Morpho_PC2	bootstrap	0.167862
CL Apoyeque	Morpho_PC3	bootstrap	0.286487
CL Apoyeque	GoldDark	bootstrap	1.12287
CL Apoyeque	Lips	bootstrap	1.61974
CL Apoyeque	Teeth	bootstrap	0.470053
CL Apoyeque	Morpho_PC1	bootstrap	0.658645
CL Apoyeque	Morpho_PC2	bootstrap	1.13994
CL Apoyeque	Morpho_PC3	bootstrap	0.401716
CL Apoyeque	GoldDark	bootstrap	1.44476
CL Apoyeque	Lips	bootstrap	1.21959
CL Apoyeque	Teeth	bootstrap	1.00531
CL Apoyeque	Morpho_PC1	bootstrap	0.778977
CL Apoyeque	Morpho_PC2	bootstrap	0.747859
CL Apoyeque	Morpho_PC3	bootstrap	0.498542
CL Apoyeque	GoldDark	bootstrap	1.90661
CL Apoyeque	Lips	bootstrap	0.871248
CL Apoyeque	Teeth	bootstrap	1.04625
CL Apoyeque	Morpho_PC1	bootstrap	0.433654
CL Apoyeque	Morpho_PC2	bootstrap	0.368355
CL Apoyeque	Morpho_PC3	bootstrap	0.43287
CL Apoyeque	GoldDark	bootstrap	1.19422
CL Apoyeque	Lips	bootstrap	1.37413
CL Apoyeque	Teeth	bootstrap	0.728516
CL Apoyeque	Morpho_PC1	bootstrap	0.367384
CL Apoyeque	Morpho_PC2	bootstrap	1.33654
CL Apoyeque	Morpho_PC3	bootstrap	0.483276
CL Apoyeque	GoldDark	bootstrap	0.820634
CL Apoyeque	Lips	bootstrap	1.86821
CL Apoyeque	Teeth	bootstrap	0.424182
CL Apoyeque	Morpho_PC1	bootstrap	0.507495
CL Apoyeque	Morpho_PC2	bootstrap	0.922843
CL Apoyeque	Morpho_PC3	bootstrap	0.739755
CL Apoyeque	GoldDark	bootstrap	1.36215
CL Apoyeque	Lips	bootstrap	1.38678
CL Apoyeque	Teeth	bootstrap	1.42278
CL Apoyeque	Morpho_PC1	bootstrap	0.293668
CL Apoyeque	Morpho_PC2	bootstrap	0.310952
CL Apoyeque	Morpho_PC3	bootstrap	0.119001
CL Apoyeque	GoldDark	bootstrap	0.935411
CL Apoyeque	Lips	bootstrap	1.70576
CL Apoyeque	Teeth	bootstrap	0.721542
CL Apoyeque	Morpho_PC1	bootstrap	0.611723
CL Apoyeque	Morpho_PC2	bootstrap	1.10146
CL Apoyeque	Morpho_PC3	bootstrap	0.327639
CL Apoyeque	GoldDark	bootstrap	0.377863
CL Apoyeque	Lips	bootstrap	1.05543
CL Apoyeque	Teeth	bootstrap	1.19835
CL Apoyeque	Morpho_PC1	bootstrap	0.308598
CL Apoyeque	Morpho_PC2	bootstrap	1.27445
CL Apoyeque	Morpho_PC3	bootstrap	1.26008
CL Apoyeque	GoldDark	bootstrap	0.729846
CL Apoyeque	Lips	bootstrap	1.42747
CL Apoyeque	Teeth	bootstrap	0.346815
CL Apoyeque	Morpho_PC1	bootstrap	0.2831
CL Apoyeque	Morpho_PC2	bootstrap	1.34541
CL Apoyeque	Morpho_PC3	bootstrap	1.19125
CL Apoyeque	GoldDark	bootstrap	0.314681
CL Apoyeque	Lips	bootstrap	0.69297
CL Apoyeque	Teeth	bootstrap	1.25792
CL Apoyeque	Morpho_PC1	bootstrap	1.57967
CL Apoyeque	Morpho_PC2	bootstrap	1.11307
CL Apoyeque	Morpho_PC3	bootstrap	0.322696
CL Apoyeque	GoldDark	bootstrap	1.82926
CL Apoyeque	Lips	bootstrap	0.910741
CL Apoyeque	Teeth	bootstrap	0.950208
CL Apoyeque	Morpho_PC1	bootstrap	0.573103
CL Apoyeque	Morpho_PC2	bootstrap	0.464581
CL Apoyeque	Morpho_PC3	bootstrap	0.614138
CL Apoyeque	GoldDark	bootstrap	1.51603
CL Apoyeque	Lips	bootstrap	1.0499
CL Apoyeque	Teeth	bootstrap	1.20845
CL Apoyeque	Morpho_PC1	bootstrap	0.779331
CL Apoyeque	Morpho_PC2	bootstrap	0.412098
CL Apoyeque	Morpho_PC3	bootstrap	0.601523
CL Apoyeque	GoldDark	bootstrap	1.5678
CL Apoyeque	Lips	bootstrap	1.28202
CL Apoyeque	Teeth	bootstrap	0.312601
CL Apoyeque	Morpho_PC1	bootstrap	0.901265
CL Apoyeque	Morpho_PC2	bootstrap	0.912599
CL Apoyeque	Morpho_PC3	bootstrap	0.394477
CL Apoyeque	GoldDark	bootstrap	1.21494
CL Apoyeque	Lips	bootstrap	1.53252
CL Apoyeque	Teeth	bootstrap	0.159454
CL Apoyeque	Morpho_PC1	bootstrap	1.11163
CL Apoyeque	Morpho_PC2	bootstrap	0.853852
CL Apoyeque	Morpho_PC3	bootstrap	0.430208
CL Apoyeque	GoldDark	bootstrap	1.26473
CL Apoyeque	Lips	bootstrap	1.44753
CL Apoyeque	Teeth	bootstrap	0.334217
CL Apoyeque	Morpho_PC1	bootstrap	0.0895708
CL Apoyeque	Morpho_PC2	bootstrap	1.33434
CL Apoyeque	Morpho_PC3	bootstrap	0.636343
CL Apoyeque	GoldDark	bootstrap	0.843541
CL Apoyeque	Lips	bootstrap	1.65636
CL Apoyeque	Teeth	bootstrap	0.945146
CL Apoyeque	Morpho_PC1	bootstrap	0.407723
CL Apoyeque	Morpho_PC2	bootstrap	1.02131
CL Apoyeque	Morpho_PC3	bootstrap	0.66506
CL Apoyeque	GoldDark	bootstrap	0.741501
CL Apoyeque	Lips	bootstrap	1.11035
CL Apoyeque	Teeth	bootstrap	0.577937
CL Apoyeque	Morpho_PC1	bootstrap	1.33847
CL Apoyeque	Morpho_PC2	bootstrap	0.704534
CL Apoyeque	Morpho_PC3	bootstrap	1.2631
CL Apoyeque	GoldDark	bootstrap	0.418632
CL Apoyeque	Lips	bootstrap	1.77626
CL Apoyeque	Teeth	bootstrap	0.883796
CL Apoyeque	Morpho_PC1	bootstrap	1.14982
CL Apoyeque	Morpho_PC2	bootstrap	0.752426
CL Apoyeque	Morpho_PC3	bootstrap	0.0182608
CL Apoyeque	GoldDark	bootstrap	1.6823
CL Apoyeque	Lips	bootstrap	0.98722
CL Apoyeque	Teeth	bootstrap	0.77808
CL Apoyeque	Morpho_PC1	bootstrap	0.268602
CL Apoyeque	Morpho_PC2	bootstrap	0.507238
CL Apoyeque	Morpho_PC3	bootstrap	1.12268
CL Apoyeque	GoldDark	bootstrap	1.19201
CL Apoyeque	Lips	bootstrap	1.60008
CL Apoyeque	Teeth	bootstrap	0.399051
CL Apoyeque	Morpho_PC1	bootstrap	0.164171
CL Apoyeque	Morpho_PC2	bootstrap	1.17847
CL Apoyeque	Morpho_PC3	bootstrap	0.666225
CL Apoyeque	GoldDark	bootstrap	1.39362
CL Apoyeque	Lips	bootstrap	0.758638
CL Apoyeque	Teeth	bootstrap	0.456776
CL Apoyeque	Morpho_PC1	bootstrap	0.655021
CL Apoyeque	Morpho_PC2	bootstrap	0.293036
CL Apoyeque	Morpho_PC3	bootstrap	1.66094
CL Apoyeque	GoldDark	bootstrap	0.681169
CL Apoyeque	Lips	bootstrap	1.1634
CL Apoyeque	Teeth	bootstrap	0.881028
CL Apoyeque	Morpho_PC1	bootstrap	0.424027
CL Apoyeque	Morpho_PC2	bootstrap	1.15469
CL Apoyeque	Morpho_PC3	bootstrap	1.37593
CL Apoyeque	GoldDark	bootstrap	0.780946
CL Apoyeque	Lips	bootstrap	1.54345
CL Apoyeque	Teeth	bootstrap	1.17029
CL Apoyeque	Morpho_PC1	bootstrap	0.984578
CL Apoyeque	Morpho_PC2	bootstrap	0.231645
CL Apoyeque	Morpho_PC3	bootstrap	0.784389
CL Apoyeque	GoldDark	bootstrap	1.20268
CL Apoyeque	Lips	bootstrap	1.22731
CL Apoyeque	Teeth	bootstrap	1.30362
CL Apoyeque	Morpho_PC1	bootstrap	0.517024
CL Apoyeque	Morpho_PC2	bootstrap	0.243122
CL Apoyeque	Morpho_PC3	bootstrap	1.01065
CL Apoyeque	GoldDark	bootstrap	1.25665
CL Apoyeque	Lips	bootstrap	0.95564
CL Apoyeque	Teeth	bootstrap	1.60436
CL Apoyeque	Morpho_PC1	bootstrap	0.891077
CL Apoyeque	Morpho_PC2	bootstrap	0.09393
CL Apoyeque	Morpho_PC3	bootstrap	0.36165
CL Apoyeque	GoldDark	bootstrap	1.30915
CL Apoyeque	Lips	bootstrap	0.794286
CL Apoyeque	Teeth	bootstrap	0.631257
CL Apoyeque	Morpho_PC1	bootstrap	1.65494
CL Apoyeque	Morpho_PC2	bootstrap	0.341037
CL Apoyeque	Morpho_PC3	bootstrap	0.633737
CL Apoyeque	GoldDark	bootstrap	0.307378
CL Apoyeque	Lips	bootstrap	0.976485
CL Apoyeque	Teeth	bootstrap	0.93516
CL Apoyeque	Morpho_PC1	bootstrap	0.33784
CL Apoyeque	Morpho_PC2	bootstrap	1.01026
CL Apoyeque	Morpho_PC3	bootstrap	1.71543
CL Apoyeque	GoldDark	bootstrap	1.44584
CL Apoyeque	Lips	bootstrap	1.48334
CL Apoyeque	Teeth	bootstrap	0.551801
CL Apoyeque	Morpho_PC1	bootstrap	0.804485
CL Apoyeque	Morpho_PC2	bootstrap	0.861543
CL Apoyeque	Morpho_PC3	bootstrap	0.123785
CL Apoyeque	GoldDark	bootstrap	1.95511
CL Apoyeque	Lips	bootstrap	0.713319
CL Apoyeque	Teeth	bootstrap	1.05515
CL Apoyeque	Morpho_PC1	bootstrap	0.610405
CL Apoyeque	Morpho_PC2	bootstrap	0.381402
CL Apoyeque	Morpho_PC3	bootstrap	0.193166
CL Apoyeque	GoldDark	bootstrap	1.87776
CL Apoyeque	Lips	bootstrap	0.754705
CL Apoyeque	Teeth	bootstrap	1.28218
CL Apoyeque	Morpho_PC1	bootstrap	0.240149
CL Apoyeque	Morpho_PC2	bootstrap	0.394289
CL Apoyeque	Morpho_PC3	bootstrap	0.217534
CL Apoyeque	GoldDark	bootstrap	1.1897
CL Apoyeque	Lips	bootstrap	0.803338
CL Apoyeque	Teeth	bootstrap	0.768825
CL Apoyeque	Morpho_PC1	bootstrap	0.521496
CL Apoyeque	Morpho_PC2	bootstrap	0.609612
CL Apoyeque	Morpho_PC3	bootstrap	1.64456
CL Apoyeque	GoldDark	bootstrap	1.39547
CL Apoyeque	Lips	bootstrap	0.828816
CL Apoyeque	Teeth	bootstrap	0.553315
CL Apoyeque	Morpho_PC1	bootstrap	0.550295
CL Apoyeque	Morpho_PC2	bootstrap	0.856145
CL Apoyeque	Morpho_PC3	bootstrap	1.42259
CL Apoyeque	GoldDark	bootstrap	1.42575
CL Apoyeque	Lips	bootstrap	0.919139
CL Apoyeque	Teeth	bootstrap	0.99872
CL Apoyeque	Morpho_PC1	bootstrap	0.306187
CL Apoyeque	Morpho_PC2	bootstrap	0.791014
CL Apoyeque	Morpho_PC3	bootstrap	1.18555
CL Apoyeque	GoldDark	bootstrap	1.50455
CL Apoyeque	Lips	bootstrap	0.556065
CL Apoyeque	Teeth	bootstrap	0.771308
CL Apoyeque	Morpho_PC1	bootstrap	0.504143
CL Apoyeque	Morpho_PC2	bootstrap	0.858091
CL Apoyeque	Morpho_PC3	bootstrap	1.3571
CL Apoyeque	GoldDark	bootstrap	1.51797
CL Apoyeque	Lips	bootstrap	1.43931
CL Apoyeque	Teeth	bootstrap	0.641165
CL Apoyeque	Morpho_PC1	bootstrap	0.509765
CL Apoyeque	Morpho_PC2	bootstrap	0.645672
CL Apoyeque	Morpho_PC3	bootstrap	0.732331
CL Apoyeque	GoldDark	bootstrap	1.86835
CL Apoyeque	Lips	bootstrap	0.817755
CL Apoyeque	Teeth	bootstrap	1.12588
CL Apoyeque	Morpho_PC1	bootstrap	0.537937
CL Apoyeque	Morpho_PC2	bootstrap	0.27935
CL Apoyeque	Morpho_PC3	bootstrap	0.453343
CL Apoyeque	GoldDark	bootstrap	1.2458
CL Apoyeque	Lips	bootstrap	0.785383
CL Apoyeque	Teeth	bootstrap	0.684984
CL Apoyeque	Morpho_PC1	bootstrap	0.56511
CL Apoyeque	Morpho_PC2	bootstrap	0.521844
CL Apoyeque	Morpho_PC3	bootstrap	1.66442
CL Apoyeque	GoldDark	bootstrap	1.23084
CL Apoyeque	Lips	bootstrap	0.719646
CL Apoyeque	Teeth	bootstrap	0.758349
CL Apoyeque	Morpho_PC1	bootstrap	1.31997
CL Apoyeque	Morpho_PC2	bootstrap	0.76569
CL Apoyeque	Morpho_PC3	bootstrap	1.03124
CL Apoyeque	GoldDark	bootstrap	1.5291
CL Apoyeque	Lips	bootstrap	1.48334
CL Apoyeque	Teeth	bootstrap	0.490345
CL Apoyeque	Morpho_PC1	bootstrap	0.319593
CL Apoyeque	Morpho_PC2	bootstrap	0.979704
CL Apoyeque	Morpho_PC3	bootstrap	0.398953
CL Apoyeque	GoldDark	bootstrap	1.62583
CL Apoyeque	Lips	bootstrap	0.512669
CL Apoyeque	Teeth	bootstrap	1.19582
CL Apoyeque	Morpho_PC1	bootstrap	0.944032
CL Apoyeque	Morpho_PC2	bootstrap	0.291634
CL Apoyeque	Morpho_PC3	bootstrap	0.829227
CL Apoyeque	GoldDark	bootstrap	0.552674
CL Apoyeque	Lips	bootstrap	1.89043
CL Apoyeque	Teeth	bootstrap	0.372044
CL Apoyeque	Morpho_PC1	bootstrap	0.350938
CL Apoyeque	Morpho_PC2	bootstrap	1.294
CL Apoyeque	Morpho_PC3	bootstrap	0.429928
CL Apoyeque	GoldDark	bootstrap	0.889743
CL Apoyeque	Lips	bootstrap	1.38003
CL Apoyeque	Teeth	bootstrap	0.625823
CL Apoyeque	Morpho_PC1	bootstrap	0.644834
CL Apoyeque	Morpho_PC2	bootstrap	1.29337
CL Apoyeque	Morpho_PC3	bootstrap	0.907531
CL Apoyeque	GoldDark	bootstrap	1.02859
CL Apoyeque	Lips	bootstrap	0.972
CL Apoyeque	Teeth	bootstrap	0.225679
CL Apoyeque	Morpho_PC1	bootstrap	1.33504
CL Apoyeque	Morpho_PC2	bootstrap	0.908187
CL Apoyeque	Morpho_PC3	bootstrap	1.15722
CL Apoyeque	GoldDark	bootstrap	1.59985
CL Apoyeque	Lips	bootstrap	1.12316
CL Apoyeque	Teeth	bootstrap	1.19818
CL Apoyeque	Morpho_PC1	bootstrap	0.350089
CL Apoyeque	Morpho_PC2	bootstrap	0.547116
CL Apoyeque	Morpho_PC3	bootstrap	0.566968
CL Apoyeque	GoldDark	bootstrap	1.83512
CL Apoyeque	Lips	bootstrap	0.923783
CL Apoyeque	Teeth	bootstrap	0.288456
CL Apoyeque	Morpho_PC1	bootstrap	0.960004
CL Apoyeque	Morpho_PC2	bootstrap	0.736047
CL Apoyeque	Morpho_PC3	bootstrap	0.482053
CL Apoyeque	GoldDark	bootstrap	1.64406
CL Apoyeque	Lips	bootstrap	0.815
CL Apoyeque	Teeth	bootstrap	1.32038
CL Apoyeque	Morpho_PC1	bootstrap	0.712684
CL Apoyeque	Morpho_PC2	bootstrap	0.414508
CL Apoyeque	Morpho_PC3	bootstrap	0.457927
CL Apoyeque	GoldDark	bootstrap	1.83066
CL Apoyeque	Lips	bootstrap	0.956178
CL Apoyeque	Teeth	bootstrap	0.64673
CL Apoyeque	Morpho_PC1	bootstrap	0.631133
CL Apoyeque	Morpho_PC2	bootstrap	0.718543
CL Apoyeque	Morpho_PC3	bootstrap	0.633646
CL Apoyeque	GoldDark	bootstrap	1.64434
CL Apoyeque	Lips	bootstrap	0.0880009
CL Apoyeque	Teeth	bootstrap	0.478238
CL Apoyeque	Morpho_PC1	bootstrap	0.865965
CL Apoyeque	Morpho_PC2	bootstrap	0.23383
CL Apoyeque	Morpho_PC3	bootstrap	1.50171
CL Apoyeque	GoldDark	bootstrap	1.06647
CL Apoyeque	Lips	bootstrap	1.36702
CL Apoyeque	Teeth	bootstrap	0.863597
CL Apoyeque	Morpho_PC1	bootstrap	0.668839
CL Apoyeque	Morpho_PC2	bootstrap	1.21438
CL Apoyeque	Morpho_PC3	bootstrap	0.571006
CL Apoyeque	GoldDark	bootstrap	0.976228
CL Apoyeque	Lips	bootstrap	1.08854
CL Apoyeque	Teeth	bootstrap	0.738492
CL Apoyeque	Morpho_PC1	bootstrap	0.232018
CL Apoyeque	Morpho_PC2	bootstrap	0.964556
CL Apoyeque	Morpho_PC3	bootstrap	1.52725
CL Apoyeque	GoldDark	bootstrap	1.49999
CL Apoyeque	Lips	bootstrap	0.363314
CL Apoyeque	Teeth	bootstrap	1.06446
CL Apoyeque	Morpho_PC1	bootstrap	0.514939
CL Apoyeque	Morpho_PC2	bootstrap	1.06421
CL Apoyeque	Morpho_PC3	bootstrap	1.04272
CL Apoyeque	GoldDark	bootstrap	1.91892
CL Apoyeque	Lips	bootstrap	0.362882
CL Apoyeque	Teeth	bootstrap	0.140137
CL Apoyeque	Morpho_PC1	bootstrap	0.465898
CL Apoyeque	Morpho_PC2	bootstrap	0.415187
CL Apoyeque	Morpho_PC3	bootstrap	1.33304
CL Apoyeque	GoldDark	bootstrap	1.28569
CL Apoyeque	Lips	bootstrap	1.52282
CL Apoyeque	Teeth	bootstrap	0.888534
CL Apoyeque	Morpho_PC1	bootstrap	0.242838
CL Apoyeque	Morpho_PC2	bootstrap	1.00417
CL Apoyeque	Morpho_PC3	bootstrap	0.413761
CL Apoyeque	GoldDark	bootstrap	1.21857
CL Apoyeque	Lips	bootstrap	1.03384
CL Apoyeque	Teeth	bootstrap	0.156895
CL Apoyeque	Morpho_PC1	bootstrap	1.15605
CL Apoyeque	Morpho_PC2	bootstrap	0.349934
CL Apoyeque	Morpho_PC3	bootstrap	1.40097
CL Apoyeque	GoldDark	bootstrap	1.2273
CL Apoyeque	Lips	bootstrap	1.4427
CL Apoyeque	Teeth	bootstrap	0.657483
CL Apoyeque	Morpho_PC1	bootstrap	0.348229
CL Apoyeque	Morpho_PC2	bootstrap	1.19454
CL Apoyeque	Morpho_PC3	bootstrap	0.657159
CL Apoyeque	GoldDark	bootstrap	0.46079
CL Apoyeque	Lips	bootstrap	1.08639
CL Apoyeque	Teeth	bootstrap	1.1431
CL Apoyeque	Morpho_PC1	bootstrap	0.484278
CL Apoyeque	Morpho_PC2	bootstrap	0.810289
CL Apoyeque	Morpho_PC3	bootstrap	1.55231
CL Apoyeque	GoldDark	bootstrap	1.63295
CL Apoyeque	Lips	bootstrap	1.30902
CL Apoyeque	Teeth	bootstrap	0.698518
CL Apoyeque	Morpho_PC1	bootstrap	0.640689
CL Apoyeque	Morpho_PC2	bootstrap	0.673765
CL Apoyeque	Morpho_PC3	bootstrap	0.517276
CL Apoyeque	GoldDark	bootstrap	0.613336
CL Apoyeque	Lips	bootstrap	1.68522
CL Apoyeque	Teeth	bootstrap	0.648695
CL Apoyeque	Morpho_PC1	bootstrap	0.717446
CL Apoyeque	Morpho_PC2	bootstrap	1.35636
CL Apoyeque	Morpho_PC3	bootstrap	0.0928971
CL Apoyeque	GoldDark	bootstrap	1.1884
CL Apoyeque	Lips	bootstrap	1.2348
CL Apoyeque	Teeth	bootstrap	1.10295
CL Apoyeque	Morpho_PC1	bootstrap	0.650962
CL Apoyeque	Morpho_PC2	bootstrap	0.999709
CL Apoyeque	Morpho_PC3	bootstrap	0.650603
CL Apoyeque	GoldDark	bootstrap	0.689657
CL Apoyeque	Lips	bootstrap	0.87194
CL Apoyeque	Teeth	bootstrap	0.782101
CL Apoyeque	Morpho_PC1	bootstrap	0.742392
CL Apoyeque	Morpho_PC2	bootstrap	1.02108
CL Apoyeque	Morpho_PC3	bootstrap	1.59958
CL Apoyeque	GoldDark	bootstrap	1.11507
CL Apoyeque	Lips	bootstrap	1.426
CL Apoyeque	Teeth	bootstrap	0.906266
CL Apoyeque	Morpho_PC1	bootstrap	0.717265
CL Apoyeque	Morpho_PC2	bootstrap	0.899509
CL Apoyeque	Morpho_PC3	bootstrap	0.760431
CL Apoyeque	GoldDark	bootstrap	1.11099
CL Apoyeque	Lips	bootstrap	1.61998
CL Apoyeque	Teeth	bootstrap	1.23561
CL Apoyeque	Morpho_PC1	bootstrap	0.0980145
CL Apoyeque	Morpho_PC2	bootstrap	0.701556
CL Apoyeque	Morpho_PC3	bootstrap	0.335927
CL Apoyeque	GoldDark	bootstrap	0.753501
CL Apoyeque	Lips	bootstrap	1.35092
CL Apoyeque	Teeth	bootstrap	0.80571
CL Apoyeque	Morpho_PC1	bootstrap	0.54409
CL Apoyeque	Morpho_PC2	bootstrap	1.34648
CL Apoyeque	Morpho_PC3	bootstrap	0.921428
CL Apoyeque	GoldDark	bootstrap	1.65704
CL Apoyeque	Lips	bootstrap	0.83759
CL Apoyeque	Teeth	bootstrap	1.0549
CL Apoyeque	Morpho_PC1	bootstrap	0.110727
CL Apoyeque	Morpho_PC2	bootstrap	0.588849
CL Apoyeque	Morpho_PC3	bootstrap	1.03963
CL Apoyeque	GoldDark	bootstrap	1.34647
CL Apoyeque	Lips	bootstrap	1.21642
CL Apoyeque	Teeth	bootstrap	0.761034
CL Apoyeque	Morpho_PC1	bootstrap	0.418832
CL Apoyeque	Morpho_PC2	bootstrap	1.04961
CL Apoyeque	Morpho_PC3	bootstrap	0.922538
CL Apoyeque	GoldDark	bootstrap	1.38905
CL Apoyeque	Lips	bootstrap	1.30547
CL Apoyeque	Teeth	bootstrap	0.996934
CL Apoyeque	Morpho_PC1	bootstrap	0.654507
CL Apoyeque	Morpho_PC2	bootstrap	0.499726
CL Apoyeque	Morpho_PC3	bootstrap	0.833251
CL Apoyeque	GoldDark	bootstrap	0.621562
CL Apoyeque	Lips	bootstrap	1.32669
CL Apoyeque	Teeth	bootstrap	0.957633
CL Apoyeque	Morpho_PC1	bootstrap	0.591676
CL Apoyeque	Morpho_PC2	bootstrap	1.30668
CL Apoyeque	Morpho_PC3	bootstrap	0.937554
CL Apoyeque	GoldDark	bootstrap	0.404859
CL Apoyeque	Lips	bootstrap	1.38148
CL Apoyeque	Teeth	bootstrap	0.877465
CL Apoyeque	Morpho_PC1	bootstrap	0.810257
CL Apoyeque	Morpho_PC2	bootstrap	1.40941
CL Apoyeque	Morpho_PC3	bootstrap	0.717428
CL Apoyeque	GoldDark	bootstrap	1.42809
CL Apoyeque	Lips	bootstrap	1.33324
CL Apoyeque	Teeth	bootstrap	0.999134
CL Apoyeque	Morpho_PC1	bootstrap	0.812396
CL Apoyeque	Morpho_PC2	bootstrap	0.663766
CL Apoyeque	Morpho_PC3	bootstrap	0.290165
CL Apoyeque	GoldDark	bootstrap	0.874682
CL Apoyeque	Lips	bootstrap	1.52552
CL Apoyeque	Teeth	bootstrap	0.722479
CL Apoyeque	Morpho_PC1	bootstrap	0.456087
CL Apoyeque	Morpho_PC2	bootstrap	0.915573
CL Apoyeque	Morpho_PC3	bootstrap	1.15735
CL Apoyeque	GoldDark	bootstrap	0.663768
CL Apoyeque	Lips	bootstrap	1.14464
CL Apoyeque	Teeth	bootstrap	0.236424
CL Apoyeque	Morpho_PC1	bootstrap	0.689579
CL Apoyeque	Morpho_PC2	bootstrap	0.305172
CL Apoyeque	Morpho_PC3	bootstrap	1.90386
CL Apoyeque	GoldDark	bootstrap	0.821233
CL Apoyeque	Lips	bootstrap	1.37566
CL Apoyeque	Teeth	bootstrap	0.506538
CL Apoyeque	Morpho_PC1	bootstrap	0.869823
CL Apoyeque	Morpho_PC2	bootstrap	0.999399
CL Apoyeque	Morpho_PC3	bootstrap	1.19212
CL Apoyeque	GoldDark	bootstrap	0.483383
CL Apoyeque	Lips	bootstrap	1.4095
CL Apoyeque	Teeth	bootstrap	0.780112
CL Apoyeque	Morpho_PC1	bootstrap	0.398999
CL Apoyeque	Morpho_PC2	bootstrap	1.06789
CL Apoyeque	Morpho_PC3	bootstrap	1.36802
CL Apoyeque	GoldDark	bootstrap	0.490092
CL Apoyeque	Lips	bootstrap	1.75949
CL Apoyeque	Teeth	bootstrap	0.932195
CL Apoyeque	Morpho_PC1	bootstrap	0.37031
CL Apoyeque	Morpho_PC2	bootstrap	1.0746
CL Apoyeque	Morpho_PC3	bootstrap	0.709319
CL Apoyeque	GoldDark	bootstrap	1.11688
CL Apoyeque	Lips	bootstrap	1.41217
CL Apoyeque	Teeth	bootstrap	0.647235
CL Apoyeque	Morpho_PC1	bootstrap	0.687349
CL Apoyeque	Morpho_PC2	bootstrap	1.2836
CL Apoyeque	Morpho_PC3	bootstrap	0.468358
CL Apoyeque	GoldDark	bootstrap	1.51765
[truncated: 46,049 more rows]

## Sheet: Ext. Data Fig.4f
Lake	Trait	Type	Value
CL Apoyeque	GoldDark	bootstrap	1.74951
CL Apoyeque	Lips	bootstrap	1.28632
CL Apoyeque	Teeth	bootstrap	0.957192
CL Apoyeque	Morpho_PC1	bootstrap	0.162396
CL Apoyeque	Morpho_PC2	bootstrap	0.341513
CL Apoyeque	Morpho_PC3	bootstrap	0.474748
CL Apoyeque	GoldDark	bootstrap	1.51785
CL Apoyeque	Lips	bootstrap	1.33473
CL Apoyeque	Teeth	bootstrap	0.613541
CL Apoyeque	Morpho_PC1	bootstrap	0.414331
CL Apoyeque	Morpho_PC2	bootstrap	1.14434
CL Apoyeque	Morpho_PC3	bootstrap	0.238758
CL Apoyeque	GoldDark	bootstrap	1.63295
CL Apoyeque	Lips	bootstrap	1.15129
CL Apoyeque	Teeth	bootstrap	0.843418
CL Apoyeque	Morpho_PC1	bootstrap	0.559792
CL Apoyeque	Morpho_PC2	bootstrap	0.425606
CL Apoyeque	Morpho_PC3	bootstrap	0.895616
CL Apoyeque	GoldDark	bootstrap	1.38416
CL Apoyeque	Lips	bootstrap	0.759729
CL Apoyeque	Teeth	bootstrap	0.760307
CL Apoyeque	Morpho_PC1	bootstrap	0.234855
CL Apoyeque	Morpho_PC2	bootstrap	1.13522
CL Apoyeque	Morpho_PC3	bootstrap	1.25895
CL Apoyeque	GoldDark	bootstrap	1.04825
CL Apoyeque	Lips	bootstrap	1.49457
CL Apoyeque	Teeth	bootstrap	0.55059
CL Apoyeque	Morpho_PC1	bootstrap	0.88932
CL Apoyeque	Morpho_PC2	bootstrap	1.04525
CL Apoyeque	Morpho_PC3	bootstrap	0.693414
CL Apoyeque	GoldDark	bootstrap	0.540141
CL Apoyeque	Lips	bootstrap	1.34097
CL Apoyeque	Teeth	bootstrap	0.97332
CL Apoyeque	Morpho_PC1	bootstrap	0.720796
CL Apoyeque	Morpho_PC2	bootstrap	1.05514
CL Apoyeque	Morpho_PC3	bootstrap	1.15318
CL Apoyeque	GoldDark	bootstrap	0.858428
CL Apoyeque	Lips	bootstrap	0.478388
CL Apoyeque	Teeth	bootstrap	0.18028
CL Apoyeque	Morpho_PC1	bootstrap	1.08315
CL Apoyeque	Morpho_PC2	bootstrap	0.169703
CL Apoyeque	Morpho_PC3	bootstrap	1.94929
CL Apoyeque	GoldDark	bootstrap	1.68207
CL Apoyeque	Lips	bootstrap	0.90534
CL Apoyeque	Teeth	bootstrap	0.632736
CL Apoyeque	Morpho_PC1	bootstrap	0.569124
CL Apoyeque	Morpho_PC2	bootstrap	0.706712
CL Apoyeque	Morpho_PC3	bootstrap	1.06174
CL Apoyeque	GoldDark	bootstrap	0.832043
CL Apoyeque	Lips	bootstrap	1.64508
CL Apoyeque	Teeth	bootstrap	0.742163
CL Apoyeque	Morpho_PC1	bootstrap	0.541866
CL Apoyeque	Morpho_PC2	bootstrap	0.948488
CL Apoyeque	Morpho_PC3	bootstrap	0.925943
CL Apoyeque	GoldDark	bootstrap	0.661647
CL Apoyeque	Lips	bootstrap	1.38244
CL Apoyeque	Teeth	bootstrap	0.859483
CL Apoyeque	Morpho_PC1	bootstrap	1.22229
CL Apoyeque	Morpho_PC2	bootstrap	1.13776
CL Apoyeque	Morpho_PC3	bootstrap	0.351954
CL Apoyeque	GoldDark	bootstrap	0.825263
CL Apoyeque	Lips	bootstrap	0.988039
CL Apoyeque	Teeth	bootstrap	1.07405
CL Apoyeque	Morpho_PC1	bootstrap	0.42868
CL Apoyeque	Morpho_PC2	bootstrap	0.756517
CL Apoyeque	Morpho_PC3	bootstrap	1.55982
CL Apoyeque	GoldDark	bootstrap	2.05053
CL Apoyeque	Lips	bootstrap	0.87764
CL Apoyeque	Teeth	bootstrap	0.048167
CL Apoyeque	Morpho_PC1	bootstrap	0.720775
CL Apoyeque	Morpho_PC2	bootstrap	0.510622
[truncated: 47,977 more rows]

## Sheet: Ext. Data Fig.4g
Lake	Trait	Type	Value
[truncated: 48,048 more rows]

## Sheet: Ext. Data Fig.4h
Lake	Trait	Type	Value
[truncated: 48,048 more rows]

[truncated: 8 more sheets: Ext. Data Fig.4i, Ext. Data Fig.4j, Ext. Data Fig.4k, Ext. Data Fig.4l, Ext. Data Fig.4m, Ext. Data Fig.4n, Ext. Data Fig.4p, Ext. Data Fig.4q]
