# Supplementary material for: Contrasting signatures of genomic divergence during sympatric speciation
Source: Nature. 2020 Oct 28;588(7836):106–11. doi: 10.1038/s41586-020-2845-0 (PMC7759464; doi:10.1038/s41586-020-2845-0)
Supplement: Supplementary file 10 — Source Data Extended Data Fig. 5 [file 41586_2020_2845_MOESM10_ESM.xlsx]

## Sheet: Ext. Data Fig.5a
Phenotype	Genotype	n
gold	GG	36
gold	GD	70
dark	GD	1
dark	DD	46

## Sheet: Ext. Data Fig.5b
Marker	Position on Chr.11 (mb)	4.9	5.808	6.62	6.686	6.848	6.891	6.936	6.95	7.085	7.1	7.104	7.11	7.12	7.249	7.264	7.43	7.584
	Name	CKm21_FAM	CKm20_HEX	CKm19_FAM	CKm22_FAM	CKm25_HEX	CKm26_FAM	CKm28_FAM	CKm09_FAM	CKm04_HEX	CKm03_FAM	CKm02_HEX	CKs7109560	CKm01_FAM	CKm11_FAM	CKm08_HEX	FHmc85_HEX	FHm08_HEX
	Alleles	366/394	195/199	360/385	286/311	363/367	360/400	432/437	430/434	445/461	350/352	304/308	A/G	259/271	204/214	370/374	204/214	322/332
Genotypes	Recombinant 3 (DF2.005; dark phenotype)	DD	DD	DD	NA	NA	NA	NA	DD	DD	NA	NA	NA	DD	DG	DG	DG	DG
	Recombinant 2 (DF2.084; dark phenotype)	DD	DD	DD	NA	NA	NA	NA	DD	DD	DD	DD	DD	DG	DG	DG	DG	DG
	Recombinant 1 (DF2.146; dark phenotype)	DG	DG	DG	DG	DG	DG	DD	DD	DD	NA	NA	NA	DD	DD	DD	DD	DD
	Lower part pf panel has the same data source as Fig.2a. Full dataset in dryad repository (https://doi.org/10.5061/dryad.bcc2fqz91; GWAS/gwas_all_gold_dark.ps)

## Sheet: Ext. Data Fig.5e
Please note: Trunkated table as data above 30mb size limit. Full dataset in dryad repository (https://doi.org/10.5061/dryad.bcc2fqz91; GWAS/gwas_Nicaragua_lipsize.ps)
chr	pos	beta	pval
1	1428	-0.0635665	0.593186
1	2184	-0.0107466	0.930582
1	2705	-0.0519463	0.665147
1	3260	-0.0476423	0.686466
1	3474	0.342804	0.119776
1	4285	0.0495088	0.758264
1	4384	0.170526	0.283055
1	4387	0.170526	0.283055
1	4430	0.0685808	0.665068
1	4606	0.356169	0.0551791
1	7255	0.0214099	0.911726
1	8280	0.143335	0.349541
1	8394	0.073268	0.653539
1	9294	0.108437	0.486613
1	9398	-0.0711983	0.644064
1	9481	-0.0398121	0.803959
1	11458	0.202752	0.402321
1	11822	0.101492	0.612791
1	11911	-0.025733	0.884206
1	12017	-0.137631	0.589635
1	12137	0.0182612	0.942942
1	12955	0.191501	0.239682
1	13107	0.294378	0.0701923
1	13214	-0.0637821	0.694521
1	13243	0.282047	0.0801928
1	13287	0.31498	0.0526638
1	13293	0.31498	0.0526638
1	13302	0.298199	0.0626847
1	13522	0.373766	0.030906
1	13855	0.343337	0.119636
1	13970	0.332534	0.131566
1	14368	0.129705	0.627335
1	14667	-0.0451086	0.732793
1	14742	0.0662542	0.709003
1	15361	0.258026	0.156227
1	16564	-0.0635665	0.593186
1	17106	-0.0770145	0.524945
1	20312	0.246514	0.267856
1	20330	-0.31026	0.0337158
1	20685	0.262102	0.225788
1	21439	-0.201518	0.0991454
1	22564	0.199185	0.11371
1	22851	0.103877	0.557928
1	23416	0.103877	0.557928
1	24344	-0.264103	0.279368
1	24347	-0.264103	0.279368
1	24407	-0.264103	0.279368
1	24451	-0.264103	0.279368
1	24506	-0.264103	0.279368
1	24512	-0.264103	0.279368
1	24531	-0.264103	0.279368
1	24547	-0.264103	0.279368
1	24600	-0.264103	0.279368
1	24671	-0.264103	0.279368
1	24694	-0.264103	0.279368
1	24704	-0.264103	0.279368
1	24714	0.342804	0.119776
1	24726	-0.264103	0.279368
1	24748	-0.264103	0.279368
1	24784	-0.392121	0.138462
1	24874	-0.201518	0.0991454
1	24961	-0.156938	0.534265
1	24965	-0.156938	0.534265
1	24975	-0.257809	0.291574
1	24989	-0.264103	0.279368
1	25006	-0.264103	0.279368
1	25032	-0.264103	0.279368
1	25035	-0.264103	0.279368
1	25039	-0.264103	0.279368
1	25070	-0.264103	0.279368
1	25076	-0.264103	0.279368
1	25090	-0.264103	0.279368
1	25111	-0.264103	0.279368
1	25139	-0.210182	0.401574
1	25140	-0.210182	0.401574
1	25224	-0.264103	0.279368
1	25263	-0.264103	0.279368
1	25281	-0.264103	0.279368
1	25282	-0.264103	0.279368
1	25329	-0.264103	0.279368
1	25345	-0.264103	0.279368
1	25353	-0.264103	0.279368
1	25358	0.0111923	0.945606
1	25398	-0.186271	0.386211
1	25403	-0.156704	0.490929
1	25408	-0.156704	0.490929
1	25418	-0.235064	0.110105
1	25615	-0.264103	0.279368
1	25672	-0.264103	0.279368
1	25755	-0.264103	0.279368
1	25812	-0.264103	0.279368
1	25953	-0.264103	0.279368
1	25954	-0.264103	0.279368
1	25962	-0.264103	0.279368
1	26055	-0.264103	0.279368
1	26076	-0.264103	0.279368
1	26088	-0.264103	0.279368
1	26130	-0.264103	0.279368
1	26314	-0.227689	0.316556
1	26373	-0.264103	0.279368

## Sheet: Ext. Data Fig.5f
Please note: Trunkated table as data above 30mb size limit. Full dataset in dryad repository (https://doi.org/10.5061/dryad.bcc2fqz91; GWAS/gwas_Managua_lipsize.ps)
chr	pos	beta	pval
1	871	-0.101299	0.414574
1	1371	0.200162	0.129847
1	1428	-0.077353	0.366217
1	1441	-0.22086	0.103025
1	2184	-0.182613	0.0482256
1	2705	-0.0822686	0.322108
1	3260	-0.0614575	0.468153
1	4285	0.0580558	0.638125
1	4384	0.0954565	0.395836
1	4387	0.0954565	0.395836
1	4392	-0.101299	0.414574
1	4430	-0.0129898	0.906262
1	4606	-0.276971	0.098738
1	7255	-0.0490771	0.795041
1	8280	0.00264706	0.981579
1	8413	-0.0910134	0.56667
1	8454	0.0440314	0.724893
1	9398	-0.0382119	0.727178
1	9481	-0.000608619	0.995637
1	10586	-0.0336106	0.78488
1	10699	0.0489355	0.751119
1	11549	0.146735	0.211454
1	11822	-0.0886968	0.444337
1	12017	0.0342633	0.803682
1	12137	-0.143865	0.311519
1	12955	-0.19162	0.110003
1	12985	-0.0858596	0.458565
1	13057	-0.0166956	0.882711
1	13107	-0.0788175	0.509523
1	13214	0.227155	0.0486423
1	13243	0.00820027	0.946573
1	13287	0.0320967	0.798217
1	13293	0.0084684	0.944555
1	13302	0.0379894	0.767827
1	13522	-0.0465738	0.675225
1	14368	-0.0819145	0.652003
1	14381	-0.103553	0.536481
1	14386	-0.103553	0.536481
1	14667	-0.0453686	0.621884
1	14742	0.0256907	0.861381
1	15252	-0.0514804	0.767184
1	15361	0.168104	0.36313
1	16096	0.0113954	0.914007
1	16564	-0.0614575	0.468153
1	16792	-0.22086	0.103025
1	17106	-0.0856165	0.319421
1	17488	-0.22086	0.103025
1	20685	-0.057035	0.59672
1	21151	0.233599	0.084006
1	21439	0.139499	0.11859
1	22851	-0.00566024	0.950129
1	23416	0.00849045	0.928636
1	25263	0.316155	0.00741363
1	27025	0.318762	0.00838141
1	27076	-0.0150218	0.869746
1	27081	0.214764	0.0778735
1	27278	-0.0249689	0.793324
1	27297	-0.0490771	0.795041
1	27688	-0.0249689	0.793324
1	27699	0.00738228	0.943393
1	29283	-0.102602	0.368176
1	29602	-0.0490771	0.795041
1	30032	-0.0956203	0.256971
1	30416	-0.00566024	0.950129
1	31475	-0.102602	0.368176
1	31714	0.00738228	0.943393
1	34771	-0.00566024	0.950129
1	35004	-0.122267	0.398863
1	38729	-0.101299	0.414574
1	40594	-0.278671	0.120979
1	42127	-0.101299	0.414574
1	44526	-0.22229	0.223801
1	49646	-0.191405	0.156249
1	49661	-0.146658	0.264101
1	50747	-0.101299	0.414574
1	50830	-0.0305284	0.771596
1	51821	-0.0353372	0.702161
1	53262	-0.22086	0.103025
1	53369	-0.0934801	0.282394
1	54525	-0.22086	0.103025
1	58846	-0.116435	0.408298
1	58847	-0.116435	0.408298
1	58849	-0.116435	0.408298
1	58881	-0.0842668	0.566667
1	59380	-0.0490771	0.795041
1	59634	-0.131075	0.1344
1	60004	-0.0481453	0.79884
1	60086	-0.0490771	0.795041
1	60348	-0.102602	0.368176
1	60912	-0.0590081	0.544891
1	62902	-0.101299	0.414574
1	63351	-0.090462	0.307196
1	63471	-0.0465738	0.675225
1	64695	-0.0933955	0.287744
1	65318	-0.0708689	0.582328
1	66810	-0.0933955	0.287744
1	66870	-0.0305284	0.771596
1	67403	0.0337872	0.766294
1	67526	0.0685562	0.683894
1	67691	-0.0450023	0.681606

## Sheet: Ext. Data Fig.5g
Please note: Trunkated table as data above 30mb size limit. Full dataset in dryad repository (https://doi.org/10.5061/dryad.bcc2fqz91; GWAS/gwas_Masaya_lipsize.ps)
chr	pos	beta	pval
1	99	-0.0227632	0.929161
1	735	0.260439	0.309763
1	871	-0.0404387	0.880405
1	1428	0.154858	0.333242
1	1441	-0.26574	0.327189
1	2184	0.0727542	0.602338
1	2705	0.230868	0.142597
1	3260	0.147349	0.356847
1	3406	-0.198379	0.320291
1	4285	-0.0752891	0.653967
1	4384	0.0644551	0.692842
1	4387	0.0644551	0.692842
1	4392	-0.0404387	0.880405
1	4430	0.0785423	0.6293
1	8394	0.189016	0.245068
1	8413	0.262035	0.332407
1	8454	0.0813945	0.641033
1	8459	0.293661	0.280406
1	9398	0.10419	0.528999
1	10586	-0.0917358	0.669046
1	11549	-0.148402	0.411167
1	11822	-0.0182922	0.917634
1	11911	-0.00930077	0.958699
1	12017	0.331847	0.165436
1	12137	0.0214363	0.917353
1	12955	0.103723	0.549001
1	12985	0.168558	0.337416
1	13057	0.233199	0.195823
1	13107	0.107628	0.539575
1	13214	0.121156	0.446442
1	13243	0.121653	0.465115
1	13287	0.157166	0.34307
1	13293	0.146638	0.400463
1	13302	0.0315674	0.857415
1	13522	-0.146255	0.463965
1	14368	0.255837	0.343017
1	14381	0.255837	0.343017
1	14386	0.255837	0.343017
1	14667	0.167583	0.289626
1	14742	0.232112	0.317294
1	15252	0.255837	0.343017
1	15361	0.168345	0.336151
1	16096	-0.0184255	0.931729
1	16564	0.152583	0.290536
1	16792	-0.178445	0.466894
1	17106	0.167583	0.289626
1	17488	-0.178445	0.466894
1	20330	0.402588	0.127412
1	20685	0.184056	0.398046
1	20785	-0.211379	0.438106
1	21439	0.113765	0.370681
1	22564	-0.2265	0.231139
1	22851	0.0594587	0.760915
1	23416	0.0594587	0.760915
1	24344	0.156514	0.382727
1	24347	0.156514	0.382727
1	24407	0.213139	0.264938
1	24451	0.213139	0.264938
1	24506	0.213139	0.264938
1	24512	0.213139	0.264938
1	24531	0.213139	0.264938
1	24547	0.213139	0.264938
1	24600	0.213139	0.264938
1	24671	0.213139	0.264938
1	24694	0.213139	0.264938
1	24704	0.213139	0.264938
1	24726	0.213139	0.264938
1	24748	0.213139	0.264938
1	24784	0.213139	0.264938
1	24874	-0.2265	0.231139
1	24961	0.135307	0.500352
1	24965	0.135307	0.500352
1	24975	0.135307	0.500352
1	24989	0.174901	0.372246
1	25006	0.174901	0.372246
1	25032	0.213139	0.264938
1	25035	0.213139	0.264938
1	25039	0.213139	0.264938
1	25070	0.213139	0.264938
1	25076	0.213139	0.264938
1	25090	0.213139	0.264938
1	25111	0.213139	0.264938
1	25139	0.213139	0.264938
1	25140	0.213139	0.264938
1	25224	0.213139	0.264938
1	25263	0.213139	0.264938
1	25281	0.213139	0.264938
1	25282	0.213139	0.264938
1	25329	0.31593	0.108147
1	25345	0.213139	0.264938
1	25353	0.213139	0.264938
1	25358	0.132645	0.429624
1	25398	0.213139	0.264938
1	25403	0.213139	0.264938
1	25408	0.213139	0.264938
1	25418	0.402588	0.127412
1	25615	0.213139	0.264938
1	25672	0.213139	0.264938
1	25755	0.213139	0.264938
1	25812	0.213139	0.264938

## Sheet: Ext. Data Fig.5h
Please note: Trunkated table as data above 30mb size limit. Full dataset in dryad repository (https://doi.org/10.5061/dryad.bcc2fqz91; GWAS/gwas_apoyeque_lipsize.ps)
chr	pos	beta	pval
1	735	-0.186762	0.535479
1	1371	-0.00289586	0.983142
1	1428	-0.0564848	0.679023
1	2184	-0.123162	0.503588
1	2705	-0.0880359	0.504559
1	3260	-0.0579612	0.654025
1	4285	0.480841	0.0731288
1	4384	0.232071	0.302392
1	4387	0.232071	0.302392
1	4430	-0.0381435	0.845692
1	8280	0.0683974	0.707122
1	8454	-0.139157	0.485328
1	9294	-0.134418	0.508742
1	9398	0.0566428	0.767112
1	9481	-0.0566165	0.762233
1	10699	-0.0330892	0.870068
1	11444	0.139727	0.487577
1	11822	-0.182049	0.367462
1	11911	0.0260027	0.898643
1	12017	-0.0754751	0.707504
1	13072	-0.0422377	0.827433
1	13214	0.0502627	0.781757
1	14667	-0.0579612	0.654025
1	15361	-0.10451	0.567884
1	16096	0.0747477	0.575616
1	16564	-0.0579612	0.654025
1	17106	-0.0198394	0.886198
1	20685	-0.0156444	0.905638
1	21151	0.0233003	0.861578
1	21439	-0.112381	0.398526
1	22851	0.041364	0.760847
1	23396	0.0261469	0.850379
1	23416	0.0040055	0.975641
1	25358	0.0577827	0.665112
1	27076	-0.0579612	0.654025
1	27278	-0.00588342	0.964227
1	27688	0.0577827	0.665112
1	27699	0.0577827	0.665112
1	30032	-0.0579612	0.654025
1	30416	0.0577827	0.665112
1	31714	0.0204532	0.873929
1	34771	0.030738	0.821111
1	50830	0.0577827	0.665112
1	51821	0.0204532	0.873929
1	53369	-0.0779758	0.554724
1	58846	-0.273725	0.362346
1	58847	-0.273725	0.362346
1	58849	-0.273725	0.362346
1	59634	-0.0762452	0.555099
1	60445	0.0261469	0.850379
1	60912	0.0204532	0.873929
1	63351	-0.062447	0.647246
1	64695	-0.0259754	0.845971
1	66810	-0.0259754	0.845971
1	66870	0.0577827	0.665112
1	66942	0.0395805	0.75099
1	67403	-0.00527074	0.977069
1	67526	-0.441398	0.0158035
1	67662	0.0152118	0.959849
1	67691	0.0107749	0.957672
1	67882	0.149638	0.421717
1	68111	0.193852	0.288215
1	68150	-0.234245	0.254684
1	68169	0.226384	0.299304
1	68172	0.226384	0.299304
1	68198	0.226384	0.299304
1	68211	-0.14216	0.489194
1	68218	0.325658	0.150868
1	68226	-0.0363596	0.857611
1	68234	0.159183	0.485482
1	68238	-0.0312935	0.86003
1	68245	-0.117624	0.519209
1	68247	-0.117624	0.519209
1	68253	-0.0172913	0.926724
1	68263	0.256598	0.234536
1	68271	0.259255	0.22786
1	68279	-0.0224579	0.907615
1	68314	0.259255	0.22786
1	68343	0.354403	0.111761
1	68366	0.354403	0.111761
1	68386	-0.00931974	0.959053
1	68397	-0.116579	0.521162
1	68401	0.136434	0.488992
1	68414	-0.0576427	0.734341
1	68430	0.695821	0.00378286
1	68433	0.0621287	0.731956
1	68438	0.033353	0.860665
1	68466	-0.00932956	0.9574
1	68492	0.0310718	0.863896
1	68504	0.0449887	0.804183
1	68506	0.107	0.554142
1	68686	0.0560308	0.776869
1	68692	-0.0834777	0.651447
1	68782	-0.0739783	0.70816
1	68797	-0.195241	0.333182
1	68862	-0.124387	0.496237
1	68890	0.385475	0.082693
1	68917	0.493228	0.0460759
1	68924	0.385475	0.082693
1	68953	0.385475	0.082693

## Sheet: Ext. Data Fig.5i
Please note: Full dataset in dryad repository (https://doi.org/10.5061/dryad.bcc2fqz91; XPEHH/REHH_Nic_nlp_Nic_lip.XPEHH.txt)
CHR	POSITION	XPEHH	log10.pvalue
8	10500178	-2.18263	1.53666
8	10500253	-2.24325	1.60414
8	10500527	-2.229	1.58814
8	10500592	-2.23287	1.59248
8	10500792	-2.36579	1.74493
8	10501083	-2.24063	1.6012
8	10501172	-2.24079	1.60137
8	10501352	-2.46616	1.86464
8	10501411	-2.41087	1.79821
8	10501646	-2.17322	1.52632
8	10501872	-2.37277	1.75313
8	10502000	-1.92971	1.27049
8	10502258	-1.84419	1.18605
8	10502646	-1.83917	1.18118
8	10502817	-1.84335	1.18523
8	10503038	-1.82049	1.16314
8	10503432	-1.8241	1.16662
8	10503595	-1.7851	1.12933
8	10504050	-1.66354	1.01681
8	10504213	-1.72679	1.07466
8	10504331	-1.71106	1.06014
8	10504332	-1.71137	1.06042
8	10504366	-2.45344	1.84925
8	10504379	-2.14629	1.49689
8	10504380	-2.10951	1.45717
8	10504968	-1.94512	1.286
8	10505347	-1.96363	1.30476
8	10505505	-1.97909	1.32052
8	10505536	-1.9858	1.32739
8	10505546	-2.16373	1.51591
8	10505908	-2.18943	1.54415
8	10505936	-2.22743	1.58639
8	10506050	-2.23118	1.59059
8	10506054	-2.23682	1.59691
8	10506132	-1.9411	1.28195
8	10506642	-2.04987	1.39386
8	10506853	-2.02903	1.37207
8	10506898	-2.03278	1.37598
8	10507140	-2.08648	1.43256
8	10507671	-2.03981	1.38332
8	10507767	-2.31933	1.69086
8	10508092	-2.11218	1.46003
8	10508310	-2.17938	1.53308
8	10508731	-2.15953	1.51132
8	10509479	-2.59628	2.02577
8	10510340	-2.61495	2.04944
8	10511616	-3.09314	2.70322
8	10511697	-3.7666	3.78124
8	10511842	-3.58472	3.47181
8	10511882	-3.52138	3.36723
8	10512094	-3.73445	3.72554
8	10512290	-3.47509	3.29185
8	10512435	-3.41785	3.19985
8	10512559	-3.70352	3.67238
8	10512641	-3.69282	3.65407
8	10512698	-3.35177	3.0953
8	10512829	-3.34958	3.09186
8	10512893	-2.56317	1.98413
8	10514049	-2.61983	2.05565
8	10514259	-2.50422	1.91108
8	10514686	-2.33299	1.70667
8	10515654	-2.29141	1.65877
8	10515677	-2.23364	1.59335
8	10516210	-2.23466	1.59449
8	10516211	-2.60247	2.0336
8	10516563	-2.44986	1.84493
8	10517173	-2.85043	2.35991
8	10517483	-3.6233	3.53631
8	10517531	-3.72984	3.7176
8	10517543	-3.38383	3.14581
8	10517735	-3.33959	3.07622
8	10518127	-3.10899	2.72647
8	10518289	-3.06362	2.6602
8	10518417	-2.99331	2.55913
8	10518498	-2.91226	2.44511
8	10518704	-2.98051	2.54095
8	10518784	-3.04705	2.6362
8	10518810	-2.97713	2.53617
8	10518928	-2.62347	2.06029
8	10519567	-2.58073	2.00616
8	10519776	-2.61799	2.0533
8	10519859	-2.71532	2.17907
8	10520167	-2.842	2.34842
8	10520318	-2.86818	2.38422
8	10520393	-2.88632	2.40919
8	10520410	-2.87601	2.39498
8	10520653	-2.8956	2.42201
8	10520683	-2.98636	2.54926
8	10520688	-2.65195	2.09675
8	10521430	-2.61564	2.05032
8	10521548	-2.76727	2.24774
8	10521670	-2.10159	1.44869
8	10521777	-1.98076	1.32223
8	10523062	-2.09419	1.44078
8	10523504	-2.63018	2.06885
8	10523505	-2.67809	2.13052
8	10523695	-2.53781	1.95254
8	10523710	-2.53955	1.95469
8	10524195	-2.60831	2.041
8	10524242	-2.67656	2.12853
8	10524384	-2.40158	1.78716
8	10524921	-2.29625	1.66431
8	10525359	-2.31859	1.69
8	10525554	-1.97602	1.31738
8	10526416	-1.90397	1.24478
8	10527008	-2.26948	1.63378
8	10527094	-2.17679	1.53023
8	10527963	-2.33466	1.70861
8	10528188	-2.27042	1.63484
8	10528534	-2.33746	1.71186
8	10528537	-2.02305	1.36584
8	10530133	-1.97035	1.31159
8	10530504	-2.50087	1.90697
8	10530543	-2.98463	2.54681
8	10530595	-2.99998	2.56865
8	10530719	-2.92185	2.45847
8	10531235	-2.98652	2.54948
8	10531489	-2.65375	2.09907
8	10531933	-2.71302	2.17606
8	10531984	-2.75998	2.23804
8	10532055	-2.74585	2.21929
8	10532096	-2.88879	2.41259
8	10533166	-2.3492	1.72552
8	10533479	-2.35756	1.73529
8	10533566	-2.13128	1.48062
8	10533840	-2.35902	1.737
8	10534093	-2.24548	1.60664
8	10534168	-2.28596	1.65254
8	10534375	-2.11303	1.46095
8	10534529	-2.11255	1.46043
8	10534704	-2.11316	1.46108
8	10534900	-2.35751	1.73523
8	10535090	-2.27895	1.64455
8	10535121	-2.15522	1.50662
8	10535259	-1.89244	1.23335
8	10535290	-1.92934	1.27012
8	10536161	-1.99253	1.3343
8	10536249	-2.18822	1.54282
8	10536444	-1.93919	1.28002
8	10536641	-2.00385	1.34596
8	10536830	-2.02995	1.37303
8	10537021	-1.49983	0.874004
8	10537493	-1.28956	0.705082
8	10537520	-1.3751	0.771855
8	10538202	-1.30967	0.720544
8	10538379	-1.31472	0.724451
8	10538396	-1.45187	0.834048
8	10538977	-1.50617	0.87935
8	10539159	-1.59676	0.95735
8	10539240	-1.71233	1.0613
8	10539260	-1.72265	1.07082
8	10539676	-1.71045	1.05957
8	10539690	-1.71853	1.06702
8	10540000	-1.63388	0.990196
8	10540264	-1.65239	1.00677
8	10540309	-1.66723	1.02014
8	10540310	-1.64901	1.00373
8	10540325	-1.46502	0.844918
8	10541126	-1.25114	0.675956
8	10541206	-1.24286	0.669749
8	10541685	-1.15495	0.605353
8	10541894	-1.18563	0.627515
8	10542129	-1.18804	0.62927
8	10542142	-1.94188	1.28274
8	10542229	-1.59161	0.952833
8	10543068	-1.59169	0.9529
8	10543150	-1.9144	1.25517
8	10543265	-1.42372	0.810992
8	10543281	-1.43818	0.822799
8	10543282	-1.43754	0.822275
8	10543303	-1.49215	0.867548
8	10543372	-1.32253	0.730508
8	10543450	-1.02869	0.517664
8	10543956	-1.05533	0.535694
8	10544022	-0.97385	0.481314
8	10544638	-1.12539	0.584316
8	10544983	-0.780226	0.361253
8	10545548	-0.886592	0.425623
8	10545705	-0.726183	0.330008
8	10545945	-0.71024	0.320976
8	10545947	-0.783224	0.363015
8	10546004	-0.747551	0.342245
8	10546771	-0.731921	0.333279
8	10547366	-0.7702	0.355383
8	10547724	-0.737956	0.336732
8	10547795	-0.947577	0.46427
8	10548014	-0.871765	0.41642
8	10548902	-1.0438	0.52786
8	10549189	-1.14846	0.600706
8	10549253	-1.51034	0.882873
8	10549379	-1.43048	0.816506
8	10549403	-1.25204	0.676632
8	10549936	-1.42301	0.810419
8	10550273	-1.53224	0.901484
8	10550344	-1.37951	0.775366
8	10550515	-1.41992	0.807903
8	10551098	-1.43816	0.822787
8	10551128	-1.66123	1.01472
8	10551266	-1.36299	0.762244
8	10551344	-1.31829	0.727213
8	10551376	-1.31247	0.722709
8	10551599	-1.44531	0.828654
8	10551928	-1.63545	0.991591
8	10552065	-1.52582	0.896011
8	10552399	-0.889672	0.427544
8	10552405	-1.81473	1.15761
8	10552413	-1.47783	0.855575
8	10552598	-1.25098	0.675834
8	10552602	-1.1574	0.607115
8	10553399	-0.585195	0.253042
8	10553437	0.00795443	0.0027651
8	10553496	0.21543	0.0812192
8	10553846	-0.0899443	0.0322969
8	10554118	-0.0526475	0.0186287
8	10554121	-0.0533262	0.0188739
8	10554209	-0.172618	0.0640134
8	10554248	-0.176122	0.0654013
8	10554287	-0.0903469	0.0324466
8	10554353	-0.0691832	0.02464
8	10554491	-1.00881	0.504364
8	10554504	-0.965674	0.475984
8	10554659	-0.914064	0.442874
8	10554958	-0.855546	0.406438
8	10555338	-1.10318	0.568717
8	10555346	-1.14351	0.597175
8	10555426	-1.3323	0.738115
8	10555452	-0.875742	0.418881
8	10555496	-0.908414	0.439305
8	10555539	-0.724971	0.329318
8	10555635	-0.72027	0.326648
8	10555737	-0.727511	0.330764
8	10555836	-0.71445	0.323353
8	10555848	-0.668116	0.297518
8	10556555	-0.672523	0.299945
8	10556569	-0.701143	0.315861
8	10556854	-0.703034	0.316922
8	10556970	-0.691816	0.310644
8	10557159	-0.390246	0.157169
8	10559812	-0.266076	0.102274
8	10560604	-0.560254	0.240101
8	10560871	-0.328476	0.129273
8	10561475	-0.4785	0.199081
8	10561921	-0.445462	0.183106
8	10563287	-0.400336	0.161838
8	10563354	-0.125353	0.0456398
8	10564707	-0.180837	0.0672747
8	10564855	-0.058976	0.0209202
8	10565219	-0.00975961	0.00339505
8	10566276	-0.0208861	0.00729783
8	10566345	-0.0335766	0.0117913
8	10566423	-0.00152386	0.000528364
8	10566433	-0.125933	0.0458612
8	10566714	-0.252929	0.0967345
8	10566753	-0.10128	0.0365294
8	10566757	-0.112274	0.0406695
8	10566770	-0.833463	0.392992
8	10566772	-0.619497	0.271168
8	10566780	-0.619442	0.271139
8	10566786	-0.625721	0.274498
8	10566790	-0.622689	0.272875
8	10566858	-0.629693	0.27663
8	10566864	-0.654812	0.290231
8	10566867	-0.65463	0.290132
8	10566880	-0.646833	0.285888
8	10566935	-0.646918	0.285935
8	10566936	-0.648746	0.286928
8	10566940	-0.64715	0.28606
8	10567022	-0.799199	0.372455
8	10567023	-0.770654	0.355648
8	10567039	-0.76624	0.353074
8	10567052	-0.816118	0.382546
8	10567054	-0.786956	0.365213
8	10567073	-0.737989	0.336751
8	10567126	-0.734658	0.334844
8	10567145	-1.06015	0.538988
8	10567288	-1.01505	0.508525
8	10567295	-1.01507	0.508537
8	10567307	-1.02178	0.513027
8	10567337	-1.04273	0.527137
8	10567340	-1.01593	0.509114
8	10567352	-1.00977	0.505003
8	10567794	-0.961154	0.473047
8	10568079	-0.605612	0.263785
8	10568119	-0.533664	0.226525
8	10568124	-0.430095	0.175792
8	10568125	-0.429226	0.175381
8	10568178	-0.429208	0.175372
8	10568180	-0.430023	0.175758
8	10568188	-0.429651	0.175581
8	10568202	-0.429652	0.175582
8	10568211	-0.429989	0.175742
8	10568219	-0.429663	0.175587
8	10568246	-0.429211	0.175373
8	10568279	-0.428218	0.174904
8	10568361	-0.376325	0.15078
8	10568946	-0.513575	0.216418
8	10568961	-0.500258	0.20979
8	10569056	-0.110199	0.0398855
8	10569267	-1.08902	0.558865
8	10569681	-0.754221	0.346097
8	10570021	-1.12197	0.581905
8	10570789	-0.886165	0.425357
8	10571002	-1.01715	0.509925
8	10571363	-1.13849	0.593606
8	10571687	-1.23622	0.66479
8	10571940	-0.799178	0.372442
8	10572401	-0.772496	0.356724
8	10573062	-0.627357	0.275376
8	10574264	-0.346953	0.137495
8	10574557	-0.312124	0.122084
8	10574680	-0.33888	0.13389
8	10575560	-0.317323	0.124361
8	10575592	-0.264445	0.101584
8	10575699	-0.516072	0.217668
8	10575767	-0.786288	0.364819
8	10576000	-0.62953	0.276543
8	10577311	-0.633861	0.278873
8	10577619	-0.512773	0.216018
8	10577808	-0.548333	0.233987
8	10577847	-0.598561	0.26006
8	10578286	-0.867174	0.413585
8	10578370	-0.679363	0.303724
8	10578371	-0.681375	0.304839
8	10578709	-0.843238	0.398923
8	10578718	-0.84723	0.401355
8	10578822	-0.756322	0.347312
8	10579057	-0.747732	0.34235
8	10579688	-0.642965	0.283791
8	10580009	-1.23232	0.661882
8	10580583	-1.19686	0.635712
8	10580681	-1.26145	0.683725
8	10580747	-1.27102	0.690963
8	10580782	-0.937114	0.457548
8	10581300	-0.97198	0.480092
8	10581855	-1.11559	0.577417
8	10581982	-1.46158	0.842068
8	10582157	-1.09599	0.563708
8	10582382	-0.95812	0.47108
8	10583362	-0.884095	0.424068
8	10583933	-0.838251	0.395893
8	10584605	-0.867192	0.413596
8	10584707	-0.985101	0.488686
8	10585200	-0.81868	0.384083
8	10585226	-0.81409	0.381331
8	10585230	-0.814099	0.381337
8	10585257	-0.814832	0.381776
8	10585339	-0.921531	0.447608
8	10585346	-0.927625	0.451485
8	10585405	-0.925135	0.449899
8	10585493	-0.835039	0.393946
8	10585559	-0.910472	0.440604
8	10585908	-1.02791	0.517134
8	10586293	-0.924817	0.449697
8	10586341	-0.938322	0.458322
8	10586537	-1.00628	0.502685
8	10586625	-1.01482	0.508367
8	10586716	-0.913471	0.442499
8	10587285	-0.847864	0.401742
8	10587607	-0.843922	0.399339
8	10587697	-1.06718	0.543802
8	10587699	-1.06727	0.543865
8	10587788	-0.827087	0.38914
8	10587932	-1.12395	0.583306
8	10588006	-1.03235	0.520123
8	10588160	-1.04818	0.53083
8	10588189	-1.16119	0.609831
8	10588459	-1.0151	0.508555
8	10589186	-1.04028	0.525479
8	10589299	-1.3323	0.738115
8	10589382	-1.38942	0.783292
8	10589451	-1.4947	0.869693
8	10589514	-1.40694	0.797391
8	10589856	-1.40734	0.797713
8	10589968	-1.4997	0.873894
8	10590043	-1.47705	0.854918
8	10590196	-1.29798	0.711543
8	10590200	-1.29834	0.71182
8	10590350	-1.30019	0.713237
8	10590696	-1.22942	0.659726
8	10590955	-1.10693	0.571337
8	10591281	-1.0951	0.563087
8	10591475	-1.1572	0.606968
8	10591478	-1.32126	0.729517
8	10591538	-1.45583	0.837315
8	10591545	-1.31962	0.728246
8	10591815	-1.43883	0.823332
8	10592045	-1.26867	0.68918
8	10592419	-1.26289	0.684812
8	10592659	-1.10322	0.568747
8	10593688	-1.45486	0.836516
8	10593846	-1.12811	0.58624
8	10594627	-1.32381	0.731504
8	10594680	-1.71564	1.06435
8	10594688	-1.42148	0.80917
8	10595200	-1.61637	0.974631
8	10595230	-1.60308	0.962901
8	10596036	-1.79412	1.1379
8	10596061	-1.95389	1.29487
8	10596308	-1.90247	1.24329
8	10596322	-2.05943	1.40392
8	10596359	-2.05814	1.40256
8	10596368	-2.04037	1.3839
8	10596399	-2.04116	1.38474
8	10596541	-1.73672	1.08388
8	10596999	-1.79298	1.13682
8	10597504	-2.02684	1.36979
8	10597651	-2.01932	1.36197
8	10597749	-2.32038	1.69207
8	10598015	-2.44354	1.83732
8	10598016	-2.47915	1.88043
8	10598185	-2.46472	1.8629
8	10598225	-2.11723	1.46546
8	10598389	-1.83391	1.17609
8	10598710	-1.47846	0.856094
8	10599156	-1.36637	0.76492
8	10599532	-1.49832	0.872729
8	10599624	-1.98835	1.33001
8	10599771	-2.02078	1.36348
8	10599772	-2.06892	1.41393
8	10599789	-1.97504	1.31638
8	10600015	-1.75835	1.10409
8	10600549	-1.79255	1.13641
8	10600790	-1.87249	1.21368
8	10600890	-1.91085	1.25163
8	10600920	-1.9473	1.2882
8	10600934	-1.93698	1.27779
8	10601038	-1.64363	0.998903
8	10601069	-1.87116	1.21238
8	10601156	-1.68048	1.03215
8	10601228	-1.74441	1.09104
8	10601232	-1.71962	1.06802
8	10601427	-1.50849	0.881306
8	10601544	-1.57824	0.941155
8	10601566	-2.32377	1.69599
8	10601636	-1.65663	1.01057
8	10603150	-1.82584	1.16829
8	10603619	-2.16425	1.51648
8	10603760	-2.41916	1.8081
8	10603972	-2.05464	1.39887
8	10604274	-2.02723	1.37019
8	10604300	-2.02296	1.36575
8	10604698	-1.34967	0.751727
8	10604983	-1.34026	0.74434
8	10606073	-1.44076	0.824919
8	10606344	-1.53304	0.902168
8	10607199	-1.75076	1.09697
8	10607223	-2.27906	1.64467
8	10607381	-2.34387	1.71931
8	10607427	-2.22958	1.58879
8	10607462	-2.24009	1.60059
8	10607528	-2.31025	1.68038
8	10607611	-2.2097	1.56662
8	10607786	-1.76078	1.10637
8	10608293	-2.28324	1.64944
8	10608482	-2.20738	1.56404
8	10608579	-2.30365	1.6728
8	10608607	-2.20701	1.56363
8	10608676	-2.36692	1.74625
8	10608897	-1.91235	1.25312
8	10608900	-1.94093	1.28178
8	10608929	-1.79956	1.14309
8	10608972	-1.7832	1.12753
8	10609609	-1.72549	1.07346
8	10609670	-1.71727	1.06586
8	10609703	-1.81349	1.15641
8	10609802	-2.33348	1.70724
8	10609901	-1.58284	0.945161
8	10609997	-1.88638	1.22736
8	10610025	-1.75543	1.10135
8	10610275	-2.014	1.35645
8	10610308	-2.11734	1.46558
8	10610547	-1.98936	1.33104
8	10610711	-1.93962	1.28046
8	10610852	-1.88232	1.22335
8	10611000	-2.05731	1.40168
8	10611076	-2.29929	1.66779
8	10611086	-1.34256	0.746146
8	10611139	-1.39536	0.788061
8	10611423	-1.39295	0.78612
8	10611509	-1.48006	0.857429
8	10611567	-1.70677	1.05619
8	10611604	-2.13664	1.48642
8	10611614	-1.25679	0.680211
8	10612014	-1.29769	0.711318
8	10612202	-1.48783	0.86393
8	10612604	-1.59667	0.957268
8	10613257	-1.17512	0.619885
8	10614634	-1.19093	0.631376
8	10615268	-1.25887	0.681772
8	10615828	-1.18508	0.627114
8	10615833	-1.02632	0.516071
8	10615860	-1.08168	0.553779
8	10616123	-1.06286	0.54084
8	10616653	-1.23769	0.665885
8	10617058	-1.12016	0.580633
8	10617208	-0.924892	0.449745
8	10617943	-0.954454	0.468708
8	10618011	-1.10648	0.571025
8	10618565	-1.04473	0.52849
8	10618740	-1.26558	0.686841
8	10618774	-1.19502	0.634366
8	10618968	-1.50863	0.88143
8	10619144	-1.90897	1.24975
8	10619199	-1.21753	0.650914
8	10619231	-1.28284	0.699949
8	10619542	-1.22707	0.657979
8	10620193	-1.02487	0.515099
8	10620469	-1.1432	0.596954
8	10620695	-1.13176	0.588829
8	10621044	-1.12221	0.582073
8	10621559	-1.2892	0.704809
8	10622161	-1.21844	0.651582
8	10622338	-1.24654	0.672505
8	10622837	-1.39769	0.789933
8	10623015	-1.12529	0.584249
8	10623119	-1.08089	0.553235
8	10624203	-1.09194	0.560887
8	10624245	-0.989749	0.491744
8	10624286	-0.8018	0.374
8	10624765	-0.937621	0.457873
8	10625648	-0.83408	0.393365
8	10625929	-0.955977	0.469693
8	10626061	-1.19803	0.636565
8	10626391	-1.13475	0.590945
8	10626474	-1.06299	0.540931
8	10626982	-1.13896	0.593935
8	10627111	-1.57882	0.94166
8	10627351	-1.51515	0.886946
8	10627437	-1.55242	0.918795
8	10627472	-1.40564	0.796337
8	10627690	-1.50357	0.877154
8	10627778	-1.21184	0.646714
8	10627944	-1.19701	0.63582
8	10627954	-1.18783	0.629114
8	10628099	-1.15441	0.604966
8	10628225	-1.1668	0.613871
8	10628418	-1.11381	0.576162
8	10629108	-0.827046	0.389115
8	10629470	-0.884702	0.424446
8	10629621	-0.895611	0.431258
8	10629797	-0.882305	0.422954
8	10630175	-0.713864	0.323022
8	10630580	-0.709831	0.320746
8	10630618	-0.742739	0.339476
8	10631283	-1.01059	0.505547
8	10631334	-1.47802	0.855729
8	10631385	-1.42579	0.812679
8	10631447	-1.39894	0.79094
8	10631677	-1.61426	0.972764
8	10631718	-1.44615	0.829339
8	10631775	-0.966727	0.476669
8	10632345	-0.980392	0.485595
8	10632411	-0.983954	0.487932
8	10632549	-0.952594	0.467506
8	10633505	-0.954827	0.468949
8	10633567	-0.97803	0.484047
8	10634476	-1.17112	0.616991
8	10634509	-0.929848	0.452903
8	10634534	-0.864135	0.411713
8	10635800	-0.604552	0.263224
8	10636608	-1.47719	0.855035
8	10637161	-1.73985	1.0868
8	10637621	-2.21295	1.57023
8	10637856	-2.39328	1.77733
8	10637916	-2.73447	2.20425
8	10638297	-2.39129	1.77497
8	10639104	-2.33115	1.70453
8	10639514	-2.53913	1.95418
8	10639697	-2.66641	2.1154
8	10639727	-3.0765	2.67893
8	10639893	-3.22971	2.90688
8	10639997	-3.30419	3.02113
8	10640091	-3.21926	2.89103
8	10640092	-3.40792	3.18402
8	10640274	-3.64758	3.57721
8	10640486	-2.58906	2.01665
8	10640722	-2.59277	2.02134
8	10640931	-2.24298	1.60383
8	10641033	-2.29875	1.66717
8	10641107	-1.92868	1.26945
8	10641303	-2.04352	1.38721
8	10641346	-2.08272	1.42856
8	10641374	-1.92937	1.27015
8	10641475	-1.85282	1.19444
8	10641684	-1.76728	1.11248
8	10642236	-1.79753	1.14115
8	10642330	-1.51282	0.88497
8	10642627	-1.67646	1.0285
8	10642797	-1.68835	1.03932
8	10643083	-1.82275	1.16532
8	10643112	-1.73321	1.08061
8	10643136	-1.72365	1.07175
8	10643361	-1.56584	0.930384
8	10643418	-1.92364	1.26441
8	10643438	-1.97587	1.31723
8	10643441	-2.01604	1.35857
8	10643442	-1.94961	1.29054
8	10643518	-2.11328	1.46122
8	10643866	-1.90789	1.24868
8	10643902	-1.94323	1.28409
8	10644156	-1.88832	1.22927
8	10644179	-1.89986	1.2407
8	10644487	-1.82665	1.16908
8	10644935	-1.91189	1.25267
8	10645024	-1.96497	1.30612
8	10645226	-1.81229	1.15526
8	10645397	-1.43184	0.817613
8	10646012	-1.19797	0.636523
8	10648178	-1.27701	0.695513
8	10648718	-1.52672	0.896772
8	10648762	-1.46231	0.842675
8	10649032	-1.20501	0.641688
8	10649285	-1.18559	0.627485
8	10650129	-1.18122	0.62431
8	10650652	-1.17267	0.618112
8	10651006	-0.921971	0.447887
8	10651099	-0.879712	0.421343
8	10652440	-0.843462	0.399059
8	10652734	-1.21972	0.652532
8	10653080	-1.19082	0.631299
8	10653416	-1.34406	0.747319
8	10653805	-1.23893	0.666809
8	10654583	-1.67674	1.02875
8	10654762	-1.43298	0.818547
8	10654997	-1.41634	0.804999
8	10655405	-1.55142	0.917928
8	10655684	-1.66412	1.01733
8	10655991	-1.93148	1.27227
8	10656526	-1.91798	1.25875
8	10656976	-1.94356	1.28443
8	10657349	-1.66746	1.02035
8	10657353	-1.6678	1.02065
8	10657460	-1.71763	1.06619
8	10658293	-1.63963	0.995326
8	10658589	-1.66298	1.0163
8	10659013	-1.92249	1.26325
8	10659095	-2.39962	1.78484
8	10659153	-2.23835	1.59863
8	10659746	-2.20882	1.56564
8	10659786	-2.34117	1.71617
8	10659801	-2.3047	1.67401
8	10660013	-2.15165	1.50273
8	10660078	-2.05591	1.40021
8	10660116	-2.15884	1.51056
8	10660139	-2.15409	1.50539
8	10660276	-2.05583	1.40013
8	10660624	-1.72274	1.07091
8	10660919	-1.81465	1.15753
8	10661259	-1.64755	1.00241
8	10661590	-1.92446	1.26522
8	10661660	-1.55342	0.91965
8	10661741	-1.51951	0.89064
8	10661908	-1.59121	0.952479
8	10662266	-1.61731	0.975471
8	10662348	-1.62607	0.983236
8	10662499	-1.6952	1.04558
8	10662685	-1.86142	1.20283
8	10662698	-1.78979	1.13379
8	10663366	-1.87006	1.2113
8	10664729	-1.86267	1.20406
8	10664733	-1.91702	1.25778
8	10664809	-1.93791	1.27873
8	10665088	-1.60149	0.961509
8	10665483	-1.58542	0.947421
8	10665492	-1.4829	0.8598
8	10665926	-1.39807	0.790235
8	10665980	-1.58139	0.943904
8	10666001	-1.58937	0.950874
8	10666010	-1.58777	0.949475
8	10666040	-1.56314	0.928048
8	10666189	-1.18227	0.625071
8	10666703	-1.30319	0.715549
8	10666875	-1.88549	1.22648
8	10666915	-1.95221	1.29317
8	10667400	-1.92698	1.26775
8	10667671	-1.88974	1.23068
8	10668010	-1.92302	1.26379
8	10668064	-2.26916	1.63342
8	10668187	-1.92815	1.26892
8	10668481	-2.13033	1.47959
8	10668504	-2.41033	1.79756
8	10668607	-2.3896	1.77297
8	10668681	-1.2437	0.670379
8	10669224	-1.19539	0.634631
8	10669315	-1.28586	0.702261
8	10669372	-1.29234	0.70721
8	10669385	-1.2945	0.708866
8	10669416	-1.28777	0.703717
8	10669510	-1.46864	0.847923
8	10669571	-1.40595	0.796587
8	10669854	-1.16488	0.612487
8	10670162	-0.672933	0.300171
8	10670219	-0.678664	0.303337
8	10670362	-0.543902	0.231725
8	10671628	-0.724609	0.329112
8	10671789	-0.904218	0.436661
8	10672994	-0.84365	0.399174
8	10673101	-0.942186	0.460802
8	10673172	-0.88671	0.425697
8	10673328	-0.919629	0.4464
8	10673474	-0.5654	0.242755
8	10673518	-0.456771	0.188535
8	10673527	-0.457461	0.188868
8	10673621	-1.11804	0.579138
8	10674185	-1.0876	0.557877
8	10674270	-0.784732	0.363903
8	10675408	-0.341305	0.134971
8	10675754	-0.405199	0.1641
8	10675823	-0.539316	0.229392
8	10677292	-0.4848	0.202166
8	10677692	-0.629275	0.276405
8	10678282	-0.46539	0.1927
8	10679085	-0.69405	0.311891
8	10679821	-1.26088	0.683293
8	10679839	-1.66647	1.01945
8	10679872	-1.65057	1.00513
8	10679992	-2.21668	1.57438
8	10680121	-2.14046	1.49056
8	10680341	-2.08723	1.43336
8	10680643	-2.0815	1.42727
8	10680675	-2.28741	1.6542
8	10680805	-2.14399	1.49439
8	10680876	-2.0303	1.37339
8	10681641	-2.06689	1.41178
8	10681663	-2.28553	1.65205
8	10681935	-2.02664	1.36958
8	10681939	-1.92758	1.26835
8	10682674	-2.10513	1.45247
8	10682775	-1.73783	1.08491
8	10682863	-1.04213	0.526733
8	10683103	-1.10698	0.571374
8	10683147	-0.835374	0.394148
8	10683248	-0.927882	0.451649
8	10683599	-0.926265	0.450619
8	10683775	-1.06377	0.541462
8	10684161	-1.1619	0.610345
8	10684258	-1.26971	0.689969
8	10684488	-1.22631	0.657417
8	10684565	-1.06581	0.542859
8	10684930	-0.953784	0.468275
8	10685100	-0.934692	0.455998
8	10685526	-1.01028	0.505345
8	10685797	-0.948416	0.46481
8	10686422	-1.16444	0.61217
8	10686572	-1.05255	0.533805
8	10686646	-1.03712	0.52334
8	10686727	-0.745031	0.340794
8	10687086	-0.870364	0.415554
8	10687501	-0.820952	0.385447
8	10688198	-0.554727	0.23726
8	10688199	-0.549604	0.234636
8	10689101	-0.592281	0.256755
8	10689628	-0.503978	0.211636
8	10689701	-0.510938	0.215101
8	10689717	-0.504481	0.211886
8	10690264	-0.504427	0.211859
8	10690284	-0.506522	0.212901
8	10690677	-0.565657	0.242887
8	10691034	-0.31306	0.122493
8	10691352	-0.224128	0.084781
8	10691443	-0.28266	0.109335
8	10691942	-0.575474	0.247974
8	10692270	-0.638971	0.28163
8	10692419	-0.666469	0.296613
8	10692581	-0.576381	0.248445
8	10692627	-0.660951	0.293586
8	10693125	-0.682216	0.305305
8	10693369	-0.546004	0.232797
8	10693581	-0.60915	0.26566
8	10693937	-0.592151	0.256687
8	10693938	-0.590223	0.255675
8	10693943	-0.590575	0.25586
8	10694008	-0.574645	0.247543
8	10694190	-1.02925	0.518035
8	10694718	-0.930079	0.45305
8	10695390	-0.959227	0.471798
8	10695790	-0.973782	0.481269
8	10696172	-0.806857	0.37701
8	10696680	-0.920751	0.447112
8	10696894	-1.1488	0.600955
8	10697038	-1.17478	0.619641
8	10697451	-1.2068	0.642998
8	10697678	-1.06104	0.539593
8	10698079	-0.41373	0.168084
8	10698148	-0.390266	0.157179
8	10698680	-0.561054	0.240513
8	10698696	-0.472825	0.196312
8	10699521	-0.495432	0.207401
8	10699730	-0.50302	0.21116
8	10701305	-0.813766	0.381138
8	10701458	-0.970525	0.479144
8	10701578	-1.03763	0.523687
8	10701648	-1.06482	0.542186
8	10701894	-1.03889	0.52454
8	10702183	-0.893178	0.429735
8	10702219	-0.917389	0.44498
8	10702346	-0.915527	0.4438
8	10702613	-0.942283	0.460864
8	10702678	-1.76784	1.11302
8	10702928	-0.799713	0.37276
8	10703161	-0.66756	0.297213
8	10703591	-0.633015	0.278417
8	10703597	-0.684945	0.30682
8	10703609	-0.727822	0.330941
8	10703668	-0.718246	0.325501
8	10703792	-0.628575	0.276029
8	10704288	-0.348875	0.138356
8	10704320	-0.384995	0.154752
8	10704637	-0.337925	0.133465
8	10704684	-0.352937	0.14018
8	10704804	-0.281244	0.108728
8	10705155	-0.323827	0.127221
8	10705236	-0.293286	0.113902
8	10705252	-0.184558	0.0687579
8	10705477	-0.316203	0.12387
8	10705884	-0.190753	0.071236
8	10706242	-0.143544	0.0526346
8	10706259	-0.230906	0.0875718
8	10706346	-0.288175	0.111701
8	10706420	-0.590534	0.255838
8	10706431	-0.585264	0.253078
8	10706540	-0.357095	0.142052
8	10707124	-0.114407	0.0414765
8	10707170	-0.11001	0.0398141
8	10707274	-0.425516	0.173627
8	10707288	-0.388422	0.156329
8	10707946	-0.572169	0.246258
8	10708225	-0.604247	0.263063
8	10708237	-0.497979	0.208661
8	10708267	-0.688134	0.308593
8	10708428	-0.925374	0.450051
8	10708717	-0.718543	0.325669
8	10708937	-0.490359	0.204899
8	10709209	-0.666345	0.296545
8	10709434	-0.525761	0.222534
8	10709559	-0.560905	0.240436
8	10709633	-0.536914	0.228172
8	10709649	-0.648135	0.286596
8	10709657	-0.481407	0.200503
8	10709720	-0.485151	0.202338
8	10709834	-0.495043	0.207209
8	10709934	-0.442384	0.181635
8	10709935	-0.449729	0.185149
8	10709972	-0.528564	0.223947
8	10710050	-0.512	0.215632
8	10710311	-0.528989	0.224161
8	10710523	-0.508501	0.213886
8	10710787	-0.823285	0.38685
8	10711094	-0.982818	0.487186
8	10711132	-0.60745	0.264759
8	10713728	-0.378043	0.151565
8	10713974	-0.443032	0.181944
8	10714055	-0.441563	0.181243
8	10714357	-0.440844	0.1809
8	10715695	-0.266703	0.102539
8	10715837	-0.12696	0.0462537
8	10716960	-0.322806	0.126771
8	10717150	-0.876261	0.419202
8	10717210	-0.878622	0.420666
8	10717368	-0.837677	0.395545
8	10717896	-1.66404	1.01725
8	10717940	-1.72688	1.07474
8	10718045	-1.53939	0.907599
8	10718090	-1.09127	0.560421
8	10718554	-1.39232	0.785619
8	10718674	-0.93437	0.455792
8	10718818	-0.932766	0.454766
8	10718979	-0.963125	0.474327
8	10719106	-0.853044	0.404906
8	10720504	-0.856198	0.406838
8	10721325	-0.884118	0.424082
8	10721913	-1.3577	0.758054
8	10722181	-1.37248	0.769771
8	10722227	-1.40341	0.79454
8	10722403	-1.3346	0.739914
8	10722513	-1.28701	0.703136
8	10722731	-1.28852	0.704288
8	10722815	-1.32062	0.729023
8	10722939	-1.36808	0.766272
8	10722961	-1.36291	0.762179
8	10723111	-0.460575	0.19037
8	10723925	-0.597433	0.259465
8	10724413	-0.64607	0.285474
8	10724419	-0.67755	0.302721
8	10724422	-0.659865	0.292992
8	10724697	-0.668236	0.297584
8	10724829	-0.967994	0.477494
8	10724921	-1.10783	0.571968
8	10724922	-1.10814	0.572189
8	10725011	-1.04121	0.52611
8	10725089	-0.901257	0.4348
8	10725183	-0.824347	0.387489
8	10725379	-0.818425	0.383929
8	10725544	-0.917092	0.444792
8	10725953	-0.976954	0.483343
8	10726008	-0.978791	0.484546
8	10726070	-1.12332	0.582859
8	10726093	-1.07194	0.547067
8	10726498	-1.98258	1.32409
8	10726629	-2.10317	1.45038
8	10726639	-2.15242	1.50357
8	10726642	-2.14305	1.49337
8	10726676	-2.14383	1.49422
8	10726677	-2.13529	1.48495
8	10726733	-2.25723	1.6199
8	10726873	-2.91739	2.45226
8	10726885	-2.0868	1.43291
8	10726894	-2.46375	1.86173
8	10727029	-2.00353	1.34563
8	10727459	-1.35925	0.759286
8	10728032	-1.3265	0.733592
8	10728446	-1.2073	0.643372
8	10729509	-1.21672	0.650316
8	10729682	-1.34857	0.750859
8	10729702	-1.30884	0.7199
8	10730331	-1.52552	0.895755
8	10730580	-1.76385	1.10926
8	10730608	-1.14648	0.599299
8	10731820	-1.16604	0.613325
8	10732348	-1.07091	0.54636
8	10732700	-1.09079	0.560091
8	10732963	-1.20077	0.638577
8	10733313	-1.09982	0.566376
8	10733500	-1.07803	0.551262
8	10733888	-1.12041	0.580808
8	10734191	-1.12553	0.58442
8	10734302	-1.24774	0.673405
8	10734406	-1.07345	0.548105
8	10734535	-1.06731	0.543891
8	10734915	-0.941593	0.460421
8	10735183	-1.35968	0.759619
8	10735190	-1.3489	0.751118
8	10735240	-1.10642	0.570985
8	10736214	-1.09249	0.561275
8	10736246	-0.993203	0.494022
8	10736399	-1.31305	0.723154
8	10736537	-1.23607	0.664675
8	10736630	-1.37198	0.769372
8	10737164	-1.08064	0.553062
8	10738527	-0.842926	0.398734
8	10740099	-0.865851	0.41277
8	10740280	-1.07448	0.548818
8	10740421	-0.874582	0.418162
8	10741193	-0.96354	0.474597
8	10741462	-0.821323	0.38567
8	10741629	-1.32801	0.734771
8	10742238	-1.18547	0.627396
8	10742286	-1.19175	0.631973
8	10742704	-1.51478	0.88663
8	10742979	-1.52812	0.897967
8	10743079	-1.43643	0.821368
8	10743580	-1.5205	0.891483
8	10743599	-1.4268	0.813502
8	10743852	-1.27572	0.694532
8	10744780	-1.23768	0.665881
8	10744932	-1.02921	0.518015
8	10744933	-1.00111	0.499251
8	10745429	-1.03033	0.518763
8	10745431	-1.06777	0.544202
8	10745463	-1.04465	0.528436
8	10745748	-0.999473	0.498167
8	10746620	-1.06318	0.541058
8	10746856	-1.05292	0.534058
8	10746962	-1.05978	0.538737
8	10747237	-1.19326	0.633078
8	10747606	-1.08904	0.558878
8	10747714	-1.09703	0.564428
8	10747754	-1.24708	0.672908
8	10747847	-1.23957	0.667293
8	10747895	-1.25846	0.681463
8	10748527	-1.29036	0.7057
8	10748958	-1.40846	0.798613
8	10749076	-1.34802	0.750433
8	10749232	-1.33701	0.741793
8	10749505	-1.47862	0.856232
8	10749642	-1.26684	0.687794
8	10750133	-1.13685	0.592436
8	10750329	-0.986319	0.489487
8	10750392	-0.730078	0.332227
8	10751297	-0.917712	0.445184
8	10751386	-0.883404	0.423638
8	10752909	-0.972293	0.480297
8	10752915	-1.12791	0.586102
8	10753116	-0.792877	0.368709
8	10753117	-1.09939	0.566074
8	10753421	-1.10445	0.569606
8	10753548	-1.11145	0.574504
8	10753738	-1.11881	0.579683
8	10753742	-1.40466	0.795546
8	10753764	-1.22076	0.653301
8	10753969	-1.09052	0.559906
8	10754280	-1.11658	0.578111
8	10754403	-1.16032	0.609205
8	10754412	-1.11831	0.579328
8	10754626	-0.959822	0.472184
8	10754645	-1.53587	0.904584
8	10754821	-1.48154	0.858667
8	10754945	-1.71376	1.06262
8	10755195	-2.06141	1.40601
8	10755352	-2.45442	1.85044
8	10755491	-2.06166	1.40627
8	10755906	-2.26578	1.62958
8	10755911	-2.69973	2.15867
8	10756363	-2.66215	2.10989
8	10756481	-2.90301	2.43227
8	10756585	-2.71411	2.17747
8	10756682	-3.0008	2.5698
8	10756795	-2.61647	2.05137
8	10757312	-2.4087	1.79562
8	10757316	-2.43662	1.829
8	10757681	-2.63107	2.06999
8	10757816	-3.06201	2.65786
8	10757846	-3.07428	2.6757
8	10757883	-2.79481	2.28457
8	10758018	-2.6252	2.06249
8	10758226	-2.55881	1.97868
8	10758393	-2.60472	2.03645
8	10758439	-2.09419	1.44077
8	10758559	-2.09505	1.44169
8	10758937	-1.16387	0.611761
8	10759624	-1.00962	0.504906
8	10759647	-1.02018	0.511954
8	10759957	-0.749702	0.343486
8	10759972	-0.763179	0.351292
8	10759985	-0.753995	0.345966
8	10761282	-0.873665	0.417595
8	10761362	-0.674731	0.301163
8	10761827	-0.821364	0.385694
8	10762200	-0.552099	0.235913
8	10762574	-0.927097	0.451148
8	10763046	-0.361341	0.14397
8	10763357	-0.298933	0.116344
8	10763406	-0.283129	0.109535
8	10763536	-0.572735	0.246552
8	10765000	-0.188436	0.0703078
8	10765130	-0.102242	0.0368904
8	10765272	0.0128453	0.00447394
8	10765574	0.13541	0.0494952
8	10766257	0.0806337	0.0288479
8	10766331	-0.0143757	0.00501004
8	10767804	-0.0676654	0.024085
8	10767901	-0.0852828	0.0305671
8	10767920	-0.0340787	0.01197
8	10767949	0.033143	0.011637
8	10767969	0.110012	0.039815
8	10768131	0.0952081	0.0342578
8	10768352	-0.0923109	0.0331775
8	10768520	-0.0657165	0.0233733
8	10768686	-0.166028	0.0614127
8	10769055	-0.212134	0.0798752
8	10769329	-0.361126	0.143873
8	10769330	-0.357184	0.142092
8	10769824	-0.868631	0.414484
8	10770215	-1.14506	0.598281
8	10770336	-1.52701	0.897022
8	10770355	-1.79729	1.14092
8	10770380	-1.67165	1.02414
8	10770407	-1.73342	1.08081
8	10770544	-1.66687	1.01981
8	10770664	-1.29511	0.709336
8	10770681	-1.42765	0.814195
8	10770982	-1.1127	0.575386
8	10771750	-0.98461	0.488363
8	10771883	-1.37489	0.771689
8	10772066	-1.25402	0.678123
8	10773055	-1.24315	0.669963
8	10773068	-1.47678	0.854698
8	10773605	-1.45908	0.840004
8	10773661	-1.47704	0.854916
8	10774110	-1.29734	0.711048
8	10774132	-1.40172	0.793179
8	10774133	-1.35046	0.75235
8	10774421	-1.01196	0.506461
8	10775572	-0.785575	0.364399
8	10775764	-0.976565	0.483088
8	10775883	-0.847245	0.401364
8	10776725	-0.831155	0.391596
8	10777234	-0.7103	0.32101
8	10777391	-1.05755	0.537211
8	10777870	-0.944369	0.462205
8	10778755	-1.39542	0.788106
8	10778911	-1.92236	1.26312
8	10778985	-2.04317	1.38684
8	10778989	-2.0368	1.38018
8	10779084	-1.58549	0.947477
8	10779473	-1.12425	0.583512
8	10779938	-1.46087	0.841484
8	10780088	-1.08021	0.552765
8	10780142	-0.392739	0.15832
8	10780144	-0.307633	0.120124
8	10781789	-0.537928	0.228687
8	10781939	-0.591423	0.256304
8	10782404	-0.541013	0.230255
8	10782972	-0.594946	0.258156
8	10783077	-0.5208	0.220039
8	10783171	-0.541795	0.230652
8	10784485	-0.52608	0.222695
8	10784496	-0.737874	0.336685
8	10785106	-0.607479	0.264774
8	10785146	-0.690026	0.309646
8	10785167	-0.679689	0.303904
8	10785503	-0.642221	0.283388
8	10785747	-0.656148	0.29096
8	10785826	-0.667336	0.297089
8	10785869	-0.668747	0.297865
8	10785923	-0.728445	0.331296
8	10786243	-0.553335	0.236546
8	10786616	-0.5921	0.25666
8	10786662	-0.661232	0.29374
8	10787035	-0.520064	0.219669
8	10787054	-0.540094	0.229787
8	10787105	-0.515026	0.217144
8	10787457	-0.518264	0.218766
8	10788220	-0.466303	0.193143
8	10788656	-0.494098	0.206742
8	10788938	-0.482733	0.201153
8	10789096	-0.486161	0.202834
8	10789923	-0.482905	0.201237
8	10790375	-0.960197	0.472426
8	10790464	-0.330313	0.130086
8	10790550	-0.330865	0.130331
8	10790586	-0.352904	0.140165
8	10790665	-0.343502	0.135951
8	10790857	-0.395664	0.159672
8	10790912	-0.31433	0.123049
8	10791125	-0.333527	0.13151
8	10791322	-0.341209	0.134928
8	10791338	-0.41609	0.169191
8	10791527	-0.342175	0.135359
8	10792759	-0.362731	0.144599
8	10793048	-0.283269	0.109595
8	10793616	-0.168337	0.0623228
8	10793658	-0.0896724	0.0321959
8	10793781	-0.165115	0.0610533
8	10794737	-0.292112	0.113396
8	10795401	-0.290773	0.112819
8	10795492	-0.492634	0.20602
8	10795744	-0.338552	0.133744
8	10796004	-0.350652	0.139154
8	10796042	-0.389028	0.156608
8	10796245	-0.370199	0.147987
8	10796587	0.346039	0.137086
8	10796737	0.346557	0.137318
8	10796919	0.37096	0.148333
8	10797028	0.31504	0.12336
8	10797184	0.313596	0.122728
8	10798065	0.311101	0.121637
8	10799679	0.271252	0.104468
8	10799908	0.274882	0.106013
8	10800315	0.355212	0.141204
8	10800556	0.343259	0.135843
8	10800644	0.2702	0.104022
8	10801001	0.308877	0.120666
8	10801017	0.344678	0.136477
8	10801208	0.306032	0.119426
8	10801570	0.290007	0.112489
8	10801988	0.250736	0.0958156
8	10801994	0.250714	0.0958065
8	10802564	0.232926	0.0884062
8	10802882	0.234471	0.0890452
8	10803370	0.293251	0.113887
8	10803384	0.796195	0.370673
8	10803511	0.530362	0.224855
8	10803556	0.54204	0.230777
8	10803568	0.537176	0.228305
8	10803621	0.612208	0.267284
8	10804087	0.554969	0.237384
8	10804608	0.587036	0.254005
8	10804638	0.604945	0.263432
8	10804870	0.59956	0.260586
8	10805059	0.623332	0.273219
8	10805193	0.628481	0.275979
8	10805216	0.516044	0.217654
8	10805229	0.573093	0.246738
8	10805283	0.407187	0.165026
8	10805562	0.432978	0.177158
8	10805599	0.420549	0.171286
8	10806411	0.450071	0.185314
8	10806459	0.589717	0.25541
8	10806479	0.71666	0.324603
8	10806581	0.533702	0.226544
8	10806611	0.536541	0.227983
8	10807021	0.59161	0.256403
8	10807022	0.551813	0.235767
8	10808200	0.396504	0.160061
8	10808660	0.54221	0.230864
8	10810121	0.556156	0.237994
8	10810418	0.587835	0.254423
8	10810720	0.612809	0.267604
8	10810954	0.509305	0.214287
8	10810971	0.49852	0.208929
8	10810972	0.49878	0.209058
8	10810978	0.498567	0.208952
8	10810988	0.487438	0.203462
8	10811171	0.524115	0.221705
8	10811297	0.311693	0.121896
8	10811340	0.34798	0.137955
8	10811353	0.338895	0.133897
8	10812315	0.0159828	0.00557368
8	10812991	-0.399975	0.16167
8	10814015	-0.430017	0.175755
8	10814017	-0.487755	0.203618
8	10814093	-0.675663	0.301678
8	10814230	-0.783796	0.363352
8	10814324	-0.668016	0.297463
8	10814356	-0.601491	0.261606
8	10814552	-0.631891	0.277812
8	10814745	-0.606754	0.26439
8	10815079	-0.599167	0.260379
8	10815401	-0.599174	0.260383
8	10815571	-0.600188	0.260918
8	10815599	-0.658607	0.292303
8	10816322	-0.565127	0.242614
8	10816374	-0.475953	0.197837
8	10816480	-0.525796	0.222552
8	10817100	-0.526436	0.222874
8	10817719	-0.392629	0.158269
8	10818500	-0.439747	0.180377
8	10818714	-0.385483	0.154977
8	10818916	-0.344638	0.136459
8	10819321	-0.349562	0.138665
8	10819646	-0.321806	0.126331
8	10822062	-0.328919	0.129469
8	10822395	-0.278571	0.107586
8	10823358	-0.32458	0.127553
8	10823472	-0.214016	0.0806421
8	10823704	-0.205902	0.0773432
8	10823829	-0.0159441	0.00556009
8	10823922	-0.0157386	0.005488
8	10824025	-0.250456	0.0956985
8	10824409	0.157523	0.0580752
8	10824485	0.166405	0.0615613
8	10824587	0.15309	0.0563437
8	10824945	0.100113	0.036092
8	10825188	0.0966381	0.0347918
8	10825276	0.198874	0.0745015
8	10825515	0.196138	0.0733994
8	10825621	0.488275	0.203873
8	10825757	0.482542	0.201059
8	10826065	0.483254	0.201408
8	10826167	0.444829	0.182803
8	10827279	0.550728	0.235211
8	10827396	0.489838	0.204643
8	10827708	0.49202	0.205718
8	10827775	0.503652	0.211474
8	10828000	0.503894	0.211594
8	10828405	0.52915	0.224243
8	10828907	0.636904	0.280513
8	10828917	0.950147	0.465926
8	10829148	0.560926	0.240447
8	10830323	0.530085	0.224715
8	10830563	-0.02281	0.00797617
8	10830565	-0.0104039	0.00362009
8	10831377	-0.10113	0.0364733
8	10831413	-0.122426	0.0445233
8	10831558	-0.0314672	0.0110413
8	10831656	-0.0794161	0.0283987
8	10831972	0.0795055	0.0284317
8	10832106	0.0312963	0.0109806
8	10832358	-0.0332804	0.0116859
8	10832576	-0.0368489	0.0129573
8	10832577	-0.0339215	0.0119141
8	10832985	0.14107	0.0516775
8	10833597	0.167247	0.0618929
8	10834107	0.271955	0.104767
8	10834465	0.363375	0.14489
8	10834639	0.314987	0.123337
8	10835353	0.19445	0.0727203
8	10837075	0.148886	0.0547069
8	10837170	0.169893	0.0629367
8	10839427	0.136873	0.0500582
8	10839814	0.187245	0.0698314
8	10839934	0.0557338	0.0197448
8	10840038	-0.133229	0.0486566
8	10841315	-0.704867	0.317951
8	10841559	-1.04059	0.525691
8	10841698	-0.702225	0.316468
8	10842008	-0.480161	0.199893
8	10842280	-0.798169	0.371844
8	10843344	-0.801855	0.374032
8	10843435	-0.822577	0.386424
8	10843532	-0.808461	0.377967
8	10843666	-0.814984	0.381867
8	10843673	-0.815944	0.382442
8	10843766	-0.934102	0.45562
8	10843873	-0.875997	0.419039
8	10843884	-0.878115	0.420352
8	10843912	-1.12913	0.586961
8	10843942	-0.932683	0.454713
8	10844797	-0.990353	0.492142
8	10844890	-1.22025	0.652927
8	10844908	-1.21032	0.645591
8	10845072	-0.948437	0.464823
8	10845277	-1.10608	0.570743
8	10845508	-1.07358	0.548199
8	10845537	-1.04945	0.531694
8	10845903	-1.01313	0.507243
8	10845917	-1.08948	0.559184
8	10846043	-1.11088	0.574104
8	10846188	-1.00261	0.500247
8	10846578	-1.00388	0.501087
8	10846611	-1.07764	0.550995
8	10847077	-0.786327	0.364842
8	10847626	-0.787467	0.365514
8	10848079	-0.67836	0.303169
8	10848091	-0.677779	0.302847
8	10848478	-1.0444	0.528269
8	10848551	-1.05131	0.532962
8	10848879	-1.12833	0.586398
8	10849045	-0.975209	0.482202
8	10849266	-0.740056	0.337936
8	10849443	-0.762884	0.351121
8	10849577	-0.872997	0.417181
8	10849592	-0.87095	0.415916
8	10849827	-0.703907	0.317412
8	10849843	-0.706015	0.318597
8	10849857	-0.513442	0.216352
8	10849970	-0.673056	0.300239
8	10850058	-0.672281	0.299811
8	10850271	-0.671343	0.299294
8	10850637	-0.658706	0.292358
8	10850832	-0.927881	0.451648
8	10851578	-0.703064	0.316938
8	10851786	-0.0855523	0.0306669
8	10851937	-0.551325	0.235517
8	10852148	-0.500116	0.209719
8	10852618	-0.591398	0.256292
8	10852674	-0.616771	0.269714
8	10852763	-0.531751	0.225557
8	10852787	-0.526465	0.222889
8	10852841	-0.522757	0.221022
8	10853129	-0.73469	0.334862
8	10853307	-0.732089	0.333375
8	10853322	-0.737517	0.33648
8	10854070	-0.955457	0.469357
8	10854368	-0.834416	0.393569
8	10854691	-0.754117	0.346036
8	10854732	-0.735884	0.335545
8	10856416	-0.708498	0.319994
8	10856605	-1.3649	0.763752
8	10856673	-1.21551	0.649422
8	10857004	-1.47575	0.853837
8	10857329	-1.47861	0.856219
8	10857369	-1.50946	0.882125
8	10857385	-1.31219	0.722495
8	10857397	-1.31801	0.726998
8	10857723	-1.31337	0.723404
8	10857994	-1.37771	0.773938
8	10858090	-1.4018	0.793243
8	10858115	-1.42273	0.810185
8	10858164	-1.38336	0.77844
8	10858228	-1.65474	1.00888
8	10858287	-1.67364	1.02594
8	10858328	-1.47937	0.856856
8	10858475	-1.58056	0.943174
8	10858598	-1.54299	0.910681
8	10859001	-1.94251	1.28336
8	10859267	-1.79335	1.13717
8	10859286	-1.80253	1.14592
8	10859420	-1.92932	1.2701
8	10859444	-2.02608	1.36899
8	10860323	-2.09323	1.43975
8	10860324	-2.17634	1.52974
8	10860834	-1.93429	1.27509
8	10860904	-1.54799	0.914976
8	10861696	-1.45752	0.838709
8	10862070	-1.5901	0.951508
8	10862275	-1.64817	1.00297
8	10862416	-1.09607	0.563759
8	10862551	-0.964241	0.475052
8	10862807	-1.0378	0.523802
8	10862833	-1.03713	0.523348
8	10862896	-0.676211	0.301981
8	10862926	-0.396394	0.16001
8	10863180	-0.748059	0.342538
8	10864237	-0.857915	0.407891
8	10865627	-0.964366	0.475133
8	10867262	-1.19083	0.631303
8	10867361	-1.34477	0.747874
8	10867580	-1.29243	0.707282
8	10867823	-1.49852	0.872898
8	10867942	-0.820565	0.385215
8	10868038	-0.68371	0.306134
8	10868303	-0.700836	0.315688
8	10869102	-0.93304	0.454941
8	10869803	-0.990291	0.492101
8	10870406	-0.8983	0.432943
8	10872028	-0.800394	0.373164
8	10872041	-0.704983	0.318017
8	10874864	-0.837856	0.395653
8	10875159	-0.875225	0.418561
8	10875576	-1.11408	0.576356
8	10875823	-1.27316	0.692584
8	10875910	-1.28695	0.70309
8	10875942	-0.787166	0.365337
8	10875958	-1.02767	0.516978
8	10875985	-0.987259	0.490104
8	10876971	-1.5113	0.883687
8	10876984	-1.60238	0.96229
8	10877175	-1.01778	0.510348
8	10877540	-1.69134	1.04205
8	10877694	-1.59253	0.953639
8	10877890	-1.11751	0.578768
8	10877932	-1.13057	0.587982
8	10878037	-1.19983	0.637882
8	10878266	-1.10715	0.571495
8	10878729	-1.01164	0.506247
8	10879376	-0.983725	0.487782
8	10879433	-0.885049	0.424662
8	10879534	-0.862751	0.410861
8	10880223	-0.65338	0.28945
8	10880853	-0.753521	0.345692
8	10880978	-0.606815	0.264422
8	10881209	-0.578726	0.249666
8	10881522	-0.70394	0.317431
8	10882075	-0.761038	0.350048
8	10882572	-0.762973	0.351172
8	10882799	-0.905769	0.437638
8	10882802	-0.879338	0.421111
8	10883323	-0.808899	0.378228
8	10883468	-0.744773	0.340646
8	10883798	-0.754477	0.346245
8	10883827	-0.59355	0.257422
8	10883849	-0.792864	0.368701
8	10884293	-0.934406	0.455815
8	10884982	-0.687383	0.308175
8	10886171	-0.741053	0.338508
8	10886311	-0.768141	0.354182
8	10886364	-0.943282	0.461506
8	10886623	-0.450825	0.185675
8	10886790	-0.422324	0.172121
8	10886872	-0.423513	0.172682
8	10886877	-0.423082	0.172479
8	10887005	-0.422137	0.172033
8	10887029	-0.422242	0.172083
8	10887162	-0.422242	0.172083
8	10887186	-0.418052	0.170112
8	10887187	-0.42049	0.171258
8	10887417	-0.709111	0.32034
8	10887436	-0.996547	0.49623
8	10887492	-0.82703	0.389106
8	10887669	-0.888998	0.427123
8	10887672	-0.893023	0.429638
8	10887750	-0.43784	0.179469
8	10888003	-0.33341	0.131458
8	10888059	-0.342748	0.135615
8	10888264	-0.582634	0.251704
8	10888430	-0.486795	0.203146
8	10889248	0.256599	0.0982756
8	10889503	-0.482033	0.20081
8	10889520	-0.473416	0.1966
8	10890202	-0.140643	0.0515126
8	10890246	-0.152138	0.0559724
8	10890284	-0.151543	0.0557408
8	10890361	-0.0573542	0.0203319
8	10890535	-0.2193	0.082801
8	10890630	-0.334176	0.131798
8	10890697	-0.331905	0.130791
8	10891071	-0.326313	0.128317
8	10891239	-0.244329	0.0931394
8	10891519	-0.146594	0.0538169
8	10892203	-0.0073138	0.00254175
8	10892222	-0.0182815	0.00638114
8	10893423	-0.0274549	0.00961812
8	10893643	0.0149261	0.00520301
8	10895230	0.183946	0.0685139
8	10895604	0.0603336	0.0214133
8	10895956	-0.00881818	0.00306641
8	10896594	0.240656	0.0916106
8	10897351	0.0205393	0.00717566
8	10897790	-0.400684	0.162
8	10897858	-0.940062	0.459438
8	10898283	-1.00905	0.504524
8	10898374	-1.02098	0.512492
8	10898715	-1.02041	0.51211
8	10898808	-1.03414	0.521329
8	10898824	-1.08005	0.552654
8	10898868	-1.1022	0.568036
8	10898873	-1.06832	0.544585
8	10898934	-1.02824	0.517359
8	10899227	-1.04768	0.530492
8	10899331	-1.06184	0.54014
8	10899332	-1.06135	0.539806
8	10899446	-1.09712	0.56449
8	10899663	-1.10201	0.567904
8	10899671	-1.10567	0.570462
8	10899799	-1.06007	0.538936
8	10899919	-0.946035	0.463276
8	10899981	-0.943916	0.461914
8	10900193	-0.899364	0.433611
8	10900728	-0.8892	0.42725
8	10900981	-0.935928	0.456789
8	10901279	-1.17187	0.617534
8	10901293	-1.33025	0.736515
8	10901300	-0.979044	0.484712
8	10901343	-0.856576	0.407069
8	10901380	-0.853391	0.405118
8	10901578	-0.860441	0.409441
8	10901795	-0.9458	0.463125
8	10901944	-0.939512	0.459085
8	10902314	-0.908648	0.439452
8	10902778	-0.910767	0.44079
8	10902913	-0.828151	0.389782
8	10903671	-0.817282	0.383244
8	10903858	-0.653388	0.289454
8	10906242	-0.518326	0.218797
8	10906421	-0.252304	0.0964726
8	10906508	-0.375089	0.150216
8	10909243	-0.549436	0.23455
8	10909444	-0.41678	0.169514
8	10909573	-0.413276	0.167872
8	10910217	-0.368177	0.147068
8	10910905	-0.468204	0.194065
8	10911937	-0.438801	0.179926
8	10911969	-0.435162	0.178195
8	10912352	-0.47585	0.197787
8	10912355	-0.478896	0.199274
8	10912357	-0.47135	0.195594
8	10913305	-0.30827	0.120401
8	10913310	-0.321488	0.126191
8	10913770	-0.18627	0.0694418
8	10913844	-0.187947	0.0701122
8	10914135	-0.356013	0.141565
8	10914238	-0.331499	0.130611
8	10914245	-0.253507	0.0969773
8	10914353	-0.30212	0.117726
8	10914403	-0.303386	0.118275
8	10914430	-0.286967	0.111182
8	10915573	-0.253316	0.0968968
8	10916193	-0.164151	0.0606745
8	10916445	-0.596267	0.258851
8	10916598	-0.540624	0.230057
8	10917423	-0.882692	0.423195
8	10918318	-0.896413	0.431761
8	10918414	-0.910192	0.440427
8	10919352	-0.58602	0.253473
8	10919804	-0.575107	0.247783
8	10920708	-1.08905	0.558882
8	10920732	-0.819306	0.384458
8	10920776	-0.658373	0.292176
8	10921621	-0.784542	0.363791
8	10921731	-0.929433	0.452638
8	10923362	-0.920755	0.447115
8	10923689	-1.2088	0.644476
8	10923999	-1.13562	0.591566
8	10924585	-0.523431	0.221361
8	10924757	-0.483536	0.201546
8	10924767	-0.459897	0.190043
8	10925376	-0.525453	0.222378
8	10926113	-0.622131	0.272576
8	10926121	-0.643001	0.28381
8	10926232	-0.623969	0.27356
8	10926774	-0.638065	0.28114
8	10926890	-0.763987	0.351762
8	10927007	-0.60981	0.266011
8	10927063	-0.599552	0.260582
8	10927300	-0.343318	0.135869
8	10927332	-0.323964	0.127282
8	10927719	-0.329741	0.129833
8	10927744	-0.302711	0.117982
8	10928393	-0.123757	0.0450306
8	10928438	-0.162547	0.0600442
8	10929069	-0.210613	0.0792562
8	10930452	-0.238186	0.0905846
8	10930454	-0.263693	0.101266
8	10931158	-0.330596	0.130211
8	10931874	-0.308853	0.120656
8	10932482	-0.287339	0.111342
8	10933960	-0.57737	0.24896
8	10934854	-0.553078	0.236415
8	10934975	-0.62352	0.273319
8	10935475	-0.677424	0.302651
8	10935489	-0.605826	0.263898
8	10935501	-0.575543	0.24801
8	10936303	-0.578786	0.249697
8	10936572	-0.567224	0.243697
8	10937687	-1.29267	0.707469
8	10937690	-1.40543	0.796166
8	10937946	-1.41176	0.801282
8	10938128	-1.17125	0.617084
8	10939172	-1.29691	0.710718
8	10939339	-1.19111	0.631506
8	10939385	-1.15033	0.602049
8	10939826	-1.32159	0.729774
8	10939978	-1.20699	0.643139
8	10940344	-1.20914	0.644725
8	10940608	-1.27056	0.690614
8	10940688	-0.861894	0.410334
8	10940746	-1.1597	0.608763
8	10941252	-0.645907	0.285385
8	10943060	-0.794871	0.369889
8	10943129	-0.690944	0.310158
8	10943839	-0.797386	0.371379
8	10944227	-0.808838	0.378192
8	10944671	-0.690269	0.309782
8	10945789	-0.669002	0.298005
8	10946151	-0.843316	0.398971
8	10946497	-0.952095	0.467184
8	10946499	-0.948993	0.465182
8	10947099	-1.26706	0.68796
8	10947195	-1.48234	0.859332
8	10947389	-1.50121	0.875165
8	10947487	-1.61995	0.977803
8	10947534	-1.65887	1.0126
8	10947561	-1.59599	0.956673
8	10947594	-1.5636	0.928442
8	10947610	-1.55963	0.925008
8	10947771	-1.2841	0.700917
8	10948103	-1.38909	0.783031
8	10948130	-1.42026	0.808182
8	10948175	-1.44315	0.826876
8	10948265	-2.02492	1.3678
8	10948338	-1.87182	1.21303
8	10948405	-1.97085	1.3121
8	10948437	-1.87839	1.21948
8	10948455	-1.87262	1.21381
8	10948523	-1.83701	1.17908
8	10948527	-1.83968	1.18168
8	10948579	-1.78973	1.13373
8	10948886	-1.44917	0.831828
8	10948899	-1.48538	0.861877
8	10949017	-1.52563	0.895846
8	10949056	-1.36829	0.76644
8	10949105	-1.49049	0.866153
8	10949122	-1.50752	0.880489
8	10949123	-1.5097	0.882329
8	10949124	-1.50008	0.874213
8	10949196	-1.37475	0.771578
8	10950169	-0.920591	0.447011
8	10950184	-1.00391	0.50111
8	10950272	-0.937794	0.457984
8	10951038	-0.617504	0.270105
8	10951359	-0.675647	0.301669
8	10951759	-0.289627	0.112325
8	10952090	-0.223271	0.0844288
8	10952153	-0.228238	0.0864717
8	10952550	-0.689687	0.309457
8	10953458	-1.09548	0.563348
8	10953629	-1.17681	0.621112
8	10953925	-1.17144	0.617227
8	10954230	-1.2819	0.699234
8	10954310	-1.3733	0.770422
8	10954460	-1.38386	0.778846
8	10954462	-1.34692	0.749565
8	10954889	-1.05569	0.535945
8	10955044	-0.483786	0.201668
8	10956231	-0.472262	0.196038
8	10957056	-0.294287	0.114335
8	10957076	-0.286816	0.111117
8	10958051	-0.277989	0.107338
8	10958250	-0.424033	0.172927
8	10958269	-0.367558	0.146787
8	10958336	-0.380941	0.152892
8	10958748	-0.291297	0.113045
8	10959382	-0.274891	0.106016
8	10959461	-0.495432	0.207402
8	10959557	0.0282719	0.00990755
8	10959687	0.0189153	0.00660405
8	10959852	0.0328675	0.011539
8	10959925	0.035209	0.0123726
8	10959926	0.0362476	0.0127428
8	10959927	0.03339	0.0117249
8	10959952	0.0389992	0.0137251
8	10960100	-0.0644788	0.0229219
8	10960360	0.0466131	0.0164542
8	10960971	-0.012845	0.00447386
8	10961058	-0.0715983	0.0255244
8	10961693	0.030899	0.0108395
8	10961775	-0.0933832	0.0335771
8	10963286	-0.355301	0.141244
8	10965003	-0.270765	0.104262
8	10965241	-0.3748	0.150084
8	10965385	-0.207014	0.0777944
8	10965489	-0.566998	0.243581
8	10965583	-0.649604	0.287394
8	10966203	-0.370199	0.147987
8	10966468	-0.347888	0.137914
8	10967727	-0.204014	0.0765785
8	10967860	-0.249373	0.0952453
8	10967870	-0.0610786	0.021684
8	10968088	-0.336261	0.132725
8	10968700	-0.225073	0.0851693
8	10970184	-0.655029	0.290349
8	10971064	-1.09492	0.562958
8	10971506	-1.49255	0.867885
8	10971590	-1.59436	0.955242
8	10971641	-1.9497	1.29063
8	10971791	-1.65264	1.00698
8	10972665	-1.70504	1.05459
8	10972809	-2.05379	1.39799
8	10973085	-1.95117	1.29212
8	10973322	-1.84904	1.19077
8	10973526	-1.77984	1.12434
8	10973977	-1.93689	1.27771
8	10974384	-1.89561	1.23648
8	10974544	-2.29084	1.65812
8	10974654	-1.86652	1.20783
8	10975002	-1.54964	0.916394
8	10976529	-1.64287	0.998222
8	10976830	-1.69878	1.04885
8	10976904	-1.90851	1.24929
8	10976968	-2.28055	1.64637
8	10977075	-2.27936	1.64501
8	10977144	-1.88064	1.22169
8	10977145	-1.88801	1.22896
8	10977150	-1.77027	1.1153
8	10978208	-1.79332	1.13714
8	10978366	-1.96866	1.30987
8	10978448	-1.99243	1.3342
8	10978478	-1.7024	1.05217
8	10978690	-1.86862	1.20988
8	10978819	-1.74111	1.08797
8	10979022	-1.5656	0.930176
8	10979166	-1.37729	0.7736
8	10980092	-1.42089	0.80869
8	10980159	-1.39471	0.787541
8	10981200	-1.13021	0.587728
8	10981641	-0.866223	0.412999
8	10982015	-0.72429	0.328931
8	10982462	-0.912092	0.441627
8	10982823	-0.843989	0.39938
8	10982839	-0.945825	0.463141
8	10983144	-0.944504	0.462291
8	10983692	-0.922224	0.448048
8	10983698	-1.46295	0.843201
8	10983741	-1.39478	0.787593
8	10984027	-1.49832	0.872736
8	10984032	-1.16579	0.613148
8	10984049	-1.19558	0.634774
8	10984229	-1.15529	0.6056
8	10984268	-1.39119	0.784712
8	10984367	-1.20256	0.639883
8	10985147	-1.21989	0.65266
8	10985451	-1.1306	0.588002
8	10986405	-0.597771	0.259643
8	10987527	-0.953438	0.468051
8	10987908	-0.934091	0.455613
8	10988174	-0.956242	0.469864
8	10989019	-0.85224	0.404415
8	10989400	-0.808846	0.378197
8	10989405	-0.797941	0.371709
8	10989500	-0.789337	0.366617
8	10990155	-0.908413	0.439304
8	10990162	-0.600245	0.260947
8	10990306	-0.700658	0.315589
8	10990771	-0.734005	0.33447
8	10991605	-1.09377	0.562162
8	10991851	-1.14902	0.60111
8	10992072	-1.18921	0.630119
8	10992096	-0.92993	0.452955
8	10992427	-0.862568	0.410749
8	10992779	-0.847709	0.401647
8	10993375	-0.740459	0.338167
8	10993376	-1.24896	0.674321
8	10993626	-1.22928	0.659621
8	10993773	-1.22404	0.655729
8	10993860	-1.20363	0.640673
8	10994333	-1.38022	0.775938
8	10995207	-1.28708	0.703192
8	10995656	-1.38023	0.775946
8	10995719	-1.40761	0.797934
8	10995751	-1.45189	0.834064
8	10995792	-1.43959	0.823955
8	10995818	-1.34291	0.746418
8	10996333	-1.72902	1.07672
8	10996619	-1.761	1.10658
8	10996831	-1.91129	1.25206
8	10996902	-1.47941	0.856886
8	10996921	-1.52302	0.893626
8	10997211	-1.68699	1.03808
8	10997766	-1.72418	1.07224
8	10997788	-1.72385	1.07194
8	10998235	-1.71495	1.06371
8	10998743	-1.82994	1.17225
8	10998890	-2.08903	1.43527
8	10998921	-1.89525	1.23613
8	10999370	-1.54799	0.914982
8	10999689	-1.54144	0.909357
8	11000528	-1.62436	0.981717
8	11000610	-1.62819	0.985126
8	11000830	-1.59308	0.95412
8	11000896	-1.99865	1.34059
8	11000965	-1.95451	1.2955
8	11001324	-1.87855	1.21964
8	11001597	-1.86496	1.2063
8	11001814	-1.83895	1.18096
8	11001980	-2.02974	1.37281
8	11002229	-2.05528	1.39955
8	11002274	-2.09366	1.44021
8	11002318	-2.09507	1.44172
8	11002321	-2.10223	1.44936
8	11002326	-2.0284	1.37142
8	11002590	-1.96949	1.31072
8	11002930	-2.00567	1.34784
8	11003004	-2.03867	1.38213
8	11003041	-2.14435	1.49479
8	11003085	-2.02579	1.3687
8	11003293	-2.18154	1.53546
8	11003410	-2.19801	1.55364
8	11003505	-2.2253	1.58401
8	11003602	-2.25525	1.61766
8	11003659	-2.17096	1.52384
8	11003739	-1.99576	1.33762
8	11003783	-1.75743	1.10323
8	11003988	-1.56155	0.926673
8	11004195	-1.65709	1.01099
8	11004672	-2.11546	1.46356
8	11005323	-2.20178	1.55782
8	11005432	-2.44351	1.83728
8	11005571	-2.54516	1.96167
8	11005589	-2.77857	2.26282
8	11005828	-2.57289	1.99631
8	11006164	-2.76749	2.24803
8	11006262	-2.72348	2.18977
8	11006846	-2.56186	1.9825
8	11007405	-2.6415	2.08334
8	11007429	-2.87365	2.39174
8	11007497	-2.83484	2.33868
8	11007588	-2.6987	2.15732
8	11007823	-2.92059	2.45671
8	11007848	-2.62256	2.05912
8	11008132	-2.57202	1.99521
8	11008238	-2.25718	1.61985
8	11008580	-2.41717	1.80572
8	11008814	-2.44232	1.83585
8	11009044	-1.60969	0.968734
8	11010123	-1.60676	0.966144
8	11010329	-1.61139	0.970232
8	11010383	-2.23538	1.5953
8	11010415	-2.79276	2.28182
8	11010612	-2.42744	1.818
8	11010622	-2.20778	1.56448
8	11010653	-2.35579	1.73322
8	11010679	-1.97548	1.31683
8	11010925	-1.96555	1.30671
8	11011721	-1.29011	0.705509
8	11011727	-1.30285	0.715288
8	11011728	-1.30294	0.715351
8	11011729	-1.30294	0.715351
8	11011730	-1.30155	0.714282
8	11011815	-1.36946	0.76737
8	11012001	-1.35145	0.753127
8	11012052	-1.38505	0.779795
8	11012104	-1.37765	0.773883
8	11012486	-1.27765	0.696003
8	11012563	-1.09271	0.561425
8	11012702	-1.56817	0.9324
8	11012705	-1.52143	0.892279
8	11013385	-0.939462	0.459053
8	11013592	-0.899051	0.433414
8	11013626	-0.907446	0.438694
8	11013735	-0.972902	0.480695
8	11013771	-1.12952	0.58724
8	11013800	-1.10483	0.569869
8	11014119	-0.807055	0.377128
8	11016287	-0.546807	0.233207
8	11017244	-0.744203	0.340318
8	11018056	-0.557185	0.238522
8	11018960	-0.671738	0.299512
8	11020414	-0.769375	0.354901
8	11020496	-1.0549	0.535405
8	11020529	-0.848625	0.402206
8	11020799	-0.851604	0.404026
8	11021058	-0.557767	0.238822
8	11021330	-1.25062	0.675568
8	11021673	-0.719661	0.326303
8	11021709	-0.806276	0.376664
8	11021951	-1.18897	0.629951
8	11022209	-1.05066	0.53252
8	11022713	-1.01462	0.508239
8	11022976	-1.14997	0.601789
8	11023021	-0.996123	0.49595
8	11023831	-0.949302	0.465381
8	11023888	-0.912703	0.442014
8	11024143	-0.892308	0.429191
8	11024477	-0.744982	0.340766
8	11024628	-0.653702	0.289625
8	11024633	-0.852178	0.404377
8	11025085	-0.455944	0.188137
8	11025802	-0.447078	0.183879
8	11026459	-0.564397	0.242237
8	11026797	-0.247186	0.0943314
8	11026900	-0.619873	0.271369
8	11026935	-0.628826	0.276164
8	11028488	-0.970398	0.479061
8	11029048	-1.12367	0.583103
8	11029125	-1.14375	0.597344
8	11029271	-1.17794	0.621927
8	11029462	-1.22145	0.653816
8	11029577	-0.973924	0.481362
8	11029730	-0.724298	0.328936
8	11030013	-0.742776	0.339498
8	11030413	-0.389917	0.157018
8	11030694	-1.1814	0.624442
8	11030987	-1.2083	0.644103
8	11031565	-1.10361	0.569016
8	11032327	-0.842752	0.398628
8	11032692	-0.718738	0.32578
8	11032983	-0.577782	0.249175
8	11033051	-0.646603	0.285763
8	11033151	-0.717011	0.324802
8	11033368	-0.273218	0.105304
8	11046318	-0.271519	0.104582
8	11046703	-0.274452	0.105829
8	11046975	-0.285569	0.110581
8	11047039	-0.282329	0.109193
8	11047853	-0.376689	0.150946
8	11048047	-1.00635	0.502731
8	11048478	-1.21668	0.650283
8	11048930	-1.67765	1.02958
8	11049113	-1.91945	1.26021
8	11049178	-1.70936	1.05856
8	11049953	-1.73775	1.08484
8	11049979	-1.71163	1.06065
8	11050050	-1.71154	1.06057
8	11050080	-1.70468	1.05426
8	11050470	-1.70218	1.05197
8	11051072	-1.96655	1.30772
8	11051519	-2.17596	1.52932
8	11051634	-2.24395	1.60493
8	11051794	-2.2357	1.59565
8	11051975	-2.28077	1.64662
8	11052081	-2.29134	1.65869
8	11052142	-2.32447	1.6968
8	11052167	-2.34814	1.72429
8	11052377	-2.28344	1.64967
8	11052433	-2.29295	1.66053
8	11052581	-2.31777	1.68906
8	11052595	-2.3256	1.6981
8	11052611	-2.32383	1.69605
8	11052633	-2.30551	1.67494
8	11052818	-2.32922	1.7023
8	11052885	-2.29052	1.65775
8	11052961	-2.30398	1.67318
8	11052974	-2.44696	1.84144
8	11052979	-2.43158	1.82295
8	11053117	-2.10265	1.44982
8	11053159	-2.09054	1.43688
8	11053201	-2.0997	1.44666
8	11053209	-2.10355	1.45078
8	11053210	-2.10383	1.45108
8	11053213	-2.1035	1.45072
8	11053220	-2.09018	1.4365
8	11053271	-2.07937	1.42501
8	11053436	-1.71948	1.06789
8	11055604	-1.77447	1.11927
8	11055608	-1.85288	1.1945
8	11055805	-2.0892	1.43546
8	11056070	-2.30665	1.67624
8	11056074	-2.32458	1.69693
8	11056187	-2.97165	2.52842
8	11056201	-2.67303	2.12396
8	11056254	-2.80176	2.29393
8	11056887	-1.79922	1.14277
8	11057551	-2.04483	1.38858
8	11057556	-2.14282	1.49312
8	11057586	-2.10955	1.45722
8	11057660	-2.11796	1.46624
8	11057724	-2.15344	1.50467
8	11057825	-2.14339	1.49374
8	11057882	-2.17153	1.52445
8	11058012	-2.24643	1.60772
8	11058062	-2.14813	1.4989
8	11058063	-2.14525	1.49577
8	11058142	-2.08304	1.4289
8	11058146	-2.07889	1.4245
8	11058260	-2.04068	1.38423
8	11058705	-2.40264	1.78842
8	11058730	-2.37613	1.75708
8	11059163	-1.7827	1.12705
8	11059317	-1.61824	0.976294
8	11059377	-1.68476	1.03605
8	11059387	-1.54626	0.913493
8	11059471	-1.2803	0.698019
8	11059853	-1.27151	0.691336
8	11060336	-1.28693	0.703074
8	11060514	-1.29754	0.7112
8	11060591	-1.30047	0.713456
8	11060657	-1.34221	0.745865
8	11060863	-0.367506	0.146763
8	11062691	-0.409219	0.165975
8	11062719	-0.4102	0.166433
8	11062885	-0.34578	0.13697
8	11063126	-0.320862	0.125916
8	11063444	-0.334745	0.132051
8	11063675	-0.399852	0.161613
8	11063700	-0.326141	0.128241
8	11063741	-0.304866	0.118919
8	11063759	-0.316898	0.124175
8	11063854	-0.384179	0.154377
8	11064016	-0.421885	0.171914
8	11064158	-0.41305	0.167766
8	11064886	-0.370402	0.14808
8	11065075	0.121558	0.0441923
8	11066008	0.113072	0.0409714
8	11066448	0.0546657	0.0193583
8	11066688	-0.0888671	0.0318966
8	11068244	0.11063	0.0400481
[truncated: 3,472 more rows]

## Sheet: Ext. Data Fig.5j
Please note: Full dataset in dryad repository (https://doi.org/10.5061/dryad.bcc2fqz91; XPEHH/REHH_Man_nlp_Man_lip.XPEHH.txt)
CHR	POSITION	XPEHH	log10.pvalue
8	10500178	0.0708595	0.0252537
8	10500253	-0.177837	0.0660821
8	10500455	-0.0214858	0.00750918
8	10500484	-0.01885	0.00658106
8	10500527	-0.159575	0.0588785
8	10500592	-0.158959	0.0586372
8	10500792	-0.275233	0.106162
8	10501083	-0.211371	0.0795649
8	10501172	-0.216505	0.0816581
8	10501411	-0.241326	0.0918893
8	10501646	-0.178512	0.0663505
8	10501777	0.0319192	0.0112019
8	10501863	-0.224986	0.0851335
8	10501872	0.086147	0.0308873
8	10502000	-0.245445	0.0936045
8	10502258	-0.0878321	0.0315123
8	10502535	0.000301994	0.000104659
8	10502646	-0.0799244	0.0285862
8	10502817	-0.0846081	0.0303172
8	10503038	-0.317105	0.124265
8	10503432	-0.248614	0.0949281
8	10503545	-0.339082	0.13398
8	10503595	-0.642101	0.283323
8	10504050	-0.447582	0.18412
8	10504213	-0.369758	0.147787
8	10504331	-0.458175	0.189212
8	10504332	-0.465375	0.192693
8	10504366	-0.738094	0.33681
8	10504379	-0.569131	0.244684
8	10504380	-0.552509	0.236123
8	10504548	-0.346957	0.137497
8	10504713	-0.214366	0.0807849
8	10504968	-0.34356	0.135977
8	10505032	-0.356168	0.141634
8	10505347	-0.289923	0.112453
8	10505497	-0.237178	0.0901667
8	10505505	-0.246698	0.0941276
8	10505536	-0.144231	0.0529006
8	10505546	-0.832035	0.392128
8	10505908	-0.800261	0.373086
8	10505936	-0.948769	0.465037
8	10506050	-0.915466	0.443761
8	10506054	-0.923366	0.448774
8	10506132	-0.650572	0.287921
8	10506273	-0.730578	0.332512
8	10506573	-0.468828	0.194368
8	10506574	-0.468494	0.194206
8	10506853	-0.465661	0.192832
8	10506898	-0.703898	0.317407
8	10507383	-0.548878	0.234265
8	10507671	-0.422256	0.172089
8	10507746	-0.51352	0.216391
8	10507767	-0.697914	0.314052
8	10508092	-0.501213	0.210263
8	10508310	-0.465406	0.192708
8	10508803	-0.422291	0.172106
8	10509479	-0.526713	0.223013
8	10509942	-0.310797	0.121504
8	10510340	-0.4657	0.192851
8	10511616	-0.211896	0.0797786
8	10511697	-0.596719	0.259089
8	10512094	-0.488231	0.203852
8	10512285	-0.361938	0.14424
8	10512290	-0.409844	0.166266
8	10512435	-0.297511	0.115728
8	10512559	-0.171206	0.0634551
8	10512641	-0.465266	0.19264
8	10512698	0.0995787	0.0358918
8	10512829	0.099587	0.035895
8	10512893	0.218074	0.0822994
8	10513740	0.164475	0.0608016
8	10514049	0.36753	0.146774
8	10514259	-0.00150722	0.000522591
8	10514686	0.0947568	0.0340893
8	10515219	0.103094	0.0372101
8	10515677	0.297109	0.115554
8	10516211	0.163353	0.0603605
8	10516312	0.298716	0.11625
8	10516388	0.177708	0.0660311
8	10516563	0.189829	0.0708658
8	10517173	0.647209	0.286092
8	10517483	0.58199	0.251368
8	10517516	0.77223	0.356569
8	10517531	0.818047	0.383703
8	10517543	0.987232	0.490087
8	10517735	0.963363	0.474482
8	10518127	1.03109	0.519275
8	10518289	0.923414	0.448804
8	10518417	0.962936	0.474204
8	10518498	0.951835	0.467016
8	10518704	0.882409	0.423019
8	10518784	1.02768	0.516982
8	10518810	1.06347	0.541258
8	10518928	0.936522	0.457169
8	10519567	0.977017	0.483384
8	10519859	1.01704	0.509851
8	10520167	1.24675	0.672666
8	10520318	0.929058	0.452399
8	10520393	1.15556	0.60579
8	10520410	1.13128	0.588486
8	10520653	0.997205	0.496666
8	10520683	1.09329	0.561828
8	10520688	0.902655	0.435679
8	10520748	0.755245	0.346689
8	10521350	0.703517	0.317193
8	10521377	0.727126	0.330545
8	10521430	1.09625	0.563883
8	10521548	1.11686	0.578307
8	10521670	0.96885	0.478052
8	10521777	0.451059	0.185788
8	10523062	0.423516	0.172683
8	10523504	0.566755	0.243455
8	10523505	0.561776	0.240885
8	10524195	0.52727	0.223294
8	10524369	0.673146	0.300289
8	10524384	0.752966	0.34537
8	10524474	0.832	0.392107
8	10524921	0.753471	0.345663
8	10525359	0.696609	0.313321
8	10525417	0.489398	0.204426
8	10525554	0.60093	0.261309
8	10525741	0.558996	0.239453
8	10527008	0.376716	0.150959
8	10527094	0.366594	0.146349
8	10527963	0.261166	0.100199
8	10528188	0.660392	0.29328
8	10528534	0.598775	0.260172
8	10528537	0.505561	0.212423
8	10529853	0.591055	0.256111
8	10530504	0.681557	0.30494
8	10530595	0.866555	0.413204
8	10530719	0.758321	0.348471
8	10530919	0.353457	0.140414
8	10531125	0.30783	0.120209
8	10531133	0.0610487	0.0216732
8	10531235	-0.307377	0.120012
8	10531489	-0.597097	0.259288
8	10531968	-0.640457	0.282433
8	10531984	-0.62301	0.273046
8	10532096	-0.59222	0.256723
8	10532679	-0.308811	0.120637
8	10532790	-0.353196	0.140297
8	10532976	-0.353971	0.140645
8	10533044	-0.244153	0.0930659
8	10533166	-0.307208	0.119939
8	10533479	-0.337887	0.133448
8	10533791	-0.26913	0.103568
8	10533840	-0.268068	0.103118
8	10534093	0.0394447	0.0138843
8	10534168	-0.187205	0.0698154
8	10534761	-0.278494	0.107553
8	10534900	-0.378566	0.151805
8	10535090	-0.32357	0.127108
8	10535121	-0.492409	0.205909
8	10536161	-0.581259	0.250986
8	10536215	-1.03437	0.521487
8	10536249	-1.23351	0.66277
8	10536444	-1.21022	0.645519
8	10536641	-1.12879	0.586722
8	10536830	-1.25431	0.678344
8	10536912	-0.811093	0.379539
8	10537021	-0.814157	0.381372
8	10537493	-0.560595	0.240277
8	10537520	-0.69497	0.312405
8	10537522	-0.528365	0.223847
8	10537990	-0.579566	0.250103
8	10538202	-0.48981	0.204629
8	10538379	-0.437606	0.179357
8	10538396	-0.541525	0.230515
8	10539159	-0.492983	0.206192
8	10539240	-0.46255	0.191325
8	10539260	-0.302429	0.11786
8	10539676	-0.513212	0.216237
8	10539690	-0.538801	0.22913
8	10540000	-0.511418	0.215341
8	10540264	-0.53776	0.228601
8	10540309	-0.56846	0.244337
8	10540310	-0.585997	0.253461
8	10540325	-0.240835	0.091685
8	10541126	-0.245456	0.0936092
8	10541754	-0.240536	0.0915605
8	10541998	0.158297	0.0583779
8	10542142	-0.246589	0.0940821
8	10542229	0.0882124	0.0316535
8	10542313	-0.0387261	0.0136275
8	10542459	0.0642233	0.0228288
8	10543150	0.139707	0.0511512
8	10543265	-0.467544	0.193745
8	10543281	-0.489629	0.20454
8	10543282	-0.488645	0.204055
8	10543303	0.0255809	0.00895494
8	10543365	0.0473959	0.0167357
8	10543372	-0.0255495	0.00894382
8	10543956	0.111352	0.040321
8	10544638	-0.0956009	0.0344044
8	10545548	0.1039	0.0375128
8	10545573	0.380378	0.152634
8	10545705	0.437252	0.179189
8	10545947	0.440314	0.180647
8	10546004	0.0172721	0.00602639
8	10546771	0.0199965	0.00698452
8	10547366	-0.263523	0.101194
8	10547779	-0.212677	0.0800965
8	10547795	-0.264065	0.101423
8	10548902	-0.0415515	0.0146381
8	10549125	-0.148505	0.0545589
8	10549189	-0.238684	0.0907913
8	10549253	-0.168655	0.062448
8	10549379	-0.266761	0.102563
8	10549403	-0.146445	0.053759
8	10549936	-0.0767433	0.0274141
8	10550273	-0.0871285	0.0312513
8	10550344	0.583321	0.252063
8	10550397	0.435897	0.178544
8	10550515	0.129378	0.0471791
8	10551098	-0.428469	0.175022
8	10551128	-0.925465	0.450109
8	10551266	-0.600432	0.261047
8	10551344	-0.336275	0.132731
8	10551376	-0.295192	0.114725
8	10551599	-0.40534	0.164165
8	10551928	-0.177829	0.0660788
8	10552065	-0.262648	0.100824
8	10552399	-0.313053	0.12249
8	10552405	-0.380199	0.152552
8	10552413	-0.349583	0.138674
8	10552598	0.127335	0.0463971
8	10552602	-0.116186	0.0421507
8	10553399	-0.0232922	0.00814633
8	10553437	0.0209989	0.00733757
8	10553842	-0.163566	0.0604444
8	10553846	0.561125	0.240549
8	10554056	0.239726	0.091224
8	10554166	0.262721	0.100855
8	10554209	0.0686057	0.0244287
8	10554248	0.0682272	0.0242903
8	10554287	0.0700551	0.0249591
8	10554353	0.217531	0.0820775
8	10554491	0.242501	0.0923779
8	10554504	0.223081	0.084351
8	10554659	0.14593	0.0535592
8	10554712	-0.142488	0.0522261
8	10554810	-0.309477	0.120928
8	10554958	-0.0622597	0.0221137
8	10555346	-0.0945221	0.0340017
8	10555426	-0.445157	0.18296
8	10555452	-0.0243665	0.00852569
8	10555539	-0.0214368	0.00749189
8	10555635	-0.0167261	0.00583462
8	10555836	-0.0201899	0.00705263
8	10555848	8.63549e-05	2.99244e-05
8	10556555	0.0466584	0.0164705
8	10556569	-0.151825	0.0558506
8	10556970	-0.129123	0.0470815
8	10557496	0.161208	0.0595187
8	10558463	0.194349	0.0726797
8	10558573	0.224952	0.0851194
8	10560604	0.157354	0.0580088
8	10560871	0.253518	0.0969819
8	10561475	0.354774	0.141006
8	10562016	0.339434	0.134137
8	10563287	0.309108	0.120767
8	10563354	0.604548	0.263222
8	10563806	0.283521	0.109703
8	10563985	0.259992	0.099704
8	10564707	0.284982	0.11033
8	10564855	0.375854	0.150565
8	10565219	0.366833	0.146458
8	10565843	0.296169	0.115147
8	10565925	0.477511	0.198598
8	10566198	0.601446	0.261582
8	10566207	0.603882	0.26287
8	10566276	0.627689	0.275554
8	10566307	0.643051	0.283837
8	10566323	0.643392	0.284022
8	10566330	0.643406	0.284029
8	10566345	0.653521	0.289527
8	10566388	0.654121	0.289854
8	10566423	0.643888	0.284291
8	10566433	0.58713	0.254054
8	10566709	0.565666	0.242892
8	10566714	0.563929	0.241995
8	10566753	0.681278	0.304785
8	10566757	1.04502	0.528688
8	10566770	0.751973	0.344797
8	10566772	0.834793	0.393797
8	10566780	1.02355	0.514213
8	10566786	0.950844	0.466376
8	10566790	0.937474	0.457778
8	10566843	0.933776	0.455412
8	10566849	0.935664	0.45662
8	10566856	0.935829	0.456725
8	10566858	1.22962	0.659871
8	10566864	1.35581	0.756562
8	10566867	1.35434	0.755408
8	10566880	1.31583	0.725312
8	10566888	1.316	0.72544
8	10566935	1.31588	0.725351
8	10566936	1.33267	0.738405
8	10566940	1.33149	0.737485
8	10566948	1.31496	0.724638
8	10566982	1.31562	0.725144
8	10566983	1.31824	0.727173
8	10566989	1.31524	0.724855
8	10567022	1.82245	1.16503
8	10567023	1.56616	0.930659
8	10567039	1.56714	0.931507
8	10567052	1.51834	0.889654
8	10567054	1.50884	0.881608
8	10567073	1.47071	0.849645
8	10567080	1.21735	0.650779
8	10567089	1.25198	0.676592
8	10567145	0.904353	0.436747
8	10567149	0.90714	0.438502
8	10567150	0.901934	0.435225
8	10567288	0.766248	0.353078
8	10567295	0.7837	0.363295
8	10567307	0.75161	0.344587
8	10567337	0.755045	0.346573
8	10567340	0.761223	0.350156
8	10567352	0.796529	0.370871
8	10567794	0.48423	0.201886
8	10567826	1.27472	0.693768
8	10567991	1.14278	0.596658
8	10568055	1.14131	0.595612
8	10568079	1.03534	0.522138
8	10568119	1.51379	0.885789
8	10568124	1.56115	0.926325
8	10568125	1.54828	0.91523
8	10568178	1.57373	0.937233
8	10568180	1.58499	0.94704
8	10568188	1.58297	0.945282
8	10568198	1.5887	0.95029
8	10568202	1.58449	0.946608
8	10568211	1.58349	0.945729
8	10568219	1.53532	0.904118
8	10568246	1.286	0.702366
8	10568272	1.32152	0.729722
8	10568276	1.32375	0.731452
8	10568279	1.30374	0.715974
8	10568361	1.54929	0.916097
8	10568369	0.909278	0.43985
8	10568397	0.903836	0.436421
8	10568514	0.792032	0.36821
8	10568515	0.784448	0.363735
8	10568946	0.79751	0.371453
8	10568961	0.816689	0.382888
8	10569056	0.805272	0.376066
8	10569267	0.523171	0.22123
8	10570021	-0.0193861	0.00676967
8	10570597	-0.177908	0.0661105
8	10571581	-0.165673	0.061273
8	10571687	-0.0585789	0.0207761
8	10572028	0.0855334	0.0306599
8	10572607	0.161155	0.0594979
8	10573236	0.150657	0.0553957
8	10573627	0.165703	0.0612848
8	10574264	0.199878	0.0749068
8	10574557	0.257689	0.098734
8	10574680	0.257657	0.0987207
8	10574978	0.254761	0.0975035
8	10575560	0.238503	0.0907164
8	10575592	0.238252	0.0906123
8	10575699	0.191723	0.071625
8	10575767	0.0295477	0.0103599
8	10576000	0.136009	0.0497256
8	10576913	0.148982	0.0547444
8	10577261	0.168564	0.0624123
8	10577619	0.0635937	0.0225994
8	10577808	0.118541	0.0430448
8	10577847	0.680064	0.304112
8	10578084	0.640163	0.282274
8	10578286	0.750797	0.344118
8	10578370	0.701477	0.316048
8	10578371	0.701438	0.316026
8	10578549	0.844959	0.399971
8	10579057	0.727037	0.330494
8	10579688	0.691727	0.310594
8	10580009	0.633002	0.27841
8	10580583	0.783321	0.363072
8	10580681	0.914307	0.443028
8	10580747	0.804507	0.37561
8	10580782	0.76669	0.353336
8	10581300	0.595796	0.258603
8	10581465	0.693844	0.311776
8	10581855	0.842269	0.398334
8	10581982	0.971545	0.479809
8	10582157	0.956091	0.469766
8	10582274	0.971267	0.479627
8	10582382	0.919202	0.446129
8	10582470	0.749791	0.343537
8	10583362	0.596597	0.259025
8	10583933	0.965263	0.475717
8	10584605	0.90415	0.436619
8	10584707	1.06251	0.540599
8	10585339	1.13256	0.589391
8	10585346	1.21795	0.651223
8	10585405	1.19863	0.637002
8	10585493	1.22154	0.65388
8	10585559	1.07129	0.546622
8	10585908	1.59941	0.959674
8	10586293	1.44357	0.827224
8	10586341	1.49218	0.867576
8	10586507	1.59845	0.958836
8	10586537	1.5771	0.940164
8	10586625	1.55421	0.920335
8	10586716	1.60117	0.961228
8	10586720	1.4977	0.872215
8	10586841	1.51392	0.8859
8	10587285	1.58252	0.944884
8	10587371	1.36735	0.765694
8	10587607	1.41721	0.805706
8	10587697	1.38352	0.778574
8	10587699	1.36575	0.764426
8	10587932	1.36679	0.765253
8	10588006	1.37509	0.77185
8	10588160	1.46413	0.844181
8	10588189	1.34735	0.749904
8	10588459	1.20809	0.643949
8	10589299	1.26793	0.68862
8	10589382	1.15024	0.60198
8	10589451	1.35297	0.754327
8	10589514	1.20564	0.642148
8	10589663	1.14907	0.601147
8	10589856	0.588395	0.254716
8	10589968	1.04657	0.529741
8	10590043	0.977409	0.483641
8	10590053	0.90017	0.434117
8	10590196	1.08647	0.557098
8	10590200	1.08536	0.556329
8	10590350	0.88439	0.424252
8	10590696	0.996878	0.496449
8	10590861	0.896637	0.431901
8	10590955	0.948344	0.464764
8	10591281	0.840127	0.397032
8	10591475	1.03362	0.520983
8	10591478	0.942558	0.46104
8	10591538	1.59863	0.958993
8	10591545	0.990706	0.492375
8	10591815	0.931742	0.454112
8	10592045	0.470672	0.195264
8	10593649	0.70384	0.317374
8	10593688	0.761906	0.350552
8	10594487	0.764564	0.352098
8	10594512	0.859336	0.408762
8	10594587	0.983996	0.487959
8	10594588	0.986424	0.489556
8	10594627	1.0237	0.51431
8	10594680	0.988841	0.491146
8	10594832	1.02865	0.517634
8	10594873	0.979028	0.484701
8	10595024	1.09124	0.560403
8	10595200	0.965166	0.475653
8	10595645	0.906094	0.437843
8	10596036	1.17034	0.616429
8	10596061	1.2838	0.700688
8	10596308	1.27048	0.690557
8	10596322	1.12276	0.582463
8	10596359	1.16511	0.612659
8	10596368	1.17573	0.620324
8	10596399	1.06202	0.540268
8	10596541	0.988062	0.490633
8	10597504	0.753233	0.345525
8	10597679	0.695348	0.312616
8	10597749	0.880913	0.422089
8	10597918	0.919168	0.446108
8	10598015	0.834106	0.393381
8	10598016	0.830889	0.391435
8	10598185	0.858205	0.408068
8	10598225	0.648784	0.286948
8	10598389	0.749087	0.343131
8	10598838	0.764566	0.352099
8	10599156	0.790008	0.367013
8	10599532	1.17099	0.616899
8	10599624	1.32419	0.731795
8	10599771	1.3373	0.742023
8	10599772	1.41421	0.803274
8	10599789	1.2239	0.655627
8	10600015	1.18086	0.624043
8	10600549	1.13041	0.587868
8	10600790	1.19565	0.634824
8	10600920	1.1971	0.635883
8	10600934	1.19726	0.636005
8	10601038	1.26943	0.689759
8	10601069	0.978667	0.484464
8	10601156	0.857657	0.407732
8	10601228	0.950377	0.466074
8	10601232	1.0125	0.506822
8	10601427	1.00844	0.50412
8	10601544	0.96803	0.477517
8	10601566	0.796219	0.370688
8	10601636	0.61302	0.267716
8	10602520	0.57068	0.245486
8	10603150	0.342616	0.135556
8	10603619	0.343506	0.135953
8	10603760	0.230206	0.0872831
8	10603972	1.06569	0.542782
8	10604064	1.2256	0.656886
8	10604135	1.22399	0.655696
8	10604300	1.21772	0.65105
8	10604698	1.19538	0.63463
8	10604983	1.15417	0.604792
8	10605687	1.05276	0.533945
8	10606028	1.34553	0.748474
8	10606073	1.47673	0.854654
8	10606466	1.33637	0.741299
8	10607008	1.30361	0.715868
8	10607199	1.72444	1.07249
8	10607223	1.68495	1.03622
8	10607290	1.72303	1.07118
8	10607370	1.70597	1.05545
8	10607381	1.87849	1.21958
8	10607427	1.75868	1.1044
8	10607462	1.70196	1.05177
8	10607528	1.84783	1.18959
8	10607611	1.7842	1.12848
8	10608015	1.57297	0.936568
8	10608293	1.96379	1.30491
8	10608482	1.74285	1.08959
8	10608579	2.06349	1.4082
8	10608676	2.06161	1.40622
8	10608834	1.52946	0.899107
8	10608900	1.55954	0.924931
8	10608929	1.802	1.14542
8	10609235	1.70962	1.0588
8	10609703	1.82771	1.17009
8	10609802	1.8136	1.15652
8	10609901	1.88222	1.22326
8	10610025	1.84919	1.19091
8	10610275	1.88805	1.22901
8	10610308	1.97557	1.31692
8	10610547	1.9044	1.24521
8	10610711	2.10154	1.44863
8	10610852	2.10169	1.44879
8	10611076	2.13581	1.48552
8	10611139	2.08119	1.42694
8	10611423	2.24512	1.60625
8	10611509	2.09004	1.43635
8	10611604	2.40711	1.79373
8	10611614	1.46922	0.848404
8	10612307	1.63842	0.994245
8	10612604	1.56071	0.925948
8	10613118	1.46314	0.843359
8	10613257	1.68478	1.03606
8	10614634	1.4781	0.8558
8	10615828	1.47821	0.855886
8	10615833	1.35974	0.759674
8	10615860	1.50013	0.874254
8	10615990	1.40254	0.793841
8	10616123	1.56561	0.930187
8	10617058	1.46927	0.848446
8	10617116	1.42341	0.810742
8	10617208	1.61828	0.976324
8	10617405	1.61032	0.969291
8	10617943	1.68303	1.03447
8	10618011	1.69086	1.04161
8	10618565	1.95861	1.29965
8	10618740	2.14166	1.49187
8	10618774	2.13391	1.48346
8	10619144	2.28591	1.65249
8	10619199	2.17066	1.5235
8	10619231	1.86463	1.20597
8	10619542	1.96066	1.30173
8	10621044	1.9829	1.32442
8	10621240	1.88966	1.2306
8	10621559	2.05029	1.39431
8	10622338	1.85421	1.1958
8	10622837	1.88594	1.22692
8	10623015	1.8909	1.23182
8	10623119	1.83091	1.17319
8	10624203	1.83271	1.17493
8	10624245	1.81555	1.15839
8	10624286	1.73222	1.0797
8	10625648	1.85488	1.19645
8	10626061	1.98087	1.32234
8	10626391	2.09074	1.4371
8	10626677	1.91647	1.25723
8	10626982	2.00873	1.351
8	10627351	2.0596	1.40409
8	10627472	2.2385	1.5988
8	10627690	2.36575	1.74488
8	10627778	2.34031	1.71516
8	10627860	2.40369	1.78967
8	10627944	2.48974	1.89334
8	10628099	2.47614	1.87676
8	10628225	2.35261	1.72951
8	10628418	1.95874	1.29979
8	10628939	1.78174	1.12615
8	10628946	1.77894	1.1235
8	10629108	2.06197	1.40659
8	10629435	1.95752	1.29855
8	10629470	2.05527	1.39954
8	10629472	2.02337	1.36618
8	10629508	2.30239	1.67135
8	10629541	2.11377	1.46174
8	10629621	2.11899	1.46736
8	10629797	1.96538	1.30653
8	10630175	1.97033	1.31158
8	10630240	1.76507	1.1104
8	10630244	1.76887	1.11399
8	10630479	1.8017	1.14513
8	10630530	1.80906	1.15217
8	10631283	2.33366	1.70744
8	10631334	2.42416	1.81407
8	10631385	2.7247	2.19139
8	10631447	2.65226	2.09716
8	10631677	2.92195	2.45862
8	10631718	2.66261	2.11049
8	10632345	2.64887	2.09279
8	10632411	3.03987	2.62584
8	10632549	2.78913	2.27695
8	10633505	2.68689	2.14193
8	10633615	2.59571	2.02505
8	10634476	2.47819	1.87925
8	10634509	2.38676	1.76961
8	10634534	2.24987	1.61159
8	10635315	1.82677	1.16919
8	10635648	1.8287	1.17105
8	10636291	1.79936	1.1429
8	10636608	1.91487	1.25564
8	10637102	1.90047	1.2413
8	10637161	2.25257	1.61464
8	10637621	2.35772	1.73547
8	10637856	2.11474	1.46278
8	10637916	2.72717	2.19463
8	10638297	2.34939	1.72575
8	10639514	2.58105	2.00656
8	10639727	2.93172	2.47226
8	10639826	2.57527	1.9993
8	10639893	3.1397	2.7718
8	10639997	2.83186	2.33463
8	10640091	2.70529	2.16593
8	10640274	1.09743	0.56471
8	10640309	1.72249	1.07068
8	10640486	1.67156	1.02406
8	10640931	1.78376	1.12806
8	10641033	2.00154	1.34357
8	10641107	1.58817	0.949821
8	10641303	1.58571	0.94767
8	10641346	1.65308	1.00739
8	10641374	1.71704	1.06564
8	10641475	1.59316	0.954192
8	10641684	1.65885	1.01258
8	10642236	1.51063	0.883121
8	10642266	1.36036	0.760161
8	10642876	1.32998	0.736301
8	10643020	1.17368	0.618846
8	10643083	1.33961	0.743827
8	10643112	1.06022	0.539036
8	10643136	1.06039	0.539149
8	10643175	0.940179	0.459513
8	10643361	1.06396	0.541591
8	10643418	1.30683	0.718352
8	10643438	1.54254	0.910298
8	10643442	1.49726	0.871841
8	10643518	1.15944	0.608578
8	10643866	1.19003	0.630723
8	10643902	1.3913	0.784798
8	10644156	0.994907	0.495147
8	10644179	1.15546	0.605719
8	10644487	1.053	0.534111
8	10644772	0.899444	0.433661
8	10644935	1.29938	0.712616
8	10645024	1.48393	0.860665
8	10645226	1.51355	0.885592
8	10645397	1.25637	0.679893
8	10646012	1.03918	0.524734
8	10646525	0.892251	0.429155
8	10647132	0.888891	0.427057
8	10647294	0.891543	0.428713
8	10648178	1.01803	0.510518
8	10648718	1.06633	0.543215
8	10648762	1.24026	0.667805
8	10649032	1.07595	0.54983
8	10649285	1.18079	0.623999
8	10650105	1.28083	0.698422
8	10650129	1.29775	0.711367
8	10650652	1.17402	0.619086
8	10651006	1.13633	0.592065
8	10651099	1.24132	0.668601
8	10652440	1.34855	0.750849
8	10652494	1.37779	0.773995
8	10652523	1.31188	0.722254
8	10652734	1.67351	1.02582
8	10653080	1.47157	0.850355
8	10653171	1.03375	0.521066
8	10653789	1.10278	0.568437
8	10653863	1.17849	0.622329
8	10654136	1.12141	0.581509
8	10654224	1.25912	0.681967
8	10654583	0.909093	0.439733
8	10655405	1.31584	0.725313
8	10655656	1.20864	0.644353
8	10655684	1.48856	0.864542
8	10655745	1.49596	0.870747
8	10655746	1.49241	0.867763
8	10655991	1.04819	0.530839
8	10656404	1.11003	0.573509
8	10656494	1.12431	0.583556
8	10656526	1.45139	0.833653
8	10656976	1.39493	0.787711
8	10657349	1.8161	1.15893
8	10657460	1.85312	1.19474
8	10657637	1.41797	0.806319
8	10658293	1.46204	0.842448
8	10658385	1.37361	0.770672
8	10658589	1.4369	0.821752
8	10659013	1.35675	0.757305
8	10659095	1.62202	0.979638
8	10659153	1.67332	1.02566
8	10659313	1.33491	0.740153
8	10659645	1.38624	0.780749
8	10659647	1.39111	0.784647
8	10659746	1.1618	0.610272
8	10659786	1.2081	0.643954
8	10659801	1.2234	0.655255
8	10660013	1.1949	0.634276
8	10660041	0.998314	0.497399
8	10660078	0.965087	0.475602
8	10660116	0.871023	0.415961
8	10660276	0.93497	0.456176
8	10660525	0.951682	0.466917
8	10660540	0.938797	0.458627
8	10661259	0.98471	0.488429
8	10661590	1.17342	0.618656
8	10661660	0.852808	0.404762
8	10661908	0.928806	0.452238
8	10661956	0.90407	0.436568
8	10662266	0.771928	0.356392
8	10662348	0.772188	0.356544
8	10662685	0.773356	0.357227
8	10662697	0.925143	0.449904
8	10662698	0.664895	0.295749
8	10662823	0.572083	0.246213
8	10663366	0.357895	0.142413
8	10664228	0.313847	0.122838
8	10664416	0.256309	0.0981536
8	10664662	0.175299	0.0650753
8	10664729	-0.183002	0.0681373
8	10665088	0.00939114	0.00326639
8	10665483	0.0612766	0.0217561
8	10665532	-0.447594	0.184126
8	10665643	-0.467368	0.19366
8	10665926	-0.375547	0.150425
8	10665980	-0.745069	0.340816
8	10666001	-0.759728	0.349287
8	10666010	-0.756784	0.34758
8	10666040	-0.644701	0.284731
8	10666189	-0.196447	0.0735238
8	10666875	-0.228169	0.0864431
8	10666915	-0.904657	0.436938
8	10667116	-0.776204	0.358895
8	10667328	-0.716298	0.324398
8	10667400	-0.777324	0.359551
8	10667444	-0.775196	0.358304
8	10667671	-0.742084	0.3391
8	10667815	-0.863414	0.411269
8	10667890	-0.847542	0.401545
8	10668064	-0.803732	0.375149
8	10668071	-0.739607	0.337678
8	10668504	-0.77877	0.360399
8	10668607	-1.51844	0.889733
8	10668681	-1.11669	0.578185
8	10669224	-0.922574	0.44827
8	10669315	-1.09199	0.560922
8	10669372	-1.09709	0.564472
8	10669385	-1.0988	0.565659
8	10669416	-1.09401	0.56233
8	10669502	-1.01899	0.511155
8	10669510	-1.20208	0.639534
8	10669571	-0.774344	0.357805
8	10669854	-0.695284	0.31258
8	10670084	-0.718706	0.325762
8	10670102	-0.610547	0.266402
8	10670162	-0.6255	0.27438
8	10670219	-0.559948	0.239944
8	10670362	-0.407979	0.165396
8	10670841	-0.464202	0.192125
8	10671628	-0.474778	0.197264
8	10671789	-0.501346	0.210329
8	10672094	-0.459877	0.190033
8	10672141	-0.393342	0.158599
8	10672486	-0.136321	0.0498458
8	10672994	-0.218176	0.0823411
8	10673101	-0.381264	0.15304
8	10673172	-0.652056	0.288728
8	10673474	-0.456493	0.188401
8	10673518	-0.871984	0.416555
8	10673527	-0.867873	0.414016
8	10673621	-0.927479	0.451392
8	10673803	-0.885148	0.424724
8	10674185	-0.882725	0.423216
8	10674270	-0.301656	0.117524
8	10675823	-0.0901607	0.0323774
8	10676041	-0.0971089	0.0349678
8	10676155	-0.127144	0.0463242
8	10676480	-0.10763	0.0389163
8	10678282	-0.206809	0.077711
8	10678499	-0.115011	0.0417055
8	10679821	-0.0805574	0.0288198
8	10679839	0.632406	0.278089
8	10679872	0.62138	0.272174
8	10679992	0.22811	0.0864187
8	10680121	0.134815	0.0492663
8	10680341	-0.198623	0.0744004
8	10680643	-0.373803	0.149629
8	10680675	-0.728059	0.331076
8	10680876	-0.684127	0.306365
8	10681641	-0.72013	0.326569
8	10681663	-0.702134	0.316416
8	10681935	-0.654009	0.289793
8	10681939	-0.635149	0.279567
8	10682674	-1.00029	0.498705
8	10682775	-1.20708	0.643207
8	10682863	-0.660799	0.293503
8	10683103	-0.680459	0.304331
8	10683248	-0.616691	0.269671
8	10683349	-0.736557	0.33593
8	10683775	-0.686109	0.307466
8	10684258	-0.665168	0.295899
8	10684488	-0.62732	0.275356
8	10684565	-0.643224	0.283931
8	10685100	-0.494282	0.206834
8	10685797	-0.514628	0.216945
8	10686336	-0.552837	0.236291
8	10686422	-0.827529	0.389406
8	10686572	-0.574048	0.247233
8	10686646	-0.453779	0.187095
8	10686727	-0.291966	0.113333
8	10687086	0.101615	0.0366549
8	10687501	0.511794	0.215529
8	10687602	0.0726277	0.0259019
8	10687931	0.339044	0.133963
8	10688198	-0.0794771	0.0284212
8	10688199	-0.0966775	0.0348065
8	10688239	0.00164364	0.000569922
8	10688879	0.0757872	0.0270624
8	10689101	-0.00882636	0.00306926
8	10689842	0.157074	0.0578995
8	10690022	0.534884	0.227143
8	10690662	0.307186	0.119929
8	10690677	-0.0626418	0.0222527
8	10691034	-0.215006	0.0810461
8	10691137	-0.249002	0.0950902
8	10691443	-0.194186	0.0726142
8	10691781	-0.168604	0.0624277
8	10691942	-0.484474	0.202006
8	10692270	-0.428255	0.174921
8	10692419	-0.388212	0.156232
8	10692581	-0.380523	0.1527
8	10692627	-0.339135	0.134003
8	10693125	-0.499965	0.209645
8	10693369	-0.36167	0.144118
8	10693581	-0.408312	0.165551
8	10693937	-0.35897	0.142898
8	10693938	-0.356496	0.141782
8	10693943	-0.356949	0.141986
8	10694008	-0.412322	0.167425
8	10694190	-0.505249	0.212268
8	10694718	-0.550428	0.235058
8	10695056	-0.463258	0.191668
8	10695390	-0.708792	0.32016
8	10695790	-0.627921	0.275678
8	10696039	-0.724224	0.328893
8	10696093	-0.65555	0.290633
8	10696680	-0.203775	0.0764818
8	10696894	-0.891451	0.428656
8	10696960	-0.941483	0.46035
8	10697038	-1.00625	0.50266
8	10697451	-1.01444	0.508118
8	10697678	-0.682684	0.305564
8	10698148	-0.191385	0.0714897
8	10698243	-0.503858	0.211576
8	10698672	-0.36445	0.145377
8	10698680	-0.384962	0.154737
8	10698696	-0.268724	0.103396
8	10700141	-0.263158	0.10104
8	10701305	-0.407562	0.165201
8	10701458	-0.547928	0.23378
8	10701578	-0.598023	0.259776
8	10701894	-0.507362	0.213319
8	10702054	-0.643049	0.283836
8	10702183	-0.420561	0.171291
8	10702346	-0.251184	0.0960034
8	10702494	-0.387314	0.155819
8	10702613	-0.622629	0.272843
8	10702678	-0.947792	0.464408
8	10702928	-0.44504	0.182904
8	10702967	-0.424748	0.173264
8	10703122	-0.456289	0.188303
8	10703161	-0.318042	0.124676
8	10703591	-0.293749	0.114102
8	10703597	-0.326449	0.128377
8	10703609	-0.393698	0.158763
8	10703668	-0.393875	0.158845
8	10703677	-0.334144	0.131784
8	10703792	-0.263473	0.101173
8	10704288	-0.234001	0.088851
8	10704320	-0.270554	0.104172
8	10704637	-0.396004	0.15983
8	10704684	-0.411118	0.166862
8	10704804	-0.649598	0.28739
8	10704831	-0.604244	0.263061
8	10705155	-0.661117	0.293677
8	10705236	-0.557131	0.238495
8	10705252	-0.64018	0.282283
8	10705477	-0.362671	0.144571
8	10705884	-0.596588	0.25902
8	10706242	-0.5943	0.257816
8	10706259	-0.516294	0.217779
8	10706420	-0.562104	0.241054
8	10706431	-0.569157	0.244698
8	10706540	-0.606665	0.264343
8	10706898	-0.319832	0.125463
8	10707124	-0.276453	0.106682
8	10707170	-0.476217	0.197966
8	10707210	-0.450179	0.185365
8	10707274	-0.298656	0.116224
8	10707288	-0.258892	0.0992406
8	10707946	-0.209985	0.0790009
8	10708237	-0.0423397	0.0149204
8	10708267	-0.367492	0.146757
8	10708717	0.327973	0.129051
8	10708814	-0.843661	0.399181
8	10708937	-1.03485	0.521811
8	10709167	-1.00032	0.498725
8	10709209	-1.30891	0.719955
8	10709559	-1.30924	0.720209
8	10709633	-1.36115	0.760785
8	10709649	-1.37162	0.769087
8	10709657	-1.37146	0.76896
8	10709674	-1.57201	0.935737
8	10709720	-1.46576	0.845538
8	10709792	-1.4524	0.834485
8	10709834	-1.37806	0.774212
8	10709934	-1.66074	1.01427
8	10709935	-1.66631	1.01931
8	10709972	-1.60676	0.966147
8	10710050	-1.42249	0.809991
8	10710331	-1.48539	0.861883
8	10710349	-1.4537	0.835563
8	10710523	-1.36829	0.766444
8	10710787	-1.27066	0.690687
8	10711094	-1.31993	0.728486
8	10711132	-0.550975	0.235337
8	10711759	-0.351325	0.139456
8	10712177	-0.348689	0.138273
8	10712313	-0.471858	0.195841
8	10712624	-0.442595	0.181735
8	10712792	-0.480059	0.199843
8	10713728	-0.537747	0.228595
8	10713974	-0.557857	0.238868
8	10714055	-0.622118	0.272569
8	10714215	-0.440608	0.180787
8	10714549	-0.487287	0.203388
8	10714868	-0.440784	0.180871
8	10714958	-0.438719	0.179887
8	10714959	-0.442342	0.181615
8	10715695	-0.48913	0.204294
8	10715837	-0.567679	0.243932
8	10716329	-0.434933	0.178086
8	10716960	-0.471705	0.195767
8	10717150	-0.47319	0.19649
8	10717210	-0.473274	0.196531
8	10717368	-0.477655	0.198668
8	10717896	-0.82811	0.389757
8	10717940	-0.846412	0.400857
8	10718045	-1.56002	0.925348
8	10718090	-1.71405	1.06289
8	10718554	-1.19388	0.633529
8	10718674	-0.936548	0.457186
8	10718818	-0.936902	0.457412
8	10718985	-1.02232	0.513384
8	10719106	-1.21133	0.646338
8	10719444	-0.69252	0.311037
8	10719508	-0.670017	0.298564
8	10720504	-0.772294	0.356606
8	10721325	-0.796463	0.370832
8	10721566	-0.648513	0.286801
8	10722181	-0.908173	0.439153
8	10722227	-0.95218	0.467238
8	10722403	-1.15908	0.60832
8	10722513	-1.15615	0.606214
8	10722731	-1.15796	0.607517
8	10722815	-1.09732	0.564634
8	10722939	-1.09691	0.564342
8	10722961	-1.09531	0.563234
8	10723111	-1.13231	0.589216
8	10723925	-1.09862	0.565534
8	10724413	-1.27393	0.693174
8	10724419	-1.32563	0.732913
8	10724422	-1.3161	0.72552
8	10724516	-1.16064	0.609436
8	10724521	-1.10746	0.571711
8	10724697	-1.05181	0.533299
8	10724772	-1.18595	0.62775
8	10724813	-1.33507	0.74028
8	10724829	-1.43577	0.82083
8	10724921	-1.45837	0.839414
8	10724922	-1.45908	0.840003
8	10725011	-1.15742	0.607126
8	10725089	-1.02606	0.515894
8	10725183	-0.990379	0.492159
8	10725252	-0.859623	0.408939
8	10725442	-1.03532	0.522129
8	10725544	-1.17557	0.620213
8	10725953	-1.35569	0.756474
8	10726008	-1.4638	0.843909
8	10726070	-1.36693	0.765366
8	10726093	-1.25885	0.681758
8	10726498	-0.997062	0.496571
8	10726629	-1.1771	0.62132
8	10726639	-1.21384	0.648186
8	10726642	-1.20683	0.643025
8	10726676	-1.20741	0.643453
8	10726677	-1.20104	0.638768
8	10726733	-1.18428	0.626534
8	10726873	0.18759	0.0699694
8	10726885	0.87618	0.419152
8	10726894	-0.583794	0.252309
8	10727029	0.2986	0.116199
8	10727459	0.901699	0.435077
8	10728032	0.903624	0.436288
8	10728414	0.758987	0.348857
8	10729043	1.12862	0.586604
8	10729509	1.16112	0.609786
8	10729682	1.22162	0.653941
8	10729702	1.08269	0.554479
8	10730331	0.747462	0.342194
8	10730580	0.620575	0.271744
8	10730608	0.769016	0.354692
8	10731401	0.418786	0.170457
8	10731820	0.361326	0.143963
8	10732341	0.694854	0.31234
8	10732348	0.625989	0.274642
8	10732638	0.49741	0.20838
8	10732700	0.162028	0.0598403
8	10733313	0.275848	0.106424
8	10733500	0.702416	0.316575
8	10733789	0.511345	0.215305
8	10733888	0.684786	0.306731
8	10734191	0.636953	0.28054
8	10734302	0.675066	0.301348
8	10734406	0.667782	0.297335
8	10734535	0.837745	0.395586
8	10734915	0.750411	0.343895
8	10734930	0.80684	0.377
8	10735183	0.754039	0.345991
8	10735190	0.845981	0.400593
8	10735240	1.00439	0.501428
8	10736214	1.05675	0.536668
8	10736246	1.68139	1.03298
8	10736302	1.04738	0.530291
8	10736399	0.7816	0.362061
8	10736537	0.725638	0.329698
8	10736630	0.468525	0.194221
8	10737164	0.519112	0.219191
8	10738527	0.780921	0.361661
8	10738885	0.615683	0.269134
8	10740280	0.518582	0.218925
8	10740421	0.554911	0.237355
8	10740503	0.440117	0.180553
8	10740522	0.539202	0.229334
8	10740857	0.583946	0.252389
8	10741046	0.620787	0.271857
8	10741629	0.473827	0.1968
8	10742238	0.738308	0.336933
8	10742286	0.676572	0.30218
8	10742518	0.846159	0.400702
8	10742704	0.251815	0.0962678
8	10742835	0.493177	0.206288
8	10742979	0.459002	0.189611
8	10743079	0.324545	0.127537
8	10743580	0.203446	0.0763485
8	10743599	0.225146	0.0851991
8	10744427	0.351232	0.139414
8	10744668	0.450417	0.18548
8	10744780	0.907083	0.438466
8	10744932	0.987583	0.490318
8	10744933	0.97464	0.48183
8	10745429	1.02834	0.517426
8	10745431	1.05083	0.532633
8	10745463	1.03687	0.523171
8	10745748	1.49538	0.870259
8	10746006	1.43607	0.821071
8	10746856	1.46027	0.840988
8	10746962	1.28105	0.698584
8	10747237	1.41701	0.805545
8	10747606	1.56385	0.928662
8	10747714	1.66235	1.01573
8	10747754	1.60113	0.961191
8	10747847	1.60175	0.961738
8	10747875	1.5965	0.95712
8	10747895	1.54901	0.915859
8	10748527	1.59202	0.95319
8	10748770	1.61759	0.975712
8	10748958	1.38224	0.777546
8	10749076	1.26651	0.68755
8	10749232	0.882926	0.423341
8	10749467	1.08957	0.559243
8	10749505	1.00835	0.504062
8	10749642	0.980242	0.485496
8	10750133	0.551612	0.235664
8	10750329	0.490381	0.20491
8	10750392	0.796468	0.370835
8	10751297	0.685768	0.307277
8	10751386	0.815969	0.382457
8	10751938	0.582566	0.251668
8	10752909	0.437195	0.179162
8	10752915	0.390665	0.157363
8	10752956	0.457361	0.188819
8	10753116	0.501072	0.210194
8	10753117	0.45079	0.185659
8	10753548	0.404343	0.163701
8	10753738	0.39747	0.160509
8	10753742	0.37971	0.152328
8	10753764	0.536528	0.227977
8	10753969	0.65507	0.290372
8	10754280	0.7044	0.317689
8	10754403	0.645441	0.285133
8	10754412	0.792836	0.368685
8	10754626	0.551401	0.235556
8	10754645	0.291308	0.113049
8	10754821	0.3889	0.156549
8	10755195	0.173947	0.0645396
8	10755352	-0.272647	0.105062
8	10755372	0.0735365	0.0262354
8	10755491	0.0244549	0.00855695
8	10755911	0.125087	0.0455381
8	10756363	0.519036	0.219153
8	10756481	0.338381	0.133668
8	10756585	0.41151	0.167045
8	10756682	0.207107	0.077832
8	10756795	0.250398	0.0956741
8	10757312	0.641724	0.283118
8	10757316	0.6713	0.299271
8	10757681	0.567373	0.243774
8	10757816	0.295349	0.114793
8	10757817	0.341169	0.13491
8	10757883	0.431481	0.176448
8	10758018	0.368888	0.147391
8	10758226	0.111499	0.0403764
8	10758393	0.298346	0.116089
8	10758439	0.457008	0.188649
8	10758559	0.334269	0.13184
8	10758937	0.367186	0.146618
8	10759624	-0.0452618	0.0159686
8	10759647	-0.0820889	0.0293854
8	10759957	0.0111997	0.00389825
8	10759972	-0.00685669	0.00238246
8	10759985	-0.269414	0.103688
8	10760558	-0.0935428	0.0336365
8	10760803	-0.189796	0.0708525
8	10761282	-0.240218	0.0914284
8	10761362	-0.00843463	0.00293259
8	10761739	0.119251	0.0433146
8	10761740	0.123207	0.0448208
8	10761827	-0.157506	0.0580682
8	10762200	0.408444	0.165613
8	10762498	0.874483	0.418101
8	10762574	0.357153	0.142078
8	10762661	0.359034	0.142927
8	10763046	0.12182	0.0442924
8	10763357	0.249866	0.0954515
8	10763406	0.251579	0.0961687
8	10763424	0.301303	0.117371
8	10763536	0.124411	0.04528
8	10765000	0.446931	0.183809
8	10765130	0.562247	0.241128
8	10765272	0.555285	0.237547
8	10765574	0.53165	0.225506
8	10766243	0.617446	0.270074
8	10766257	0.508791	0.214031
8	10766331	0.526	0.222654
8	10766419	0.454977	0.187671
8	10767901	0.472423	0.196116
8	10767920	0.731894	0.333264
8	10767949	0.727323	0.330657
8	10767951	0.876673	0.419458
8	10767969	0.801675	0.373926
8	10768131	0.686391	0.307623
8	10768352	0.693403	0.31153
8	10768520	0.62191	0.272458
8	10768974	0.587674	0.254339
8	10769824	0.318184	0.124739
8	10770215	0.0926018	0.0332859
8	10770336	-0.388726	0.156469
8	10770355	-0.629125	0.276325
8	10770380	-0.627314	0.275352
8	10770407	-0.567633	0.243909
8	10770516	-0.704101	0.317521
8	10770544	-0.612152	0.267255
8	10770681	-0.417148	0.169687
8	10770982	-0.224967	0.0851256
8	10770986	-0.145996	0.0535849
8	10771240	-0.0021816	0.000756621
8	10771750	0.0529352	0.0187326
8	10771883	-0.067812	0.0241386
8	10772033	-0.0747992	0.0266992
8	10772060	-0.0148331	0.00517039
8	10772066	-0.362199	0.144358
8	10772315	-0.198138	0.074205
8	10772556	-0.195563	0.073168
8	10772873	-0.0870363	0.031217
8	10773068	-0.128201	0.0467286
8	10773605	-0.166528	0.0616096
8	10773661	-0.220548	0.0833122
8	10773823	-0.153777	0.0566116
8	10774110	-0.0392673	0.0138209
8	10774132	-0.00623661	0.00216647
8	10774133	-0.00164993	0.000572105
8	10774196	0.220594	0.083331
8	10774280	0.219382	0.0828345
8	10774292	0.220451	0.0832726
8	10774421	0.340344	0.134542
8	10774898	0.115805	0.0420063
8	10775055	0.0902306	0.0324034
8	10775872	0.104752	0.0378331
8	10775883	0.0774594	0.0276777
8	10776725	0.179117	0.0665907
8	10777024	0.337906	0.133456
8	10777234	0.375786	0.150534
8	10777391	0.0593248	0.0210469
8	10777436	0.233451	0.0886233
8	10777819	0.287113	0.111244
8	10777839	0.297889	0.115891
8	10778755	0.67558	0.301632
8	10778911	0.68849	0.308791
8	10778985	0.722413	0.327865
8	10778989	0.721039	0.327085
8	10779084	0.576129	0.248315
8	10779473	0.597369	0.259431
8	10779680	0.575935	0.248214
8	10779938	0.347488	0.137734
8	10780088	0.354525	0.140895
8	10780090	0.26409	0.101434
8	10780142	0.350766	0.139205
8	10780144	0.276201	0.106575
8	10780343	0.176977	0.0657409
8	10781789	0.173442	0.0643396
8	10781939	0.000856799	0.000296997
8	10782404	-0.0395131	0.0139087
8	10782595	-0.00688978	0.00239399
8	10782972	0.0346959	0.0121898
8	10783077	-0.0526443	0.0186276
8	10783171	-0.0227824	0.00796641
8	10783959	-0.0667444	0.0237485
8	10784485	-0.0578374	0.0205071
8	10784496	0.189444	0.0707115
8	10785106	0.00784279	0.00272617
8	10785146	0.208018	0.0782018
8	10785167	0.178104	0.0661884
8	10785503	0.176827	0.0656812
8	10785747	0.131341	0.0479318
8	10785826	0.199362	0.0746985
8	10785869	0.262754	0.100869
8	10785923	0.218603	0.0825157
8	10786243	0.187029	0.0697449
8	10786616	0.0771678	0.0275703
8	10786662	0.131398	0.0479536
8	10787035	0.125398	0.0456568
8	10787054	0.102019	0.0368065
8	10787105	0.0882671	0.0316738
8	10787362	0.119513	0.0434143
8	10787457	-0.301676	0.117533
8	10788074	-0.209968	0.078994
8	10788220	-0.216541	0.0816729
8	10788232	-0.244751	0.0933154
8	10788656	-0.203933	0.0765457
8	10788938	-0.365923	0.146045
8	10789096	-0.282333	0.109194
8	10789256	-0.24129	0.0918743
8	10789673	-0.321564	0.126224
8	10789735	-0.346022	0.137078
8	10789923	-0.342792	0.135634
8	10790015	-0.144192	0.0528857
8	10790056	-0.357259	0.142126
8	10790286	-0.214464	0.080825
8	10790375	0.0424749	0.0149689
8	10790464	-0.300662	0.117093
8	10790550	-0.302337	0.11782
8	10790586	-0.790843	0.367506
8	10790665	-0.594658	0.258004
8	10790857	-0.635298	0.279647
8	10790912	-0.767183	0.353623
8	10791007	-0.430939	0.176192
8	10791125	-0.623065	0.273076
8	10791321	-0.525899	0.222604
8	10791322	-0.942736	0.461155
8	10791337	-0.654827	0.290239
8	10791344	-0.74987	0.343583
8	10791527	-0.808898	0.378228
8	10791801	-0.47359	0.196685
8	10792759	-0.572581	0.246472
8	10793616	-0.257966	0.0988509
8	10793658	-0.313924	0.122871
8	10793781	-0.278122	0.107394
8	10794737	0.0224988	0.00786638
8	10795401	0.0182487	0.00636963
8	10795492	-0.0644527	0.0229124
8	10795744	-0.0555499	0.0196783
8	10796004	-0.0668881	0.023801
8	10796042	0.0473823	0.0167308
8	10796245	0.0479051	0.0169189
8	10796300	-0.436908	0.179025
8	10796587	-0.378693	0.151863
8	10796737	-0.293386	0.113946
8	10796919	-0.390801	0.157425
8	10797028	-0.368429	0.147183
8	10797184	-0.287978	0.111616
8	10798065	-0.392508	0.158213
8	10798092	-0.219323	0.0828106
8	10799679	-0.40911	0.165923
8	10799908	-0.640742	0.282587
8	10799973	-0.552753	0.236248
8	10800008	-0.527653	0.223488
8	10800315	-0.522941	0.221114
8	10800556	-0.637869	0.281034
8	10800644	-0.614667	0.268593
8	10800687	-0.749181	0.343185
8	10801001	-0.852011	0.404275
8	10801017	-0.935323	0.456401
8	10801570	-0.824343	0.387487
8	10801988	-0.858274	0.408111
8	10801994	-0.822047	0.386105
8	10802564	-1.15355	0.604353
8	10802882	-1.18582	0.627653
8	10803370	-1.24907	0.674403
8	10803384	-1.32079	0.729155
8	10803511	-1.00955	0.504858
8	10803556	-1.00753	0.503516
8	10803568	-1.24488	0.671262
8	10803621	-1.07617	0.549983
8	10803700	-0.906816	0.438297
8	10804086	-0.971513	0.479788
8	10804087	-1.22636	0.657454
8	10804608	-1.29724	0.710968
8	10804638	-1.19631	0.635306
8	10804870	-1.18059	0.623852
8	10805059	-1.30672	0.718266
8	10805193	-1.31772	0.726776
8	10805216	-1.44565	0.828929
8	10805283	-1.50608	0.879272
8	10805599	-1.14603	0.598976
8	10806411	-1.21501	0.649053
8	10806459	-0.957564	0.470721
8	10806479	-0.98234	0.486873
8	10806581	-0.871722	0.416393
8	10807021	-0.827027	0.389104
8	10807022	-0.834968	0.393903
8	10807280	-0.995881	0.49579
8	10808200	-0.928942	0.452325
8	10808660	-0.470787	0.19532
8	10809116	-0.386621	0.1555
8	10810024	-0.51507	0.217166
8	10810121	-0.531374	0.225367
8	10810418	-0.670679	0.298929
8	10810720	-0.476758	0.19823
8	10810954	-0.494442	0.206912
8	10810971	-0.50192	0.210614
8	10810972	-0.502274	0.21079
8	10810978	-0.501985	0.210646
8	10810988	-0.487194	0.203342
8	10811171	-0.413754	0.168096
8	10811297	-0.239124	0.0909742
8	10811335	-0.218544	0.0824916
8	10811340	-0.227831	0.086304
8	10811353	-0.181568	0.0675659
8	10812304	-0.243207	0.0926719
8	10812315	-0.150088	0.0551744
8	10812744	-0.155309	0.0572094
8	10813192	-0.260074	0.0997385
8	10813306	-0.319467	0.125302
8	10814015	-0.487539	0.203511
8	10814017	-0.513809	0.216536
8	10814093	-0.551945	0.235834
8	10814184	-0.597053	0.259265
8	10814230	-0.521235	0.220257
8	10814324	-0.451878	0.186181
8	10814356	-0.59975	0.260686
8	10814552	-0.586993	0.253982
8	10814745	-0.578955	0.249785
8	10815079	-0.517498	0.218382
8	10815401	-0.568376	0.244293
8	10815571	-0.838282	0.395912
8	10815599	-1.26575	0.686969
8	10816184	-0.683242	0.305874
8	10816322	-0.570164	0.245219
8	10816480	-0.532424	0.225898
8	10817100	-0.60161	0.261669
8	10817363	-0.490401	0.20492
8	10818500	-0.447031	0.183857
8	10818714	-0.157575	0.0580955
8	10818916	-0.231263	0.0877191
8	10819321	-0.27639	0.106655
8	10819646	-0.186504	0.0695353
8	10822062	-0.148641	0.0546117
8	10823358	-0.235917	0.0896441
8	10823376	-0.162843	0.0601604
8	10823472	-0.155303	0.0572074
8	10823704	-0.673323	0.300386
8	10823829	-0.664028	0.295273
8	10823922	-0.667683	0.29728
8	10824025	-0.115968	0.0420683
8	10824409	-0.0720526	0.025691
8	10824945	-0.0351781	0.0123616
8	10825158	-0.117371	0.0426005
8	10825188	-0.124982	0.0454982
8	10825276	-0.0667429	0.023748
8	10825515	0.171654	0.0636323
8	10825621	-0.119631	0.0434592
8	10825757	-0.101947	0.0367795
8	10826065	-0.110223	0.0398944
8	10826167	-0.048742	0.0172202
8	10826662	0.00501988	0.00174296
8	10826800	0.00618542	0.00214865
8	10826801	-0.0714783	0.0254804
8	10827279	-0.108555	0.0392649
8	10827396	0.244272	0.0931154
8	10827640	0.105956	0.0382859
8	10827775	0.189161	0.0705982
8	10828000	0.0897035	0.0322074
8	10828276	0.193242	0.0722348
8	10828405	-0.00443791	0.00154054
8	10828917	0.0427187	0.0150562
8	10829148	-0.0431698	0.0152179
8	10830264	0.365004	0.145628
8	10830323	0.689433	0.309316
8	10830563	0.400972	0.162133
8	10830565	0.395826	0.159747
8	10831377	0.395521	0.159606
8	10831413	0.401523	0.162389
8	10831558	0.400963	0.162129
8	10831656	0.854705	0.405923
8	10831972	0.366125	0.146136
8	10832106	0.460711	0.190437
8	10832358	-0.0384025	0.0135119
8	10832576	-0.0476835	0.0168392
8	10832577	-0.0408204	0.0143764
8	10832985	-0.24242	0.0923443
8	10833597	-0.204664	0.0768417
8	10834465	-0.0498246	0.0176102
8	10834639	-0.0561162	0.0198833
8	10835353	-0.191721	0.0716242
8	10835540	-0.101941	0.0367774
8	10837075	-0.0764778	0.0273164
8	10837170	0.442214	0.181554
8	10837367	0.308705	0.120591
8	10837953	0.207172	0.0778585
8	10839099	0.208822	0.0785283
8	10839427	0.248802	0.0950067
8	10839814	-0.0111808	0.00389164
8	10840038	0.468166	0.194047
8	10841158	0.489161	0.204309
8	10841315	0.740703	0.338307
8	10841490	0.791533	0.367915
8	10841559	1.00066	0.498952
8	10842008	0.757628	0.348069
8	10842280	0.533899	0.226644
8	10843344	0.528958	0.224146
8	10843435	0.504493	0.211892
8	10843666	0.544807	0.232186
8	10843673	0.539702	0.229588
8	10843766	0.547056	0.233334
8	10843873	0.603148	0.262481
8	10843884	0.581472	0.251097
8	10843912	0.539036	0.229249
8	10843942	0.576238	0.248371
8	10844512	0.603	0.262403
8	10844797	1.52661	0.896682
8	10844890	1.73757	1.08467
8	10844908	1.67698	1.02897
8	10845277	1.63996	0.995617
8	10845508	0.647361	0.286175
8	10845903	0.841405	0.397809
8	10845917	0.927535	0.451428
8	10846043	0.713174	0.322632
8	10846188	0.991814	0.493105
8	10846578	0.783552	0.363208
8	10846611	0.510037	0.214652
8	10847077	0.555494	0.237654
8	10847626	0.578955	0.249785
8	10848478	0.541876	0.230694
8	10848551	0.573336	0.246864
8	10848879	0.490851	0.205141
8	10849045	0.548559	0.234102
8	10849213	0.810878	0.37941
8	10849266	0.719069	0.325967
8	10849443	0.576163	0.248332
8	10849482	0.439998	0.180496
8	10849577	0.491936	0.205676
8	10849592	0.584309	0.252578
8	10849827	0.399911	0.161641
8	10849843	0.383618	0.15412
8	10849970	0.728727	0.331457
8	10849985	0.969898	0.478735
8	10850058	0.648918	0.287021
8	10850271	0.587403	0.254197
8	10850394	0.833351	0.392924
8	10850637	0.993634	0.494306
8	10850832	0.578261	0.249424
8	10851051	0.530978	0.225166
8	10851786	0.353564	0.140462
8	10851937	0.201951	0.075744
8	10852148	0.398521	0.160996
8	10852493	0.460994	0.190573
8	10852618	0.604182	0.263028
8	10852674	0.596142	0.258785
8	10852763	0.352946	0.140184
8	10852841	0.364956	0.145606
8	10853604	0.0935779	0.0336496
8	10854070	0.106027	0.0383128
8	10854085	-0.109113	0.0394755
8	10854368	-0.213432	0.0804043
8	10856605	-0.359015	0.142919
8	10856673	-0.31969	0.1254
8	10857004	-0.434845	0.178045
8	10857329	-0.589491	0.255291
8	10857369	-1.28187	0.699215
8	10857385	-0.965318	0.475752
8	10857397	-0.982176	0.486765
8	10857723	-1.06496	0.542282
8	10857994	-1.3854	0.780078
8	10858090	-1.30764	0.718975
8	10858115	-1.34878	0.751025
8	10858164	-1.39617	0.788711
8	10858228	-1.40222	0.793579
8	10858287	-1.40852	0.798662
8	10858328	-1.3883	0.782399
8	10858475	-1.44472	0.828163
8	10858598	-1.18653	0.628173
8	10858758	-1.41697	0.805513
8	10859001	-1.18621	0.627935
8	10859267	-1.25244	0.676934
8	10859286	-1.26523	0.686576
8	10859420	-1.08577	0.556609
8	10859432	-1.12965	0.587334
8	10859444	-1.30711	0.718569
8	10860323	-0.810275	0.37905
8	10860324	-0.843711	0.399211
8	10860834	-0.422134	0.172032
8	10862070	-0.322922	0.126822
8	10862275	-0.51805	0.218659
8	10862416	0.171695	0.0636485
8	10862551	0.0212668	0.00743196
8	10862807	0.0414082	0.0145868
8	10862833	0.158483	0.0584509
8	10862896	0.390864	0.157455
8	10862926	0.456663	0.188483
8	10863180	0.179521	0.0667514
8	10863607	-0.0334639	0.0117512
8	10864237	-0.0490426	0.0173284
8	10864262	-0.00429475	0.00149075
8	10865627	-0.21899	0.0826742
8	10867262	-0.264414	0.101571
8	10867580	-0.24895	0.0950685
8	10867823	-0.518557	0.218913
8	10868038	-0.36874	0.147324
8	10868303	-0.437175	0.179152
8	10868526	-0.399122	0.161275
8	10869102	-0.471591	0.195711
8	10869523	-0.428186	0.174888
8	10869803	-0.458715	0.189473
8	10870295	-0.251554	0.0961584
8	10870406	-0.228164	0.0864411
8	10872370	0.0779002	0.02784
8	10874864	0.0774009	0.0276561
8	10875159	-0.327474	0.12883
8	10875576	-0.0537482	0.0190264
8	10875823	-0.124913	0.0454719
8	10875910	-0.122941	0.0447194
8	10875985	-0.126994	0.0462666
8	10876462	-0.117494	0.0426473
8	10876971	0.410958	0.166787
8	10877175	0.306013	0.119418
8	10877540	0.306838	0.119777
8	10877541	0.199238	0.0746484
8	10877694	0.468284	0.194104
8	10877890	0.328299	0.129195
8	10877932	0.300944	0.117215
8	10878037	0.247123	0.094305
8	10878266	0.37404	0.149737
8	10878593	0.275461	0.106259
8	10878729	0.27893	0.107739
8	10879376	0.457009	0.18865
8	10879433	0.454253	0.187323
8	10879534	0.474331	0.197046
8	10879934	0.257027	0.0984556
8	10880223	0.0414853	0.0146144
8	10880853	0.112053	0.0405857
8	10880978	-0.26286	0.100914
8	10881209	-0.169101	0.0626239
8	10881522	-0.369389	0.147619
8	10881693	-0.268363	0.103242
8	10882075	-0.295965	0.115059
8	10882572	0.0517471	0.0183036
8	10882799	0.0754498	0.0269383
8	10882802	-0.0304294	0.0106728
8	10883323	-0.264866	0.101762
8	10883468	0.125025	0.0455143
8	10883798	0.122128	0.0444094
8	10883849	0.398554	0.161011
8	10884293	0.211882	0.0797726
8	10884982	0.251224	0.0960201
8	10885096	0.148771	0.0546621
8	10886171	0.204046	0.0765916
8	10886311	0.240556	0.091569
8	10886364	0.344485	0.136391
8	10886623	0.46579	0.192894
8	10886790	0.491099	0.205264
8	10886872	0.447847	0.184247
8	10886877	0.444238	0.18252
8	10887029	0.443006	0.181932
8	10887058	0.509357	0.214313
8	10887162	0.544146	0.23185
8	10887417	0.572306	0.246329
8	10887436	0.533326	0.226354
8	10887492	0.534046	0.226718
8	10887669	0.845133	0.400077
8	10887672	0.859223	0.408694
8	10887750	0.762107	0.350669
8	10887879	0.876866	0.419578
8	10888059	0.915085	0.44352
8	10888264	0.631816	0.277771
8	10888430	0.789805	0.366893
8	10888738	0.646032	0.285453
8	10889248	0.889083	0.427176
8	10889495	0.704954	0.318
8	10889503	0.818782	0.384144
8	10889520	0.739468	0.337598
8	10889573	0.82547	0.388166
8	10890202	1.00632	0.502708
8	10890246	1.03101	0.519225
8	10890284	0.939446	0.459043
8	10890361	0.934784	0.456057
8	10890535	0.908647	0.439452
8	10890630	1.05587	0.536069
8	10890665	0.791372	0.367819
8	10890697	0.82249	0.386372
8	10891071	0.863069	0.411057
8	10891239	0.93995	0.459366
8	10891554	0.955754	0.469548
8	10892203	0.739241	0.337468
8	10892222	0.621866	0.272435
8	10893423	0.604544	0.26322
8	10893643	0.651341	0.288339
8	10895230	1.0576	0.537245
8	10895604	1.56463	0.929332
8	10895865	1.44943	0.832037
8	10895956	1.3937	0.786726
8	10896594	1.39508	0.787833
8	10897351	1.28077	0.698377
8	10897790	1.37531	0.772026
8	10897858	1.65007	1.00468
8	10898283	1.55766	0.923308
8	10898374	1.6134	0.972006
8	10898715	1.36615	0.764742
8	10898808	1.46361	0.843754
8	10898824	1.33678	0.741613
8	10898868	1.45149	0.833739
8	10898934	0.489471	0.204462
8	10899035	0.529932	0.224638
8	10899227	0.41506	0.168708
8	10899331	0.413723	0.168081
8	10899332	0.413794	0.168114
8	10899446	0.415305	0.168822
8	10899663	0.414564	0.168475
8	10899671	0.413941	0.168183
8	10899799	-0.2309	0.0875694
8	10900193	-0.405658	0.164313
8	10900479	-0.254612	0.0974408
8	10900585	-0.223502	0.0845237
8	10900728	-0.187414	0.069899
8	10900922	-0.206122	0.0774324
8	10901279	-0.273335	0.105354
8	10901293	-0.448246	0.184438
8	10901300	-0.35301	0.140213
8	10901343	-0.234418	0.0890236
8	10901380	-0.22925	0.0868886
8	10901578	-0.260441	0.0998931
8	10901795	-0.067352	0.0239705
8	10901944	-0.0999754	0.0360405
8	10902913	-0.0527135	0.0186525
8	10903529	-0.0416201	0.0146627
8	10903595	0.0508051	0.0179637
8	10903671	-0.26277	0.100876
8	10903858	-0.185934	0.0693076
8	10904547	-0.204073	0.0766022
8	10906242	-0.0939831	0.0338007
8	10906508	-0.351357	0.13947
8	10907131	-0.370913	0.148312
8	10907161	-0.348018	0.137972
8	10907182	-0.47268	0.196241
8	10909243	-0.552086	0.235906
8	10909444	-0.446351	0.183531
8	10909573	-0.408236	0.165516
8	10910905	-0.640739	0.282586
8	10912352	-0.563131	0.241584
8	10912355	-0.578322	0.249456
8	10912357	-0.575859	0.248174
8	10912593	-0.543755	0.23165
8	10913305	-1.2479	0.673524
8	10913310	-1.2795	0.69741
8	10913520	-1.03082	0.519098
8	10913770	-1.05561	0.535888
8	10913844	-1.05501	0.535482
8	10914135	-1.19149	0.631785
8	10914238	-1.2986	0.712016
8	10914245	-1.29803	0.711578
8	10914353	-1.29632	0.710267
8	10914375	-1.31331	0.723359
8	10914403	-1.3121	0.722418
8	10914430	-1.31163	0.722055
8	10914462	-1.08574	0.556589
8	10915364	-0.923325	0.448748
8	10915573	-1.11613	0.577796
8	10915908	-0.852291	0.404446
8	10916011	-0.945893	0.463185
8	10916445	-1.01998	0.51182
8	10917183	-0.553629	0.236697
8	10917423	-0.590826	0.255991
8	10918318	-0.404843	0.163934
8	10918414	0.194105	0.0725816
8	10918882	-0.146802	0.0538974
8	10919352	-0.138055	0.0505138
8	10919763	-0.258368	0.0990197
8	10919804	-0.214526	0.0808504
8	10920708	-0.108416	0.0392127
8	10920732	-0.643816	0.284252
8	10921183	-0.275919	0.106454
8	10921223	-0.245486	0.0936218
8	10921621	-0.155644	0.0573405
8	10921731	0.120264	0.0437
8	10922347	0.0643355	0.0228697
8	10923310	0.278057	0.107366
8	10923362	-0.167589	0.0620278
8	10923689	-0.110731	0.0400864
8	10923999	-0.130875	0.0477528
8	10924003	-0.062149	0.0220734
8	10924585	-0.207419	0.0779585
8	10924757	-0.0890986	0.0319826
8	10924767	-0.0930633	0.0334578
8	10924854	-0.00240009	0.000832468
8	10924980	0.100844	0.0363661
8	10925376	0.0500211	0.017681
8	10925500	-0.0795502	0.0284482
8	10925986	-0.0494252	0.0174662
8	10926113	0.258743	0.0991776
8	10926232	0.279088	0.107807
8	10926632	0.461352	0.190746
8	10927007	-0.0343592	0.0120699
8	10927063	-0.0515443	0.0182304
8	10927300	-0.28906	0.112082
8	10927332	-0.325637	0.128019
8	10927525	0.206912	0.0777528
8	10927719	0.318618	0.124929
8	10927744	1.12474	0.583858
8	10928393	1.04121	0.526108
8	10928438	0.472336	0.196074
8	10929069	0.37046	0.148106
8	10929111	0.207454	0.077973
8	10929678	0.287283	0.111318
8	10929689	0.30267	0.117964
8	10930395	0.229965	0.0871834
8	10930452	0.0581824	0.0206322
8	10930454	0.0781254	0.027923
8	10931014	0.301756	0.117567
8	10931544	0.171159	0.0634367
8	10931874	0.146959	0.0539584
8	10931940	0.144448	0.0529847
8	10932301	0.211065	0.0794403
8	10932482	0.155397	0.057244
8	10932889	-0.199331	0.0746858
8	10933589	-0.184862	0.0688792
8	10933960	-0.196666	0.0736116
8	10934854	-0.132776	0.0484825
8	10934975	-0.0938553	0.0337531
8	10935475	-0.492818	0.206111
8	10935489	-0.436789	0.178968
8	10935501	-0.406984	0.164932
8	10936303	-0.304487	0.118754
8	10936572	-0.768107	0.354162
8	10937687	-0.763675	0.351581
8	10937690	-0.910117	0.44038
8	10937946	-0.766382	0.353156
8	10938128	-0.445749	0.183243
8	10938754	-0.533255	0.226318
8	10939172	-1.02365	0.514274
8	10939339	-0.503486	0.211391
8	10939385	-0.553906	0.236839
8	10939429	-0.240206	0.0914235
8	10939544	-0.357865	0.1424
8	10939978	-0.427877	0.174742
8	10940314	-0.62069	0.271806
8	10940344	-0.820457	0.38515
8	10940617	-0.618464	0.270617
8	10940688	-1.1568	0.606684
8	10940746	-0.581174	0.250942
8	10941252	-0.404231	0.163649
8	10943060	-0.307207	0.119938
8	10943114	-0.305571	0.119226
8	10943129	-0.274826	0.105989
8	10943345	-0.306115	0.119463
8	10944913	-0.248065	0.0946987
8	10945092	-0.304506	0.118762
8	10945789	-0.90291	0.435839
8	10945865	-0.955506	0.469388
8	10946151	-0.855773	0.406577
8	10946497	-0.655523	0.290619
8	10946499	-0.656371	0.291082
8	10947099	-0.433692	0.177497
8	10947195	-0.766864	0.353437
8	10947389	-0.747375	0.342144
8	10947487	-0.758244	0.348427
8	10947534	-1.36481	0.763686
8	10947594	-1.17884	0.622579
8	10947610	-1.26691	0.687848
8	10947661	-0.936304	0.45703
8	10947741	-0.843041	0.398803
8	10947771	-0.728851	0.331528
8	10948103	-0.616752	0.269704
8	10948130	-0.635984	0.280017
8	10948175	-0.721815	0.327525
8	10948265	-0.0171731	0.00599163
8	10948338	-0.412254	0.167393
8	10948405	-0.498813	0.209074
8	10948437	-0.468404	0.194162
8	10948455	-0.537905	0.228675
8	10948523	-0.806765	0.376956
8	10948527	-0.810497	0.379183
8	10948579	-0.743294	0.339795
8	10948886	-0.560346	0.240148
8	10948899	-0.583265	0.252033
8	10949017	-0.57458	0.24751
8	10949056	-0.387736	0.156013
8	10949105	-0.389548	0.156848
8	10949122	-0.482197	0.20089
8	10949123	-0.485369	0.202446
8	10949124	-0.471437	0.195636
8	10949196	-0.387555	0.15593
8	10949800	0.0631522	0.0224386
8	10950169	-0.13047	0.0475977
8	10950184	-0.155051	0.0571089
8	10950272	0.505419	0.212352
8	10951042	0.898738	0.433218
8	10951359	1.26811	0.688759
8	10951493	0.805945	0.376467
8	10951579	0.979116	0.484758
8	10951637	0.876377	0.419275
8	10951759	0.989488	0.491572
8	10952090	0.812964	0.380658
8	10952152	0.804026	0.375324
8	10952153	0.873924	0.417755
8	10952453	0.85929	0.408735
8	10952550	0.745426	0.341022
8	10952941	0.45041	0.185476
8	10953458	0.5079	0.213587
8	10953629	0.720809	0.326954
8	10953925	-0.503898	0.211596
8	10954310	-0.519455	0.219363
8	10954460	-0.584234	0.252539
8	10954462	-0.556367	0.238102
8	10954889	-0.42762	0.174621
8	10955044	-0.164564	0.0608368
8	10955760	-0.0414093	0.0145872
8	10956231	-0.112038	0.0405804
8	10956333	-0.0230499	0.00806082
8	10957056	0.0463017	0.0163422
8	10957076	0.0553781	0.019616
8	10957126	-0.134924	0.0493081
8	10958051	-0.108778	0.039349
8	10958250	-0.297986	0.115934
8	10958336	-0.208112	0.07824
8	10958349	-0.340968	0.13482
8	10958748	-0.351861	0.139697
8	10958966	-0.343011	0.135732
8	10959382	-0.379353	0.152165
8	10959461	-0.382941	0.153809
8	10959687	-0.317571	0.12447
8	10959852	-0.321238	0.126081
8	10959925	-0.328996	0.129503
8	10959926	-0.332234	0.130937
8	10959927	-0.331154	0.130458
8	10959952	-0.294074	0.114242
8	10960789	0.0387813	0.0136472
8	10960971	0.00316045	0.00109653
8	10961126	0.105774	0.0382176
8	10961693	0.0322533	0.0113206
8	10961776	-0.0218921	0.00765241
8	10962704	0.0410856	0.0144713
8	10963286	-0.0662967	0.0235851
8	10965311	-0.185017	0.0689413
8	10965489	-0.406547	0.164727
8	10965873	-0.428856	0.175205
8	10966203	-0.516502	0.217883
8	10966468	-0.599591	0.260603
8	10966668	-0.492869	0.206136
8	10967727	-0.53816	0.228804
8	10967860	-0.646305	0.285602
8	10967870	-0.337688	0.133359
8	10968088	-0.311982	0.122022
8	10970135	-0.157942	0.0582391
8	10970900	-0.175523	0.0651641
8	10971064	-0.366018	0.146088
8	10971477	-0.294763	0.11454
8	10971506	-0.51525	0.217256
8	10971590	-0.495856	0.207611
8	10971641	-0.522794	0.221041
8	10971661	-0.590015	0.255566
8	10972681	-0.724275	0.328923
8	10972712	-0.739877	0.337833
8	10972809	-0.808593	0.378046
8	10972929	-0.681521	0.30492
8	10973085	-0.564785	0.242437
8	10973977	-0.711498	0.321686
8	10974384	-0.771834	0.356338
8	10974544	-0.738574	0.337086
8	10974654	-0.691472	0.310452
8	10976529	-0.518719	0.218994
8	10976830	-0.566132	0.243133
8	10976904	-0.547122	0.233368
8	10976968	-0.668088	0.297503
8	10977075	-0.598222	0.259881
8	10977144	-0.518151	0.21871
8	10977145	-0.519524	0.219398
8	10977150	-0.497029	0.208191
8	10978208	-0.13475	0.0492414
8	10978366	-0.159055	0.0586745
8	10978448	-0.231658	0.0878823
8	10978478	-0.269739	0.103826
8	10978690	-0.236572	0.0899155
8	10979022	-0.172228	0.0638593
8	10979166	-0.0230399	0.0080573
8	10979279	-0.212826	0.0801572
8	10979463	-0.0653179	0.0232279
8	10980092	-0.162956	0.0602049
8	10980159	-0.113576	0.041162
8	10980341	-0.0532758	0.0188557
8	10980939	-0.0272739	0.00955401
8	10981200	-0.291747	0.113239
8	10981641	-0.490569	0.205002
8	10982462	-0.510772	0.215019
8	10982823	-0.552734	0.236238
8	10982839	-0.959039	0.471676
8	10983144	-0.815057	0.381911
8	10983692	-0.727319	0.330655
8	10983698	-0.587369	0.254179
8	10983741	-0.641477	0.282985
8	10983966	-0.799801	0.372812
8	10984032	-0.7082	0.319827
8	10984049	-0.812937	0.380641
8	10984229	-0.516066	0.217665
8	10984268	-0.517077	0.218171
8	10984367	-0.380805	0.15283
8	10985147	-0.338131	0.133557
8	10985280	-0.46683	0.193398
8	10985451	-0.28827	0.111742
8	10987527	-0.213154	0.080291
8	10987908	-0.444594	0.18269
8	10988174	-0.276095	0.106529
8	10989019	-0.176756	0.0656529
8	10989400	-0.175468	0.0651421
8	10990155	-0.233117	0.088485
8	10990162	-0.149157	0.0548123
8	10990306	-0.281735	0.108939
8	10990771	-0.407109	0.16499
8	10991541	-0.509078	0.214174
8	10991605	-0.503873	0.211584
8	10991756	-0.490806	0.205119
8	10991851	-0.427001	0.174328
8	10992072	-0.482146	0.200865
8	10992096	-0.235761	0.0895794
8	10992427	-0.308152	0.12035
8	10992779	-0.0355445	0.0124921
8	10993375	-0.194659	0.0728043
8	10993376	-0.308582	0.120537
8	10993461	-0.244798	0.0933351
8	10993626	-0.294799	0.114555
8	10993773	-0.311945	0.122006
8	10993860	-0.24911	0.0951352
8	10994333	-0.262329	0.10069
8	10994594	-0.196311	0.0734691
8	10995042	-0.288702	0.111927
8	10995207	-0.303206	0.118197
8	10995656	0.0633824	0.0225224
8	10995719	-0.176813	0.0656755
8	10995751	-0.140379	0.0514106
8	10995792	-0.154176	0.0567671
8	10995818	-0.137568	0.0503262
8	10995947	-0.066687	0.0237276
8	10996578	-0.173425	0.0643328
8	10996619	-0.237294	0.0902146
8	10996831	-0.347875	0.137908
8	10996902	-0.505804	0.212544
8	10996921	-0.514942	0.217102
8	10997211	-0.283095	0.109521
8	10997751	-0.148032	0.0543752
8	10997766	-0.243937	0.0929758
[truncated: 4,265 more rows]

## Sheet: Ext. Data Fig.5k
Please note: Full dataset in dryad repository (https://doi.org/10.5061/dryad.bcc2fqz91; XPEHH/REHH_Mas_nlp_Mas_lip.XPEHH.txt)
CHR	POSITION	XPEHH	log10.pvalue
8	10500178	-2.18263	1.53666
8	10500253	-2.24325	1.60414
8	10500527	-2.229	1.58814
8	10500592	-2.23287	1.59248
8	10500792	-2.36579	1.74493
8	10501083	-2.24063	1.6012
8	10501172	-2.24079	1.60137
8	10501352	-2.46616	1.86464
8	10501411	-2.41087	1.79821
8	10501646	-2.17322	1.52632
8	10501872	-2.37277	1.75313
8	10502000	-1.92971	1.27049
8	10502258	-1.84419	1.18605
8	10502646	-1.83917	1.18118
8	10502817	-1.84335	1.18523
8	10503038	-1.82049	1.16314
8	10503432	-1.8241	1.16662
8	10503595	-1.7851	1.12933
8	10504050	-1.66354	1.01681
8	10504213	-1.72679	1.07466
8	10504331	-1.71106	1.06014
8	10504332	-1.71137	1.06042
8	10504366	-2.45344	1.84925
8	10504379	-2.14629	1.49689
8	10504380	-2.10951	1.45717
8	10504968	-1.94512	1.286
8	10505347	-1.96363	1.30476
8	10505505	-1.97909	1.32052
8	10505536	-1.9858	1.32739
8	10505546	-2.16373	1.51591
8	10505908	-2.18943	1.54415
8	10505936	-2.22743	1.58639
8	10506050	-2.23118	1.59059
8	10506054	-2.23682	1.59691
8	10506132	-1.9411	1.28195
8	10506642	-2.04987	1.39386
8	10506853	-2.02903	1.37207
8	10506898	-2.03278	1.37598
8	10507140	-2.08648	1.43256
8	10507671	-2.03981	1.38332
8	10507767	-2.31933	1.69086
8	10508092	-2.11218	1.46003
8	10508310	-2.17938	1.53308
8	10508731	-2.15953	1.51132
8	10509479	-2.59628	2.02577
8	10510340	-2.61495	2.04944
8	10511616	-3.09314	2.70322
8	10511697	-3.7666	3.78124
8	10511842	-3.58472	3.47181
8	10511882	-3.52138	3.36723
8	10512094	-3.73445	3.72554
8	10512290	-3.47509	3.29185
8	10512435	-3.41785	3.19985
8	10512559	-3.70352	3.67238
8	10512641	-3.69282	3.65407
8	10512698	-3.35177	3.0953
8	10512829	-3.34958	3.09186
8	10512893	-2.56317	1.98413
8	10514049	-2.61983	2.05565
8	10514259	-2.50422	1.91108
8	10514686	-2.33299	1.70667
8	10515654	-2.29141	1.65877
8	10515677	-2.23364	1.59335
8	10516210	-2.23466	1.59449
8	10516211	-2.60247	2.0336
8	10516563	-2.44986	1.84493
8	10517173	-2.85043	2.35991
8	10517483	-3.6233	3.53631
8	10517531	-3.72984	3.7176
8	10517543	-3.38383	3.14581
8	10517735	-3.33959	3.07622
8	10518127	-3.10899	2.72647
8	10518289	-3.06362	2.6602
8	10518417	-2.99331	2.55913
8	10518498	-2.91226	2.44511
8	10518704	-2.98051	2.54095
8	10518784	-3.04705	2.6362
8	10518810	-2.97713	2.53617
8	10518928	-2.62347	2.06029
8	10519567	-2.58073	2.00616
8	10519776	-2.61799	2.0533
8	10519859	-2.71532	2.17907
8	10520167	-2.842	2.34842
8	10520318	-2.86818	2.38422
8	10520393	-2.88632	2.40919
8	10520410	-2.87601	2.39498
8	10520653	-2.8956	2.42201
8	10520683	-2.98636	2.54926
8	10520688	-2.65195	2.09675
8	10521430	-2.61564	2.05032
8	10521548	-2.76727	2.24774
8	10521670	-2.10159	1.44869
8	10521777	-1.98076	1.32223
8	10523062	-2.09419	1.44078
8	10523504	-2.63018	2.06885
8	10523505	-2.67809	2.13052
8	10523695	-2.53781	1.95254
8	10523710	-2.53955	1.95469
8	10524195	-2.60831	2.041
8	10524242	-2.67656	2.12853
8	10524384	-2.40158	1.78716
8	10524921	-2.29625	1.66431
8	10525359	-2.31859	1.69
8	10525554	-1.97602	1.31738
8	10526416	-1.90397	1.24478
8	10527008	-2.26948	1.63378
8	10527094	-2.17679	1.53023
8	10527963	-2.33466	1.70861
8	10528188	-2.27042	1.63484
8	10528534	-2.33746	1.71186
8	10528537	-2.02305	1.36584
8	10530133	-1.97035	1.31159
8	10530504	-2.50087	1.90697
8	10530543	-2.98463	2.54681
8	10530595	-2.99998	2.56865
8	10530719	-2.92185	2.45847
8	10531235	-2.98652	2.54948
8	10531489	-2.65375	2.09907
8	10531933	-2.71302	2.17606
8	10531984	-2.75998	2.23804
8	10532055	-2.74585	2.21929
8	10532096	-2.88879	2.41259
8	10533166	-2.3492	1.72552
8	10533479	-2.35756	1.73529
8	10533566	-2.13128	1.48062
8	10533840	-2.35902	1.737
8	10534093	-2.24548	1.60664
8	10534168	-2.28596	1.65254
8	10534375	-2.11303	1.46095
8	10534529	-2.11255	1.46043
8	10534704	-2.11316	1.46108
8	10534900	-2.35751	1.73523
8	10535090	-2.27895	1.64455
8	10535121	-2.15522	1.50662
8	10535259	-1.89244	1.23335
8	10535290	-1.92934	1.27012
8	10536161	-1.99253	1.3343
8	10536249	-2.18822	1.54282
8	10536444	-1.93919	1.28002
8	10536641	-2.00385	1.34596
8	10536830	-2.02995	1.37303
8	10537021	-1.49983	0.874004
8	10537493	-1.28956	0.705082
8	10537520	-1.3751	0.771855
8	10538202	-1.30967	0.720544
8	10538379	-1.31472	0.724451
8	10538396	-1.45187	0.834048
8	10538977	-1.50617	0.87935
8	10539159	-1.59676	0.95735
8	10539240	-1.71233	1.0613
8	10539260	-1.72265	1.07082
8	10539676	-1.71045	1.05957
8	10539690	-1.71853	1.06702
8	10540000	-1.63388	0.990196
8	10540264	-1.65239	1.00677
8	10540309	-1.66723	1.02014
8	10540310	-1.64901	1.00373
8	10540325	-1.46502	0.844918
8	10541126	-1.25114	0.675956
8	10541206	-1.24286	0.669749
8	10541685	-1.15495	0.605353
8	10541894	-1.18563	0.627515
8	10542129	-1.18804	0.62927
8	10542142	-1.94188	1.28274
8	10542229	-1.59161	0.952833
8	10543068	-1.59169	0.9529
8	10543150	-1.9144	1.25517
8	10543265	-1.42372	0.810992
8	10543281	-1.43818	0.822799
8	10543282	-1.43754	0.822275
8	10543303	-1.49215	0.867548
8	10543372	-1.32253	0.730508
8	10543450	-1.02869	0.517664
8	10543956	-1.05533	0.535694
8	10544022	-0.97385	0.481314
8	10544638	-1.12539	0.584316
8	10544983	-0.780226	0.361253
8	10545548	-0.886592	0.425623
8	10545705	-0.726183	0.330008
8	10545945	-0.71024	0.320976
8	10545947	-0.783224	0.363015
8	10546004	-0.747551	0.342245
8	10546771	-0.731921	0.333279
8	10547366	-0.7702	0.355383
8	10547724	-0.737956	0.336732
8	10547795	-0.947577	0.46427
8	10548014	-0.871765	0.41642
8	10548902	-1.0438	0.52786
8	10549189	-1.14846	0.600706
8	10549253	-1.51034	0.882873
8	10549379	-1.43048	0.816506
8	10549403	-1.25204	0.676632
8	10549936	-1.42301	0.810419
8	10550273	-1.53224	0.901484
8	10550344	-1.37951	0.775366
8	10550515	-1.41992	0.807903
8	10551098	-1.43816	0.822787
8	10551128	-1.66123	1.01472
8	10551266	-1.36299	0.762244
8	10551344	-1.31829	0.727213
8	10551376	-1.31247	0.722709
8	10551599	-1.44531	0.828654
8	10551928	-1.63545	0.991591
8	10552065	-1.52582	0.896011
8	10552399	-0.889672	0.427544
8	10552405	-1.81473	1.15761
8	10552413	-1.47783	0.855575
8	10552598	-1.25098	0.675834
8	10552602	-1.1574	0.607115
8	10553399	-0.585195	0.253042
8	10553437	0.00795443	0.0027651
8	10553496	0.21543	0.0812192
8	10553846	-0.0899443	0.0322969
8	10554118	-0.0526475	0.0186287
8	10554121	-0.0533262	0.0188739
8	10554209	-0.172618	0.0640134
8	10554248	-0.176122	0.0654013
8	10554287	-0.0903469	0.0324466
8	10554353	-0.0691832	0.02464
8	10554491	-1.00881	0.504364
8	10554504	-0.965674	0.475984
8	10554659	-0.914064	0.442874
8	10554958	-0.855546	0.406438
8	10555338	-1.10318	0.568717
8	10555346	-1.14351	0.597175
8	10555426	-1.3323	0.738115
8	10555452	-0.875742	0.418881
8	10555496	-0.908414	0.439305
8	10555539	-0.724971	0.329318
8	10555635	-0.72027	0.326648
8	10555737	-0.727511	0.330764
8	10555836	-0.71445	0.323353
8	10555848	-0.668116	0.297518
8	10556555	-0.672523	0.299945
8	10556569	-0.701143	0.315861
8	10556854	-0.703034	0.316922
8	10556970	-0.691816	0.310644
8	10557159	-0.390246	0.157169
8	10559812	-0.266076	0.102274
8	10560604	-0.560254	0.240101
8	10560871	-0.328476	0.129273
8	10561475	-0.4785	0.199081
8	10561921	-0.445462	0.183106
8	10563287	-0.400336	0.161838
8	10563354	-0.125353	0.0456398
8	10564707	-0.180837	0.0672747
8	10564855	-0.058976	0.0209202
8	10565219	-0.00975961	0.00339505
8	10566276	-0.0208861	0.00729783
8	10566345	-0.0335766	0.0117913
8	10566423	-0.00152386	0.000528364
8	10566433	-0.125933	0.0458612
8	10566714	-0.252929	0.0967345
8	10566753	-0.10128	0.0365294
8	10566757	-0.112274	0.0406695
8	10566770	-0.833463	0.392992
8	10566772	-0.619497	0.271168
8	10566780	-0.619442	0.271139
8	10566786	-0.625721	0.274498
8	10566790	-0.622689	0.272875
8	10566858	-0.629693	0.27663
8	10566864	-0.654812	0.290231
8	10566867	-0.65463	0.290132
8	10566880	-0.646833	0.285888
8	10566935	-0.646918	0.285935
8	10566936	-0.648746	0.286928
8	10566940	-0.64715	0.28606
8	10567022	-0.799199	0.372455
8	10567023	-0.770654	0.355648
8	10567039	-0.76624	0.353074
8	10567052	-0.816118	0.382546
8	10567054	-0.786956	0.365213
8	10567073	-0.737989	0.336751
8	10567126	-0.734658	0.334844
8	10567145	-1.06015	0.538988
8	10567288	-1.01505	0.508525
8	10567295	-1.01507	0.508537
8	10567307	-1.02178	0.513027
8	10567337	-1.04273	0.527137
8	10567340	-1.01593	0.509114
8	10567352	-1.00977	0.505003
8	10567794	-0.961154	0.473047
8	10568079	-0.605612	0.263785
8	10568119	-0.533664	0.226525
8	10568124	-0.430095	0.175792
8	10568125	-0.429226	0.175381
8	10568178	-0.429208	0.175372
8	10568180	-0.430023	0.175758
8	10568188	-0.429651	0.175581
8	10568202	-0.429652	0.175582
8	10568211	-0.429989	0.175742
8	10568219	-0.429663	0.175587
8	10568246	-0.429211	0.175373
8	10568279	-0.428218	0.174904
8	10568361	-0.376325	0.15078
8	10568946	-0.513575	0.216418
8	10568961	-0.500258	0.20979
8	10569056	-0.110199	0.0398855
8	10569267	-1.08902	0.558865
8	10569681	-0.754221	0.346097
8	10570021	-1.12197	0.581905
8	10570789	-0.886165	0.425357
8	10571002	-1.01715	0.509925
8	10571363	-1.13849	0.593606
8	10571687	-1.23622	0.66479
8	10571940	-0.799178	0.372442
8	10572401	-0.772496	0.356724
8	10573062	-0.627357	0.275376
8	10574264	-0.346953	0.137495
8	10574557	-0.312124	0.122084
8	10574680	-0.33888	0.13389
8	10575560	-0.317323	0.124361
8	10575592	-0.264445	0.101584
8	10575699	-0.516072	0.217668
8	10575767	-0.786288	0.364819
8	10576000	-0.62953	0.276543
8	10577311	-0.633861	0.278873
8	10577619	-0.512773	0.216018
8	10577808	-0.548333	0.233987
8	10577847	-0.598561	0.26006
8	10578286	-0.867174	0.413585
8	10578370	-0.679363	0.303724
8	10578371	-0.681375	0.304839
8	10578709	-0.843238	0.398923
8	10578718	-0.84723	0.401355
8	10578822	-0.756322	0.347312
8	10579057	-0.747732	0.34235
8	10579688	-0.642965	0.283791
8	10580009	-1.23232	0.661882
8	10580583	-1.19686	0.635712
8	10580681	-1.26145	0.683725
8	10580747	-1.27102	0.690963
8	10580782	-0.937114	0.457548
8	10581300	-0.97198	0.480092
8	10581855	-1.11559	0.577417
8	10581982	-1.46158	0.842068
8	10582157	-1.09599	0.563708
8	10582382	-0.95812	0.47108
8	10583362	-0.884095	0.424068
8	10583933	-0.838251	0.395893
8	10584605	-0.867192	0.413596
8	10584707	-0.985101	0.488686
8	10585200	-0.81868	0.384083
8	10585226	-0.81409	0.381331
8	10585230	-0.814099	0.381337
8	10585257	-0.814832	0.381776
8	10585339	-0.921531	0.447608
8	10585346	-0.927625	0.451485
8	10585405	-0.925135	0.449899
8	10585493	-0.835039	0.393946
8	10585559	-0.910472	0.440604
8	10585908	-1.02791	0.517134
8	10586293	-0.924817	0.449697
8	10586341	-0.938322	0.458322
8	10586537	-1.00628	0.502685
8	10586625	-1.01482	0.508367
8	10586716	-0.913471	0.442499
8	10587285	-0.847864	0.401742
8	10587607	-0.843922	0.399339
8	10587697	-1.06718	0.543802
8	10587699	-1.06727	0.543865
8	10587788	-0.827087	0.38914
8	10587932	-1.12395	0.583306
8	10588006	-1.03235	0.520123
8	10588160	-1.04818	0.53083
8	10588189	-1.16119	0.609831
8	10588459	-1.0151	0.508555
8	10589186	-1.04028	0.525479
8	10589299	-1.3323	0.738115
8	10589382	-1.38942	0.783292
8	10589451	-1.4947	0.869693
8	10589514	-1.40694	0.797391
8	10589856	-1.40734	0.797713
8	10589968	-1.4997	0.873894
8	10590043	-1.47705	0.854918
8	10590196	-1.29798	0.711543
8	10590200	-1.29834	0.71182
8	10590350	-1.30019	0.713237
8	10590696	-1.22942	0.659726
8	10590955	-1.10693	0.571337
8	10591281	-1.0951	0.563087
8	10591475	-1.1572	0.606968
8	10591478	-1.32126	0.729517
8	10591538	-1.45583	0.837315
8	10591545	-1.31962	0.728246
8	10591815	-1.43883	0.823332
8	10592045	-1.26867	0.68918
8	10592419	-1.26289	0.684812
8	10592659	-1.10322	0.568747
8	10593688	-1.45486	0.836516
8	10593846	-1.12811	0.58624
8	10594627	-1.32381	0.731504
8	10594680	-1.71564	1.06435
8	10594688	-1.42148	0.80917
8	10595200	-1.61637	0.974631
8	10595230	-1.60308	0.962901
8	10596036	-1.79412	1.1379
8	10596061	-1.95389	1.29487
8	10596308	-1.90247	1.24329
8	10596322	-2.05943	1.40392
8	10596359	-2.05814	1.40256
8	10596368	-2.04037	1.3839
8	10596399	-2.04116	1.38474
8	10596541	-1.73672	1.08388
8	10596999	-1.79298	1.13682
8	10597504	-2.02684	1.36979
8	10597651	-2.01932	1.36197
8	10597749	-2.32038	1.69207
8	10598015	-2.44354	1.83732
8	10598016	-2.47915	1.88043
8	10598185	-2.46472	1.8629
8	10598225	-2.11723	1.46546
8	10598389	-1.83391	1.17609
8	10598710	-1.47846	0.856094
8	10599156	-1.36637	0.76492
8	10599532	-1.49832	0.872729
8	10599624	-1.98835	1.33001
8	10599771	-2.02078	1.36348
8	10599772	-2.06892	1.41393
8	10599789	-1.97504	1.31638
8	10600015	-1.75835	1.10409
8	10600549	-1.79255	1.13641
8	10600790	-1.87249	1.21368
8	10600890	-1.91085	1.25163
8	10600920	-1.9473	1.2882
8	10600934	-1.93698	1.27779
8	10601038	-1.64363	0.998903
8	10601069	-1.87116	1.21238
8	10601156	-1.68048	1.03215
8	10601228	-1.74441	1.09104
8	10601232	-1.71962	1.06802
8	10601427	-1.50849	0.881306
8	10601544	-1.57824	0.941155
8	10601566	-2.32377	1.69599
8	10601636	-1.65663	1.01057
8	10603150	-1.82584	1.16829
8	10603619	-2.16425	1.51648
8	10603760	-2.41916	1.8081
8	10603972	-2.05464	1.39887
8	10604274	-2.02723	1.37019
8	10604300	-2.02296	1.36575
8	10604698	-1.34967	0.751727
8	10604983	-1.34026	0.74434
8	10606073	-1.44076	0.824919
8	10606344	-1.53304	0.902168
8	10607199	-1.75076	1.09697
8	10607223	-2.27906	1.64467
8	10607381	-2.34387	1.71931
8	10607427	-2.22958	1.58879
8	10607462	-2.24009	1.60059
8	10607528	-2.31025	1.68038
8	10607611	-2.2097	1.56662
8	10607786	-1.76078	1.10637
8	10608293	-2.28324	1.64944
8	10608482	-2.20738	1.56404
8	10608579	-2.30365	1.6728
8	10608607	-2.20701	1.56363
8	10608676	-2.36692	1.74625
8	10608897	-1.91235	1.25312
8	10608900	-1.94093	1.28178
8	10608929	-1.79956	1.14309
8	10608972	-1.7832	1.12753
8	10609609	-1.72549	1.07346
8	10609670	-1.71727	1.06586
8	10609703	-1.81349	1.15641
8	10609802	-2.33348	1.70724
8	10609901	-1.58284	0.945161
8	10609997	-1.88638	1.22736
8	10610025	-1.75543	1.10135
8	10610275	-2.014	1.35645
8	10610308	-2.11734	1.46558
8	10610547	-1.98936	1.33104
8	10610711	-1.93962	1.28046
8	10610852	-1.88232	1.22335
8	10611000	-2.05731	1.40168
8	10611076	-2.29929	1.66779
8	10611086	-1.34256	0.746146
8	10611139	-1.39536	0.788061
8	10611423	-1.39295	0.78612
8	10611509	-1.48006	0.857429
8	10611567	-1.70677	1.05619
8	10611604	-2.13664	1.48642
8	10611614	-1.25679	0.680211
8	10612014	-1.29769	0.711318
8	10612202	-1.48783	0.86393
8	10612604	-1.59667	0.957268
8	10613257	-1.17512	0.619885
8	10614634	-1.19093	0.631376
8	10615268	-1.25887	0.681772
8	10615828	-1.18508	0.627114
8	10615833	-1.02632	0.516071
8	10615860	-1.08168	0.553779
8	10616123	-1.06286	0.54084
8	10616653	-1.23769	0.665885
8	10617058	-1.12016	0.580633
8	10617208	-0.924892	0.449745
8	10617943	-0.954454	0.468708
8	10618011	-1.10648	0.571025
8	10618565	-1.04473	0.52849
8	10618740	-1.26558	0.686841
8	10618774	-1.19502	0.634366
8	10618968	-1.50863	0.88143
8	10619144	-1.90897	1.24975
8	10619199	-1.21753	0.650914
8	10619231	-1.28284	0.699949
8	10619542	-1.22707	0.657979
8	10620193	-1.02487	0.515099
8	10620469	-1.1432	0.596954
8	10620695	-1.13176	0.588829
8	10621044	-1.12221	0.582073
8	10621559	-1.2892	0.704809
8	10622161	-1.21844	0.651582
8	10622338	-1.24654	0.672505
8	10622837	-1.39769	0.789933
8	10623015	-1.12529	0.584249
8	10623119	-1.08089	0.553235
8	10624203	-1.09194	0.560887
8	10624245	-0.989749	0.491744
8	10624286	-0.8018	0.374
8	10624765	-0.937621	0.457873
8	10625648	-0.83408	0.393365
8	10625929	-0.955977	0.469693
8	10626061	-1.19803	0.636565
8	10626391	-1.13475	0.590945
8	10626474	-1.06299	0.540931
8	10626982	-1.13896	0.593935
8	10627111	-1.57882	0.94166
8	10627351	-1.51515	0.886946
8	10627437	-1.55242	0.918795
8	10627472	-1.40564	0.796337
8	10627690	-1.50357	0.877154
8	10627778	-1.21184	0.646714
8	10627944	-1.19701	0.63582
8	10627954	-1.18783	0.629114
8	10628099	-1.15441	0.604966
8	10628225	-1.1668	0.613871
8	10628418	-1.11381	0.576162
8	10629108	-0.827046	0.389115
8	10629470	-0.884702	0.424446
8	10629621	-0.895611	0.431258
8	10629797	-0.882305	0.422954
8	10630175	-0.713864	0.323022
8	10630580	-0.709831	0.320746
8	10630618	-0.742739	0.339476
8	10631283	-1.01059	0.505547
8	10631334	-1.47802	0.855729
8	10631385	-1.42579	0.812679
8	10631447	-1.39894	0.79094
8	10631677	-1.61426	0.972764
8	10631718	-1.44615	0.829339
8	10631775	-0.966727	0.476669
8	10632345	-0.980392	0.485595
8	10632411	-0.983954	0.487932
8	10632549	-0.952594	0.467506
8	10633505	-0.954827	0.468949
8	10633567	-0.97803	0.484047
8	10634476	-1.17112	0.616991
8	10634509	-0.929848	0.452903
8	10634534	-0.864135	0.411713
8	10635800	-0.604552	0.263224
8	10636608	-1.47719	0.855035
8	10637161	-1.73985	1.0868
8	10637621	-2.21295	1.57023
8	10637856	-2.39328	1.77733
8	10637916	-2.73447	2.20425
8	10638297	-2.39129	1.77497
8	10639104	-2.33115	1.70453
8	10639514	-2.53913	1.95418
8	10639697	-2.66641	2.1154
8	10639727	-3.0765	2.67893
8	10639893	-3.22971	2.90688
8	10639997	-3.30419	3.02113
8	10640091	-3.21926	2.89103
8	10640092	-3.40792	3.18402
8	10640274	-3.64758	3.57721
8	10640486	-2.58906	2.01665
8	10640722	-2.59277	2.02134
8	10640931	-2.24298	1.60383
8	10641033	-2.29875	1.66717
8	10641107	-1.92868	1.26945
8	10641303	-2.04352	1.38721
8	10641346	-2.08272	1.42856
8	10641374	-1.92937	1.27015
8	10641475	-1.85282	1.19444
8	10641684	-1.76728	1.11248
8	10642236	-1.79753	1.14115
8	10642330	-1.51282	0.88497
8	10642627	-1.67646	1.0285
8	10642797	-1.68835	1.03932
8	10643083	-1.82275	1.16532
8	10643112	-1.73321	1.08061
8	10643136	-1.72365	1.07175
8	10643361	-1.56584	0.930384
8	10643418	-1.92364	1.26441
8	10643438	-1.97587	1.31723
8	10643441	-2.01604	1.35857
8	10643442	-1.94961	1.29054
8	10643518	-2.11328	1.46122
8	10643866	-1.90789	1.24868
8	10643902	-1.94323	1.28409
8	10644156	-1.88832	1.22927
8	10644179	-1.89986	1.2407
8	10644487	-1.82665	1.16908
8	10644935	-1.91189	1.25267
8	10645024	-1.96497	1.30612
8	10645226	-1.81229	1.15526
8	10645397	-1.43184	0.817613
8	10646012	-1.19797	0.636523
8	10648178	-1.27701	0.695513
8	10648718	-1.52672	0.896772
8	10648762	-1.46231	0.842675
8	10649032	-1.20501	0.641688
8	10649285	-1.18559	0.627485
8	10650129	-1.18122	0.62431
8	10650652	-1.17267	0.618112
8	10651006	-0.921971	0.447887
8	10651099	-0.879712	0.421343
8	10652440	-0.843462	0.399059
8	10652734	-1.21972	0.652532
8	10653080	-1.19082	0.631299
8	10653416	-1.34406	0.747319
8	10653805	-1.23893	0.666809
8	10654583	-1.67674	1.02875
8	10654762	-1.43298	0.818547
8	10654997	-1.41634	0.804999
8	10655405	-1.55142	0.917928
8	10655684	-1.66412	1.01733
8	10655991	-1.93148	1.27227
8	10656526	-1.91798	1.25875
8	10656976	-1.94356	1.28443
8	10657349	-1.66746	1.02035
8	10657353	-1.6678	1.02065
8	10657460	-1.71763	1.06619
8	10658293	-1.63963	0.995326
8	10658589	-1.66298	1.0163
8	10659013	-1.92249	1.26325
8	10659095	-2.39962	1.78484
8	10659153	-2.23835	1.59863
8	10659746	-2.20882	1.56564
8	10659786	-2.34117	1.71617
8	10659801	-2.3047	1.67401
8	10660013	-2.15165	1.50273
8	10660078	-2.05591	1.40021
8	10660116	-2.15884	1.51056
8	10660139	-2.15409	1.50539
8	10660276	-2.05583	1.40013
8	10660624	-1.72274	1.07091
8	10660919	-1.81465	1.15753
8	10661259	-1.64755	1.00241
8	10661590	-1.92446	1.26522
8	10661660	-1.55342	0.91965
8	10661741	-1.51951	0.89064
8	10661908	-1.59121	0.952479
8	10662266	-1.61731	0.975471
8	10662348	-1.62607	0.983236
8	10662499	-1.6952	1.04558
8	10662685	-1.86142	1.20283
8	10662698	-1.78979	1.13379
8	10663366	-1.87006	1.2113
8	10664729	-1.86267	1.20406
8	10664733	-1.91702	1.25778
8	10664809	-1.93791	1.27873
8	10665088	-1.60149	0.961509
8	10665483	-1.58542	0.947421
8	10665492	-1.4829	0.8598
8	10665926	-1.39807	0.790235
8	10665980	-1.58139	0.943904
8	10666001	-1.58937	0.950874
8	10666010	-1.58777	0.949475
8	10666040	-1.56314	0.928048
8	10666189	-1.18227	0.625071
8	10666703	-1.30319	0.715549
8	10666875	-1.88549	1.22648
8	10666915	-1.95221	1.29317
8	10667400	-1.92698	1.26775
8	10667671	-1.88974	1.23068
8	10668010	-1.92302	1.26379
8	10668064	-2.26916	1.63342
8	10668187	-1.92815	1.26892
8	10668481	-2.13033	1.47959
8	10668504	-2.41033	1.79756
8	10668607	-2.3896	1.77297
8	10668681	-1.2437	0.670379
8	10669224	-1.19539	0.634631
8	10669315	-1.28586	0.702261
8	10669372	-1.29234	0.70721
8	10669385	-1.2945	0.708866
8	10669416	-1.28777	0.703717
8	10669510	-1.46864	0.847923
8	10669571	-1.40595	0.796587
8	10669854	-1.16488	0.612487
8	10670162	-0.672933	0.300171
8	10670219	-0.678664	0.303337
8	10670362	-0.543902	0.231725
8	10671628	-0.724609	0.329112
8	10671789	-0.904218	0.436661
8	10672994	-0.84365	0.399174
8	10673101	-0.942186	0.460802
8	10673172	-0.88671	0.425697
8	10673328	-0.919629	0.4464
8	10673474	-0.5654	0.242755
8	10673518	-0.456771	0.188535
8	10673527	-0.457461	0.188868
8	10673621	-1.11804	0.579138
8	10674185	-1.0876	0.557877
8	10674270	-0.784732	0.363903
8	10675408	-0.341305	0.134971
8	10675754	-0.405199	0.1641
8	10675823	-0.539316	0.229392
8	10677292	-0.4848	0.202166
8	10677692	-0.629275	0.276405
8	10678282	-0.46539	0.1927
8	10679085	-0.69405	0.311891
8	10679821	-1.26088	0.683293
8	10679839	-1.66647	1.01945
8	10679872	-1.65057	1.00513
8	10679992	-2.21668	1.57438
8	10680121	-2.14046	1.49056
8	10680341	-2.08723	1.43336
8	10680643	-2.0815	1.42727
8	10680675	-2.28741	1.6542
8	10680805	-2.14399	1.49439
8	10680876	-2.0303	1.37339
8	10681641	-2.06689	1.41178
8	10681663	-2.28553	1.65205
8	10681935	-2.02664	1.36958
8	10681939	-1.92758	1.26835
8	10682674	-2.10513	1.45247
8	10682775	-1.73783	1.08491
8	10682863	-1.04213	0.526733
8	10683103	-1.10698	0.571374
8	10683147	-0.835374	0.394148
8	10683248	-0.927882	0.451649
8	10683599	-0.926265	0.450619
8	10683775	-1.06377	0.541462
8	10684161	-1.1619	0.610345
8	10684258	-1.26971	0.689969
8	10684488	-1.22631	0.657417
8	10684565	-1.06581	0.542859
8	10684930	-0.953784	0.468275
8	10685100	-0.934692	0.455998
8	10685526	-1.01028	0.505345
8	10685797	-0.948416	0.46481
8	10686422	-1.16444	0.61217
8	10686572	-1.05255	0.533805
8	10686646	-1.03712	0.52334
8	10686727	-0.745031	0.340794
8	10687086	-0.870364	0.415554
8	10687501	-0.820952	0.385447
8	10688198	-0.554727	0.23726
8	10688199	-0.549604	0.234636
8	10689101	-0.592281	0.256755
8	10689628	-0.503978	0.211636
8	10689701	-0.510938	0.215101
8	10689717	-0.504481	0.211886
8	10690264	-0.504427	0.211859
8	10690284	-0.506522	0.212901
8	10690677	-0.565657	0.242887
8	10691034	-0.31306	0.122493
8	10691352	-0.224128	0.084781
8	10691443	-0.28266	0.109335
8	10691942	-0.575474	0.247974
8	10692270	-0.638971	0.28163
8	10692419	-0.666469	0.296613
8	10692581	-0.576381	0.248445
8	10692627	-0.660951	0.293586
8	10693125	-0.682216	0.305305
8	10693369	-0.546004	0.232797
8	10693581	-0.60915	0.26566
8	10693937	-0.592151	0.256687
8	10693938	-0.590223	0.255675
8	10693943	-0.590575	0.25586
8	10694008	-0.574645	0.247543
8	10694190	-1.02925	0.518035
8	10694718	-0.930079	0.45305
8	10695390	-0.959227	0.471798
8	10695790	-0.973782	0.481269
8	10696172	-0.806857	0.37701
8	10696680	-0.920751	0.447112
8	10696894	-1.1488	0.600955
8	10697038	-1.17478	0.619641
8	10697451	-1.2068	0.642998
8	10697678	-1.06104	0.539593
8	10698079	-0.41373	0.168084
8	10698148	-0.390266	0.157179
8	10698680	-0.561054	0.240513
8	10698696	-0.472825	0.196312
8	10699521	-0.495432	0.207401
8	10699730	-0.50302	0.21116
8	10701305	-0.813766	0.381138
8	10701458	-0.970525	0.479144
8	10701578	-1.03763	0.523687
8	10701648	-1.06482	0.542186
8	10701894	-1.03889	0.52454
8	10702183	-0.893178	0.429735
8	10702219	-0.917389	0.44498
8	10702346	-0.915527	0.4438
8	10702613	-0.942283	0.460864
8	10702678	-1.76784	1.11302
8	10702928	-0.799713	0.37276
8	10703161	-0.66756	0.297213
8	10703591	-0.633015	0.278417
8	10703597	-0.684945	0.30682
8	10703609	-0.727822	0.330941
8	10703668	-0.718246	0.325501
8	10703792	-0.628575	0.276029
8	10704288	-0.348875	0.138356
8	10704320	-0.384995	0.154752
8	10704637	-0.337925	0.133465
8	10704684	-0.352937	0.14018
8	10704804	-0.281244	0.108728
8	10705155	-0.323827	0.127221
8	10705236	-0.293286	0.113902
8	10705252	-0.184558	0.0687579
8	10705477	-0.316203	0.12387
8	10705884	-0.190753	0.071236
8	10706242	-0.143544	0.0526346
8	10706259	-0.230906	0.0875718
8	10706346	-0.288175	0.111701
8	10706420	-0.590534	0.255838
8	10706431	-0.585264	0.253078
8	10706540	-0.357095	0.142052
8	10707124	-0.114407	0.0414765
8	10707170	-0.11001	0.0398141
8	10707274	-0.425516	0.173627
8	10707288	-0.388422	0.156329
8	10707946	-0.572169	0.246258
8	10708225	-0.604247	0.263063
8	10708237	-0.497979	0.208661
8	10708267	-0.688134	0.308593
8	10708428	-0.925374	0.450051
8	10708717	-0.718543	0.325669
8	10708937	-0.490359	0.204899
8	10709209	-0.666345	0.296545
8	10709434	-0.525761	0.222534
8	10709559	-0.560905	0.240436
8	10709633	-0.536914	0.228172
8	10709649	-0.648135	0.286596
8	10709657	-0.481407	0.200503
8	10709720	-0.485151	0.202338
8	10709834	-0.495043	0.207209
8	10709934	-0.442384	0.181635
8	10709935	-0.449729	0.185149
8	10709972	-0.528564	0.223947
8	10710050	-0.512	0.215632
8	10710311	-0.528989	0.224161
8	10710523	-0.508501	0.213886
8	10710787	-0.823285	0.38685
8	10711094	-0.982818	0.487186
8	10711132	-0.60745	0.264759
8	10713728	-0.378043	0.151565
8	10713974	-0.443032	0.181944
8	10714055	-0.441563	0.181243
8	10714357	-0.440844	0.1809
8	10715695	-0.266703	0.102539
8	10715837	-0.12696	0.0462537
8	10716960	-0.322806	0.126771
8	10717150	-0.876261	0.419202
8	10717210	-0.878622	0.420666
8	10717368	-0.837677	0.395545
8	10717896	-1.66404	1.01725
8	10717940	-1.72688	1.07474
8	10718045	-1.53939	0.907599
8	10718090	-1.09127	0.560421
8	10718554	-1.39232	0.785619
8	10718674	-0.93437	0.455792
8	10718818	-0.932766	0.454766
8	10718979	-0.963125	0.474327
8	10719106	-0.853044	0.404906
8	10720504	-0.856198	0.406838
8	10721325	-0.884118	0.424082
8	10721913	-1.3577	0.758054
8	10722181	-1.37248	0.769771
8	10722227	-1.40341	0.79454
8	10722403	-1.3346	0.739914
8	10722513	-1.28701	0.703136
8	10722731	-1.28852	0.704288
8	10722815	-1.32062	0.729023
8	10722939	-1.36808	0.766272
8	10722961	-1.36291	0.762179
8	10723111	-0.460575	0.19037
8	10723925	-0.597433	0.259465
8	10724413	-0.64607	0.285474
8	10724419	-0.67755	0.302721
8	10724422	-0.659865	0.292992
8	10724697	-0.668236	0.297584
8	10724829	-0.967994	0.477494
8	10724921	-1.10783	0.571968
8	10724922	-1.10814	0.572189
8	10725011	-1.04121	0.52611
8	10725089	-0.901257	0.4348
8	10725183	-0.824347	0.387489
8	10725379	-0.818425	0.383929
8	10725544	-0.917092	0.444792
8	10725953	-0.976954	0.483343
8	10726008	-0.978791	0.484546
8	10726070	-1.12332	0.582859
8	10726093	-1.07194	0.547067
8	10726498	-1.98258	1.32409
8	10726629	-2.10317	1.45038
8	10726639	-2.15242	1.50357
8	10726642	-2.14305	1.49337
8	10726676	-2.14383	1.49422
8	10726677	-2.13529	1.48495
8	10726733	-2.25723	1.6199
8	10726873	-2.91739	2.45226
8	10726885	-2.0868	1.43291
8	10726894	-2.46375	1.86173
8	10727029	-2.00353	1.34563
8	10727459	-1.35925	0.759286
8	10728032	-1.3265	0.733592
8	10728446	-1.2073	0.643372
8	10729509	-1.21672	0.650316
8	10729682	-1.34857	0.750859
8	10729702	-1.30884	0.7199
8	10730331	-1.52552	0.895755
8	10730580	-1.76385	1.10926
8	10730608	-1.14648	0.599299
8	10731820	-1.16604	0.613325
8	10732348	-1.07091	0.54636
8	10732700	-1.09079	0.560091
8	10732963	-1.20077	0.638577
8	10733313	-1.09982	0.566376
8	10733500	-1.07803	0.551262
8	10733888	-1.12041	0.580808
8	10734191	-1.12553	0.58442
8	10734302	-1.24774	0.673405
8	10734406	-1.07345	0.548105
8	10734535	-1.06731	0.543891
8	10734915	-0.941593	0.460421
8	10735183	-1.35968	0.759619
8	10735190	-1.3489	0.751118
8	10735240	-1.10642	0.570985
8	10736214	-1.09249	0.561275
8	10736246	-0.993203	0.494022
8	10736399	-1.31305	0.723154
8	10736537	-1.23607	0.664675
8	10736630	-1.37198	0.769372
8	10737164	-1.08064	0.553062
8	10738527	-0.842926	0.398734
8	10740099	-0.865851	0.41277
8	10740280	-1.07448	0.548818
8	10740421	-0.874582	0.418162
8	10741193	-0.96354	0.474597
8	10741462	-0.821323	0.38567
8	10741629	-1.32801	0.734771
8	10742238	-1.18547	0.627396
8	10742286	-1.19175	0.631973
8	10742704	-1.51478	0.88663
8	10742979	-1.52812	0.897967
8	10743079	-1.43643	0.821368
8	10743580	-1.5205	0.891483
8	10743599	-1.4268	0.813502
8	10743852	-1.27572	0.694532
8	10744780	-1.23768	0.665881
8	10744932	-1.02921	0.518015
8	10744933	-1.00111	0.499251
8	10745429	-1.03033	0.518763
8	10745431	-1.06777	0.544202
8	10745463	-1.04465	0.528436
8	10745748	-0.999473	0.498167
8	10746620	-1.06318	0.541058
8	10746856	-1.05292	0.534058
8	10746962	-1.05978	0.538737
8	10747237	-1.19326	0.633078
8	10747606	-1.08904	0.558878
8	10747714	-1.09703	0.564428
8	10747754	-1.24708	0.672908
8	10747847	-1.23957	0.667293
8	10747895	-1.25846	0.681463
8	10748527	-1.29036	0.7057
8	10748958	-1.40846	0.798613
8	10749076	-1.34802	0.750433
8	10749232	-1.33701	0.741793
8	10749505	-1.47862	0.856232
8	10749642	-1.26684	0.687794
8	10750133	-1.13685	0.592436
8	10750329	-0.986319	0.489487
8	10750392	-0.730078	0.332227
8	10751297	-0.917712	0.445184
8	10751386	-0.883404	0.423638
8	10752909	-0.972293	0.480297
8	10752915	-1.12791	0.586102
8	10753116	-0.792877	0.368709
8	10753117	-1.09939	0.566074
8	10753421	-1.10445	0.569606
8	10753548	-1.11145	0.574504
8	10753738	-1.11881	0.579683
8	10753742	-1.40466	0.795546
8	10753764	-1.22076	0.653301
8	10753969	-1.09052	0.559906
8	10754280	-1.11658	0.578111
8	10754403	-1.16032	0.609205
8	10754412	-1.11831	0.579328
8	10754626	-0.959822	0.472184
8	10754645	-1.53587	0.904584
8	10754821	-1.48154	0.858667
8	10754945	-1.71376	1.06262
8	10755195	-2.06141	1.40601
8	10755352	-2.45442	1.85044
8	10755491	-2.06166	1.40627
8	10755906	-2.26578	1.62958
8	10755911	-2.69973	2.15867
8	10756363	-2.66215	2.10989
8	10756481	-2.90301	2.43227
8	10756585	-2.71411	2.17747
8	10756682	-3.0008	2.5698
8	10756795	-2.61647	2.05137
8	10757312	-2.4087	1.79562
8	10757316	-2.43662	1.829
8	10757681	-2.63107	2.06999
8	10757816	-3.06201	2.65786
8	10757846	-3.07428	2.6757
8	10757883	-2.79481	2.28457
8	10758018	-2.6252	2.06249
8	10758226	-2.55881	1.97868
8	10758393	-2.60472	2.03645
8	10758439	-2.09419	1.44077
8	10758559	-2.09505	1.44169
8	10758937	-1.16387	0.611761
8	10759624	-1.00962	0.504906
8	10759647	-1.02018	0.511954
8	10759957	-0.749702	0.343486
8	10759972	-0.763179	0.351292
8	10759985	-0.753995	0.345966
8	10761282	-0.873665	0.417595
8	10761362	-0.674731	0.301163
8	10761827	-0.821364	0.385694
8	10762200	-0.552099	0.235913
8	10762574	-0.927097	0.451148
8	10763046	-0.361341	0.14397
8	10763357	-0.298933	0.116344
8	10763406	-0.283129	0.109535
8	10763536	-0.572735	0.246552
8	10765000	-0.188436	0.0703078
8	10765130	-0.102242	0.0368904
8	10765272	0.0128453	0.00447394
8	10765574	0.13541	0.0494952
8	10766257	0.0806337	0.0288479
8	10766331	-0.0143757	0.00501004
8	10767804	-0.0676654	0.024085
8	10767901	-0.0852828	0.0305671
8	10767920	-0.0340787	0.01197
8	10767949	0.033143	0.011637
8	10767969	0.110012	0.039815
8	10768131	0.0952081	0.0342578
8	10768352	-0.0923109	0.0331775
8	10768520	-0.0657165	0.0233733
8	10768686	-0.166028	0.0614127
8	10769055	-0.212134	0.0798752
8	10769329	-0.361126	0.143873
8	10769330	-0.357184	0.142092
8	10769824	-0.868631	0.414484
8	10770215	-1.14506	0.598281
8	10770336	-1.52701	0.897022
8	10770355	-1.79729	1.14092
8	10770380	-1.67165	1.02414
8	10770407	-1.73342	1.08081
8	10770544	-1.66687	1.01981
8	10770664	-1.29511	0.709336
8	10770681	-1.42765	0.814195
8	10770982	-1.1127	0.575386
8	10771750	-0.98461	0.488363
8	10771883	-1.37489	0.771689
8	10772066	-1.25402	0.678123
8	10773055	-1.24315	0.669963
8	10773068	-1.47678	0.854698
8	10773605	-1.45908	0.840004
8	10773661	-1.47704	0.854916
8	10774110	-1.29734	0.711048
8	10774132	-1.40172	0.793179
8	10774133	-1.35046	0.75235
8	10774421	-1.01196	0.506461
8	10775572	-0.785575	0.364399
8	10775764	-0.976565	0.483088
8	10775883	-0.847245	0.401364
8	10776725	-0.831155	0.391596
8	10777234	-0.7103	0.32101
8	10777391	-1.05755	0.537211
8	10777870	-0.944369	0.462205
8	10778755	-1.39542	0.788106
8	10778911	-1.92236	1.26312
8	10778985	-2.04317	1.38684
8	10778989	-2.0368	1.38018
8	10779084	-1.58549	0.947477
8	10779473	-1.12425	0.583512
8	10779938	-1.46087	0.841484
8	10780088	-1.08021	0.552765
8	10780142	-0.392739	0.15832
8	10780144	-0.307633	0.120124
8	10781789	-0.537928	0.228687
8	10781939	-0.591423	0.256304
8	10782404	-0.541013	0.230255
8	10782972	-0.594946	0.258156
8	10783077	-0.5208	0.220039
8	10783171	-0.541795	0.230652
8	10784485	-0.52608	0.222695
8	10784496	-0.737874	0.336685
8	10785106	-0.607479	0.264774
8	10785146	-0.690026	0.309646
8	10785167	-0.679689	0.303904
8	10785503	-0.642221	0.283388
8	10785747	-0.656148	0.29096
8	10785826	-0.667336	0.297089
8	10785869	-0.668747	0.297865
8	10785923	-0.728445	0.331296
8	10786243	-0.553335	0.236546
8	10786616	-0.5921	0.25666
8	10786662	-0.661232	0.29374
8	10787035	-0.520064	0.219669
8	10787054	-0.540094	0.229787
8	10787105	-0.515026	0.217144
8	10787457	-0.518264	0.218766
8	10788220	-0.466303	0.193143
8	10788656	-0.494098	0.206742
8	10788938	-0.482733	0.201153
8	10789096	-0.486161	0.202834
8	10789923	-0.482905	0.201237
8	10790375	-0.960197	0.472426
8	10790464	-0.330313	0.130086
8	10790550	-0.330865	0.130331
8	10790586	-0.352904	0.140165
8	10790665	-0.343502	0.135951
8	10790857	-0.395664	0.159672
8	10790912	-0.31433	0.123049
8	10791125	-0.333527	0.13151
8	10791322	-0.341209	0.134928
8	10791338	-0.41609	0.169191
8	10791527	-0.342175	0.135359
8	10792759	-0.362731	0.144599
8	10793048	-0.283269	0.109595
8	10793616	-0.168337	0.0623228
8	10793658	-0.0896724	0.0321959
8	10793781	-0.165115	0.0610533
8	10794737	-0.292112	0.113396
8	10795401	-0.290773	0.112819
8	10795492	-0.492634	0.20602
8	10795744	-0.338552	0.133744
8	10796004	-0.350652	0.139154
8	10796042	-0.389028	0.156608
8	10796245	-0.370199	0.147987
8	10796587	0.346039	0.137086
8	10796737	0.346557	0.137318
8	10796919	0.37096	0.148333
8	10797028	0.31504	0.12336
8	10797184	0.313596	0.122728
8	10798065	0.311101	0.121637
8	10799679	0.271252	0.104468
8	10799908	0.274882	0.106013
8	10800315	0.355212	0.141204
8	10800556	0.343259	0.135843
8	10800644	0.2702	0.104022
8	10801001	0.308877	0.120666
8	10801017	0.344678	0.136477
8	10801208	0.306032	0.119426
8	10801570	0.290007	0.112489
8	10801988	0.250736	0.0958156
8	10801994	0.250714	0.0958065
8	10802564	0.232926	0.0884062
8	10802882	0.234471	0.0890452
8	10803370	0.293251	0.113887
8	10803384	0.796195	0.370673
8	10803511	0.530362	0.224855
8	10803556	0.54204	0.230777
8	10803568	0.537176	0.228305
8	10803621	0.612208	0.267284
8	10804087	0.554969	0.237384
8	10804608	0.587036	0.254005
8	10804638	0.604945	0.263432
8	10804870	0.59956	0.260586
8	10805059	0.623332	0.273219
8	10805193	0.628481	0.275979
8	10805216	0.516044	0.217654
8	10805229	0.573093	0.246738
8	10805283	0.407187	0.165026
8	10805562	0.432978	0.177158
8	10805599	0.420549	0.171286
8	10806411	0.450071	0.185314
8	10806459	0.589717	0.25541
8	10806479	0.71666	0.324603
8	10806581	0.533702	0.226544
8	10806611	0.536541	0.227983
8	10807021	0.59161	0.256403
8	10807022	0.551813	0.235767
8	10808200	0.396504	0.160061
8	10808660	0.54221	0.230864
8	10810121	0.556156	0.237994
8	10810418	0.587835	0.254423
8	10810720	0.612809	0.267604
8	10810954	0.509305	0.214287
8	10810971	0.49852	0.208929
8	10810972	0.49878	0.209058
8	10810978	0.498567	0.208952
8	10810988	0.487438	0.203462
8	10811171	0.524115	0.221705
8	10811297	0.311693	0.121896
8	10811340	0.34798	0.137955
8	10811353	0.338895	0.133897
8	10812315	0.0159828	0.00557368
8	10812991	-0.399975	0.16167
8	10814015	-0.430017	0.175755
8	10814017	-0.487755	0.203618
8	10814093	-0.675663	0.301678
8	10814230	-0.783796	0.363352
8	10814324	-0.668016	0.297463
8	10814356	-0.601491	0.261606
8	10814552	-0.631891	0.277812
8	10814745	-0.606754	0.26439
8	10815079	-0.599167	0.260379
8	10815401	-0.599174	0.260383
8	10815571	-0.600188	0.260918
8	10815599	-0.658607	0.292303
8	10816322	-0.565127	0.242614
8	10816374	-0.475953	0.197837
8	10816480	-0.525796	0.222552
8	10817100	-0.526436	0.222874
8	10817719	-0.392629	0.158269
8	10818500	-0.439747	0.180377
8	10818714	-0.385483	0.154977
8	10818916	-0.344638	0.136459
8	10819321	-0.349562	0.138665
8	10819646	-0.321806	0.126331
8	10822062	-0.328919	0.129469
8	10822395	-0.278571	0.107586
8	10823358	-0.32458	0.127553
8	10823472	-0.214016	0.0806421
8	10823704	-0.205902	0.0773432
8	10823829	-0.0159441	0.00556009
8	10823922	-0.0157386	0.005488
8	10824025	-0.250456	0.0956985
8	10824409	0.157523	0.0580752
8	10824485	0.166405	0.0615613
8	10824587	0.15309	0.0563437
8	10824945	0.100113	0.036092
8	10825188	0.0966381	0.0347918
8	10825276	0.198874	0.0745015
8	10825515	0.196138	0.0733994
8	10825621	0.488275	0.203873
8	10825757	0.482542	0.201059
8	10826065	0.483254	0.201408
8	10826167	0.444829	0.182803
8	10827279	0.550728	0.235211
8	10827396	0.489838	0.204643
8	10827708	0.49202	0.205718
8	10827775	0.503652	0.211474
8	10828000	0.503894	0.211594
8	10828405	0.52915	0.224243
8	10828907	0.636904	0.280513
8	10828917	0.950147	0.465926
8	10829148	0.560926	0.240447
8	10830323	0.530085	0.224715
8	10830563	-0.02281	0.00797617
8	10830565	-0.0104039	0.00362009
8	10831377	-0.10113	0.0364733
8	10831413	-0.122426	0.0445233
8	10831558	-0.0314672	0.0110413
8	10831656	-0.0794161	0.0283987
8	10831972	0.0795055	0.0284317
8	10832106	0.0312963	0.0109806
8	10832358	-0.0332804	0.0116859
8	10832576	-0.0368489	0.0129573
8	10832577	-0.0339215	0.0119141
8	10832985	0.14107	0.0516775
8	10833597	0.167247	0.0618929
8	10834107	0.271955	0.104767
8	10834465	0.363375	0.14489
8	10834639	0.314987	0.123337
8	10835353	0.19445	0.0727203
8	10837075	0.148886	0.0547069
8	10837170	0.169893	0.0629367
8	10839427	0.136873	0.0500582
8	10839814	0.187245	0.0698314
8	10839934	0.0557338	0.0197448
8	10840038	-0.133229	0.0486566
8	10841315	-0.704867	0.317951
8	10841559	-1.04059	0.525691
8	10841698	-0.702225	0.316468
8	10842008	-0.480161	0.199893
8	10842280	-0.798169	0.371844
8	10843344	-0.801855	0.374032
8	10843435	-0.822577	0.386424
8	10843532	-0.808461	0.377967
8	10843666	-0.814984	0.381867
8	10843673	-0.815944	0.382442
8	10843766	-0.934102	0.45562
8	10843873	-0.875997	0.419039
8	10843884	-0.878115	0.420352
8	10843912	-1.12913	0.586961
8	10843942	-0.932683	0.454713
8	10844797	-0.990353	0.492142
8	10844890	-1.22025	0.652927
8	10844908	-1.21032	0.645591
8	10845072	-0.948437	0.464823
8	10845277	-1.10608	0.570743
8	10845508	-1.07358	0.548199
8	10845537	-1.04945	0.531694
8	10845903	-1.01313	0.507243
8	10845917	-1.08948	0.559184
8	10846043	-1.11088	0.574104
8	10846188	-1.00261	0.500247
8	10846578	-1.00388	0.501087
8	10846611	-1.07764	0.550995
8	10847077	-0.786327	0.364842
8	10847626	-0.787467	0.365514
8	10848079	-0.67836	0.303169
8	10848091	-0.677779	0.302847
8	10848478	-1.0444	0.528269
8	10848551	-1.05131	0.532962
8	10848879	-1.12833	0.586398
8	10849045	-0.975209	0.482202
8	10849266	-0.740056	0.337936
8	10849443	-0.762884	0.351121
8	10849577	-0.872997	0.417181
8	10849592	-0.87095	0.415916
8	10849827	-0.703907	0.317412
8	10849843	-0.706015	0.318597
8	10849857	-0.513442	0.216352
8	10849970	-0.673056	0.300239
8	10850058	-0.672281	0.299811
8	10850271	-0.671343	0.299294
8	10850637	-0.658706	0.292358
8	10850832	-0.927881	0.451648
8	10851578	-0.703064	0.316938
8	10851786	-0.0855523	0.0306669
8	10851937	-0.551325	0.235517
8	10852148	-0.500116	0.209719
8	10852618	-0.591398	0.256292
8	10852674	-0.616771	0.269714
8	10852763	-0.531751	0.225557
8	10852787	-0.526465	0.222889
8	10852841	-0.522757	0.221022
8	10853129	-0.73469	0.334862
8	10853307	-0.732089	0.333375
8	10853322	-0.737517	0.33648
8	10854070	-0.955457	0.469357
8	10854368	-0.834416	0.393569
8	10854691	-0.754117	0.346036
8	10854732	-0.735884	0.335545
8	10856416	-0.708498	0.319994
8	10856605	-1.3649	0.763752
8	10856673	-1.21551	0.649422
8	10857004	-1.47575	0.853837
8	10857329	-1.47861	0.856219
8	10857369	-1.50946	0.882125
8	10857385	-1.31219	0.722495
8	10857397	-1.31801	0.726998
8	10857723	-1.31337	0.723404
8	10857994	-1.37771	0.773938
8	10858090	-1.4018	0.793243
8	10858115	-1.42273	0.810185
8	10858164	-1.38336	0.77844
8	10858228	-1.65474	1.00888
8	10858287	-1.67364	1.02594
8	10858328	-1.47937	0.856856
8	10858475	-1.58056	0.943174
8	10858598	-1.54299	0.910681
8	10859001	-1.94251	1.28336
8	10859267	-1.79335	1.13717
8	10859286	-1.80253	1.14592
8	10859420	-1.92932	1.2701
8	10859444	-2.02608	1.36899
8	10860323	-2.09323	1.43975
8	10860324	-2.17634	1.52974
8	10860834	-1.93429	1.27509
8	10860904	-1.54799	0.914976
8	10861696	-1.45752	0.838709
8	10862070	-1.5901	0.951508
8	10862275	-1.64817	1.00297
8	10862416	-1.09607	0.563759
8	10862551	-0.964241	0.475052
8	10862807	-1.0378	0.523802
8	10862833	-1.03713	0.523348
8	10862896	-0.676211	0.301981
8	10862926	-0.396394	0.16001
8	10863180	-0.748059	0.342538
8	10864237	-0.857915	0.407891
8	10865627	-0.964366	0.475133
8	10867262	-1.19083	0.631303
8	10867361	-1.34477	0.747874
8	10867580	-1.29243	0.707282
8	10867823	-1.49852	0.872898
8	10867942	-0.820565	0.385215
8	10868038	-0.68371	0.306134
8	10868303	-0.700836	0.315688
8	10869102	-0.93304	0.454941
8	10869803	-0.990291	0.492101
8	10870406	-0.8983	0.432943
8	10872028	-0.800394	0.373164
8	10872041	-0.704983	0.318017
8	10874864	-0.837856	0.395653
8	10875159	-0.875225	0.418561
8	10875576	-1.11408	0.576356
8	10875823	-1.27316	0.692584
8	10875910	-1.28695	0.70309
8	10875942	-0.787166	0.365337
8	10875958	-1.02767	0.516978
8	10875985	-0.987259	0.490104
8	10876971	-1.5113	0.883687
8	10876984	-1.60238	0.96229
8	10877175	-1.01778	0.510348
8	10877540	-1.69134	1.04205
8	10877694	-1.59253	0.953639
8	10877890	-1.11751	0.578768
8	10877932	-1.13057	0.587982
8	10878037	-1.19983	0.637882
8	10878266	-1.10715	0.571495
8	10878729	-1.01164	0.506247
8	10879376	-0.983725	0.487782
8	10879433	-0.885049	0.424662
8	10879534	-0.862751	0.410861
8	10880223	-0.65338	0.28945
8	10880853	-0.753521	0.345692
8	10880978	-0.606815	0.264422
8	10881209	-0.578726	0.249666
8	10881522	-0.70394	0.317431
8	10882075	-0.761038	0.350048
8	10882572	-0.762973	0.351172
8	10882799	-0.905769	0.437638
8	10882802	-0.879338	0.421111
8	10883323	-0.808899	0.378228
8	10883468	-0.744773	0.340646
8	10883798	-0.754477	0.346245
8	10883827	-0.59355	0.257422
8	10883849	-0.792864	0.368701
8	10884293	-0.934406	0.455815
8	10884982	-0.687383	0.308175
8	10886171	-0.741053	0.338508
8	10886311	-0.768141	0.354182
8	10886364	-0.943282	0.461506
8	10886623	-0.450825	0.185675
8	10886790	-0.422324	0.172121
8	10886872	-0.423513	0.172682
8	10886877	-0.423082	0.172479
8	10887005	-0.422137	0.172033
8	10887029	-0.422242	0.172083
8	10887162	-0.422242	0.172083
8	10887186	-0.418052	0.170112
8	10887187	-0.42049	0.171258
8	10887417	-0.709111	0.32034
8	10887436	-0.996547	0.49623
8	10887492	-0.82703	0.389106
8	10887669	-0.888998	0.427123
8	10887672	-0.893023	0.429638
8	10887750	-0.43784	0.179469
8	10888003	-0.33341	0.131458
8	10888059	-0.342748	0.135615
8	10888264	-0.582634	0.251704
8	10888430	-0.486795	0.203146
8	10889248	0.256599	0.0982756
8	10889503	-0.482033	0.20081
8	10889520	-0.473416	0.1966
8	10890202	-0.140643	0.0515126
8	10890246	-0.152138	0.0559724
8	10890284	-0.151543	0.0557408
8	10890361	-0.0573542	0.0203319
8	10890535	-0.2193	0.082801
8	10890630	-0.334176	0.131798
8	10890697	-0.331905	0.130791
8	10891071	-0.326313	0.128317
8	10891239	-0.244329	0.0931394
8	10891519	-0.146594	0.0538169
8	10892203	-0.0073138	0.00254175
8	10892222	-0.0182815	0.00638114
8	10893423	-0.0274549	0.00961812
8	10893643	0.0149261	0.00520301
8	10895230	0.183946	0.0685139
8	10895604	0.0603336	0.0214133
8	10895956	-0.00881818	0.00306641
8	10896594	0.240656	0.0916106
8	10897351	0.0205393	0.00717566
8	10897790	-0.400684	0.162
8	10897858	-0.940062	0.459438
8	10898283	-1.00905	0.504524
8	10898374	-1.02098	0.512492
8	10898715	-1.02041	0.51211
8	10898808	-1.03414	0.521329
8	10898824	-1.08005	0.552654
8	10898868	-1.1022	0.568036
8	10898873	-1.06832	0.544585
8	10898934	-1.02824	0.517359
8	10899227	-1.04768	0.530492
8	10899331	-1.06184	0.54014
8	10899332	-1.06135	0.539806
8	10899446	-1.09712	0.56449
8	10899663	-1.10201	0.567904
8	10899671	-1.10567	0.570462
8	10899799	-1.06007	0.538936
8	10899919	-0.946035	0.463276
8	10899981	-0.943916	0.461914
8	10900193	-0.899364	0.433611
8	10900728	-0.8892	0.42725
8	10900981	-0.935928	0.456789
8	10901279	-1.17187	0.617534
8	10901293	-1.33025	0.736515
8	10901300	-0.979044	0.484712
8	10901343	-0.856576	0.407069
8	10901380	-0.853391	0.405118
8	10901578	-0.860441	0.409441
8	10901795	-0.9458	0.463125
8	10901944	-0.939512	0.459085
8	10902314	-0.908648	0.439452
8	10902778	-0.910767	0.44079
8	10902913	-0.828151	0.389782
8	10903671	-0.817282	0.383244
8	10903858	-0.653388	0.289454
8	10906242	-0.518326	0.218797
8	10906421	-0.252304	0.0964726
8	10906508	-0.375089	0.150216
8	10909243	-0.549436	0.23455
8	10909444	-0.41678	0.169514
8	10909573	-0.413276	0.167872
8	10910217	-0.368177	0.147068
8	10910905	-0.468204	0.194065
8	10911937	-0.438801	0.179926
8	10911969	-0.435162	0.178195
8	10912352	-0.47585	0.197787
8	10912355	-0.478896	0.199274
8	10912357	-0.47135	0.195594
8	10913305	-0.30827	0.120401
8	10913310	-0.321488	0.126191
8	10913770	-0.18627	0.0694418
8	10913844	-0.187947	0.0701122
8	10914135	-0.356013	0.141565
8	10914238	-0.331499	0.130611
8	10914245	-0.253507	0.0969773
8	10914353	-0.30212	0.117726
8	10914403	-0.303386	0.118275
8	10914430	-0.286967	0.111182
8	10915573	-0.253316	0.0968968
8	10916193	-0.164151	0.0606745
8	10916445	-0.596267	0.258851
8	10916598	-0.540624	0.230057
8	10917423	-0.882692	0.423195
8	10918318	-0.896413	0.431761
8	10918414	-0.910192	0.440427
8	10919352	-0.58602	0.253473
8	10919804	-0.575107	0.247783
8	10920708	-1.08905	0.558882
8	10920732	-0.819306	0.384458
8	10920776	-0.658373	0.292176
8	10921621	-0.784542	0.363791
8	10921731	-0.929433	0.452638
8	10923362	-0.920755	0.447115
8	10923689	-1.2088	0.644476
8	10923999	-1.13562	0.591566
8	10924585	-0.523431	0.221361
8	10924757	-0.483536	0.201546
8	10924767	-0.459897	0.190043
8	10925376	-0.525453	0.222378
8	10926113	-0.622131	0.272576
8	10926121	-0.643001	0.28381
8	10926232	-0.623969	0.27356
8	10926774	-0.638065	0.28114
8	10926890	-0.763987	0.351762
8	10927007	-0.60981	0.266011
8	10927063	-0.599552	0.260582
8	10927300	-0.343318	0.135869
8	10927332	-0.323964	0.127282
8	10927719	-0.329741	0.129833
8	10927744	-0.302711	0.117982
8	10928393	-0.123757	0.0450306
8	10928438	-0.162547	0.0600442
8	10929069	-0.210613	0.0792562
8	10930452	-0.238186	0.0905846
8	10930454	-0.263693	0.101266
8	10931158	-0.330596	0.130211
8	10931874	-0.308853	0.120656
8	10932482	-0.287339	0.111342
8	10933960	-0.57737	0.24896
8	10934854	-0.553078	0.236415
8	10934975	-0.62352	0.273319
8	10935475	-0.677424	0.302651
8	10935489	-0.605826	0.263898
8	10935501	-0.575543	0.24801
8	10936303	-0.578786	0.249697
8	10936572	-0.567224	0.243697
8	10937687	-1.29267	0.707469
8	10937690	-1.40543	0.796166
8	10937946	-1.41176	0.801282
8	10938128	-1.17125	0.617084
8	10939172	-1.29691	0.710718
8	10939339	-1.19111	0.631506
8	10939385	-1.15033	0.602049
8	10939826	-1.32159	0.729774
8	10939978	-1.20699	0.643139
8	10940344	-1.20914	0.644725
8	10940608	-1.27056	0.690614
8	10940688	-0.861894	0.410334
8	10940746	-1.1597	0.608763
8	10941252	-0.645907	0.285385
8	10943060	-0.794871	0.369889
8	10943129	-0.690944	0.310158
8	10943839	-0.797386	0.371379
8	10944227	-0.808838	0.378192
8	10944671	-0.690269	0.309782
8	10945789	-0.669002	0.298005
8	10946151	-0.843316	0.398971
8	10946497	-0.952095	0.467184
8	10946499	-0.948993	0.465182
8	10947099	-1.26706	0.68796
8	10947195	-1.48234	0.859332
8	10947389	-1.50121	0.875165
8	10947487	-1.61995	0.977803
8	10947534	-1.65887	1.0126
8	10947561	-1.59599	0.956673
8	10947594	-1.5636	0.928442
8	10947610	-1.55963	0.925008
8	10947771	-1.2841	0.700917
8	10948103	-1.38909	0.783031
8	10948130	-1.42026	0.808182
8	10948175	-1.44315	0.826876
8	10948265	-2.02492	1.3678
8	10948338	-1.87182	1.21303
8	10948405	-1.97085	1.3121
8	10948437	-1.87839	1.21948
8	10948455	-1.87262	1.21381
8	10948523	-1.83701	1.17908
8	10948527	-1.83968	1.18168
8	10948579	-1.78973	1.13373
8	10948886	-1.44917	0.831828
8	10948899	-1.48538	0.861877
8	10949017	-1.52563	0.895846
8	10949056	-1.36829	0.76644
8	10949105	-1.49049	0.866153
8	10949122	-1.50752	0.880489
8	10949123	-1.5097	0.882329
8	10949124	-1.50008	0.874213
8	10949196	-1.37475	0.771578
8	10950169	-0.920591	0.447011
8	10950184	-1.00391	0.50111
8	10950272	-0.937794	0.457984
8	10951038	-0.617504	0.270105
8	10951359	-0.675647	0.301669
8	10951759	-0.289627	0.112325
8	10952090	-0.223271	0.0844288
8	10952153	-0.228238	0.0864717
8	10952550	-0.689687	0.309457
8	10953458	-1.09548	0.563348
8	10953629	-1.17681	0.621112
8	10953925	-1.17144	0.617227
8	10954230	-1.2819	0.699234
8	10954310	-1.3733	0.770422
8	10954460	-1.38386	0.778846
8	10954462	-1.34692	0.749565
8	10954889	-1.05569	0.535945
8	10955044	-0.483786	0.201668
8	10956231	-0.472262	0.196038
8	10957056	-0.294287	0.114335
8	10957076	-0.286816	0.111117
8	10958051	-0.277989	0.107338
8	10958250	-0.424033	0.172927
8	10958269	-0.367558	0.146787
8	10958336	-0.380941	0.152892
8	10958748	-0.291297	0.113045
8	10959382	-0.274891	0.106016
8	10959461	-0.495432	0.207402
8	10959557	0.0282719	0.00990755
8	10959687	0.0189153	0.00660405
8	10959852	0.0328675	0.011539
8	10959925	0.035209	0.0123726
8	10959926	0.0362476	0.0127428
8	10959927	0.03339	0.0117249
8	10959952	0.0389992	0.0137251
8	10960100	-0.0644788	0.0229219
8	10960360	0.0466131	0.0164542
8	10960971	-0.012845	0.00447386
8	10961058	-0.0715983	0.0255244
8	10961693	0.030899	0.0108395
8	10961775	-0.0933832	0.0335771
8	10963286	-0.355301	0.141244
8	10965003	-0.270765	0.104262
8	10965241	-0.3748	0.150084
8	10965385	-0.207014	0.0777944
8	10965489	-0.566998	0.243581
8	10965583	-0.649604	0.287394
8	10966203	-0.370199	0.147987
8	10966468	-0.347888	0.137914
8	10967727	-0.204014	0.0765785
8	10967860	-0.249373	0.0952453
8	10967870	-0.0610786	0.021684
8	10968088	-0.336261	0.132725
8	10968700	-0.225073	0.0851693
8	10970184	-0.655029	0.290349
8	10971064	-1.09492	0.562958
8	10971506	-1.49255	0.867885
8	10971590	-1.59436	0.955242
8	10971641	-1.9497	1.29063
8	10971791	-1.65264	1.00698
8	10972665	-1.70504	1.05459
8	10972809	-2.05379	1.39799
8	10973085	-1.95117	1.29212
8	10973322	-1.84904	1.19077
8	10973526	-1.77984	1.12434
8	10973977	-1.93689	1.27771
8	10974384	-1.89561	1.23648
8	10974544	-2.29084	1.65812
8	10974654	-1.86652	1.20783
8	10975002	-1.54964	0.916394
8	10976529	-1.64287	0.998222
8	10976830	-1.69878	1.04885
8	10976904	-1.90851	1.24929
8	10976968	-2.28055	1.64637
8	10977075	-2.27936	1.64501
8	10977144	-1.88064	1.22169
8	10977145	-1.88801	1.22896
8	10977150	-1.77027	1.1153
8	10978208	-1.79332	1.13714
8	10978366	-1.96866	1.30987
8	10978448	-1.99243	1.3342
8	10978478	-1.7024	1.05217
8	10978690	-1.86862	1.20988
8	10978819	-1.74111	1.08797
8	10979022	-1.5656	0.930176
8	10979166	-1.37729	0.7736
8	10980092	-1.42089	0.80869
8	10980159	-1.39471	0.787541
8	10981200	-1.13021	0.587728
8	10981641	-0.866223	0.412999
8	10982015	-0.72429	0.328931
8	10982462	-0.912092	0.441627
8	10982823	-0.843989	0.39938
8	10982839	-0.945825	0.463141
8	10983144	-0.944504	0.462291
8	10983692	-0.922224	0.448048
8	10983698	-1.46295	0.843201
8	10983741	-1.39478	0.787593
8	10984027	-1.49832	0.872736
8	10984032	-1.16579	0.613148
8	10984049	-1.19558	0.634774
8	10984229	-1.15529	0.6056
8	10984268	-1.39119	0.784712
8	10984367	-1.20256	0.639883
8	10985147	-1.21989	0.65266
8	10985451	-1.1306	0.588002
8	10986405	-0.597771	0.259643
8	10987527	-0.953438	0.468051
8	10987908	-0.934091	0.455613
8	10988174	-0.956242	0.469864
8	10989019	-0.85224	0.404415
8	10989400	-0.808846	0.378197
8	10989405	-0.797941	0.371709
8	10989500	-0.789337	0.366617
8	10990155	-0.908413	0.439304
8	10990162	-0.600245	0.260947
8	10990306	-0.700658	0.315589
8	10990771	-0.734005	0.33447
8	10991605	-1.09377	0.562162
8	10991851	-1.14902	0.60111
8	10992072	-1.18921	0.630119
8	10992096	-0.92993	0.452955
8	10992427	-0.862568	0.410749
8	10992779	-0.847709	0.401647
8	10993375	-0.740459	0.338167
8	10993376	-1.24896	0.674321
8	10993626	-1.22928	0.659621
8	10993773	-1.22404	0.655729
8	10993860	-1.20363	0.640673
8	10994333	-1.38022	0.775938
8	10995207	-1.28708	0.703192
8	10995656	-1.38023	0.775946
8	10995719	-1.40761	0.797934
8	10995751	-1.45189	0.834064
8	10995792	-1.43959	0.823955
8	10995818	-1.34291	0.746418
8	10996333	-1.72902	1.07672
8	10996619	-1.761	1.10658
8	10996831	-1.91129	1.25206
8	10996902	-1.47941	0.856886
8	10996921	-1.52302	0.893626
8	10997211	-1.68699	1.03808
8	10997766	-1.72418	1.07224
8	10997788	-1.72385	1.07194
8	10998235	-1.71495	1.06371
8	10998743	-1.82994	1.17225
8	10998890	-2.08903	1.43527
8	10998921	-1.89525	1.23613
8	10999370	-1.54799	0.914982
8	10999689	-1.54144	0.909357
8	11000528	-1.62436	0.981717
8	11000610	-1.62819	0.985126
8	11000830	-1.59308	0.95412
8	11000896	-1.99865	1.34059
8	11000965	-1.95451	1.2955
8	11001324	-1.87855	1.21964
8	11001597	-1.86496	1.2063
8	11001814	-1.83895	1.18096
8	11001980	-2.02974	1.37281
8	11002229	-2.05528	1.39955
8	11002274	-2.09366	1.44021
8	11002318	-2.09507	1.44172
8	11002321	-2.10223	1.44936
8	11002326	-2.0284	1.37142
8	11002590	-1.96949	1.31072
8	11002930	-2.00567	1.34784
8	11003004	-2.03867	1.38213
8	11003041	-2.14435	1.49479
8	11003085	-2.02579	1.3687
8	11003293	-2.18154	1.53546
8	11003410	-2.19801	1.55364
8	11003505	-2.2253	1.58401
8	11003602	-2.25525	1.61766
8	11003659	-2.17096	1.52384
8	11003739	-1.99576	1.33762
8	11003783	-1.75743	1.10323
8	11003988	-1.56155	0.926673
8	11004195	-1.65709	1.01099
8	11004672	-2.11546	1.46356
8	11005323	-2.20178	1.55782
8	11005432	-2.44351	1.83728
8	11005571	-2.54516	1.96167
8	11005589	-2.77857	2.26282
8	11005828	-2.57289	1.99631
8	11006164	-2.76749	2.24803
8	11006262	-2.72348	2.18977
8	11006846	-2.56186	1.9825
8	11007405	-2.6415	2.08334
8	11007429	-2.87365	2.39174
8	11007497	-2.83484	2.33868
8	11007588	-2.6987	2.15732
8	11007823	-2.92059	2.45671
8	11007848	-2.62256	2.05912
8	11008132	-2.57202	1.99521
8	11008238	-2.25718	1.61985
8	11008580	-2.41717	1.80572
8	11008814	-2.44232	1.83585
8	11009044	-1.60969	0.968734
8	11010123	-1.60676	0.966144
8	11010329	-1.61139	0.970232
8	11010383	-2.23538	1.5953
8	11010415	-2.79276	2.28182
8	11010612	-2.42744	1.818
8	11010622	-2.20778	1.56448
8	11010653	-2.35579	1.73322
8	11010679	-1.97548	1.31683
8	11010925	-1.96555	1.30671
8	11011721	-1.29011	0.705509
8	11011727	-1.30285	0.715288
8	11011728	-1.30294	0.715351
8	11011729	-1.30294	0.715351
8	11011730	-1.30155	0.714282
8	11011815	-1.36946	0.76737
8	11012001	-1.35145	0.753127
8	11012052	-1.38505	0.779795
8	11012104	-1.37765	0.773883
8	11012486	-1.27765	0.696003
8	11012563	-1.09271	0.561425
8	11012702	-1.56817	0.9324
8	11012705	-1.52143	0.892279
8	11013385	-0.939462	0.459053
8	11013592	-0.899051	0.433414
8	11013626	-0.907446	0.438694
8	11013735	-0.972902	0.480695
8	11013771	-1.12952	0.58724
8	11013800	-1.10483	0.569869
8	11014119	-0.807055	0.377128
8	11016287	-0.546807	0.233207
8	11017244	-0.744203	0.340318
8	11018056	-0.557185	0.238522
8	11018960	-0.671738	0.299512
8	11020414	-0.769375	0.354901
8	11020496	-1.0549	0.535405
8	11020529	-0.848625	0.402206
8	11020799	-0.851604	0.404026
8	11021058	-0.557767	0.238822
8	11021330	-1.25062	0.675568
8	11021673	-0.719661	0.326303
8	11021709	-0.806276	0.376664
8	11021951	-1.18897	0.629951
8	11022209	-1.05066	0.53252
8	11022713	-1.01462	0.508239
8	11022976	-1.14997	0.601789
8	11023021	-0.996123	0.49595
8	11023831	-0.949302	0.465381
8	11023888	-0.912703	0.442014
8	11024143	-0.892308	0.429191
8	11024477	-0.744982	0.340766
8	11024628	-0.653702	0.289625
8	11024633	-0.852178	0.404377
8	11025085	-0.455944	0.188137
8	11025802	-0.447078	0.183879
8	11026459	-0.564397	0.242237
8	11026797	-0.247186	0.0943314
8	11026900	-0.619873	0.271369
8	11026935	-0.628826	0.276164
8	11028488	-0.970398	0.479061
8	11029048	-1.12367	0.583103
8	11029125	-1.14375	0.597344
8	11029271	-1.17794	0.621927
8	11029462	-1.22145	0.653816
8	11029577	-0.973924	0.481362
8	11029730	-0.724298	0.328936
8	11030013	-0.742776	0.339498
8	11030413	-0.389917	0.157018
8	11030694	-1.1814	0.624442
8	11030987	-1.2083	0.644103
8	11031565	-1.10361	0.569016
8	11032327	-0.842752	0.398628
8	11032692	-0.718738	0.32578
8	11032983	-0.577782	0.249175
8	11033051	-0.646603	0.285763
8	11033151	-0.717011	0.324802
8	11033368	-0.273218	0.105304
8	11046318	-0.271519	0.104582
8	11046703	-0.274452	0.105829
8	11046975	-0.285569	0.110581
8	11047039	-0.282329	0.109193
8	11047853	-0.376689	0.150946
8	11048047	-1.00635	0.502731
8	11048478	-1.21668	0.650283
8	11048930	-1.67765	1.02958
8	11049113	-1.91945	1.26021
8	11049178	-1.70936	1.05856
8	11049953	-1.73775	1.08484
8	11049979	-1.71163	1.06065
8	11050050	-1.71154	1.06057
8	11050080	-1.70468	1.05426
8	11050470	-1.70218	1.05197
8	11051072	-1.96655	1.30772
8	11051519	-2.17596	1.52932
8	11051634	-2.24395	1.60493
8	11051794	-2.2357	1.59565
8	11051975	-2.28077	1.64662
8	11052081	-2.29134	1.65869
8	11052142	-2.32447	1.6968
8	11052167	-2.34814	1.72429
8	11052377	-2.28344	1.64967
8	11052433	-2.29295	1.66053
8	11052581	-2.31777	1.68906
8	11052595	-2.3256	1.6981
8	11052611	-2.32383	1.69605
8	11052633	-2.30551	1.67494
8	11052818	-2.32922	1.7023
8	11052885	-2.29052	1.65775
8	11052961	-2.30398	1.67318
8	11052974	-2.44696	1.84144
8	11052979	-2.43158	1.82295
8	11053117	-2.10265	1.44982
8	11053159	-2.09054	1.43688
8	11053201	-2.0997	1.44666
8	11053209	-2.10355	1.45078
8	11053210	-2.10383	1.45108
8	11053213	-2.1035	1.45072
8	11053220	-2.09018	1.4365
8	11053271	-2.07937	1.42501
8	11053436	-1.71948	1.06789
8	11055604	-1.77447	1.11927
8	11055608	-1.85288	1.1945
8	11055805	-2.0892	1.43546
8	11056070	-2.30665	1.67624
8	11056074	-2.32458	1.69693
8	11056187	-2.97165	2.52842
8	11056201	-2.67303	2.12396
8	11056254	-2.80176	2.29393
8	11056887	-1.79922	1.14277
8	11057551	-2.04483	1.38858
8	11057556	-2.14282	1.49312
8	11057586	-2.10955	1.45722
8	11057660	-2.11796	1.46624
8	11057724	-2.15344	1.50467
8	11057825	-2.14339	1.49374
8	11057882	-2.17153	1.52445
8	11058012	-2.24643	1.60772
8	11058062	-2.14813	1.4989
8	11058063	-2.14525	1.49577
8	11058142	-2.08304	1.4289
8	11058146	-2.07889	1.4245
8	11058260	-2.04068	1.38423
8	11058705	-2.40264	1.78842
8	11058730	-2.37613	1.75708
8	11059163	-1.7827	1.12705
8	11059317	-1.61824	0.976294
8	11059377	-1.68476	1.03605
8	11059387	-1.54626	0.913493
8	11059471	-1.2803	0.698019
8	11059853	-1.27151	0.691336
8	11060336	-1.28693	0.703074
8	11060514	-1.29754	0.7112
8	11060591	-1.30047	0.713456
8	11060657	-1.34221	0.745865
8	11060863	-0.367506	0.146763
8	11062691	-0.409219	0.165975
8	11062719	-0.4102	0.166433
8	11062885	-0.34578	0.13697
8	11063126	-0.320862	0.125916
8	11063444	-0.334745	0.132051
8	11063675	-0.399852	0.161613
8	11063700	-0.326141	0.128241
8	11063741	-0.304866	0.118919
8	11063759	-0.316898	0.124175
8	11063854	-0.384179	0.154377
8	11064016	-0.421885	0.171914
8	11064158	-0.41305	0.167766
8	11064886	-0.370402	0.14808
8	11065075	0.121558	0.0441923
8	11066008	0.113072	0.0409714
8	11066448	0.0546657	0.0193583
8	11066688	-0.0888671	0.0318966
8	11068244	0.11063	0.0400481
[truncated: 4,264 more rows]

## Sheet: Ext. Data Fig.5l
Please note: Full dataset in dryad repository (https://doi.org/10.5061/dryad.bcc2fqz91; XPEHH/REHH_Aye_nlp_Aye_lip.XPEHH.txt)
CHR	POSITION	XPEHH	log10.pvalue
8	10500792	-0.421054	0.171524
8	10501872	-0.464032	0.192042
8	10502000	-0.47694	0.198319
8	10503595	-0.261713	0.10043
8	10504050	-0.169122	0.0626324
8	10504213	-0.239228	0.0910171
8	10504331	-0.232871	0.0883833
8	10504332	-0.233148	0.0884981
8	10504366	-0.323554	0.127101
8	10504379	-0.288645	0.111903
8	10504380	-0.28546	0.110535
8	10504968	-0.288984	0.112049
8	10505347	-0.265426	0.101998
8	10505505	0.0145095	0.00505692
8	10505535	-0.0661611	0.0235356
8	10505536	0.0108401	0.00377256
8	10505546	-0.465099	0.192559
8	10505908	-0.400051	0.161706
8	10505936	-0.408091	0.165448
8	10506050	-0.433638	0.177471
8	10506054	-0.435133	0.178181
8	10506132	-0.464421	0.192231
8	10506273	-0.365463	0.145836
8	10506898	-0.364127	0.145231
8	10507767	-0.219987	0.0830824
8	10508803	-0.20124	0.0754565
8	10509479	-0.781579	0.362048
8	10510340	-0.958912	0.471593
8	10511616	-0.969756	0.478642
8	10511697	-0.913717	0.442654
8	10511882	-0.984433	0.488247
8	10512094	-0.89351	0.429943
8	10512559	-0.925561	0.450171
8	10512641	-0.947855	0.464449
8	10514049	-0.758807	0.348753
8	10514259	-0.695521	0.312713
8	10514686	-0.711251	0.321547
8	10515677	-0.711008	0.32141
8	10516211	-0.890774	0.428232
8	10517173	-0.970007	0.478805
8	10517483	-1.00137	0.499425
8	10517531	-0.997274	0.496711
8	10517735	-0.979894	0.485268
8	10518127	-0.897932	0.432712
8	10518289	-1.08566	0.556536
8	10518417	-1.08969	0.559329
8	10518498	-1.07944	0.552237
8	10518784	-0.97241	0.480374
8	10518810	-0.715279	0.323822
8	10519567	-0.634378	0.279151
8	10519859	-0.647892	0.286464
8	10520167	-0.626103	0.274703
8	10520318	-0.626866	0.275112
8	10520393	-0.618656	0.270719
8	10520410	-0.623702	0.273417
8	10520653	-0.62689	0.275125
8	10520683	-0.554824	0.23731
8	10520688	-0.541031	0.230264
8	10520731	-0.576469	0.248491
8	10520748	-0.944194	0.462092
8	10521430	-1.06281	0.540803
8	10521548	-0.90678	0.438275
8	10521670	-0.837096	0.395193
8	10521777	-0.830165	0.390998
8	10523062	-1.04278	0.527167
8	10523504	-1.03054	0.518909
8	10523505	-1.03307	0.520611
8	10524195	-1.04278	0.527173
8	10524384	-1.02236	0.513411
8	10524921	-1.10186	0.567794
8	10525000	-1.11475	0.576826
8	10525359	-0.920788	0.447136
8	10527008	-0.690444	0.309879
8	10527963	-0.769801	0.35515
8	10528534	-0.695927	0.31294
8	10529722	-0.519247	0.219259
8	10529853	-0.667857	0.297376
8	10530504	-0.666725	0.296753
8	10530719	-0.669924	0.298513
8	10531133	-0.380266	0.152583
8	10531235	-1.00483	0.50172
8	10531489	-0.914766	0.443318
8	10531968	-0.896134	0.431585
8	10531984	-0.911047	0.440967
8	10532096	-0.879444	0.421177
8	10533166	-0.912441	0.441847
8	10533479	-0.919673	0.446428
8	10533779	-0.854044	0.405518
8	10533840	-1.04288	0.52724
8	10534093	-0.949696	0.465636
8	10534168	-0.93781	0.457994
8	10534704	-1.14596	0.598927
8	10534900	-1.1315	0.588643
8	10535090	-1.13403	0.590437
8	10535121	-1.12107	0.581269
8	10536161	-1.18664	0.62825
8	10536249	-1.41863	0.806856
8	10536444	-1.32662	0.733691
8	10536830	-1.25192	0.676546
8	10537021	-1.35589	0.756632
8	10537493	-1.23621	0.664781
8	10537520	-1.25416	0.678225
8	10538396	-1.18024	0.623598
8	10539159	-1.28195	0.699275
8	10539240	-1.27037	0.690467
8	10539260	-1.2691	0.689508
8	10539676	-1.22592	0.657125
8	10539690	-1.22736	0.658194
8	10540000	-1.23889	0.666781
8	10540264	-1.37977	0.77558
8	10540310	-1.31208	0.722403
8	10541026	-1.39373	0.786748
8	10541034	-1.61594	0.974257
8	10541126	-1.5294	0.899058
8	10542142	-1.2579	0.681047
8	10543150	-1.11587	0.577614
8	10543265	-1.43337	0.818861
8	10543281	-1.44042	0.824634
8	10543282	-1.4007	0.792354
8	10543956	-1.35272	0.754133
8	10544638	-1.40718	0.797583
8	10545548	-1.24482	0.671217
8	10545703	-0.977298	0.483568
8	10545947	-1.04344	0.527616
8	10547366	-0.799388	0.372567
8	10547795	-1.09467	0.562783
8	10548902	-0.83888	0.396275
8	10549189	-0.944505	0.462292
8	10549253	-0.563066	0.24155
8	10549379	-0.558588	0.239244
8	10549936	-0.482889	0.201229
8	10550515	-0.455152	0.187755
8	10551098	-0.425092	0.173427
8	10551128	-0.398693	0.161076
8	10551266	-0.434024	0.177655
8	10551344	-0.435165	0.178197
8	10551376	-0.431741	0.176572
8	10551599	-0.465229	0.192622
8	10551928	-0.18484	0.0688704
8	10552065	-0.243507	0.092797
8	10552399	-0.0808305	0.0289206
8	10552405	0.404027	0.163554
8	10552413	-0.201391	0.0755176
8	10552602	-0.224228	0.0848218
8	10553399	-0.316702	0.124088
8	10553437	-0.640931	0.28269
8	10553725	-0.390437	0.157258
8	10553846	-0.163675	0.0604873
8	10554209	-0.022175	0.00775215
8	10554248	0.246996	0.0942521
8	10554287	0.278199	0.107427
8	10554353	0.110132	0.0398602
8	10554504	-0.236407	0.0898472
8	10554659	-0.234323	0.088984
8	10554958	-0.0949363	0.0341563
8	10555338	-0.0998816	0.0360053
8	10555346	-0.102357	0.0369336
8	10555426	-0.0263153	0.0092147
8	10555452	-0.317393	0.124392
8	10555539	-0.316912	0.124181
8	10555594	-0.466873	0.193419
8	10555635	-0.418495	0.17032
8	10555737	-0.428474	0.175024
8	10555836	-0.404054	0.163566
8	10555848	-0.279547	0.108003
8	10556555	-0.23491	0.0892269
8	10556569	-0.236964	0.0900781
8	10556970	-0.256773	0.0983486
8	10557159	-0.21722	0.0819502
8	10560008	-0.25288	0.0967141
8	10560604	-0.367715	0.146858
8	10560726	-0.129491	0.0472226
8	10561434	-0.129461	0.0472108
8	10561665	-0.122182	0.0444302
8	10561921	-0.147755	0.0542675
8	10562237	-0.0676086	0.0240643
8	10563287	-0.0676824	0.0240912
8	10563806	0.194299	0.0726594
8	10564707	0.151623	0.0557719
8	10565219	0.152406	0.056077
8	10565843	0.213901	0.0805954
8	10566198	0.599265	0.260431
8	10566207	0.643903	0.284299
8	10566276	0.647521	0.286262
8	10566307	0.494517	0.20695
8	10566323	0.502156	0.210731
8	10566330	0.534	0.226695
8	10566345	0.548961	0.234307
8	10566388	0.485603	0.20256
8	10566423	0.489752	0.2046
8	10566433	0.507644	0.213459
8	10566709	-0.0380144	0.0133733
8	10566714	0.637429	0.280797
8	10566757	0.668963	0.297984
8	10566770	0.504295	0.211794
8	10566772	0.492764	0.206084
8	10566780	0.492715	0.20606
8	10566786	0.493501	0.206448
8	10566790	0.488403	0.203936
8	10566843	0.496513	0.207936
8	10566849	0.177484	0.0659422
8	10566856	0.124791	0.0454253
8	10566858	-0.126809	0.046196
8	10566864	-0.10264	0.0370396
8	10566867	-0.102135	0.0368502
8	10566888	-0.00453454	0.00157414
8	10566936	-0.00595585	0.00206871
8	10566940	-0.004514	0.001567
8	10566948	-0.00456333	0.00158415
8	10566982	0.0447003	0.015767
8	10566983	0.0460165	0.0162397
8	10566989	-0.175206	0.0650382
8	10567022	-0.235119	0.0893133
8	10567023	-0.496405	0.207883
8	10567039	-0.605359	0.263651
8	10567052	-0.634763	0.279359
8	10567073	-0.632344	0.278056
8	10567080	0.269682	0.103802
8	10567089	0.27066	0.104217
8	10567145	0.258529	0.0990877
8	10567149	0.439512	0.180265
8	10567150	0.415915	0.169109
8	10567337	0.216401	0.0816155
8	10567794	0.311096	0.121635
8	10567991	0.757063	0.347742
8	10568055	0.713494	0.322813
8	10568079	0.754034	0.345988
8	10568124	0.8494	0.402679
8	10568125	0.848532	0.40215
8	10568178	0.847473	0.401503
8	10568180	0.851249	0.403808
8	10568188	0.850576	0.403398
8	10568198	0.855605	0.406474
8	10568202	0.695096	0.312475
8	10568211	0.6948	0.31231
8	10568219	0.693471	0.311568
8	10568246	0.692143	0.310827
8	10568272	0.696971	0.313524
8	10568276	0.93986	0.459308
8	10568279	1.01324	0.507315
8	10568361	1.03215	0.519987
8	10568369	1.08318	0.554816
8	10568397	1.07473	0.548988
8	10568514	0.768685	0.354499
8	10568515	0.537584	0.228512
8	10568785	0.406537	0.164723
8	10568946	0.200238	0.075052
8	10568961	0.201859	0.075707
8	10569056	-0.219386	0.0828363
8	10569267	0.0462857	0.0163365
8	10570021	-0.0941815	0.0338747
8	10570241	0.23641	0.0898482
8	10571008	0.363739	0.145055
8	10571687	0.398254	0.160872
8	10572076	0.128972	0.0470237
8	10572413	0.0397723	0.0140014
8	10575560	0.0145335	0.00506536
8	10575699	0.0405252	0.0142707
8	10575767	-0.0907732	0.0326052
8	10576000	-0.0757829	0.0270608
8	10577619	-0.289724	0.112367
8	10577847	-0.127711	0.0465412
8	10578286	-0.153973	0.0566881
8	10578370	-0.0863533	0.0309637
8	10578371	-0.0743281	0.0265261
8	10578974	-0.0837904	0.0300145
8	10579057	-0.0904639	0.0324901
8	10580009	-0.0776852	0.0277608
8	10580583	-0.212772	0.0801351
8	10580681	-0.164917	0.0609758
8	10580747	-0.162424	0.0599957
8	10581855	-0.115936	0.0420562
8	10581982	0.0472969	0.0167001
8	10582157	-0.224102	0.08477
8	10583362	-0.228194	0.0864535
8	10583933	-0.351859	0.139695
8	10583953	-0.535734	0.227574
8	10584605	-0.504018	0.211656
8	10584707	-0.616305	0.269465
8	10585339	-0.618971	0.270887
8	10585346	-0.636687	0.280396
8	10585405	-0.634139	0.279023
8	10585493	-0.637887	0.281044
8	10585559	-0.627477	0.27544
8	10585908	-0.478253	0.19896
8	10586293	-0.499657	0.209492
8	10586341	-0.504688	0.211989
8	10586537	-0.503618	0.211457
8	10586625	-0.506434	0.212857
8	10586716	-0.4937	0.206546
8	10587285	-0.485007	0.202268
8	10587607	-0.597727	0.25962
8	10587697	-0.625389	0.27432
8	10587699	-0.613803	0.268133
8	10588160	-0.666095	0.296407
8	10588189	-0.495155	0.207265
8	10588459	-0.473454	0.196619
8	10589299	-0.478326	0.198996
8	10589382	-0.48552	0.20252
8	10589451	-0.422467	0.172189
8	10589514	-0.430522	0.175994
8	10589856	-0.513455	0.216359
8	10589968	-0.449567	0.185072
8	10590043	-0.476792	0.198246
8	10590196	-0.491373	0.205399
8	10590200	-0.491443	0.205433
8	10590350	-0.272464	0.104984
8	10590696	-0.239183	0.0909985
8	10591281	-0.244206	0.0930881
8	10591478	-0.263253	0.10108
8	10591538	-0.256155	0.0980891
8	10591815	-0.338514	0.133727
8	10592045	-0.358607	0.142734
8	10593688	-0.354896	0.141062
8	10594627	-0.328972	0.129492
8	10594680	-0.440844	0.1809
8	10595200	-0.394504	0.159136
8	10596036	-0.361784	0.14417
8	10596061	-0.366464	0.14629
8	10596308	-0.368592	0.147256
8	10596322	-0.374496	0.149945
8	10596359	-0.374271	0.149843
8	10596368	-0.363745	0.145058
8	10596399	-0.360995	0.143813
8	10596541	-0.337215	0.133149
8	10596881	-0.582264	0.251511
8	10596999	-0.545569	0.232575
8	10597504	-0.547763	0.233695
8	10597749	-0.568458	0.244335
8	10598015	-0.573004	0.246691
8	10598016	-0.575474	0.247974
8	10598185	-0.574478	0.247457
8	10598225	-0.531245	0.225301
8	10599156	-0.472083	0.195951
8	10599532	-0.463412	0.191742
8	10599624	-0.525989	0.222648
8	10599771	-0.610319	0.266281
8	10599789	-0.612205	0.267283
8	10599827	-0.659977	0.293053
8	10600015	-0.67666	0.302229
8	10600549	-0.663269	0.294857
8	10600790	-0.570984	0.245644
8	10600920	-0.578797	0.249703
8	10600934	-0.579802	0.250227
8	10601038	-0.527257	0.223288
8	10601069	-0.543876	0.231712
8	10601156	-0.568146	0.244174
8	10601228	-1.07525	0.549349
8	10601232	-1.06648	0.543318
8	10601427	-0.855205	0.406229
8	10601544	-0.75011	0.343721
8	10601566	-0.844072	0.399431
8	10601636	-0.799351	0.372545
8	10603150	-0.799023	0.37235
8	10603619	-0.88276	0.423237
8	10603760	-0.257362	0.0985965
8	10603972	-0.246171	0.0939077
8	10604300	0.160559	0.0592642
8	10604698	-0.081069	0.0290086
8	10606073	0.00887877	0.00308755
8	10606628	-0.0141748	0.00493963
8	10607199	-0.0809305	0.0289575
8	10607223	-0.0804369	0.0287753
8	10607381	0.251421	0.0961028
8	10607427	0.260658	0.0999847
8	10607462	0.260304	0.0998354
8	10607528	0.398525	0.160998
8	10607611	0.319976	0.125526
8	10608482	0.373712	0.149588
8	10608579	0.332035	0.130849
8	10608676	0.607261	0.264658
8	10608929	0.504363	0.211827
8	10609703	0.50456	0.211925
8	10609802	0.585732	0.253323
8	10609901	0.412127	0.167334
8	10610025	0.411803	0.167182
8	10610275	0.491472	0.205447
8	10610547	0.42517	0.173463
8	10611076	0.693679	0.311684
8	10611157	0.292254	0.113457
8	10611423	0.378328	0.151696
8	10611509	0.474626	0.197189
8	10611604	0.350469	0.139071
8	10611614	0.31044	0.121348
8	10611923	0.29703	0.11552
8	10612604	0.136919	0.0500762
8	10613257	0.142374	0.052182
8	10613648	0.0539603	0.0191031
8	10614634	0.237535	0.0903148
8	10615828	0.22779	0.086287
8	10616123	0.229546	0.0870105
8	10617058	0.41164	0.167106
8	10617116	0.174975	0.0649466
8	10618011	0.220475	0.0832823
8	10618565	0.2205	0.0832925
8	10618740	0.378187	0.151631
8	10618774	0.375051	0.150198
8	10619144	0.292578	0.113597
8	10619231	0.409264	0.165995
8	10619542	0.297085	0.115543
8	10621044	0.312628	0.122304
8	10621559	0.332479	0.131045
8	10622338	0.373919	0.149682
8	10622837	0.416493	0.16938
8	10623015	0.391592	0.157791
8	10623119	0.544846	0.232207
8	10624203	0.584015	0.252425
8	10624245	0.557675	0.238774
8	10624286	0.397927	0.16072
8	10625648	0.388629	0.156424
8	10626061	0.403791	0.163444
8	10626391	0.697273	0.313692
8	10627351	0.58121	0.25096
8	10627690	0.649684	0.287438
8	10627778	0.397336	0.160447
8	10627944	0.310455	0.121355
8	10628099	0.418988	0.170552
8	10628225	0.411381	0.166985
8	10628418	0.386041	0.155233
8	10631283	0.463178	0.191629
8	10631334	0.474803	0.197276
8	10631677	0.561055	0.240513
8	10632345	0.465646	0.192824
8	10632549	0.466051	0.193021
8	10633505	0.4541	0.187249
8	10634476	0.579905	0.25028
8	10634509	0.426238	0.173968
8	10634534	0.422966	0.172424
8	10635051	0.446092	0.183407
8	10636608	0.469065	0.194483
8	10637161	0.359375	0.143081
8	10637576	0.500117	0.20972
8	10637621	0.347377	0.137685
8	10637856	0.349291	0.138543
8	10637916	0.346721	0.137391
8	10638297	0.349246	0.138523
8	10639514	0.351044	0.139329
8	10639727	0.36239	0.144444
8	10639893	0.364308	0.145312
8	10639997	0.513833	0.216547
8	10640091	0.335376	0.132331
8	10640274	0.356896	0.141962
8	10640486	0.223518	0.0845304
8	10640931	0.236089	0.0897154
8	10641033	0.238432	0.090687
8	10641107	0.106063	0.0383261
8	10641303	0.213713	0.0805187
8	10641475	0.0932723	0.0335357
8	10641684	0.12892	0.0470037
8	10642236	0.110017	0.0398168
8	10643083	0.116885	0.0424162
8	10643418	0.120759	0.0438884
8	10643438	0.122503	0.0445523
8	10643442	0.120376	0.0437425
8	10643866	0.117957	0.0428231
8	10643902	0.130697	0.0476847
8	10644156	0.031711	0.0111279
8	10644487	-0.0932382	0.033523
8	10645397	-0.255377	0.0977622
8	10646012	0.0136263	0.00474746
8	10646846	-0.0634573	0.0225497
8	10648178	-0.0567285	0.0201051
8	10648718	0.027571	0.00965924
8	10648762	0.0424385	0.0149558
8	10649032	-0.0456555	0.01611
8	10649285	-0.0484036	0.0170983
8	10650129	-0.403291	0.163211
8	10650652	-0.404703	0.163868
8	10650867	-0.596341	0.25889
8	10651006	-0.476585	0.198145
8	10651099	-0.437319	0.179221
8	10652440	-0.624249	0.27371
8	10652734	-0.732297	0.333494
8	10653080	-0.719066	0.325966
8	10654583	-0.53444	0.226918
8	10655413	-0.786312	0.364833
8	10655539	-0.838083	0.395791
8	10655991	-0.951726	0.466946
8	10656526	-0.645749	0.2853
8	10656976	-0.602162	0.26196
8	10657349	-0.547502	0.233562
8	10657460	-0.528454	0.223892
8	10658293	-0.498017	0.20868
8	10658589	-0.506603	0.212941
8	10659095	-0.2361	0.0897198
8	10659153	-0.275801	0.106404
8	10659540	-0.501322	0.210317
8	10659746	-0.324271	0.127416
8	10659786	-0.203908	0.0765355
8	10659801	-0.203331	0.076302
8	10660078	-0.25615	0.0980867
8	10660116	-0.255285	0.0977236
8	10660276	-0.262159	0.100618
8	10661259	-0.404475	0.163762
8	10661590	-0.451105	0.18581
8	10661660	-0.50304	0.21117
8	10662685	-0.38836	0.1563
8	10662698	-0.383486	0.154059
8	10663366	-0.649486	0.28733
8	10664729	-0.487802	0.203641
8	10665088	-0.596575	0.259013
8	10665483	-0.513369	0.216315
8	10665980	-0.557101	0.238479
8	10666001	-0.554048	0.236912
8	10666010	-0.553825	0.236798
8	10666040	-0.569857	0.24506
8	10666768	-0.931778	0.454135
8	10666875	-0.783848	0.363382
8	10666915	-0.73113	0.332827
8	10667400	-0.683291	0.305901
8	10668064	-0.725837	0.329811
8	10668504	-0.764797	0.352233
8	10668607	-0.518905	0.219087
8	10668681	-0.643201	0.283918
8	10669224	-0.580974	0.250837
8	10669510	-0.543105	0.231319
8	10669571	-0.560348	0.24015
8	10670162	-0.547318	0.233468
8	10670219	-0.545716	0.23265
8	10671628	-0.443955	0.182385
8	10671789	-0.335448	0.132363
8	10672994	-0.533383	0.226383
8	10673101	-0.744572	0.34053
8	10673172	-0.886216	0.425389
8	10673474	-0.914967	0.443445
8	10673518	-0.749538	0.343391
8	10673527	-0.71743	0.325039
8	10674185	-0.640775	0.282605
8	10674270	-0.554965	0.237382
8	10678282	-0.659145	0.292598
8	10679802	-0.933538	0.45526
8	10679821	-0.974602	0.481805
8	10679839	-1.25417	0.678237
8	10679872	-1.24495	0.671316
8	10679992	-1.21097	0.646074
8	10680121	-1.21876	0.651822
8	10680341	-1.22257	0.65464
8	10680643	-0.84523	0.400136
8	10680675	-1.05424	0.534952
8	10680876	-1.21957	0.652423
8	10681641	-1.15263	0.603695
8	10681663	-1.45708	0.838349
8	10681935	-1.37287	0.77008
8	10681939	-1.32569	0.732966
8	10682674	-1.35295	0.75431
8	10682775	-1.39844	0.790534
8	10682863	-1.2945	0.708871
8	10683103	-1.28975	0.705234
8	10683349	-1.29112	0.706277
8	10683775	-1.25753	0.680767
8	10684258	-1.3504	0.752302
8	10684488	-1.3995	0.791391
8	10684565	-1.37734	0.773636
8	10684930	-1.1636	0.61157
8	10685100	-1.23138	0.661184
8	10685797	-1.28091	0.698483
8	10686422	-1.49791	0.872389
8	10686572	-1.32291	0.730803
8	10686646	-1.34627	0.749051
8	10686727	-1.15698	0.606807
8	10687501	-0.880195	0.421643
8	10688090	-0.961086	0.473004
8	10688198	-0.74297	0.339609
8	10688199	-0.745755	0.341211
8	10689101	-0.81943	0.384533
8	10689701	-0.765783	0.352808
8	10689717	-0.768163	0.354194
8	10690264	-0.769784	0.35514
8	10690284	-0.778224	0.360079
8	10690677	-0.790255	0.367159
8	10691034	-0.728889	0.33155
8	10691443	-0.725812	0.329797
8	10691942	-0.242978	0.0925766
8	10692581	0.0666404	0.0237106
8	10692627	0.147867	0.054311
8	10693125	0.0943891	0.0339521
8	10693147	0.221335	0.0836346
8	10693581	0.09668	0.0348074
8	10694008	0.0994495	0.0358435
8	10694718	0.00929446	0.00323264
8	10695390	0.136278	0.0498291
8	10695790	0.0132072	0.00460068
8	10696680	0.253681	0.0970499
8	10696894	0.746634	0.341717
8	10697451	0.251711	0.0962241
8	10698148	0.372206	0.148901
8	10698680	0.269412	0.103687
8	10698700	0.211408	0.0795796
8	10701305	0.361777	0.144167
8	10701458	0.526257	0.222784
8	10701578	0.567769	0.243979
8	10701894	0.463885	0.191971
8	10702346	0.332987	0.131271
8	10702613	0.0633283	0.0225027
8	10702678	-0.0556932	0.0197301
8	10702928	0.141088	0.0516845
8	10703161	0.144399	0.0529657
8	10703591	0.203159	0.0762326
8	10703597	0.149042	0.0547677
8	10703609	0.137202	0.0501851
8	10703668	0.137792	0.0504127
8	10703792	0.128321	0.0467745
8	10704288	0.131216	0.0478836
8	10704320	0.134156	0.0490127
8	10704637	0.120695	0.0438638
8	10704684	0.119627	0.0434577
8	10704804	-0.0122684	0.00427205
8	10705155	0.124782	0.0454215
8	10705236	0.235712	0.089559
8	10705252	0.217886	0.0822226
8	10705884	-0.070214	0.0250173
8	10706242	-0.061023	0.0216638
8	10706259	-0.0568349	0.0201437
8	10706420	0.03814	0.0134181
8	10706431	-0.300044	0.116825
8	10706540	-0.212392	0.0799806
8	10707124	-0.467	0.193481
8	10707170	-0.548215	0.233926
8	10707274	-0.277941	0.107317
8	10707288	-0.291681	0.11321
8	10708237	-0.313232	0.122568
8	10708267	-0.331051	0.130413
8	10708717	-0.32008	0.125572
8	10708730	-0.307089	0.119887
8	10708937	-0.281221	0.108718
8	10709209	-0.268114	0.103137
8	10709559	-0.291426	0.1131
8	10709633	-0.294513	0.114432
8	10709649	-0.295127	0.114697
8	10709657	-0.295118	0.114693
8	10709674	-0.30079	0.117148
8	10709720	-0.300081	0.116841
8	10709792	-0.304401	0.118717
8	10709834	-0.300224	0.116903
8	10709934	-0.3012	0.117326
8	10709935	-0.302703	0.117979
8	10709972	-0.296441	0.115265
8	10710050	-0.312826	0.122391
8	10710316	-0.320433	0.125727
8	10710349	-0.311136	0.121652
8	10710523	-0.339253	0.134056
8	10710787	-0.192323	0.0718657
8	10711094	-0.0522674	0.0184914
8	10711132	-0.196014	0.0733494
8	10713728	-0.185436	0.0691085
8	10718045	-0.147962	0.0543479
8	10718090	-0.159127	0.0587028
8	10718674	-0.199826	0.0748858
8	10719106	-0.207145	0.0778473
8	10721163	-0.0930433	0.0334504
8	10724829	-0.127211	0.0463498
8	10725011	-0.136337	0.049852
8	10725089	-0.135591	0.0495646
8	10725544	-0.134698	0.049221
8	10725953	0.240262	0.0914469
8	10726008	0.334886	0.132114
8	10726070	0.388556	0.156391
8	10726093	0.375667	0.15048
8	10726498	0.399799	0.161589
8	10726629	0.407443	0.165146
8	10726639	0.395592	0.159639
8	10726642	0.395181	0.159449
8	10726676	0.395216	0.159465
8	10726677	0.39484	0.159291
8	10726733	0.470527	0.195194
8	10726873	0.0629588	0.0223682
8	10726885	0.558118	0.239002
8	10726894	0.302319	0.117812
8	10727029	0.0462142	0.0163108
8	10727459	0.470075	0.194974
8	10728032	0.402772	0.16297
8	10728414	0.378374	0.151717
8	10730331	0.412826	0.167661
8	10730580	0.333657	0.131568
8	10730608	0.334373	0.131886
8	10731719	0.305601	0.119239
8	10731820	0.353109	0.140257
8	10732348	0.378889	0.151952
8	10732700	0.497678	0.208512
8	10733500	0.479487	0.199563
8	10733888	0.418515	0.170329
8	10734535	0.544414	0.231986
8	10735190	0.601524	0.261623
8	10735240	0.551833	0.235777
8	10736214	0.548249	0.233944
8	10736246	0.607671	0.264876
8	10736399	0.603758	0.262804
8	10736630	0.47735	0.198519
8	10736906	0.444927	0.18285
8	10737164	0.474603	0.197178
8	10738527	0.61719	0.269937
8	10739662	0.423213	0.17254
8	10740280	0.593041	0.257154
8	10740503	0.539127	0.229296
8	10741193	0.261622	0.100391
8	10741629	0.433614	0.17746
8	10742704	0.185866	0.06928
8	10742979	0.302666	0.117963
8	10743079	0.301277	0.11736
8	10743580	0.278775	0.107673
8	10743599	0.320333	0.125683
8	10744018	-0.055519	0.019667
8	10744780	0.0555662	0.0196842
8	10744932	-0.123142	0.0447959
8	10744933	-0.127673	0.0465267
8	10745429	-0.020555	0.00718121
8	10745431	-0.0112387	0.00391188
8	10745463	-0.0169387	0.00590929
8	10745748	0.131455	0.0479755
8	10745877	0.141704	0.0519226
8	10746856	0.0701505	0.024994
8	10747606	0.123365	0.044881
8	10747754	0.140307	0.0513829
8	10747895	0.120049	0.0436181
8	10748527	0.114051	0.0413417
8	10748958	0.128751	0.0469393
8	10749232	0.133046	0.0485863
8	10749505	0.113365	0.0410821
8	10749642	0.00792443	0.00275464
8	10750133	0.12575	0.0457913
8	10750329	0.0730777	0.026067
8	10751297	-0.200264	0.0750625
8	10751386	-0.118068	0.042865
8	10752339	-0.0813204	0.0291015
8	10752909	-0.513743	0.216502
8	10752915	-0.508852	0.214061
8	10753742	-0.478572	0.199116
8	10753969	-0.527533	0.223427
8	10754280	-0.529022	0.224178
8	10754403	-0.533423	0.226403
8	10754412	-0.532085	0.225726
8	10754626	-0.669328	0.298185
8	10754645	-0.703946	0.317434
8	10754821	-0.731225	0.332882
8	10755195	-0.718813	0.325822
8	10755256	-0.751643	0.344606
8	10755352	-0.729136	0.33169
8	10755491	-0.677711	0.30281
8	10755911	-0.754953	0.34652
8	10756363	-0.637478	0.280824
8	10756481	-0.697938	0.314065
8	10756585	-0.695255	0.312564
8	10756795	-0.691643	0.310548
8	10757023	-0.922282	0.448085
8	10757312	-1.63734	0.993281
8	10757316	-1.62928	0.98609
8	10757681	-1.649	1.00372
8	10757816	-1.85218	1.19382
8	10757883	-2.26829	1.63243
8	10758018	-2.80481	2.29803
8	10758226	-2.18267	1.5367
8	10758393	-2.1557	1.50714
8	10758559	-2.05642	1.40075
8	10758937	-1.85019	1.19189
8	10759501	-1.83643	1.17852
8	10759624	-1.75151	1.09768
8	10759647	-1.74324	1.08995
8	10759957	-1.88919	1.23013
8	10759972	-1.89893	1.23978
8	10759985	-1.05776	0.537355
8	10761282	-1.31633	0.725692
8	10761362	-1.56904	0.933154
8	10761827	-1.6089	0.968031
8	10762200	-1.57431	0.937737
8	10762574	-1.37313	0.770287
8	10763046	-1.54007	0.908185
8	10763240	-1.51625	0.887881
8	10763357	-1.6474	1.00228
8	10763406	-1.79505	1.13879
8	10763536	-1.50718	0.880199
8	10765000	-1.25678	0.680201
8	10765272	-1.59967	0.959901
8	10765574	-1.66931	1.02202
8	10766257	-1.53571	0.904452
8	10766331	-1.59636	0.956999
8	10766419	-1.44583	0.829079
8	10767249	-1.5049	0.878275
8	10767274	-1.54905	0.915893
8	10767275	-1.52213	0.892867
8	10767804	-1.51925	0.890424
8	10767920	-1.65784	1.01166
8	10767949	-1.66716	1.02007
8	10767969	-1.66114	1.01464
8	10768131	-0.509608	0.214438
8	10768352	-0.457338	0.188808
8	10768520	-0.468618	0.194266
8	10769196	-0.611271	0.266787
8	10769824	-0.596922	0.259196
8	10770215	-0.666338	0.296541
8	10770336	-0.48403	0.201788
8	10770380	-0.502422	0.210863
8	10770982	-0.540863	0.230178
8	10771736	-0.394272	0.159028
8	10771883	-0.44651	0.183607
8	10772066	-0.431493	0.176454
8	10772873	-0.56514	0.24262
8	10773055	-0.425491	0.173615
8	10773068	0.0259403	0.00908206
8	10773605	-0.0397644	0.0139986
8	10773661	-0.0853359	0.0305867
8	10774110	0.0307404	0.0107831
8	10774120	-0.0369808	0.0130043
8	10774132	0.0308076	0.010807
8	10774133	0.028649	0.0100412
8	10774421	0.324078	0.127332
8	10776725	0.32518	0.127818
8	10777391	0.363338	0.144873
8	10778755	0.364643	0.145465
8	10778985	0.406727	0.164811
8	10778989	0.391291	0.157652
8	10779938	0.215788	0.0813651
8	10780088	0.203985	0.0765667
8	10780142	0.360729	0.143693
8	10781823	0.868943	0.414677
8	10781939	0.68948	0.309342
8	10782404	0.688965	0.309056
8	10783077	0.470398	0.195131
8	10783171	0.457691	0.188979
8	10784485	0.45852	0.189378
8	10784496	0.373343	0.149419
8	10784604	0.451446	0.185973
8	10785106	0.49776	0.208553
8	10785146	0.495758	0.207562
8	10785167	0.494134	0.206761
8	10785503	0.491201	0.205314
8	10785747	0.430283	0.175881
8	10785826	0.422977	0.172429
8	10785869	0.670421	0.298786
8	10785923	0.667254	0.297044
8	10786243	0.657776	0.29185
8	10786616	0.681202	0.304743
8	10786662	0.664377	0.295464
8	10786969	0.679129	0.303595
8	10787054	0.565454	0.242783
8	10787105	0.566895	0.243527
8	10787457	0.587557	0.254278
8	10788220	0.571025	0.245665
8	10788656	0.612687	0.267539
8	10788938	0.648807	0.28696
8	10789096	0.573295	0.246842
8	10789923	0.568437	0.244325
8	10790375	0.561675	0.240833
8	10790464	0.606932	0.264484
8	10790550	0.607815	0.264952
8	10790586	0.705226	0.318154
8	10790665	0.662152	0.294244
8	10791125	0.670426	0.29879
8	10791527	0.541724	0.230616
8	10792759	0.534755	0.227078
8	10793499	0.441968	0.181436
8	10793616	0.346276	0.137192
8	10793781	0.271777	0.104692
8	10794737	0.312204	0.122119
8	10795401	0.311319	0.121732
8	10795492	0.327528	0.128854
8	10795744	0.613528	0.267986
8	10796042	0.534609	0.227003
8	10796245	0.535101	0.227253
8	10796587	0.536313	0.227867
8	10796737	0.507639	0.213457
8	10796919	0.508327	0.213799
8	10797028	0.665636	0.296156
8	10797184	0.437789	0.179444
8	10798065	0.466115	0.193052
8	10798075	0.344045	0.136194
8	10799679	0.344405	0.136355
8	10799908	0.515113	0.217188
8	10800556	0.546832	0.23322
8	10801001	0.674019	0.30077
8	10801017	0.789966	0.366989
8	10801570	0.576688	0.248605
8	10801988	0.622411	0.272726
8	10801994	0.618906	0.270853
8	10802564	0.860293	0.40935
8	10802882	0.778043	0.359972
8	10803370	0.689857	0.309552
8	10803384	0.793104	0.368843
8	10803511	0.767478	0.353795
8	10803556	0.773942	0.35757
8	10803621	0.667	0.296904
8	10804087	0.163602	0.0604585
8	10804638	0.207244	0.0778878
8	10804870	0.201356	0.0755036
8	10805059	0.19976	0.0748591
8	10805193	0.203293	0.0762868
8	10805599	0.214304	0.0807596
8	10806411	0.208495	0.0783956
8	10806459	0.195603	0.0731838
8	10806479	0.196484	0.0735384
8	10806581	-0.134442	0.0491226
8	10807021	-0.171302	0.0634932
8	10807022	-0.153346	0.0564434
8	10808200	-0.0460575	0.0162545
8	10808365	-0.296275	0.115193
8	10808660	-0.107163	0.0387406
8	10810121	-0.100321	0.03617
8	10810720	-0.12804	0.0466669
8	10810954	-0.00178125	0.000617674
8	10810971	-0.00434748	0.00150909
8	10810972	-0.0043903	0.00152398
8	10810978	-0.00435526	0.00151179
8	10810988	0.000521913	0.000180889
8	10811171	-0.0369199	0.0129826
8	10811297	0.0170263	0.00594005
8	10811340	-0.0230633	0.00806556
8	10811353	-0.0790778	0.028274
8	10814015	-0.0340215	0.0119497
8	10814017	-0.0436047	0.0153739
8	10814093	-0.0870499	0.0312221
8	10814230	-0.0867944	0.0311273
8	10814324	-0.0882892	0.031682
8	10814356	-0.0822634	0.0294498
8	10814552	-0.0642233	0.0228288
8	10814745	-0.35562	0.141388
8	10815401	-0.260352	0.0998555
8	10815571	-0.250474	0.0957062
8	10815599	-0.320335	0.125684
8	10816322	-0.351165	0.139384
8	10817100	-0.161702	0.0597123
8	10818500	-0.108515	0.0392499
8	10818916	0.115833	0.042017
8	10819646	0.109223	0.039517
8	10820886	0.242972	0.092574
8	10822440	0.337039	0.133071
8	10823358	0.238871	0.0908691
8	10823508	0.153664	0.0565676
8	10823704	0.122479	0.0445434
8	10823829	-0.058118	0.0206089
8	10823922	-0.0484427	0.0171124
8	10824409	0.00749148	0.00260369
8	10824945	0.0137491	0.00479047
8	10825188	0.261777	0.100457
8	10825276	0.0449638	0.0158616
8	10825515	0.164823	0.0609387
8	10825621	0.0401988	0.014154
8	10825757	0.0437194	0.0154151
8	10826065	0.0431272	0.0152027
8	10826167	-0.182292	0.0678543
8	10827279	-0.100762	0.0363353
8	10827775	-0.0343348	0.0120612
8	10828000	-0.368253	0.147102
8	10828405	-0.323639	0.127138
8	10828917	-0.391673	0.157828
8	10829148	-0.249676	0.095372
8	10830323	-0.235092	0.0893022
8	10830539	-0.145824	0.053518
8	10830563	0.0550739	0.0195059
8	10830565	0.0437103	0.0154118
8	10831377	0.070237	0.0250257
8	10831413	0.0833948	0.0298682
8	10831558	0.145884	0.0535412
8	10831656	0.142712	0.0523124
8	10831972	0.00234032	0.000811719
8	10832106	0.164937	0.0609835
8	10832358	-0.230866	0.0875552
8	10832576	-0.16738	0.0619454
8	10832577	-0.16567	0.0612717
8	10832985	-0.27624	0.106591
8	10833127	-0.361206	0.143909
8	10834465	-0.304636	0.118819
8	10834639	-0.253458	0.0969565
8	10835353	-0.254978	0.0975947
8	10837075	0.120861	0.043927
8	10837170	0.234409	0.0890196
8	10837887	0.316074	0.123813
8	10837953	0.432541	0.176951
8	10839099	0.408887	0.165819
8	10839814	0.510022	0.214645
8	10840038	0.496853	0.208104
8	10841559	0.407714	0.165272
8	10842008	0.480711	0.200162
8	10842280	0.260823	0.100054
8	10843344	0.25838	0.0990248
8	10843435	0.275307	0.106194
8	10843666	0.272537	0.105015
8	10843673	0.27545	0.106254
8	10843766	0.135121	0.049384
8	10843873	0.158384	0.0584121
8	10843884	0.15965	0.0589076
8	10843912	0.159345	0.0587881
8	10843942	0.153819	0.056628
8	10844797	0.47347	0.196626
8	10844890	0.357463	0.142218
8	10844908	0.349943	0.138835
8	10845277	0.32344	0.12705
8	10845508	0.34014	0.134451
8	10845903	0.310164	0.121227
8	10845917	0.441205	0.181072
8	10846043	0.591259	0.256219
8	10846188	0.457407	0.188842
8	10846578	0.420387	0.171209
8	10846611	0.508281	0.213777
8	10848106	0.434979	0.178108
8	10849045	0.19093	0.0713069
8	10849266	0.15839	0.0584143
8	10849443	0.0809914	0.02898
8	10849577	0.360755	0.143705
8	10849592	0.451051	0.185784
8	10850637	0.457228	0.188755
8	10851937	0.752139	0.344893
8	10852148	0.900751	0.434482
8	10852618	0.754034	0.345988
8	10852674	1.00126	0.499353
8	10852763	0.87105	0.415978
8	10852841	0.920553	0.446987
8	10853604	1.2599	0.682554
8	10854070	1.20671	0.642937
8	10854352	0.944801	0.462482
8	10856605	0.809492	0.378582
8	10856782	0.872053	0.416598
8	10857004	1.18617	0.627906
8	10857329	0.75499	0.346541
8	10857369	0.760422	0.34969
8	10857385	0.520742	0.22001
8	10857397	0.528773	0.224053
8	10857723	0.535466	0.227438
8	10857994	0.552241	0.235986
8	10858090	0.556058	0.237943
8	10858115	0.384751	0.15464
8	10858228	0.544544	0.232053
8	10858287	0.576377	0.248443
8	10858328	0.50157	0.21044
8	10858475	0.500448	0.209884
8	10858598	0.496998	0.208176
8	10859001	0.519288	0.21928
8	10859267	0.520048	0.219661
8	10859286	0.641634	0.28307
8	10859444	0.322628	0.126693
8	10860323	0.114328	0.0414466
8	10860324	0.123746	0.0450265
8	10860834	0.156387	0.0576309
8	10860917	-0.035943	0.0126342
8	10862275	0.0532779	0.0188565
8	10862551	0.0262573	0.0091942
8	10862604	-0.0505584	0.0178747
8	10862807	0.205776	0.0772924
8	10862833	0.309116	0.12077
8	10862926	0.363249	0.144833
8	10863180	0.117953	0.0428214
8	10863554	0.283493	0.109691
8	10865627	0.112217	0.040648
8	10866742	0.168652	0.0624467
8	10867262	0.109638	0.0396735
8	10868038	-0.202187	0.0758394
8	10869102	-0.149905	0.0551032
8	10869798	-0.23966	0.0911967
8	10869803	0.173679	0.0644333
8	10870406	-0.158358	0.0584018
8	10872988	-0.240708	0.0916322
8	10873135	-0.353184	0.140291
8	10874864	-0.24892	0.0950561
8	10875159	-0.304819	0.118898
8	10875576	-0.210481	0.0792027
8	10875823	-0.214601	0.0808808
8	10875910	-0.0624342	0.0221772
8	10876971	-0.0781513	0.0279325
8	10877175	-0.0535025	0.0189376
8	10877540	-0.242264	0.0922793
8	10877541	-0.280793	0.108535
8	10877694	-0.170612	0.0632206
8	10877890	-0.296472	0.115279
8	10877932	-0.297202	0.115594
8	10878037	-0.173067	0.0641912
8	10878266	-0.374911	0.150134
8	10878479	-0.626308	0.274813
8	10878729	-0.518694	0.218982
8	10879534	-0.508186	0.21373
8	10880223	-0.419927	0.170993
8	10880978	-0.419317	0.170706
8	10881209	-0.418716	0.170424
8	10881522	-0.418553	0.170347
8	10881634	-0.32675	0.128511
8	10882075	-0.474185	0.196975
8	10882572	-0.535496	0.227453
8	10882799	-0.914193	0.442956
8	10882802	-0.901917	0.435215
8	10883323	-0.517973	0.21862
8	10883468	-0.614234	0.268363
8	10883798	-0.540516	0.230002
8	10884982	-0.08153	0.0291789
8	10886171	-0.385057	0.154781
8	10886311	-0.373398	0.149444
8	10886790	-0.359513	0.143143
8	10886872	-0.354127	0.140715
8	10886877	-0.354929	0.141077
8	10887029	-0.323973	0.127285
8	10887162	-0.397515	0.16053
8	10887417	-0.537283	0.22836
8	10887436	-0.557639	0.238756
8	10887492	-0.341827	0.135204
8	10887669	-0.338301	0.133632
8	10887672	-0.339176	0.134022
8	10887750	-0.331747	0.130721
8	10888059	-0.33027	0.130067
8	10888077	-0.343325	0.135872
8	10888264	-0.344661	0.136469
8	10888430	-0.339377	0.134111
8	10889248	-0.479916	0.199773
8	10889495	-0.630988	0.277326
8	10889503	-0.341959	0.135263
8	10889520	-0.332996	0.131275
8	10890284	-0.241032	0.0917667
8	10890361	-0.243675	0.0928667
8	10890535	-0.286593	0.111021
8	10890630	-0.290802	0.112831
8	10890697	-0.293527	0.114006
8	10891071	-0.280159	0.108265
8	10891239	-0.272799	0.105126
8	10892051	-0.20859	0.0784341
8	10892203	-0.18473	0.0688264
8	10892222	-0.182688	0.0680121
8	10893423	-0.178888	0.0664997
8	10893643	-0.176774	0.06566
8	10894899	-0.337109	0.133101
8	10895230	-0.387544	0.155925
8	10895604	-0.240759	0.0916534
8	10895956	-0.252081	0.096379
8	10896594	-0.206308	0.077508
8	10897265	-0.164742	0.0609067
8	10897858	-0.275146	0.106125
8	10898868	-0.27655	0.106723
8	10899714	-0.406571	0.164739
8	10899799	-0.382929	0.153804
8	10900728	-0.378768	0.151897
8	10901293	-0.55281	0.236277
8	10901300	-0.355525	0.141345
8	10901343	-0.35532	0.141252
8	10901380	-0.354268	0.140779
8	10901578	-0.341005	0.134837
8	10903671	-0.457872	0.189066
8	10903858	-0.293201	0.113866
8	10904534	-0.211652	0.079679
8	10905840	-0.117893	0.0427987
8	10906242	-0.205253	0.0770801
8	10906508	0.028017	0.00981723
8	10909243	-0.186445	0.0695114
8	10909444	-0.213093	0.080266
8	10909573	-0.229392	0.0869471
8	10910905	-0.340829	0.134758
8	10912352	-0.193804	0.0724604
8	10912355	-0.171923	0.0637388
8	10912357	-0.186394	0.0694914
8	10913305	-0.325183	0.127819
8	10913310	-0.327945	0.129039
8	10913770	-0.169729	0.0628719
8	10913844	-0.167135	0.0618489
8	10914135	-0.167582	0.0620249
8	10914238	-0.165365	0.0611519
8	10914245	-0.165385	0.0611599
8	10914353	-0.165559	0.0612281
8	10914403	-0.165232	0.0610995
8	10914430	-0.169533	0.0627946
8	10915573	-0.118704	0.0431068
8	10916445	-0.733838	0.334374
8	10916924	-0.573257	0.246822
8	10917423	-0.709738	0.320694
8	10918318	-0.827804	0.389573
8	10918414	-0.341106	0.134882
8	10919352	-0.342057	0.135306
8	10919804	-0.246352	0.0939833
8	10920708	-0.253657	0.0970399
8	10920732	-0.222469	0.0840999
8	10921062	-0.190234	0.0710281
8	10921223	-0.224046	0.084747
8	10921621	-0.640052	0.282214
8	10921731	-0.690952	0.310163
8	10923362	-0.67907	0.303562
8	10923999	-0.739007	0.337334
8	10924218	-0.367651	0.146829
8	10924585	-0.643808	0.284247
8	10924757	-0.820339	0.385079
8	10924767	-0.812757	0.380534
8	10925376	-0.850361	0.403266
8	10926113	-0.870273	0.415498
8	10926232	-0.894095	0.430309
8	10926632	-0.879318	0.421099
8	10927007	-0.88613	0.425335
8	10927063	-0.886538	0.42559
8	10927332	-0.878788	0.420769
8	10927719	-1.07339	0.548064
8	10928393	-0.848785	0.402304
8	10928438	-0.822282	0.386247
8	10929069	-0.691396	0.31041
8	10932482	-0.661078	0.293656
8	10933960	-0.577134	0.248837
8	10937687	-0.598053	0.259792
8	10937690	-0.592394	0.256814
8	10937946	-0.470173	0.195022
8	10938128	-0.438911	0.179978
8	10939339	-0.928022	0.451738
8	10939385	-0.97976	0.48518
8	10939978	-1.04439	0.528262
8	10940344	-1.12589	0.584674
8	10940688	-1.53421	0.903165
8	10940746	-1.32212	0.730186
8	10941252	-1.41367	0.802835
8	10943060	-1.21358	0.647993
8	10946939	-0.798203	0.371864
8	10947195	-1.02754	0.516888
8	10947389	-1.0069	0.503092
8	10947487	-1.01089	0.505747
8	10947594	-1.00726	0.503335
8	10947771	-1.01252	0.506838
8	10948103	-0.949698	0.465636
8	10948130	-0.962541	0.473948
8	10948175	-1.02801	0.517203
8	10948265	-1.23676	0.665191
8	10948338	-1.20452	0.641329
8	10948437	-0.923114	0.448614
8	10948455	-0.909002	0.439676
8	10948886	-0.909211	0.439808
8	10948899	-0.922509	0.448229
8	10949017	-1.22916	0.659533
8	10949056	-0.885225	0.424771
8	10949105	-0.886096	0.425314
8	10949122	-0.888003	0.426503
8	10949123	-0.888641	0.426901
8	10949124	-0.849094	0.402492
8	10950169	-0.389014	0.156602
8	10950184	-0.366511	0.146312
8	10950272	-0.477395	0.198541
8	10950764	-0.382203	0.153471
8	10951359	-0.460736	0.190448
8	10952090	-0.39149	0.157743
8	10952153	-0.388418	0.156327
8	10953458	-0.302862	0.118048
8	10953629	-0.28308	0.109514
8	10953925	-0.508903	0.214087
8	10954310	-0.533186	0.226283
8	10954460	-0.542607	0.231066
8	10954462	-0.535771	0.227593
8	10954889	-0.573738	0.247072
8	10955044	-0.485899	0.202706
8	10955688	-1.02485	0.515082
8	10956231	-0.898341	0.432969
8	10957056	-1.14569	0.598729
8	10957076	-1.13966	0.594436
8	10958051	-1.0814	0.553589
8	10958250	-0.917812	0.445248
8	10958336	-1.04837	0.530964
8	10959461	-0.962118	0.473673
8	10960971	-0.683485	0.306009
8	10961693	-0.593275	0.257277
8	10963286	-0.53049	0.22492
8	10963350	-0.632032	0.277888
8	10965489	-0.314196	0.12299
8	10966203	-0.299997	0.116805
8	10966323	-0.427526	0.174576
8	10966468	-0.219184	0.0827536
8	10967860	-0.335301	0.132298
8	10968088	-0.2725	0.104999
8	10971064	-0.174503	0.0647598
8	10971506	-0.597308	0.259399
8	10971590	-0.496066	0.207715
8	10971641	-0.776517	0.359078
8	10972809	-0.87997	0.421503
8	10973977	-0.993494	0.494214
8	10974384	-1.01479	0.508348
8	10974544	-0.8395	0.396651
8	10974654	-0.940102	0.459464
8	10975269	-1.28648	0.702727
8	10975645	-0.999364	0.498094
8	10976968	-0.925901	0.450387
8	10977075	-0.925659	0.450233
8	10977144	-0.925639	0.45022
8	10977145	-0.925626	0.450212
8	10977150	-0.925832	0.450343
8	10978208	-0.970828	0.479341
8	10978366	-0.994778	0.495061
8	10978448	-0.958051	0.471036
8	10978478	-1.03729	0.523455
8	10978690	-0.894015	0.430259
8	10979022	-0.894965	0.430854
8	10980092	-0.845238	0.400141
8	10980159	-0.868279	0.414267
8	10981200	-0.897667	0.432547
8	10982839	-0.846561	0.400947
8	10983698	-0.868782	0.414577
8	10984049	-0.947144	0.46399
8	10984268	-0.772472	0.35671
8	10985451	-0.771835	0.356338
8	10987527	-0.772106	0.356496
8	10987908	-0.772742	0.356868
8	10988174	-0.801028	0.373541
8	10990155	-0.975635	0.48248
8	10991605	-0.991705	0.493033
8	10991851	-1.26351	0.685275
8	10992310	-1.41643	0.805069
8	10992312	-1.41891	0.807085
8	10992427	-1.75633	1.10219
8	10992483	-1.65533	1.0094
8	10992724	-1.73769	1.08478
8	10992779	-1.67831	1.03018
8	10993156	-2.30293	1.67197
8	10993376	-2.28105	1.64694
8	10993626	-2.40228	1.78799
8	10993773	-2.41432	1.80231
8	10993860	-2.38026	1.76195
8	10994333	-2.26608	1.62992
8	10995207	-2.26577	1.62957
8	10995656	-2.12912	1.47828
8	10995719	-2.1809	1.53476
8	10995751	-2.18077	1.53461
8	10995818	-2.13924	1.48923
8	10996619	-2.16296	1.51507
8	10996635	-2.27112	1.63564
8	10996831	-2.17271	1.52575
8	10996921	-2.36693	1.74627
8	10997211	-2.39795	1.78286
8	10997766	-2.21389	1.57128
8	10998890	-2.22864	1.58775
8	10998921	-2.19927	1.55504
8	11000528	-2.20624	1.56277
8	11000610	-2.29173	1.65914
8	11000896	-2.29909	1.66757
8	11000965	-2.28133	1.64726
8	11001551	-2.13729	1.48712
8	11001597	-2.20257	1.5587
8	11001814	-2.30102	1.66978
8	11001980	-2.10146	1.44854
8	11002229	-2.10462	1.45192
8	11002274	-2.11001	1.45771
8	11002318	-2.11112	1.4589
8	11002321	-2.11216	1.46001
8	11002326	-2.09867	1.44555
8	11002590	-2.08033	1.42602
8	11002930	-2.07888	1.42449
8	11003041	-2.35533	1.73268
8	11003085	-2.17837	1.53197
8	11003293	-2.5776	2.00222
8	11003410	-2.58387	2.01011
8	11003505	-2.69663	2.15463
8	11003602	-2.59685	2.02649
8	11003659	-2.56505	1.98649
8	11003739	-2.56696	1.98887
8	11003783	-2.52235	1.9334
8	11003938	-2.26416	1.62774
8	11003988	-2.60261	2.03378
8	11004672	-2.28696	1.65369
8	11005323	-2.40131	1.78685
8	11005571	-2.55143	1.96947
8	11005589	-2.55125	1.96925
8	11005828	-2.48204	1.88395
8	11006164	-2.50181	1.90812
8	11006262	-2.54814	1.96537
8	11006846	-2.30957	1.6796
8	11007405	-2.3115	1.68183
8	11007429	-2.40507	1.79131
8	11007497	-2.39797	1.78288
8	11007588	-2.31496	1.68582
8	11007848	-2.30603	1.67553
8	11008132	-2.43188	1.82331
8	11008238	-2.38365	1.76595
8	11008580	-2.39738	1.78218
8	11008814	-2.19484	1.55014
8	11010383	-2.17864	1.53227
8	11010415	-2.15701	1.50857
8	11010612	-2.27635	1.64159
8	11010622	-2.37352	1.75401
8	11010653	-2.35328	1.73029
8	11010925	-2.36593	1.74509
8	11011721	-1.91447	1.25524
8	11011727	-2.2587	1.62157
8	11011728	-2.25895	1.62184
8	11011729	-2.25895	1.62184
8	11011730	-2.25486	1.61722
8	11011815	-2.16106	1.51299
8	11012001	-2.1183	1.46661
8	11012052	-2.1124	1.46027
8	11012104	-2.17816	1.53174
8	11012486	-2.2013	1.55729
8	11013385	-2.19756	1.55314
8	11013592	-2.32037	1.69206
8	11013626	-2.29508	1.66297
8	11013735	-2.28948	1.65656
8	11013800	-2.24432	1.60534
8	11014119	-2.12634	1.47528
8	11016287	-2.08687	1.43298
8	11017244	-1.84971	1.19142
8	11018960	-1.79039	1.13435
8	11020496	-1.78763	1.13173
8	11021330	-1.73181	1.07931
8	11022976	-1.60296	0.962795
8	11023021	-1.82013	1.1628
8	11023831	-1.78382	1.12812
8	11023888	-1.81184	1.15483
8	11024143	-1.79017	1.13414
8	11024628	-1.77263	1.11753
8	11024633	-1.62483	0.982135
8	11026172	-1.63469	0.990919
8	11026459	-1.58751	0.949242
8	11026797	-1.57038	0.934321
8	11028488	-1.35385	0.755019
8	11028801	-1.33122	0.737271
8	11028891	-1.40105	0.792639
8	11029048	-1.30702	0.718497
8	11029095	-1.14411	0.597604
8	11029125	-1.14342	0.597111
8	11029271	-0.956988	0.470347
8	11030013	-0.954707	0.468871
8	11030694	-0.955989	0.469701
8	11030987	-0.956527	0.470049
8	11031565	-0.939829	0.459289
8	11032327	-0.785891	0.364585
8	11032692	-0.804027	0.375325
8	11033051	-0.940146	0.459492
8	11033151	-0.831009	0.391507
8	11046718	-0.798259	0.371897
8	11048047	-1.214	0.648306
8	11048478	-1.27591	0.694676
8	11048593	-1.44816	0.830991
8	11048930	-1.53359	0.902636
8	11049113	-1.5693	0.933384
8	11049178	-1.60078	0.960879
8	11049953	-1.60463	0.964269
8	11049979	-1.50539	0.878692
8	11050050	-1.50586	0.879089
8	11050080	-1.50415	0.877646
8	11050470	-1.51804	0.889393
8	11051072	-1.68939	1.04027
8	11051634	-1.60945	0.968522
8	11051794	-1.61197	0.970742
8	11051975	-1.62355	0.981004
8	11052038	-1.82079	1.16343
8	11052081	-1.70755	1.05691
8	11052142	-1.70761	1.05696
8	11052377	-1.69871	1.04879
8	11052433	-1.69129	1.04201
8	11052581	-1.69178	1.04245
8	11052595	-1.69395	1.04444
8	11052611	-1.69308	1.04364
8	11052633	-1.69114	1.04187
8	11052818	-1.71971	1.06811
8	11052885	-1.7036	1.05327
8	11052961	-1.70582	1.05531
8	11052974	-1.56926	0.933347
8	11052979	-1.56631	0.930789
8	11053117	-1.49138	0.866903
8	11053159	-1.49265	0.867967
8	11053201	-1.49337	0.868576
8	11053209	-1.51077	0.883235
8	11053210	-1.51087	0.88332
8	11053213	-1.51062	0.883107
8	11053220	-1.47097	0.849857
8	11053271	-1.47004	0.849086
8	11053436	-1.42772	0.814254
8	11055604	-1.429	0.815297
8	11055608	-1.44485	0.828275
8	11055805	-1.51203	0.884306
8	11056070	-1.5306	0.900083
8	11056074	-1.53266	0.901846
8	11056187	-1.5554	0.921357
8	11056887	-1.51869	0.889945
8	11057551	-1.52311	0.893703
8	11057556	-1.53397	0.902959
8	11057586	-1.52898	0.898701
8	11057882	-1.52727	0.897241
8	11058012	-1.506	0.879207
8	11058062	-1.45423	0.835997
8	11058063	-1.45434	0.836085
8	11058142	-1.59745	0.957955
8	11058146	-1.5966	0.957212
8	11058260	-1.58597	0.947895
8	11058705	-1.60313	0.96295
8	11058730	-1.60172	0.961707
8	11059163	-1.41502	0.803925
8	11059317	-1.42479	0.811867
8	11059377	-1.42571	0.812615
8	11059387	-1.4175	0.80594
8	11059853	-1.40461	0.795509
8	11060336	-1.40633	0.796894
8	11060514	-1.41128	0.800901
8	11060591	-1.41294	0.802246
8	11060634	-1.43354	0.819001
8	11060657	-1.37041	0.768122
8	11060863	-1.30706	0.718532
8	11062691	-1.30831	0.719491
8	11062719	-1.31833	0.727245
8	11063126	-1.31763	0.726705
8	11063252	-1.51029	0.882829
8	11063741	-1.46687	0.846456
8	11063759	-1.46945	0.8486
8	11063934	-1.53147	0.900824
8	11064158	-1.38513	0.779862
8	11068640	-1.57011	0.934087
8	11068890	-1.94414	1.28501
8	11068975	-1.95172	1.29267
8	11069038	-1.96199	1.30309
8	11069262	-1.93937	1.28021
8	11069456	-2.00996	1.35227
8	11070055	-1.81065	1.15369
8	11070489	-1.64299	0.99833
8	11071357	-1.75884	1.10455
8	11071882	-1.64819	1.00299
8	11072009	-1.83082	1.1731
8	11072321	-1.85484	1.19641
8	11072334	-1.83524	1.17737
8	11073302	-1.80854	1.15168
8	11073916	-2.06861	1.41361
8	11075045	-1.07048	0.546063
8	11075154	-1.9738	1.31511
8	11075168	-1.39254	0.785798
8	11075290	-2.16889	1.52156
8	11075316	-2.42945	1.8204
8	11075413	-2.18398	1.53815
8	11075615	-2.52868	1.94122
8	11075666	-2.61801	2.05333
8	11075680	-2.21057	1.56758
8	11075736	-2.21789	1.57574
8	11075905	-2.0667	1.41159
8	11076170	-1.96654	1.30772
8	11076313	-1.52036	0.891363
8	11076584	-1.59559	0.956321
8	11076859	-1.49256	0.867893
8	11076960	-0.88959	0.427493
8	11077452	-0.746936	0.341891
8	11078237	-0.148037	0.054377
8	11078688	0.0372663	0.0131062
8	11079240	0.0264619	0.0092666
8	11082055	0.000485084	0.000168122
8	11082131	-0.0522081	0.01847
8	11082140	-0.0497875	0.0175968
8	11082153	-0.111315	0.040307
8	11082451	0.121777	0.0442758
8	11082532	0.149167	0.0548163
8	11082544	0.171942	0.0637461
8	11082858	0.0649207	0.023083
8	11083616	-0.0201729	0.00704663
8	11083750	-0.130561	0.0476327
8	11083773	-0.0414504	0.0146019
8	11083842	-0.184603	0.0687758
8	11084083	-0.08804	0.0315895
8	11084140	0.0467868	0.0165166
8	11084168	0.251777	0.0962516
8	11084621	0.478526	0.199094
8	11085393	0.513264	0.216263
8	11085403	0.534152	0.226772
8	11085771	0.493572	0.206483
8	11085830	0.219329	0.0828129
8	11086031	0.0780407	0.0278918
8	11086032	0.091163	0.0327502
8	11087297	0.323415	0.127039
8	11087871	0.563736	0.241896
8	11088114	0.557061	0.238459
8	11088831	0.662034	0.294179
8	11089383	0.246104	0.0938794
8	11090005	0.66225	0.294298
8	11090448	0.793743	0.369222
8	11091275	0.754689	0.346367
8	11092725	0.561007	0.240489
8	11093249	0.774525	0.357911
8	11093792	1.07572	0.549667
8	11093884	1.11995	0.580483
8	11093886	1.11885	0.579707
8	11093987	1.17659	0.620951
8	11094122	1.17281	0.618213
8	11094204	1.17255	0.618029
8	11094341	1.12767	0.585932
8	11094755	1.13194	0.588957
8	11094844	1.14553	0.598616
8	11094951	1.06314	0.541034
8	11094961	1.15071	0.602321
8	11095162	1.10437	0.569547
8	11095348	1.3458	0.748683
8	11095613	1.12933	0.587106
8	11096297	1.0239	0.514446
8	11096469	1.04496	0.528647
8	11096518	1.08011	0.552701
8	11096687	1.24012	0.667704
8	11096805	1.2	0.638011
8	11096989	1.13399	0.590406
8	11097888	1.0787	0.551722
8	11098351	1.18354	0.625996
8	11098464	1.29811	0.711641
8	11098601	1.37561	0.772262
8	11098781	1.28481	0.701452
8	11098864	1.47515	0.853341
8	11098990	1.33512	0.740315
8	11099012	1.24023	0.66778
8	11099016	1.30823	0.719433
8	11099062	1.28688	0.70304
8	11099377	0.67488	0.301246
8	11099466	0.645421	0.285122
8	11099675	1.11541	0.57729
8	11099727	0.789181	0.366525
8	11099785	0.788153	0.365919
8	11099799	0.791023	0.367613
8	11099846	0.783359	0.363095
8	11100090	0.71597	0.324213
8	11100113	0.714209	0.323217
8	11100253	0.725335	0.329526
8	11100934	0.977918	0.483974
8	11101243	0.981933	0.486605
8	11101504	1.29932	0.712572
8	11101532	1.03846	0.524245
8	11102783	0.536919	0.228175
8	11103631	0.908412	0.439304
8	11104188	0.0942946	0.0339169
8	11104233	-0.602741	0.262266
8	11104453	-0.471902	0.195863
8	11104564	-0.721456	0.327321
8	11104639	-0.657168	0.291517
8	11106025	-0.526561	0.222937
8	11106107	-0.579144	0.249884
8	11106571	-0.599944	0.260789
8	11106642	-0.418866	0.170494
8	11107529	-0.398265	0.160877
8	11107755	-0.414486	0.168439
8	11107784	-0.230576	0.0874356
8	11107925	-0.567438	0.243808
8	11108463	-0.5655	0.242806
8	11108680	-0.517055	0.21816
8	11108754	-0.477829	0.198753
8	11109188	-0.474528	0.197142
8	11109484	-0.523026	0.221157
8	11109784	-0.726601	0.330246
8	11110035	-0.665007	0.29581
8	11110172	-0.657524	0.291712
8	11110561	-0.549828	0.234751
8	11111298	-0.550724	0.235209
8	11111636	-0.478903	0.199277
8	11111837	-0.538692	0.229075
8	11112507	-0.543437	0.231489
8	11112509	-0.559656	0.239793
8	11112512	-0.554913	0.237356
8	11112707	-0.572095	0.24622
8	11113510	-0.507837	0.213555
8	11114841	-0.450632	0.185583
8	11115014	-0.682494	0.305459
8	11115351	-0.637471	0.280819
8	11115381	-0.679853	0.303996
8	11115670	-0.62165	0.272319
8	11115851	-0.213553	0.0804534
8	11116055	-0.424457	0.173127
8	11116422	-0.449321	0.184954
8	11116426	-0.451849	0.186167
8	11116693	-0.447629	0.184143
8	11116864	-0.828246	0.389839
8	11116953	-0.692036	0.310767
8	11117048	-0.987745	0.490424
8	11117082	-0.95598	0.469695
8	11118263	-0.899127	0.433462
8	11118268	-0.915413	0.443728
8	11118327	-0.885405	0.424884
8	11118535	-0.903519	0.436222
8	11119410	-0.91367	0.442625
8	11119733	-1.05861	0.537937
8	11119953	-0.828122	0.389764
8	11120600	-0.840843	0.397467
8	11120721	-0.804832	0.375804
8	11120739	-0.717617	0.325145
8	11120953	-0.625016	0.274121
8	11120995	-0.628887	0.276197
8	11121394	-0.856761	0.407183
8	11121760	-0.797454	0.37142
8	11121901	-0.677924	0.302928
8	11122511	-0.796071	0.3706
8	11123282	-0.833574	0.393059
8	11123361	-1.00955	0.504854
8	11123518	-0.821226	0.385612
8	11123865	-0.630133	0.276867
8	11125543	0.20985	0.0789461
8	11125575	0.301513	0.117462
8	11125597	0.328239	0.129168
8	11125971	0.0361396	0.0127043
8	11126892	0.0520911	0.0184278
8	11126903	0.0353126	0.0124095
8	11127071	-0.253676	0.097048
8	11127233	-0.212028	0.0798321
8	11128183	-0.196039	0.0733595
8	11128409	-0.16516	0.061071
8	11129564	-0.114347	0.0414539
8	11129582	-0.1808	0.0672603
8	11129785	-0.295887	0.115025
8	11129787	-0.301105	0.117285
8	11129788	-0.296837	0.115436
8	11129955	-0.209617	0.0788515
8	11130009	-0.213653	0.0804944
8	11130034	-0.211473	0.0796061
8	11130151	-0.249798	0.095423
8	11130173	-0.094791	0.0341021
8	11130521	-0.37026	0.148015
8	11130752	-0.237165	0.0901613
8	11131994	-0.474911	0.197329
8	11131998	-0.482284	0.200932
8	11132929	-0.308409	0.120462
8	11132955	-0.344701	0.136487
8	11133022	-0.263692	0.101266
8	11134601	-0.322895	0.12681
8	11135036	-0.285844	0.1107
8	11135655	0.0493829	0.017451
8	11135872	-0.337539	0.133293
8	11136798	-0.508093	0.213683
8	11138933	-0.513961	0.216611
8	11139148	-0.514395	0.216829
8	11139226	-0.51768	0.218473
8	11139259	-0.517752	0.218509
8	11139333	-0.33305	0.131299
8	11140824	-0.312086	0.122067
8	11140844	-0.282555	0.109289
8	11140849	-0.262374	0.100709
8	11141545	-0.355077	0.141143
8	11142928	-0.230403	0.0873642
8	11143199	-0.134059	0.0489755
8	11143796	-0.04072	0.0143404
8	11143824	-0.903069	0.435939
8	11144006	-0.903869	0.436442
8	11144011	-0.907918	0.438992
8	11144077	-1.06199	0.540242
8	11144646	-0.911077	0.440986
8	11145842	-0.601977	0.261862
8	11147008	-0.610948	0.266615
8	11147059	-0.619862	0.271363
8	11147144	-0.678926	0.303482
8	11147293	-0.556986	0.23842
8	11148157	-0.630162	0.276882
8	11148253	-0.580237	0.250453
8	11148254	-0.577605	0.249083
8	11149102	-0.564537	0.242309
8	11149727	-0.471065	0.195456
8	11150690	-0.459053	0.189636
8	11153455	-0.530675	0.225013
8	11154001	-0.641664	0.283086
8	11154088	-0.521923	0.220602
8	11154732	-0.908611	0.439429
8	11155619	-0.410981	0.166798
8	11156189	-0.266246	0.102346
8	11156331	-0.610546	0.266401
8	11156752	-0.739868	0.337828
8	11157844	0.46782	0.193879
8	11158643	0.500131	0.209727
8	11159480	0.239426	0.0910997
8	11160601	0.17109	0.0634093
8	11161646	0.0821394	0.029404
8	11162449	0.0752729	0.0268732
8	11162590	0.0693787	0.0247115
8	11162623	0.075372	0.0269097
8	11163547	0.312479	0.122239
8	11163639	0.407052	0.164963
8	11163865	0.29292	0.113744
8	11164040	0.190759	0.0712383
8	11164545	0.185391	0.0690903
8	11164569	0.351837	0.139686
8	11164671	0.275583	0.106311
8	11165179	0.275815	0.10641
8	11165309	0.301329	0.117382
8	11165395	0.40018	0.161765
8	11166089	0.402132	0.162672
8	11167927	0.130863	0.0477483
8	11168163	0.283274	0.109597
8	11168650	0.325808	0.128095
8	11168661	0.269659	0.103792
8	11168955	0.307396	0.120021
8	11169914	0.110602	0.0400374
8	11170108	0.724263	0.328916
8	11170259	0.687788	0.3084
8	11170491	0.722575	0.327957
8	11170731	0.864398	0.411875
8	11171073	1.46353	0.843686
8	11171093	1.42191	0.809523
8	11171989	1.12078	0.581069
8	11172064	0.266029	0.102254
8	11173365	0.454907	0.187637
8	11173386	0.546549	0.233076
8	11173440	0.119942	0.0435775
8	11177342	0.0797719	0.02853
8	11178124	-0.444051	0.182431
8	11178131	-0.455565	0.187954
8	11178462	-0.452541	0.1865
8	11178586	-0.384952	0.154732
8	11179174	-0.323766	0.127194
8	11179404	-0.411255	0.166926
8	11179814	0.237708	0.0903864
8	11180210	0.592501	0.25687
8	11180263	0.536388	0.227906
8	11180276	0.535135	0.22727
8	11180333	0.396273	0.159954
8	11180355	0.588093	0.254558
8	11180383	0.781475	0.361987
8	11180580	0.455594	0.187968
8	11180642	0.453679	0.187047
8	11181672	0.336005	0.132611
8	11189424	-0.152456	0.0560963
8	11189524	-0.119432	0.0433834
8	11190352	-0.204344	0.0767122
8	11197363	-0.2767	0.106787
8	11202152	-0.754145	0.346053
8	11203263	-0.753092	0.345444
8	11203536	-0.726783	0.33035
8	11204824	-0.815158	0.381971
8	11205013	-0.723089	0.328249
8	11205025	-0.730764	0.332619
8	11205107	-0.690328	0.309815
8	11206458	-0.568736	0.244479
8	11206654	-0.609408	0.265797
8	11209570	-0.806093	0.376555
8	11209983	-0.87814	0.420368
8	11210075	-0.783762	0.363332
8	11212581	-0.894869	0.430793
8	11212608	-1.18413	0.626423
8	11212647	-1.04793	0.530664
8	11212686	-1.69883	1.0489
8	11212757	-0.998674	0.497637
8	11213827	-0.97968	0.485128
8	11215809	-0.878683	0.420705
8	11217374	-1.17955	0.6231
8	11217410	-1.29477	0.709078
8	11217462	-1.7815	1.12592
8	11217617	-1.66855	1.02133
8	11217810	-1.50861	0.881412
8	11217975	-1.63784	0.993724
8	11218375	-1.4988	0.873134
8	11220372	-1.45786	0.838995
8	11220373	-1.60914	0.968244
8	11220559	-1.55459	0.920658
8	11221559	-1.50194	0.875782
8	11222017	-1.494	0.869104
8	11223036	-1.56038	0.925659
8	11223074	-1.52351	0.89404
8	11224285	-1.52883	0.89857
8	11224802	-1.62865	0.985531
8	11225248	-1.42382	0.811072
8	11225654	-1.23082	0.660765
8	11226467	-1.47859	0.856201
8	11227512	-1.53422	0.903178
8	11227741	-1.41791	0.806272
8	11230048	-1.1662	0.613443
8	11232546	-1.39696	0.789348
8	11232617	-1.48281	0.859726
8	11233602	-1.28627	0.702567
8	11233636	-1.23347	0.662743
8	11233686	-1.2724	0.692007
8	11234395	-1.26439	0.68594
8	11235066	-0.957987	0.470995
8	11235271	-1.47347	0.851942
8	11235946	-1.54636	0.913573
8	11236078	-1.35783	0.75816
8	11237234	-1.45229	0.834394
8	11237657	-1.52276	0.893405
8	11237658	-1.54723	0.914327
8	11237733	-1.35953	0.759506
8	11238136	-1.3676	0.765895
8	11239107	-1.27361	0.692928
8	11239607	-1.26766	0.688417
8	11239647	-1.19391	0.633555
8	11240455	-0.918312	0.445565
8	11241843	-1.11976	0.580349
8	11243229	-1.43698	0.821815
8	11243324	-1.4252	0.812203
8	11244810	-1.52497	0.895287
8	11244900	-1.32718	0.734126
8	11245030	-1.4914	0.866922
8	11245126	-1.25084	0.67573
8	11245799	-1.29202	0.706967
8	11246728	-1.33048	0.736693
8	11246730	-1.38266	0.777884
8	11246773	-1.37669	0.77312
8	11246875	-1.37907	0.775022
8	11246878	-1.37943	0.775308
8	11246974	-1.53403	0.903011
8	11247054	-1.55096	0.917531
8	11247256	-1.54889	0.915756
8	11247291	-1.55659	0.922389
8	11247376	-1.55304	0.919321
8	11247465	-1.52995	0.899527
8	11247500	-1.44758	0.830514
8	11248507	-1.51628	0.887902
8	11248896	-1.56886	0.932999
8	11249118	-1.53392	0.902922
8	11249275	-1.45008	0.832576
8	11249511	-1.39244	0.785719
8	11250075	-1.40391	0.794945
8	11250078	-1.40243	0.793747
8	11250672	-1.22287	0.654863
8	11251513	-1.08368	0.555166
8	11252094	-1.25969	0.682392
8	11252153	-1.18532	0.627288
8	11252570	-1.159	0.608257
8	11252572	-1.2324	0.661943
8	11252576	-1.17081	0.616767
8	11252888	-1.01337	0.507404
8	11253148	-1.03063	0.51897
8	11253438	-0.26841	0.103262
8	11255273	-0.997444	0.496824
8	11257290	-1.29874	0.712127
8	11257493	-1.44323	0.826946
8	11258553	-1.42047	0.808352
8	11259134	-1.43888	0.823375
8	11259742	-1.40932	0.799312
8	11259858	-1.48702	0.863247
8	11260133	-1.14008	0.594732
8	11260142	-1.27541	0.694298
8	11263956	-1.26539	0.686699
8	11265796	-1.20198	0.63946
8	11265797	-1.19948	0.637631
8	11267419	-1.54133	0.90926
8	11267421	-1.57795	0.940906
8	11267464	-2.12772	1.47677
8	11267479	-2.29782	1.66611
8	11267485	-2.53537	1.9495
8	11267497	-1.74356	1.09025
8	11267536	-1.7149	1.06367
8	11267539	-1.55033	0.916987
8	11267580	-1.65498	1.00909
8	11267581	-1.66177	1.01521
8	11267587	-1.65397	1.00818
8	11267588	-1.64952	1.00418
8	11267622	-1.63225	0.988743
8	11267665	-1.47022	0.849233
8	11267842	-1.24169	0.668874
8	11267861	-1.25297	0.677333
8	11267937	-1.1446	0.597953
8	11269018	-0.977355	0.483605
8	11270544	-0.942562	0.461043
8	11270568	-1.02142	0.512782
8	11271129	-0.94401	0.461974
8	11271619	-0.882099	0.422826
8	11271621	-0.766981	0.353505
8	11274363	-0.537847	0.228646
8	11277937	-0.69418	0.311963
8	11277945	-0.895613	0.431259
8	11278114	-1.20637	0.642686
8	11278209	-1.26017	0.682754
8	11278215	-1.26246	0.684482
8	11278274	-1.25605	0.679651
8	11278381	-1.42467	0.811767
8	11278481	-1.39003	0.783782
8	11278598	-1.40427	0.79523
8	11278603	-1.39921	0.791159
8	11278780	-1.40823	0.798427
8	11278846	-1.28822	0.704064
8	11278857	-1.25636	0.679887
8	11279341	-1.95808	1.29912
8	11279362	-1.88918	1.23012
8	11279690	-1.8789	1.21999
8	11279788	-1.864	1.20536
8	11280180	-1.76247	1.10796
8	11280200	-1.28477	0.701426
8	11280210	-0.874417	0.41806
8	11281342	-1.97272	1.31401
8	11281535	-1.908	1.24879
8	11281542	-1.92626	1.26702
8	11281567	-1.95449	1.29547
8	11281568	-1.95415	1.29514
8	11281596	-1.94463	1.2855
8	11281598	-1.94798	1.28889
8	11281599	-1.94574	1.28663
8	11281619	-1.94574	1.28663
8	11281620	-1.94289	1.28375
8	11281663	-1.94264	1.2835
8	11281666	-1.94636	1.28726
8	11281679	-1.91049	1.25127
8	11281705	-1.98649	1.3281
8	11282264	-2.03527	1.37858
8	11282653	-2.0222	1.36496
8	11282991	-2.47858	1.87973
8	11282995	-2.50759	1.91522
8	11283016	-2.45906	1.85604
8	11283553	-1.76772	1.1129
8	11283564	-1.95025	1.29118
8	11283583	-1.33433	0.739701
8	11283607	-1.17552	0.620174
8	11287737	-1.5267	0.896757
8	11288712	-1.47277	0.851354
8	11289536	-1.67539	1.02753
8	11291147	-2.47756	1.8785
8	11291250	-2.37407	1.75466
8	11294763	-2.74338	2.21602
8	11295245	-2.91679	2.45143
8	11295378	-3.55865	3.42857
8	11295410	-3.48308	3.3048
8	11296009	-3.55412	3.42107
8	11297006	-3.37179	3.12679
8	11298373	-3.07295	2.67376
8	11298632	-3.03383	2.61714
8	11301657	-2.84742	2.35581
8	11301686	-2.99789	2.56566
8	11302173	-3.31111	3.03186
8	11303372	-3.42096	3.20482
8	11304951	-2.99738	2.56493
8	11304992	-3.24366	2.9281
8	11305116	-2.83584	2.34004
8	11306225	-2.87576	2.39464
8	11306550	-2.31732	1.68853
8	11308067	-2.09376	1.44032
8	11308123	-2.09736	1.44416
8	11309133	-2.05346	1.39764
8	11310805	-2.09347	1.44001
8	11314734	-2.3111	1.68136
8	11315077	-2.42833	1.81906
8	11315315	-2.71527	2.179
8	11315799	-2.75117	2.22634
8	11316394	-2.28521	1.65168
8	11317226	-2.23021	1.5895
8	11320869	-2.28209	1.64813
8	11323656	-2.55262	1.97096
8	11324222	-2.46848	1.86746
8	11324799	-2.47475	1.87507
[truncated: 4,264 more rows]

[truncated: 1 more sheets: Ext. Data Fig.5p]
