# Supplementary material for: Contrasting signatures of genomic divergence during sympatric speciation
Source: Nature. 2020 Oct 28;588(7836):106–11. doi: 10.1038/s41586-020-2845-0 (PMC7759464; doi:10.1038/s41586-020-2845-0)
Supplement: Supplementary file 11 — Source Data Extended Data Fig. 6 [file 41586_2020_2845_MOESM11_ESM.xlsx]

## Sheet: Extended Figure 6a
Please note: Full dataset in dryad repository (https://doi.org/10.5061/dryad.bcc2fqz91; GWAS/gwas_all_gold_dark.ps)
CHR	POS	LOG10P	GWAS
11	6800076	0.83438	gold
11	6800078	0.302939	gold
11	6800411	0.0254234	gold
11	6800416	0.0254234	gold
11	6800512	0.622366	gold
11	6801538	0.3536	gold
11	6802224	0.239591	gold
11	6802230	0.490323	gold
11	6802238	0.353945	gold
11	6802300	1.33557	gold
11	6802591	0.1255	gold
11	6802698	0.242101	gold
11	6802829	0.930078	gold
11	6802863	1.08589	gold
11	6802964	0.35271	gold
11	6803647	0.324713	gold
11	6803944	1.30178	gold
11	6804934	0.210331	gold
11	6805123	0.61396	gold
11	6805249	0.700418	gold
11	6805602	1.17113	gold
11	6805815	0.122747	gold
11	6806184	0.28192	gold
11	6806363	0.760865	gold
11	6806884	0.694633	gold
11	6806899	0.144828	gold
11	6806994	0.382508	gold
11	6807355	0.761261	gold
11	6808129	0.188888	gold
11	6808321	0.551099	gold
11	6808661	0.22357	gold
11	6808832	0.952524	gold
11	6809703	0.41613	gold
11	6810195	0.112444	gold
11	6810479	0.258613	gold
11	6810792	0.424015	gold
11	6811209	0.0918603	gold
11	6811282	0.0182317	gold
11	6811621	0.0266046	gold
11	6811894	0.397382	gold
11	6812107	0.0924122	gold
11	6813060	0.114257	gold
11	6815214	1.38683	gold
11	6815759	1.14612	gold
11	6816789	0.548396	gold
11	6817002	1.21275	gold
11	6817683	0.607416	gold
11	6817817	0.200328	gold
11	6817901	1.5106	gold
11	6818074	1.90318	gold
11	6818175	0.295305	gold
11	6818761	0.658924	gold
11	6818831	0.774924	gold
11	6818882	1.08763	gold
11	6818983	0.330977	gold
11	6820085	0.753441	gold
11	6820141	0.353185	gold
11	6821052	1.35255	gold
11	6821457	1.74403	gold
11	6822815	0.571522	gold
11	6823576	0.159175	gold
11	6825382	0.244621	gold
11	6825838	0.252131	gold
11	6826168	0.465335	gold
11	6826294	0.354478	gold
11	6827141	0.117092	gold
11	6827196	0.362528	gold
11	6827254	0.246003	gold
11	6827303	0.0881483	gold
11	6827633	0.0271366	gold
11	6827645	0.266023	gold
11	6827810	0.110042	gold
11	6827812	0.110042	gold
11	6827856	1.23568	gold
11	6827981	0.0158986	gold
11	6828116	0.00421522	gold
11	6828489	0.0664752	gold
11	6829184	0.214382	gold
11	6829503	0.236001	gold
11	6831330	0.267296	gold
11	6831513	0.674596	gold
11	6832680	1.41464	gold
11	6833155	0.576108	gold
11	6833617	2.60649	gold
11	6834215	2.5355	gold
11	6834942	0.528032	gold
11	6835723	0.318315	gold
11	6836186	0.208891	gold
11	6836916	0.0872564	gold
11	6837095	0.207424	gold
11	6837526	0.0657942	gold
11	6837963	0.206131	gold
11	6838612	2.2496	gold
11	6838969	3.80978	gold
11	6840803	0.747188	gold
11	6841676	2.83673	gold
11	6841921	3.69788	gold
11	6841992	0.656866	gold
11	6842041	0.0883327	gold
11	6842317	2.09767	gold
11	6842641	0.228282	gold
11	6843146	2.05307	gold
11	6844032	1.27221	gold
11	6844367	0.986967	gold
11	6844827	0.313335	gold
11	6844865	0.231033	gold
11	6845353	0.490053	gold
11	6845768	1.42357	gold
11	6846299	2.26001	gold
11	6846313	0.124942	gold
11	6846346	0.00739535	gold
11	6846856	0.268297	gold
11	6847008	0.163994	gold
11	6847038	0.626113	gold
11	6847150	0.0709531	gold
11	6847476	0.418759	gold
11	6847570	0.706469	gold
11	6847655	0.416507	gold
11	6849111	0.723877	gold
11	6849370	0.114251	gold
11	6849859	0.145635	gold
11	6850002	0.190469	gold
11	6850116	1.29858	gold
11	6850133	1.04088	gold
11	6850397	0.396694	gold
11	6850680	1.57099	gold
11	6850761	1.0727	gold
11	6850784	0.276868	gold
11	6850974	0.239899	gold
11	6851095	0.448851	gold
11	6852167	1.03281	gold
11	6853033	1.5763	gold
11	6853684	0.467436	gold
11	6853957	0.997953	gold
11	6853961	0.997953	gold
11	6854331	0.659261	gold
11	6854801	0.287793	gold
11	6854964	1.459	gold
11	6855125	1.27741	gold
11	6855418	0.980736	gold
11	6855509	0.548859	gold
11	6855541	0.564403	gold
11	6855761	1.30725	gold
11	6855874	1.02108	gold
11	6856016	0.281941	gold
11	6856099	0.6642	gold
11	6856574	0.0705495	gold
11	6856906	0.152458	gold
11	6857791	1.01402	gold
11	6857961	1.89241	gold
11	6858828	3.31537	gold
11	6859013	4.07696	gold
11	6860728	0.381742	gold
11	6860761	0.644821	gold
11	6860827	0.0939656	gold
11	6861140	2.08084	gold
11	6861654	1.72223	gold
11	6861677	1.86605	gold
11	6861688	2.01579	gold
11	6861691	2.01579	gold
11	6861692	2.01579	gold
11	6861813	0.44152	gold
11	6861956	0.122871	gold
11	6862398	0.318269	gold
11	6863197	1.79139	gold
11	6864066	0.473886	gold
11	6864138	0.0884681	gold
11	6865306	0.793988	gold
11	6865509	3.46036	gold
11	6865527	1.5334	gold
11	6866360	0.843366	gold
11	6866951	1.12892	gold
11	6868759	0.540524	gold
11	6869354	0.689528	gold
11	6869441	1.49189	gold
11	6871255	1.48852	gold
11	6871914	3.24569	gold
11	6872369	1.92508	gold
11	6873187	1.00929	gold
11	6873244	0.179726	gold
11	6873621	1.12173	gold
11	6873656	0.984212	gold
11	6873796	0.467139	gold
11	6874428	0.948065	gold
11	6874573	0.390475	gold
11	6874834	0.587381	gold
11	6875006	1.04671	gold
11	6875169	0.792388	gold
11	6875208	0.300908	gold
11	6875223	0.53617	gold
11	6875455	0.300908	gold
11	6876702	0.39946	gold
11	6877094	1.38156	gold
11	6877140	0.942951	gold
11	6877148	0.96236	gold
11	6877164	1.61278	gold
11	6877181	0.684278	gold
11	6877194	0.71323	gold
11	6877198	0.0205106	gold
11	6877216	0.830575	gold
11	6877247	0.958151	gold
11	6877403	0.793008	gold
11	6877473	1.11766	gold
11	6877644	1.00837	gold
11	6877771	0.779192	gold
11	6878331	0.832148	gold
11	6878517	0.636156	gold
11	6878551	0.808404	gold
11	6878919	1.29557	gold
11	6878959	0.828938	gold
11	6879151	0.577042	gold
11	6879305	3.90503	gold
11	6879431	0.142412	gold
11	6879615	1.47112	gold
11	6879718	0.848907	gold
11	6879745	0.347145	gold
11	6880917	0.97228	gold
11	6881589	2.44303	gold
11	6881640	1.00488	gold
11	6882096	1.43616	gold
11	6883021	1.24864	gold
11	6883153	1.29387	gold
11	6883215	2.93122	gold
11	6884040	0.335574	gold
11	6884561	1.38435	gold
11	6884804	0.154113	gold
11	6885080	0.360284	gold
11	6885567	0.0996367	gold
11	6885674	1.09018	gold
11	6885858	0.0624843	gold
11	6885861	0.0624843	gold
11	6885983	0.745038	gold
11	6886034	0.136721	gold
11	6886048	0.200763	gold
11	6886093	0.112649	gold
11	6886104	0.313438	gold
11	6886193	0.145098	gold
11	6887037	0.498528	gold
11	6887042	0.498528	gold
11	6887134	1.56762	gold
11	6887433	0.191327	gold
11	6887965	0.167773	gold
11	6887982	0.122798	gold
11	6889221	0.118804	gold
11	6889479	0.00667408	gold
11	6889581	0.394678	gold
11	6889694	0.237824	gold
11	6889703	0.366658	gold
11	6889843	0.00708856	gold
11	6890028	0.359171	gold
11	6890184	0.265358	gold
11	6890268	0.421206	gold
11	6890286	0.198616	gold
11	6890402	0.443853	gold
11	6890766	0.242522	gold
11	6891778	0.00566068	gold
11	6892005	2.24233	gold
11	6893608	1.76873	gold
11	6893792	0.511824	gold
11	6894605	0.0364742	gold
11	6894626	0.033577	gold
11	6894693	0.0473334	gold
11	6896444	0.141732	gold
11	6898000	0.560969	gold
11	6898427	0.525408	gold
11	6898597	0.0342433	gold
11	6899964	0.0710358	gold
11	6900584	0.224897	gold
11	6901100	0.430344	gold
11	6903797	0.351392	gold
11	6903897	1.6232	gold
11	6904640	0.0552873	gold
11	6905680	1.17888	gold
11	6906460	0.191151	gold
11	6906624	0.372414	gold
11	6907144	1.05413	gold
11	6907165	0.364109	gold
11	6907282	0.366423	gold
11	6907342	0.0701226	gold
11	6907815	0.634602	gold
11	6907955	1.99263	gold
11	6908649	1.56871	gold
11	6910843	1.4642	gold
11	6911114	0.262662	gold
11	6911850	0.259244	gold
11	6911875	0.567444	gold
11	6911944	2.02872	gold
11	6911970	2.40812	gold
11	6914005	0.406092	gold
11	6914070	0.0607543	gold
11	6914316	1.12132	gold
11	6914329	1.19418	gold
11	6914888	0.180051	gold
11	6915207	1.14402	gold
11	6915597	0.279598	gold
11	6916553	0.558733	gold
11	6916873	0.163285	gold
11	6917466	0.570888	gold
11	6917905	0.27654	gold
11	6918002	0.371487	gold
11	6918012	0.863086	gold
11	6918126	0.625073	gold
11	6918171	0.27654	gold
11	6918414	0.620533	gold
11	6918853	0.0728433	gold
11	6918883	0.0383133	gold
11	6919736	0.551089	gold
11	6920608	1.12313	gold
11	6921186	0.182644	gold
11	6921201	0.503289	gold
11	6921223	0.26908	gold
11	6921629	0.668019	gold
11	6921631	0.668019	gold
11	6922219	0.644318	gold
11	6922248	0.412735	gold
11	6922430	0.956609	gold
11	6923196	1.20533	gold
11	6923203	1.20768	gold
11	6923334	0.17505	gold
11	6923515	0.402563	gold
11	6924111	0.166088	gold
11	6924137	1.52845	gold
11	6924939	0.423063	gold
11	6924996	1.30741	gold
11	6925199	1.14404	gold
11	6925252	0.31277	gold
11	6925312	1.17604	gold
11	6926404	0.95353	gold
11	6928600	1.21769	gold
11	6928827	0.0170917	gold
11	6929359	0.96239	gold
11	6930463	0.77162	gold
11	6930478	1.07424	gold
11	6930645	1.04753	gold
11	6930787	0.771383	gold
11	6930937	0.723428	gold
11	6932529	0.99245	gold
11	6932564	0.150188	gold
11	6933313	0.252902	gold
11	6933467	0.53401	gold
11	6933544	0.225714	gold
11	6933765	1.37066	gold
11	6934925	0.33133	gold
11	6936268	1.07426	gold
11	6936299	1.1668	gold
11	6936331	0.910474	gold
11	6936734	0.20622	gold
11	6936738	0.20622	gold
11	6937840	0.0665973	gold
11	6937848	0.0665973	gold
11	6937921	0.141705	gold
11	6938166	1.2559	gold
11	6938996	0.199857	gold
11	6939159	0.183978	gold
11	6939933	0.15087	gold
11	6940004	0.0954313	gold
11	6940005	0.0954313	gold
11	6940006	0.0954313	gold
11	6940007	0.0954313	gold
11	6940997	2.15997	gold
11	6941124	2.52094	gold
11	6941265	0.196543	gold
11	6943843	2.01959	gold
11	6944882	1.68174	gold
11	6944919	0.742504	gold
11	6944934	0.537139	gold
11	6945813	2.29054	gold
11	6946151	1.84021	gold
11	6946305	0.0196588	gold
11	6946419	4.6866e-05	gold
11	6946488	3.36521	gold
11	6946764	0.0642295	gold
11	6947762	0.505876	gold
11	6947827	0.0235675	gold
11	6948187	1.1047	gold
11	6948523	0.0639583	gold
11	6948542	0.0795431	gold
11	6948595	0.399488	gold
11	6948653	0.463212	gold
11	6948772	0.487832	gold
11	6949654	0.324077	gold
11	6949701	0.391012	gold
11	6949702	0.391012	gold
11	6950023	0.22738	gold
11	6950231	1.73664	gold
11	6951022	0.111669	gold
11	6951036	6.01733	gold
11	6951310	1.04097	gold
11	6951455	0.22354	gold
11	6951545	0.514172	gold
11	6952222	0.584853	gold
11	6952960	4.28039	gold
11	6953126	11.5047	gold
11	6953606	1.88798	gold
11	6953652	4.98875	gold
11	6953908	0.133375	gold
11	6954566	1.05529	gold
11	6954762	11.4387	gold
11	6955052	1.85359	gold
11	6955066	0.877801	gold
11	6955123	0.0906336	gold
11	6955583	2.73239	gold
11	6956141	2.86553	gold
11	6957917	1.3017	gold
11	6958673	0.0929494	gold
11	6958801	1.00905	gold
11	6959147	10.4682	gold
11	6962922	2.44822	gold
11	6965707	0.213654	gold
11	6966225	1.38007	gold
11	6966258	6.72881	gold
11	6968599	3.25649	gold
11	6971157	1.93778	gold
11	6971972	0.995619	gold
11	6972024	2.49537	gold
11	6972486	0.365268	gold
11	6972803	0.30432	gold
11	6973917	1.77291	gold
11	6974223	3.5409	gold
11	6974398	0.0669295	gold
11	6975326	1.31638	gold
11	6975512	1.19219	gold
11	6975622	0.347902	gold
11	6975626	0.347902	gold
11	6975698	0.138808	gold
11	6975700	0.138808	gold
11	6975919	1.42441	gold
11	6976967	2.11394	gold
11	6977287	0.539854	gold
11	6977926	0.820746	gold
11	6977972	0.00572288	gold
11	6978008	1.68773	gold
11	6978014	1.78907	gold
11	6978063	1.6248	gold
11	6978135	1.67542	gold
11	6978237	2.28663	gold
11	6978357	1.33686	gold
11	6978361	1.33686	gold
11	6978596	1.60539	gold
11	6978665	1.42876	gold
11	6978853	0.836642	gold
11	6979036	7.554	gold
11	6979367	1.01909	gold
11	6979737	1.48005	gold
11	6980102	8.95554	gold
11	6980994	1.14957	gold
11	6981484	0.255123	gold
11	6982554	0.821864	gold
11	6984088	0.578856	gold
11	6984280	0.328455	gold
11	6985910	0.16723	gold
11	6985912	0.323901	gold
11	6986016	1.15565	gold
11	6986404	0.0462128	gold
11	6986828	0.154358	gold
11	6986830	0.154358	gold
11	6987460	0.0642048	gold
11	6988106	0.0779868	gold
11	6989853	2.26546	gold
11	6990216	3.3216	gold
11	6990324	3.49052	gold
11	6990411	3.21855	gold
11	6990605	0.150439	gold
11	6990762	0.165858	gold
11	6990810	4.55822	gold
11	6990875	0.0854372	gold
11	6990885	1.26288	gold
11	6990960	0.26806	gold
11	6991494	2.18448	gold
11	6991790	1.34939	gold
11	6993841	1.06572	gold
11	6993872	3.27139	gold
11	6993964	0.425649	gold
11	6994497	0.289316	gold
11	6994554	0.31352	gold
11	6995220	0.488622	gold
11	6995484	0.266525	gold
11	6995912	1.33275	gold
11	6996002	0.0248742	gold
11	6996138	0.0931541	gold
11	6996344	0.0404745	gold
11	6996731	0.899185	gold
11	6996733	0.899185	gold
11	6996845	0.00170589	gold
11	6997073	1.19692	gold
11	6997096	0.261667	gold
11	6997291	0.721873	gold
11	6997407	2.35928	gold
11	6997435	0.105115	gold
11	6997648	1.01149	gold
11	6997665	0.10923	gold
11	6997725	2.31157	gold
11	6997906	1.07081	gold
11	6998133	1.29438	gold
11	6998422	1.03703	gold
11	6998557	1.94826	gold
11	6998567	0.880826	gold
11	6998601	3.48484	gold
11	6998880	0.23368	gold
11	6999149	0.126442	gold
11	6999382	0.139628	gold
11	6999459	0.504297	gold
11	6999463	0.838532	gold
11	7000100	0.0203826	gold
11	7000173	0.0514136	gold
11	7000423	0.0907127	gold
11	7002111	1.30904	gold
11	7003852	7.06605	gold
11	7003872	0.360824	gold
11	7004981	1.0281	gold
11	7005864	1.9908	gold
11	7006971	2.34886	gold
11	7007081	2.34886	gold
11	7007356	2.60168	gold
11	7007519	2.00833	gold
11	7007677	2.34886	gold
11	7007907	2.34886	gold
11	7009307	0.556251	gold
11	7009511	0.645819	gold
11	7010422	1.08641	gold
11	7010618	0.00229968	gold
11	7011568	1.3974	gold
11	7011633	9.00136	gold
11	7011807	0.19347	gold
11	7012814	1.17852	gold
11	7013231	0.81209	gold
11	7014252	0.727494	gold
11	7016929	5.96072	gold
11	7017055	4.0415	gold
11	7017143	5.10173	gold
11	7017292	1.33696	gold
11	7017293	1.33696	gold
11	7017599	1.28874	gold
11	7017808	4.99973	gold
11	7018241	5.95601	gold
11	7018245	5.95601	gold
11	7018531	0.273928	gold
11	7018632	0.0122952	gold
11	7019403	1.41869	gold
11	7020002	0.950895	gold
11	7021017	3.68014	gold
11	7021216	3.59586	gold
11	7021227	1.145	gold
11	7021262	21.7128	gold
11	7021272	0.401406	gold
11	7021579	3.72734	gold
11	7021752	2.55542	gold
11	7023100	2.40974	gold
11	7023171	1.00268	gold
11	7023172	1.06581	gold
11	7023575	3.07796	gold
11	7023578	3.07796	gold
11	7024179	17.26	gold
11	7024669	1.0538	gold
11	7025336	2.93292	gold
11	7025447	1.7745	gold
11	7025514	0.535884	gold
11	7025843	2.05615	gold
11	7026226	2.71137	gold
11	7026297	5.35292	gold
11	7026405	1.42216	gold
11	7026586	1.438	gold
11	7027046	13.9919	gold
11	7027638	0.307157	gold
11	7028158	1.81489	gold
11	7028374	2.88353	gold
11	7029571	0.692715	gold
11	7030405	0.568512	gold
11	7030406	0.568512	gold
11	7030456	2.56994	gold
11	7031159	12.5526	gold
11	7032357	0.185318	gold
11	7033440	3.36098	gold
11	7036604	21.1088	gold
11	7036683	21.7573	gold
11	7037002	3.31738	gold
11	7037067	8.02237	gold
11	7037313	8.40918	gold
11	7037868	8.6167	gold
11	7038227	8.79589	gold
11	7039068	3.38349	gold
11	7039206	1.09761	gold
11	7040769	3.12529	gold
11	7040901	0.843932	gold
11	7040958	3.20831	gold
11	7041267	4.61559	gold
11	7041371	8.01837	gold
11	7043610	1.41386	gold
11	7044451	1.75773	gold
11	7044617	1.80443	gold
11	7044754	1.23114	gold
11	7044758	1.23114	gold
11	7044786	1.40002	gold
11	7044833	2.19829	gold
11	7045942	1.71156	gold
11	7046826	4.8336	gold
11	7047096	7.43832	gold
11	7047276	2.6781	gold
11	7047520	1.45579	gold
11	7047912	6.49307	gold
11	7048020	2.32911	gold
11	7048043	1.50558	gold
11	7048300	0.474075	gold
11	7048316	0.474075	gold
11	7049018	0.554695	gold
11	7051491	0.309232	gold
11	7052896	1.45133	gold
11	7053205	1.41447	gold
11	7053823	2.11663	gold
11	7055033	5.58483	gold
11	7056880	11.5529	gold
11	7056910	12.2203	gold
11	7056921	1.2291	gold
11	7057461	1.4664	gold
11	7057772	9.11614	gold
11	7057857	10.5872	gold
11	7057898	6.28001	gold
11	7057953	15.022	gold
11	7058120	14.0332	gold
11	7058634	11.1201	gold
11	7059279	0.592696	gold
11	7059405	1.09246	gold
11	7060493	4.10315	gold
11	7062128	0.0166519	gold
11	7062498	4.74742	gold
11	7063131	8.4274	gold
11	7063695	24.1689	gold
11	7063752	1.80755	gold
11	7063765	26.0192	gold
11	7063766	26.0192	gold
11	7064181	25.8366	gold
11	7064329	10.6426	gold
11	7064445	2.7385	gold
11	7064755	23.7446	gold
11	7065253	8.25235	gold
11	7065817	3.90374	gold
11	7066604	3.90221	gold
11	7066938	6.62931	gold
11	7068107	7.10038	gold
11	7068253	7.15308	gold
11	7069131	3.36484	gold
11	7069243	3.04168	gold
11	7069489	1.5022	gold
11	7070888	21.0181	gold
11	7071548	2.619	gold
11	7071918	16.0204	gold
11	7072376	0.698729	gold
11	7073633	0.901878	gold
11	7074261	1.1585	gold
11	7074699	21.2221	gold
11	7074700	21.2221	gold
11	7074895	0.231945	gold
11	7075782	10.4007	gold
11	7076285	1.67525	gold
11	7077129	1.55685	gold
11	7077463	20.4525	gold
11	7078750	2.3182	gold
11	7081057	2.09695	gold
11	7083019	17.216	gold
11	7085182	11.9608	gold
11	7087449	0.173255	gold
11	7091264	1.29898	gold
11	7096090	0.307188	gold
11	7096612	2.25753	gold
11	7096795	2.15899	gold
11	7097705	2.66004	gold
11	7098087	0.785676	gold
11	7098882	1.18015	gold
11	7102836	2.78559	gold
11	7103755	1.88336	gold
11	7104305	1.92426	gold
11	7106125	1.01925	gold
11	7107579	0.0999529	gold
11	7107707	1.38426	gold
11	7107981	1.58047	gold
11	7108135	1.67065	gold
11	7109560	1.73024	gold
11	7109660	0.248171	gold
11	7110016	0.525644	gold
11	7110202	1.32174	gold
11	7110846	1.08259	gold
11	7112937	1.058	gold
11	7114168	1.18975	gold
11	7114983	0.800491	gold
11	7114984	0.800491	gold
11	7115753	0.631282	gold
11	7117146	11.7354	gold
11	7119732	0.780385	gold
11	7120146	0.537954	gold
11	7120180	0.290976	gold
11	7120427	0.801113	gold
11	7120942	1.41413	gold
11	7121895	0.876936	gold
11	7122483	0.532479	gold
11	7122756	0.539485	gold
11	7122961	0.742585	gold
11	7123180	0.532479	gold
11	7123633	0.890321	gold
11	7123734	0.742585	gold
11	7123736	0.742585	gold
11	7123914	0.532479	gold
11	7123965	0.561286	gold
11	7124000	0.532479	gold
11	7124123	0.365489	gold
11	7124352	0.532479	gold
11	7124461	0.43022	gold
11	7124783	0.43254	gold
11	7124849	0.532479	gold
11	7124853	0.495741	gold
11	7124916	0.265106	gold
11	7124935	0.532479	gold
11	7124975	0.653802	gold
11	7125230	0.724943	gold
11	7125386	0.592751	gold
11	7125414	0.615671	gold
11	7125733	0.0943344	gold
11	7125745	0.383158	gold
11	7126258	0.532479	gold
11	7126406	0.532479	gold
11	7126437	0.365489	gold
11	7126463	1.1063	gold
11	7127629	0.517111	gold
11	7127658	0.532479	gold
11	7127669	16.8218	gold
11	7127712	0.532479	gold
11	7127922	0.532479	gold
11	7127982	0.532479	gold
11	7128140	0.532479	gold
11	7128212	0.532479	gold
11	7128461	0.603213	gold
11	7128832	0.532479	gold
11	7129015	0.532479	gold
11	7129484	0.223064	gold
11	7129502	0.150292	gold
11	7129507	0.150292	gold
11	7129773	0.308133	gold
11	7129862	0.308133	gold
11	7130380	0.526931	gold
11	7130408	0.223064	gold
11	7130981	0.223064	gold
11	7131088	8.75931	gold
11	7133844	13.014	gold
11	7133874	1.62496	gold
11	7133891	1.18953	gold
11	7134297	11.6766	gold
11	7134431	12.4132	gold
11	7134499	1.09662	gold
11	7134844	8.54429	gold
11	7134863	0.863311	gold
11	7134954	0.889745	gold
11	7135340	0.141253	gold
11	7135821	1.37894	gold
11	7136562	0.114632	gold
11	7136719	4.49821	gold
11	7136929	0.178753	gold
11	7136960	6.87406	gold
11	7137169	0.54261	gold
11	7137363	0.626326	gold
11	7137365	0.626326	gold
11	7137371	0.626326	gold
11	7137980	0.55042	gold
11	7137991	0.825736	gold
11	7137992	0.825736	gold
11	7138010	0.750122	gold
11	7138047	0.0754254	gold
11	7138775	5.41757	gold
11	7139201	5.05245	gold
11	7139525	0.411015	gold
11	7139527	0.411015	gold
11	7139579	5.34857	gold
11	7140667	0.453765	gold
11	7140775	2.82611	gold
11	7141508	3.77586	gold
11	7141725	3.63232	gold
11	7142015	4.08169	gold
11	7142648	2.40722	gold
11	7142801	1.6374	gold
11	7142858	0.440146	gold
11	7143247	2.16845	gold
11	7143311	1.82178	gold
11	7143344	0.810855	gold
11	7143363	0.764296	gold
11	7143939	3.65412	gold
11	7144593	2.20149	gold
11	7144757	2.41836	gold
11	7144797	2.51924	gold
11	7145119	0.712417	gold
11	7145122	0.712417	gold
11	7145165	1.03238	gold
11	7145170	1.0293	gold
11	7145196	1.09303	gold
11	7145202	0.720887	gold
11	7145868	1.27132	gold
11	7145984	3.10376	gold
11	7146803	2.81198	gold
11	7147564	0.55397	gold
11	7147572	0.657311	gold
11	7147582	0.153209	gold
11	7148172	1.44243	gold
11	7148177	2.65151	gold
11	7149066	0.168386	gold
11	7150820	5.23354	gold
11	7151236	3.01818	gold
11	7151481	0.136713	gold
11	7151488	0.372483	gold
11	7151594	0.00904479	gold
11	7151651	0.510937	gold
11	7151802	0.0960612	gold
11	7152367	3.0259	gold
11	7152368	3.0259	gold
11	7153078	0.636994	gold
11	7153686	0.398471	gold
11	7154092	1.97293	gold
11	7154363	1.68553	gold
11	7154685	0.834427	gold
11	7154872	1.67497	gold
11	7155718	4.71929	gold
11	7156268	8.08291	gold
11	7156285	6.88392	gold
11	7156286	6.88392	gold
11	7156326	0.216801	gold
11	7158552	3.25084	gold
11	7159438	0.214504	gold
11	7159524	11.9208	gold
11	7159532	0.0416924	gold
11	7159740	0.000416899	gold
11	7159848	0.870323	gold
11	7159927	0.0141994	gold
11	7160020	0.815676	gold
11	7160725	0.325762	gold
11	7161461	1.45357	gold
11	7161745	0.0468471	gold
11	7162071	0.453605	gold
11	7162647	0.347485	gold
11	7162798	0.32481	gold
11	7164270	3.03348	gold
11	7164471	4.32246	gold
11	7164822	0.600591	gold
11	7165445	0.388143	gold
11	7165446	0.450213	gold
11	7165454	0.716074	gold
11	7165631	0.0528073	gold
11	7165635	0.0902632	gold
11	7166459	0.964076	gold
11	7167062	0.529004	gold
11	7167474	0.916372	gold
11	7167613	0.886318	gold
11	7168024	0.0106646	gold
11	7168182	0.826685	gold
11	7168645	1.31594	gold
11	7168987	1.47748	gold
11	7168997	0.998892	gold
11	7169275	1.71963	gold
11	7169429	0.0279267	gold
11	7169756	1.50797	gold
11	7169770	1.58941	gold
11	7169860	1.01069	gold
11	7169917	1.12501	gold
11	7169983	1.13248	gold
11	7170116	0.214942	gold
11	7170271	1.34923	gold
11	7170533	1.23673	gold
11	7171088	1.41455	gold
11	7171093	1.24632	gold
11	7171095	1.24632	gold
11	7171096	1.24632	gold
11	7171298	0.688865	gold
11	7171361	2.0243	gold
11	7171387	5.70678	gold
11	7171388	5.70678	gold
11	7171904	1.09201	gold
11	7172196	1.1038	gold
11	7172274	0.477298	gold
11	7172781	0.808098	gold
11	7173421	0.129086	gold
11	7174282	0.699155	gold
11	7174371	0.0309786	gold
11	7174776	2.21058	gold
11	7174796	0.819752	gold
11	7174808	0.690866	gold
11	7174817	0.718956	gold
11	7174820	0.718956	gold
11	7174831	0.718956	gold
11	7174834	0.718956	gold
11	7174836	0.718956	gold
11	7175753	1.03455	gold
11	7175799	1.23531	gold
11	7175864	0.0403047	gold
11	7175917	0.803792	gold
11	7176461	0.303975	gold
11	7176704	0.415162	gold
11	7176706	0.415162	gold
11	7176718	0.303584	gold
11	7176724	0.440163	gold
11	7176976	0.893908	gold
11	7178231	0.601777	gold
11	7178366	0.829665	gold
11	7180762	0.225883	gold
11	7181399	0.231754	gold
11	7181504	0.891062	gold
11	7181863	0.542614	gold
11	7181977	0.305644	gold
11	7184356	0.229669	gold
11	7184357	0.197394	gold
11	7185443	0.414949	gold
11	7185879	1.21155	gold
11	7186032	0.313141	gold
11	7186139	0.938522	gold
11	7186171	1.97546	gold
11	7186316	1.19392	gold
11	7186915	1.04972	gold
11	7187507	0.46116	gold
11	7187590	0.773505	gold
11	7187625	0.559513	gold
11	7187792	0.149917	gold
11	7187793	1.28676	gold
11	7187934	0.00933165	gold
11	7187950	0.951823	gold
11	7187954	0.730022	gold
11	7187958	0.730022	gold
11	7187960	0.730022	gold
11	7187965	0.739555	gold
11	7187966	0.739555	gold
11	7187967	0.739555	gold
11	7188225	0.0928275	gold
11	7188241	0.350757	gold
11	7188587	0.147787	gold
11	7188734	1.33302	gold
11	7189099	0.0704135	gold
11	7189362	0.0081467	gold
11	7189532	2.52706	gold
11	7189699	0.00940779	gold
11	7189702	0.00940779	gold
11	7189715	0.00940779	gold
11	7189776	0.09142	gold
11	7190102	0.301608	gold
11	7190857	0.00590353	gold
11	7190925	0.0763634	gold
11	7191138	0.335232	gold
11	7191596	0.72711	gold
11	7192985	1.2138	gold
11	7193382	0.649118	gold
11	7193587	1.32361	gold
11	7195092	0.760979	gold
11	7201381	0.966442	gold
11	7203437	0.687736	gold
11	7203720	2.78182	gold
11	7203908	0.718457	gold
11	7204401	2.8123	gold
11	7205045	0.592317	gold
11	7206449	0.536405	gold
11	7208120	0.535386	gold
11	7208171	0.120374	gold
11	7208268	0.53	gold
11	7208962	0.281085	gold
11	7209408	0.256154	gold
11	7209438	0.461907	gold
11	7210640	0.460514	gold
11	7210982	0.557493	gold
11	7211721	0.252354	gold
11	7212987	0.32511	gold
11	7213053	0.335627	gold
11	7213147	0.168752	gold
11	7214466	0.0259331	gold
11	7215672	1.15468	gold
11	7217059	0.272774	gold
11	7217724	0.456378	gold
11	7217857	1.00628	gold
11	7218043	0.00838761	gold
11	7218124	0.0258884	gold
11	7218125	0.0258884	gold
11	7218349	0.0977602	gold
11	7218825	0.174855	gold
11	7219073	0.321436	gold
11	7219218	0.00183866	gold
11	7219243	0.0836867	gold
11	7219254	0.0567557	gold
11	7219304	0.00957094	gold
11	7219353	0.0286754	gold
11	7219465	0.374573	gold
11	7219526	0.129831	gold
11	7219659	0.109884	gold
11	7219660	0.109884	gold
11	7219753	0.0168495	gold
11	7219761	0.0750745	gold
11	7219841	0.0441467	gold
11	7220132	0.228067	gold
11	7220587	0.00504643	gold
11	7220601	0.292554	gold
11	7220938	0.109873	gold
11	7221109	0.0291705	gold
11	7221387	0.731981	gold
11	7222023	0.0989781	gold
11	7222052	0.0762917	gold
11	7222065	0.0515027	gold
11	7222066	0.0415272	gold
11	7222117	0.010366	gold
11	7222155	0.573465	gold
11	7222207	0.356417	gold
11	7222327	0.163981	gold
11	7222329	0.163981	gold
11	7222428	0.111122	gold
11	7222463	0.103298	gold
11	7222465	0.103298	gold
11	7222495	0.077368	gold
11	7222500	0.0804149	gold
11	7222521	0.074689	gold
11	7222864	0.161987	gold
11	7222932	0.158453	gold
11	7223068	0.0665024	gold
11	7223108	0.135007	gold
11	7225213	0.263928	gold
11	7225236	0.214509	gold
11	7225326	0.0208172	gold
11	7225335	0.0804149	gold
11	7225375	0.491043	gold
11	7225464	0.165064	gold
11	7225484	0.14403	gold
11	7225758	0.00596612	gold
11	7225765	0.045825	gold
11	7225771	0.06311	gold
11	7225772	0.06311	gold
11	7225807	0.00972366	gold
11	7225817	0.0757202	gold
11	7225874	0.557253	gold
11	7226106	0.0264949	gold
11	7226131	0.291206	gold
11	7226531	0.0507276	gold
11	7226602	0.217326	gold
11	7226605	0.0151805	gold
11	7226783	0.0257775	gold
11	7226954	0.333815	gold
11	7227298	0.0194275	gold
11	7227394	0.166037	gold
11	7227584	0.00194049	gold
11	7227808	0.170818	gold
11	7227829	0.18044	gold
11	7228213	0.0679182	gold
11	7228329	0.255717	gold
11	7228942	0.0545173	gold
11	7229038	0.592785	gold
11	7229533	1.22986	gold
11	7230003	0.418549	gold
11	7230346	0.15881	gold
11	7230570	0.557425	gold
11	7231509	0.276836	gold
11	7232151	0.0211579	gold
11	7232572	0.947551	gold
11	7232574	0.947551	gold
11	7232583	1.61366	gold
11	7232596	0.636563	gold
11	7232628	0.96885	gold
11	7232773	1.1133	gold
11	7233240	0.284549	gold
11	7233288	0.463153	gold
11	7236658	1.76543	gold
11	7237296	0.120933	gold
11	7237366	0.360256	gold
11	7237967	0.534691	gold
11	7238604	1.81744	gold
11	7238995	0.989667	gold
11	7239048	0.141855	gold
11	7239269	1.84563	gold
11	7239339	0.156869	gold
11	7239344	0.415097	gold
11	7239346	0.495411	gold
11	7239505	0.570528	gold
11	7239744	0.579931	gold
11	7239839	0.436288	gold
11	7241678	0.815558	gold
11	7242677	0.101421	gold
11	7242934	1.33599	gold
11	7242983	0.273028	gold
11	7244212	2.25045	gold
11	7244483	0.41507	gold
11	7244496	0.187561	gold
11	7244580	3.53405	gold
11	7245040	0.984666	gold
11	7245774	0.308839	gold
11	7246456	1.17065	gold
11	7247599	1.02879	gold
11	7247919	1.12568	gold
11	7248047	0.990647	gold
11	7248048	0.990647	gold
11	7248186	0.850802	gold
11	7249063	0.0343309	gold
11	7249100	0.426421	gold
11	7249166	0.383017	gold
11	7250663	0.0938618	gold
11	7250664	0.0938618	gold
11	7250720	0.599369	gold
11	7250755	0.283978	gold
11	7250768	0.397419	gold
11	7250890	1.63374	gold
11	7251031	0.683194	gold
11	7251828	0.145124	gold
11	7252651	0.0342552	gold
11	7252791	0.666224	gold
11	7254884	0.386233	gold
11	7255459	0.0154597	gold
11	7255464	0.00196811	gold
11	7256915	1.53579	gold
11	7258953	0.7192	gold
11	7260277	0.147437	gold
11	7260762	0.398448	gold
11	7260799	0.120707	gold
11	7261124	0.403094	gold
11	7261463	0.240418	gold
11	7262099	0.556388	gold
11	7263190	0.685714	gold
11	7263197	1.01958	gold
11	7263478	0.316687	gold
11	7264795	1.14835	gold
11	7264925	0.748248	gold
11	7265144	0.291991	gold
11	7265265	0.289529	gold
11	7265753	0.465091	gold
11	7265848	0.226001	gold
11	7266737	0.0252956	gold
11	7266742	0.425347	gold
11	7266967	0.231667	gold
11	7266997	0.29256	gold
11	7267006	0.231667	gold
11	7267018	0.318665	gold
11	7267278	0.122386	gold
11	7267516	0.267234	gold
11	7268338	0.137156	gold
11	7269387	0.0930166	gold
11	7269396	0.302334	gold
11	7269849	0.345676	gold
11	7270767	0.206239	gold
11	7270776	0.0249824	gold
11	7272325	0.115248	gold
11	7272346	0.121834	gold
11	7272352	0.0849399	gold
11	7272369	0.121834	gold
11	7272390	0.0849399	gold
11	7272414	0.176883	gold
11	7272415	0.176883	gold
11	7272416	0.176883	gold
11	7272612	0.0273837	gold
11	7273410	0.077701	gold
11	7275499	0.110022	gold
11	7275629	0.114281	gold
11	7275724	0.15943	gold
11	7276104	0.397131	gold
11	7276497	0.264265	gold
11	7276505	0.264265	gold
11	7276586	0.325187	gold
11	7276633	0.24722	gold
11	7276647	0.308389	gold
11	7276893	0.183897	gold
11	7276923	0.259132	gold
11	7277187	0.0107806	gold
11	7277200	0.0107806	gold
11	7277333	0.466753	gold
11	7277336	0.466753	gold
11	7277338	0.466753	gold
11	7277348	0.615957	gold
11	7277490	0.266044	gold
11	7277598	0.168625	gold
11	7277606	0.235992	gold
11	7277610	0.235992	gold
11	7277666	1.21788	gold
11	7277684	0.235992	gold
11	7277803	0.183279	gold
11	7277898	0.319296	gold
11	7278178	2.38317	gold
11	7278373	0.679057	gold
11	7278381	0.959728	gold
11	7278385	0.959728	gold
11	7278839	1.95214	gold
11	7279036	1.57485	gold
11	7279875	0.419806	gold
11	7279923	2.11916	gold
11	7280856	0.740666	gold
11	7280859	1.17107	gold
11	7280869	0.0145957	gold
11	7281092	0.134733	gold
11	7281341	0.0696246	gold
11	7281404	0.0956016	gold
11	7281413	0.230236	gold
11	7281415	0.230236	gold
11	7281546	0.164835	gold
11	7283116	1.58391	gold
11	7284170	0.11096	gold
11	7284590	2.60034	gold
11	7287934	0.939823	gold
11	7288010	1.26034	gold
11	7288432	3.1248	gold
11	7291087	0.992498	gold
11	7291819	1.49223	gold
11	7292573	0.779072	gold
11	7293735	0.302605	gold
11	7295824	0.867195	gold
11	7296237	0.452269	gold
11	7296498	0.046844	gold
11	7297209	0.158092	gold
11	7297389	0.627506	gold

## Sheet: Extended Figure 6b
Please note: Full dataset in dryad repository (https://doi.org/10.5061/dryad.bcc2fqz91; GWAS/gwas_all_lipsize.ps)
CHR	POS	LOG10P	GWAS
8	11250075	1.43171	lip8
8	11250078	0.170664	lip8
8	11250672	1.65783	lip8
8	11251513	0.487635	lip8
8	11252153	0.356679	lip8
8	11252570	0.209897	lip8
8	11252572	0.0312782	lip8
8	11252576	0.362735	lip8
8	11252888	1.61881	lip8
8	11253148	1.83852	lip8
8	11253403	1.90072	lip8
8	11253438	4.4719	lip8
8	11254922	3.22276	lip8
8	11255273	3.4202	lip8
8	11256368	0.8827	lip8
8	11257290	1.20079	lip8
8	11257366	1.4107	lip8
8	11258068	0.536216	lip8
8	11258296	0.532071	lip8
8	11258384	0.420759	lip8
8	11258407	0.566689	lip8
8	11258478	1.25452	lip8
8	11258553	1.73254	lip8
8	11258685	0.642171	lip8
8	11258964	0.15775	lip8
8	11259348	0.0662785	lip8
8	11259742	2.96168	lip8
8	11259858	3.04726	lip8
8	11260115	0.0416848	lip8
8	11260136	0.361375	lip8
8	11260142	1.38084	lip8
8	11261041	2.79553	lip8
8	11261050	3.23081	lip8
8	11261176	1.05754	lip8
8	11261188	0.92278	lip8
8	11261191	0.92278	lip8
8	11261195	0.781449	lip8
8	11261204	1.27549	lip8
8	11262723	0.697915	lip8
8	11262799	0.429605	lip8
8	11262814	1.28417	lip8
8	11262829	0.584005	lip8
8	11263371	4.03867	lip8
8	11263841	0.627831	lip8
8	11263956	0.654476	lip8
8	11263997	0.537477	lip8
8	11264544	0.479071	lip8
8	11267357	2.1426	lip8
8	11270544	2.14506	lip8
8	11270568	1.61982	lip8
8	11271129	1.72915	lip8
8	11271390	0.139784	lip8
8	11271619	1.47094	lip8
8	11271621	1.47094	lip8
8	11275493	2.97869	lip8
8	11277937	0.540473	lip8
8	11278114	1.46624	lip8
8	11278149	0.167639	lip8
8	11278209	0.957092	lip8
8	11278215	0.957092	lip8
8	11278274	1.17236	lip8
8	11278381	1.54827	lip8
8	11278481	1.15261	lip8
8	11278598	1.51033	lip8
8	11278603	0.854727	lip8
8	11278780	0.336077	lip8
8	11278846	1.22458	lip8
8	11278857	1.23971	lip8
8	11278986	1.78715	lip8
8	11279341	1.48722	lip8
8	11279362	1.06918	lip8
8	11279690	0.982482	lip8
8	11279788	1.2058	lip8
8	11279923	0.0166147	lip8
8	11279924	0.0166147	lip8
8	11280180	1.72433	lip8
8	11280200	0.207849	lip8
8	11280210	0.250156	lip8
8	11281078	0.214547	lip8
8	11281342	0.0581006	lip8
8	11281535	0.0095804	lip8
8	11281542	0.032501	lip8
8	11281567	0.151466	lip8
8	11281568	0.151466	lip8
8	11281596	0.292169	lip8
8	11281598	0.292169	lip8
8	11281599	0.292169	lip8
8	11281619	0.313748	lip8
8	11281620	0.313748	lip8
8	11281663	0.390698	lip8
8	11281666	0.390698	lip8
8	11281679	0.290848	lip8
8	11281705	0.353083	lip8
8	11282152	0.253081	lip8
8	11282264	0.526592	lip8
8	11282653	0.739556	lip8
8	11282873	0.557072	lip8
8	11282899	0.860516	lip8
8	11282991	0.934859	lip8
8	11282995	0.934859	lip8
8	11283016	0.993436	lip8
8	11283329	0.317032	lip8
8	11283553	0.849757	lip8
8	11283564	0.898479	lip8
8	11283583	0.667313	lip8
8	11283607	1.02826	lip8
8	11287607	0.29642	lip8
8	11287737	0.345575	lip8
8	11289936	0.123423	lip8
8	11291147	1.11689	lip8
8	11291250	0.566142	lip8
8	11294763	1.34491	lip8
8	11295245	1.05938	lip8
8	11295378	0.157005	lip8
8	11296009	1.00062	lip8
8	11297587	2.68736	lip8
8	11298369	1.9769	lip8
8	11298373	0.542315	lip8
8	11301686	0.370125	lip8
8	11302173	2.86094	lip8
8	11303372	1.91273	lip8
8	11304951	0.592108	lip8
8	11304992	2.26369	lip8
8	11305116	0.332368	lip8
8	11306225	0.452415	lip8
8	11308685	0.633644	lip8
8	11308818	0.0568802	lip8
8	11309570	0.337417	lip8
8	11310805	5.78168	lip8
8	11314734	1.84954	lip8
8	11315077	1.74962	lip8
8	11315315	1.56408	lip8
8	11315799	1.83223	lip8
8	11316394	0.125216	lip8
8	11317226	0.289974	lip8
8	11319577	1.64818	lip8
8	11319624	1.0134	lip8
8	11319744	1.32667	lip8
8	11320869	0.504581	lip8
8	11323656	2.29238	lip8
8	11324201	0.672864	lip8
8	11324799	2.76147	lip8
8	11325866	0.186566	lip8
8	11328462	3.2103	lip8
8	11328514	0.453422	lip8
8	11328520	0.453422	lip8
8	11330237	5.63475	lip8
8	11331312	7.09664	lip8
8	11331355	0.11587	lip8
8	11331382	0.228983	lip8
8	11333284	0.103869	lip8
8	11337878	7.80257	lip8
8	11338160	8.15372	lip8
8	11338276	9.18913	lip8
8	11338365	8.37113	lip8
8	11340587	6.52315	lip8
8	11347632	2.80159	lip8
8	11348834	12.9121	lip8
8	11349337	1.38229	lip8
8	11349475	0.665599	lip8
8	11349738	7.14304	lip8
8	11349875	1.84636	lip8
8	11353520	1.80568	lip8
8	11353844	1.10101	lip8
8	11354338	1.34737	lip8
8	11355232	2.69155	lip8
8	11355356	6.96344	lip8
8	11357018	5.6541	lip8
8	11357210	5.84916	lip8
8	11358459	0.42841	lip8
8	11358839	11.067	lip8
8	11358954	10.9215	lip8
8	11358984	11.6175	lip8
8	11359058	11.1341	lip8
8	11359984	2.75902	lip8
8	11364396	1.92865	lip8
8	11364405	1.92865	lip8
8	11365381	1.80251	lip8
8	11368180	14.4903	lip8
8	11368814	5.04824	lip8
8	11369639	4.47401	lip8
8	11369698	0.603084	lip8
8	11369882	0.529991	lip8
8	11369916	0.359131	lip8
8	11369919	0.359131	lip8
8	11369971	0.421042	lip8
8	11369972	0.421042	lip8
8	11369974	0.421042	lip8
8	11369980	0.366837	lip8
8	11369984	0.366837	lip8
8	11370004	0.270073	lip8
8	11370008	0.377456	lip8
8	11370017	0.348422	lip8
8	11370025	0.299651	lip8
8	11370033	0.285546	lip8
8	11370328	10.6556	lip8
8	11372539	5.01355	lip8
8	11373302	5.10533	lip8
8	11374670	4.4264	lip8
8	11374992	4.41495	lip8
8	11376327	5.65865	lip8
8	11376575	1.33479	lip8
8	11376736	4.71683	lip8
8	11377106	3.31569	lip8
8	11377190	4.58197	lip8
8	11377695	0.454405	lip8
8	11377703	0.454405	lip8
8	11378164	1.01189	lip8
8	11378489	0.61937	lip8
8	11378491	0.61937	lip8
8	11378597	0.950933	lip8
8	11378943	0.702088	lip8
8	11378994	11.7538	lip8
8	11379083	0.728409	lip8
8	11379181	0.929707	lip8
8	11379661	0.659859	lip8
8	11379771	2.08384	lip8
8	11379772	2.08384	lip8
8	11379792	1.23373	lip8
8	11380204	0.483883	lip8
8	11380374	1.3817	lip8
8	11380954	4.03684	lip8
8	11381560	5.54342	lip8
8	11381600	3.58237	lip8
8	11381645	3.49178	lip8
8	11381863	4.09877	lip8
8	11381874	4.70133	lip8
8	11381985	19.7042	lip8
8	11382241	0.53784	lip8
8	11382308	5.68751	lip8
8	11382383	2.95301	lip8
8	11384081	2.7515	lip8
8	11384339	5.77683	lip8
8	11384643	4.95278	lip8
8	11387787	2.79557	lip8
8	11387941	3.59088	lip8
8	11390160	5.24284	lip8
8	11390351	7.0117	lip8
8	11391102	4.73878	lip8
8	11391116	0.936221	lip8
8	11391407	19.7907	lip8
8	11392084	24.4204	lip8
8	11392108	0.366299	lip8
8	11394301	18.0114	lip8
8	11394380	2.94307	lip8
8	11395131	3.02824	lip8
8	11396142	10.6215	lip8
8	11398890	2.53324	lip8
8	11399165	1.67193	lip8
8	11399284	2.12883	lip8
8	11399334	1.2541	lip8
8	11399336	1.2541	lip8
8	11399680	1.69047	lip8
8	11399750	2.3214	lip8
8	11399763	2.40434	lip8
8	11400423	1.54587	lip8
8	11400589	1.96578	lip8
8	11401033	2.36777	lip8
8	11401291	2.12359	lip8
8	11401402	2.69504	lip8
8	11401934	2.36777	lip8
8	11401947	1.91872	lip8
8	11402476	2.36126	lip8
8	11402564	2.36777	lip8
8	11403266	1.47763	lip8
8	11403380	2.14657	lip8
8	11403542	2.30719	lip8
8	11403645	2.35283	lip8
8	11403649	2.35283	lip8
8	11404241	2.26906	lip8
8	11404562	1.91872	lip8
8	11405419	2.95709	lip8
8	11405424	2.95709	lip8
8	11405627	2.18654	lip8
8	11405660	2.45619	lip8
8	11405790	2.48352	lip8
8	11405997	9.39001	lip8
8	11407787	1.18511	lip8
8	11408481	0.899916	lip8
8	11408483	0.314149	lip8
8	11408489	1.20723	lip8
8	11408499	1.39875	lip8
8	11408529	0.0777926	lip8
8	11408605	1.03317	lip8
8	11409950	0.169094	lip8
8	11411912	11.8164	lip8
8	11413608	24.3491	lip8
8	11413906	8.24399	lip8
8	11413945	23.7742	lip8
8	11413956	1.08135	lip8
8	11414420	23.4502	lip8
8	11414673	3.37729	lip8
8	11414807	24.3492	lip8
8	11415165	5.09931	lip8
8	11415499	9.88421	lip8
8	11415506	5.14897	lip8
8	11415981	1.06619	lip8
8	11416074	0.264621	lip8
8	11416435	4.83239	lip8
8	11416803	14.2596	lip8
8	11417335	12.5316	lip8
8	11417499	2.05224	lip8
8	11417729	1.61841	lip8
8	11417794	14.7302	lip8
8	11417974	4.81943	lip8
8	11418100	0.111448	lip8
8	11418179	6.57894	lip8
8	11418217	6.26651	lip8
8	11418393	4.42923	lip8
8	11418607	3.79395	lip8
8	11418844	7.66214	lip8
8	11418857	6.90854	lip8
8	11419072	10.9744	lip8
8	11419216	7.43802	lip8
8	11420047	5.56418	lip8
8	11420469	6.99981	lip8
8	11423428	0.0257782	lip8
8	11423701	4.1397	lip8
8	11424416	2.84137	lip8
8	11424914	5.73328	lip8
8	11425274	2.92055	lip8
8	11425336	1.80934	lip8
8	11425346	2.41473	lip8
8	11425649	3.12894	lip8
8	11426331	2.97292	lip8
8	11426737	0.154616	lip8
8	11426772	1.59281	lip8
8	11426832	0.956541	lip8
8	11427269	3.75394	lip8
8	11428313	0.402025	lip8
8	11428384	12.8228	lip8
8	11428768	2.34321	lip8
8	11428818	2.43105	lip8
8	11429061	1.80298	lip8
8	11429597	13.2776	lip8
8	11430926	7.22566	lip8
8	11431090	7.93255	lip8
8	11431808	8.09037	lip8
8	11432551	1.9003	lip8
8	11433730	7.5203	lip8
8	11434843	7.33962	lip8
8	11434994	4.77089	lip8
8	11435082	7.44378	lip8
8	11435153	1.48617	lip8
8	11435381	8.15982	lip8
8	11435924	23.2771	lip8
8	11436042	6.68508	lip8
8	11436379	5.07365	lip8
8	11437210	3.22306	lip8
8	11438045	5.57947	lip8
8	11439277	1.6719	lip8
8	11441033	1.46178	lip8
8	11441629	1.75157	lip8
8	11442107	1.52553	lip8
8	11442437	1.35579	lip8
8	11444140	19.1525	lip8
8	11445041	1.8447	lip8
8	11446446	1.20583	lip8
8	11446448	1.3852	lip8
8	11447140	0.867353	lip8
8	11447992	1.93996	lip8
8	11448159	2.37668	lip8
8	11448408	3.76488	lip8
8	11451134	5.14673	lip8
8	11452252	0.617181	lip8
8	11452618	2.03247	lip8
8	11452619	2.03247	lip8
8	11452805	1.62654	lip8
8	11453120	1.71083	lip8
8	11453323	1.57185	lip8
8	11453697	2.14663	lip8
8	11453858	6.15189	lip8
8	11453982	5.74883	lip8
8	11453989	5.57606	lip8
8	11454651	0.541332	lip8
8	11454932	5.64181	lip8
8	11457692	0.908466	lip8
8	11458470	2.56733	lip8
8	11459246	9.33416	lip8
8	11460710	3.45397	lip8
8	11461206	6.86773	lip8
8	11461360	8.67328	lip8
8	11461486	6.63731	lip8
8	11461603	2.75648	lip8
8	11462140	1.55672	lip8
8	11463221	2.09527	lip8
8	11463783	3.76816	lip8
8	11464254	2.40687	lip8
8	11464370	3.47179	lip8
8	11464412	1.13394	lip8
8	11465201	2.33243	lip8
8	11465347	3.44141	lip8
8	11465654	2.53877	lip8
8	11466008	2.90168	lip8
8	11466074	4.94885	lip8
8	11466271	4.82717	lip8
8	11466297	5.38183	lip8
8	11466531	7.95379	lip8
8	11466723	3.26187	lip8
8	11467262	8.92103	lip8
8	11469054	2.94762	lip8
8	11469311	4.73102	lip8
8	11473345	20.7717	lip8
8	11473585	1.02567	lip8
8	11475766	2.59312	lip8
8	11477318	1.79786	lip8
8	11477336	1.79786	lip8
8	11477811	24.3814	lip8
8	11477883	0.348068	lip8
8	11478064	4.43824	lip8
8	11478157	0.348068	lip8
8	11478158	0.348068	lip8
8	11478219	1.15744	lip8
8	11479290	3.77667	lip8
8	11480067	2.16551	lip8
8	11480194	7.93997	lip8
8	11480288	1.16523	lip8
8	11481808	2.44756	lip8
8	11482191	1.48345	lip8
8	11491681	0.322291	lip8
8	11491855	5.91844	lip8
8	11493561	4.19458	lip8
8	11494318	29.4924	lip8
8	11494510	27.5842	lip8
8	11494551	24.7037	lip8
8	11495129	27.1407	lip8
8	11495180	27.2715	lip8
8	11495411	27.9911	lip8
8	11495779	28.1194	lip8
8	11495848	20.1081	lip8
8	11496040	14.2703	lip8
8	11497472	12.5749	lip8
8	11498324	3.68717	lip8
8	11499961	4.58706	lip8
8	11499989	11.3818	lip8
8	11502523	7.92994	lip8
8	11504232	7.1679	lip8
8	11506196	4.82077	lip8
8	11506419	3.29806	lip8
8	11508217	3.26851	lip8
8	11508560	7.74439	lip8
8	11508655	3.10774	lip8
8	11508830	7.34228	lip8
8	11509727	33.327	lip8
8	11511204	3.9238	lip8
8	11511349	3.67072	lip8
8	11513325	4.74499	lip8
8	11513461	3.36304	lip8
8	11513684	5.12759	lip8
8	11513703	9.90582	lip8
8	11515286	27.9526	lip8
8	11515406	3.32179	lip8
8	11516273	16.7137	lip8
8	11516964	3.47728	lip8
8	11517074	6.61742	lip8
8	11517335	4.2487	lip8
8	11517718	3.52153	lip8
8	11517874	3.29162	lip8
8	11560336	0.560009	lip8
8	11561330	1.48208	lip8
8	11561622	4.9103	lip8
8	11562427	1.01202	lip8
8	11563224	0.184221	lip8
8	11563261	0.242674	lip8
8	11563948	0.280794	lip8
8	11565298	0.291768	lip8
8	11566251	1.3516	lip8
8	11566461	1.18131	lip8
8	11567876	2.09677	lip8
8	11568018	3.0129	lip8
8	11568155	1.77674	lip8
8	11568539	3.24537	lip8
8	11568859	1.47896	lip8
8	11568969	2.56744	lip8
8	11569050	1.97847	lip8
8	11569334	1.66205	lip8
8	11569540	1.64706	lip8
8	11570895	1.35071	lip8
8	11570923	1.44689	lip8
8	11571295	2.92544	lip8
8	11571537	0.989205	lip8
8	11571888	0.204652	lip8
8	11571889	0.268453	lip8
8	11571917	0.210141	lip8
8	11572029	0.294192	lip8
8	11572101	0.152023	lip8
8	11572103	0.0838803	lip8
8	11572136	0.00951711	lip8
8	11572170	0.0183225	lip8
8	11572197	0.665442	lip8
8	11572237	0.46079	lip8
8	11572267	0.0632008	lip8
8	11572271	0.10535	lip8
8	11572280	0.561676	lip8
8	11572288	0.680332	lip8
8	11572291	0.680332	lip8
8	11572292	0.00445283	lip8
8	11572299	0.0680086	lip8
8	11572310	0.0769334	lip8
8	11572380	0.717925	lip8
8	11572392	0.0366911	lip8
8	11572406	0.188795	lip8
8	11572407	0.0944956	lip8
8	11572414	0.0107947	lip8
8	11572864	0.702088	lip8
8	11573097	1.40108	lip8
8	11573221	0.806347	lip8
8	11573273	0.0412496	lip8
8	11573559	0.726607	lip8
8	11576653	1.69255	lip8
8	11577130	1.63938	lip8
8	11577285	1.64205	lip8
8	11577829	1.15825	lip8
8	11578271	1.1028	lip8
8	11578287	1.50588	lip8
8	11578629	1.83366	lip8
8	11578807	1.57166	lip8
8	11578914	6.36913	lip8
8	11579876	1.16418	lip8
8	11579880	0.466874	lip8
8	11579932	0.557799	lip8
8	11580374	0.525562	lip8
8	11580421	0.493675	lip8
8	11580473	0.642536	lip8
8	11580837	0.162558	lip8
8	11581760	1.39278	lip8
8	11582574	3.07428	lip8
8	11582621	2.59189	lip8
8	11582725	0.865488	lip8
8	11583643	3.866	lip8
8	11586737	3.24379	lip8
8	11586989	0.0915599	lip8
8	11587175	3.67157	lip8
8	11588441	0.724852	lip8
8	11589317	1.72061	lip8
8	11589408	1.13313	lip8
8	11591260	1.91947	lip8
8	11591889	5.70546	lip8
8	11592205	1.21464	lip8
8	11592207	1.21464	lip8
8	11592264	1.26974	lip8
8	11592269	1.21464	lip8
8	11592657	2.24696	lip8
8	11593932	10.1215	lip8
8	11593989	5.12431	lip8
8	11594047	6.12285	lip8
8	11594264	1.55764	lip8
8	11595764	1.32119	lip8
8	11595765	2.90301	lip8
8	11595990	1.05182	lip8
8	11596354	7.73852	lip8
8	11596402	4.60043	lip8
8	11596753	7.40064	lip8
8	11597526	9.95568	lip8
8	11597582	2.51235	lip8
8	11597702	3.30198	lip8
8	11598144	2.67017	lip8
8	11600422	4.78244	lip8
8	11600616	0.963181	lip8
8	11601958	1.68853	lip8
8	11602764	1.77691	lip8
8	11603076	1.15434	lip8
8	11603215	3.15242	lip8
8	11603968	0.815467	lip8
8	11605894	0.558809	lip8
8	11606016	0.569244	lip8
8	11606728	2.7109	lip8
8	11607106	0.190526	lip8
8	11607125	0.967687	lip8
8	11607573	2.48025	lip8
8	11607808	0.0294972	lip8
8	11608757	1.47469	lip8
8	11608875	0.483482	lip8
8	11609179	0.441687	lip8
8	11609656	1.59324	lip8
8	11609794	0.545749	lip8
8	11610129	4.21684	lip8
8	11610809	4.20923	lip8
8	11610861	2.26375	lip8
8	11611210	5.10307	lip8
8	11611322	2.28685	lip8
8	11611533	2.0123	lip8
8	11612283	8.65508	lip8
8	11613224	4.23415	lip8
8	11613317	0.610549	lip8
8	11613347	10.3037	lip8
8	11613374	3.69514	lip8
8	11613735	1.05415	lip8
8	11613737	1.05415	lip8
8	11614634	9.64977	lip8
8	11617261	5.51484	lip8
8	11618667	0.0150878	lip8
8	11619197	0.108678	lip8
8	11620340	0.0158147	lip8
8	11620422	1.93482	lip8
8	11621370	0.409492	lip8
8	11622504	4.47375	lip8
8	11622794	0.155712	lip8
8	11623449	0.225541	lip8
8	11623575	0.491495	lip8
8	11623740	1.61797	lip8
8	11624399	0.741673	lip8
8	11624745	1.36476	lip8
8	11624973	0.0651172	lip8
8	11625085	1.43299	lip8
8	11626534	4.1246	lip8
8	11626649	3.54933	lip8
8	11627675	2.02705	lip8
8	11629038	1.28374	lip8
8	11630123	0.76323	lip8
8	11630355	0.375046	lip8
8	11630619	1.23532	lip8
8	11631000	0.574131	lip8
8	11631022	0.0699966	lip8
8	11631092	1.03781	lip8
8	11631151	0.487617	lip8
8	11631205	1.40508	lip8
8	11631399	1.40508	lip8
8	11632482	2.28814	lip8
8	11632492	2.28814	lip8
8	11632507	2.49186	lip8
8	11632683	1.28636	lip8
8	11632706	1.06568	lip8
8	11632826	2.38202	lip8
8	11636031	2.13539	lip8
8	11636223	0.45476	lip8
8	11638969	2.16042	lip8
8	11639214	0.904505	lip8
8	11639255	0.270839	lip8
8	11639494	2.19269	lip8
8	11639628	3.07557	lip8
8	11641431	1.79228	lip8
8	11642025	2.11053	lip8
8	11642261	0.245044	lip8
8	11643214	0.635645	lip8
8	11643238	1.20932	lip8
8	11643342	2.67975	lip8
8	11643356	2.13547	lip8
8	11643875	1.00795	lip8
8	11645229	1.73309	lip8
8	11645233	1.73309	lip8
8	11646075	1.26822	lip8
8	11646846	0.362355	lip8
8	11646957	0.0040033	lip8
8	11650546	0.687047	lip8
8	11651116	2.39291	lip8
8	11651330	0.338933	lip8
8	11651721	0.593601	lip8
8	11651827	1.14147	lip8
8	11651882	1.472	lip8
8	11652027	0.691184	lip8
8	11652051	0.660461	lip8
8	11652588	2.456	lip8
8	11653868	2.55556	lip8
8	11654678	0.303192	lip8
8	11655422	0.242152	lip8
8	11656029	1.25969	lip8
8	11656048	0.195125	lip8
8	11656606	0.253994	lip8
8	11656623	0.518775	lip8
8	11657065	1.06936	lip8
8	11657679	1.452	lip8
8	11657690	1.61455	lip8
8	11657829	1.24007	lip8
8	11658829	0.720456	lip8
8	11659714	0.284471	lip8
8	11659722	0.00645852	lip8
8	11660749	0.374365	lip8
8	11660845	0.206126	lip8
8	11661244	0.250079	lip8
8	11661265	1.24664	lip8
8	11661267	1.24664	lip8
8	11661447	0.871478	lip8
8	11661596	1.54511	lip8
8	11661956	1.15069	lip8
8	11662499	0.0193865	lip8
8	11662728	0.602288	lip8
8	11662751	0.929801	lip8
8	11662921	0.221266	lip8
8	11663216	1.63988	lip8
8	11664188	1.27992	lip8
8	11664315	1.34938	lip8
8	11664636	0.163726	lip8
8	11664754	0.104332	lip8
8	11664775	0.526977	lip8
8	11664847	0.357638	lip8
8	11664888	0.0695525	lip8
8	11664893	0.0355652	lip8
8	11664904	0.105006	lip8
8	11665162	0.923876	lip8
8	11665284	0.983516	lip8
8	11665286	0.983516	lip8
8	11665298	0.983516	lip8
8	11665667	0.915981	lip8
8	11665821	0.970585	lip8
8	11665823	0.970585	lip8
8	11667076	0.244645	lip8
8	11668232	0.0293008	lip8
8	11668524	0.372215	lip8
8	11669223	0.191137	lip8
8	11669255	0.50237	lip8
8	11669749	0.348659	lip8
8	11669792	0.562964	lip8
8	11670278	0.692776	lip8
8	11670654	0.376982	lip8
8	11670949	0.0993224	lip8
8	11670952	0.0502007	lip8
8	11671991	0.761859	lip8
8	11674414	0.518927	lip8
8	11674502	0.446635	lip8
8	11674647	0.777674	lip8
8	11674785	1.16464	lip8
8	11674936	0.580754	lip8
8	11675002	0.916895	lip8
8	11675857	0.383648	lip8
8	11675939	0.454501	lip8
8	11677680	1.40202	lip8
8	11678442	0.828532	lip8
8	11678572	0.851814	lip8
8	11678928	1.99048	lip8
8	11679264	0.697559	lip8
8	11679488	1.42211	lip8
8	11679977	0.408021	lip8
8	11680130	0.556197	lip8
8	11680268	0.514871	lip8
8	11680377	1.38635	lip8
8	11680569	1.43064	lip8
8	11681945	0.546443	lip8
8	11682049	1.88731	lip8
8	11682336	0.300464	lip8
8	11682376	0.322941	lip8
8	11682486	0.276199	lip8
8	11682712	0.285993	lip8
8	11682719	0.403412	lip8
8	11682851	1.56053	lip8
8	11683819	0.918785	lip8
8	11683865	1.02601	lip8
8	11683869	1.02601	lip8
8	11685629	0.403252	lip8
8	11685762	1.01962	lip8
8	11685986	0.7689	lip8
8	11686328	0.677683	lip8
8	11687547	0.242903	lip8
8	11687623	0.489747	lip8
8	11687946	0.0134624	lip8
8	11688580	0.846968	lip8
8	11688941	0.538109	lip8
8	11689526	0.988829	lip8
8	11690282	1.26971	lip8
8	11690721	0.773778	lip8
8	11691710	1.1109	lip8
8	11692698	1.89895	lip8
8	11693356	1.2913	lip8
8	11693429	0.903764	lip8
8	11693430	0.903764	lip8
8	11693439	1.60322	lip8
8	11693446	1.16556	lip8
8	11693451	1.3584	lip8
8	11693456	0.871158	lip8
8	11693457	0.853373	lip8
8	11693750	0.421255	lip8
8	11694363	0.34722	lip8
8	11694647	0.286184	lip8
8	11695458	0.0885114	lip8
8	11695708	0.34722	lip8
8	11696029	0.570089	lip8
8	11696628	1.18685	lip8
8	11698928	0.828537	lip8
8	11699789	0.329431	lip8
8	11700462	1.39739	lip8
8	11700565	1.05448	lip8
8	11700570	1.06549	lip8
8	11700571	1.06549	lip8
8	11701206	0.818088	lip8
8	11701229	0.954689	lip8
8	11701231	0.954689	lip8
8	11701240	0.954689	lip8
8	11701257	0.973693	lip8
8	11701513	1.71737	lip8
8	11701858	1.49503	lip8
8	11702105	1.11925	lip8
8	11702237	0.337835	lip8
8	11702493	1.16737	lip8
8	11702988	1.21181	lip8
8	11703942	0.439136	lip8
8	11704059	0.542868	lip8
8	11704068	0.577107	lip8
8	11704216	0.188725	lip8
8	11705503	0.117528	lip8
8	11705523	0.770263	lip8
8	11706035	0.764698	lip8
8	11706316	0.690845	lip8
8	11706334	0.366757	lip8
8	11706342	0.493321	lip8
8	11706615	0.404009	lip8
8	11708079	0.365488	lip8
8	11708084	0.747406	lip8
8	11708085	0.747406	lip8
8	11708089	0.629521	lip8
8	11708338	0.762564	lip8
8	11708418	0.427121	lip8
8	11708479	0.162854	lip8
8	11709753	0.889306	lip8
8	11709756	0.889306	lip8
8	11711128	0.0274198	lip8
8	11711236	0.0166898	lip8
8	11713987	0.000353822	lip8
8	11715320	0.919251	lip8
8	11715667	1.0735	lip8
8	11716204	0.373773	lip8
8	11717231	0.492396	lip8
8	11723477	0.0710788	lip8
8	11723810	0.426093	lip8
8	11724350	0.0877207	lip8
8	11724471	0.586605	lip8
8	11725293	0.156281	lip8
8	11725357	0.055418	lip8
8	11725808	0.255699	lip8
8	11725875	1.17667	lip8
8	11725916	0.813903	lip8
8	11727520	0.735019	lip8
8	11727763	0.147001	lip8
8	11729645	0.888595	lip8
8	11729646	0.888595	lip8
8	11730004	0.0933495	lip8
8	11731228	0.211663	lip8
8	11731757	0.181364	lip8
8	11732119	0.234298	lip8
8	11734337	0.0624485	lip8
8	11734873	0.742193	lip8
8	11735080	0.271394	lip8
8	11735129	0.220711	lip8
8	11737436	0.494755	lip8
8	11740430	0.0676299	lip8
8	11741637	0.0943242	lip8
8	11741794	0.235571	lip8
8	11742336	0.473197	lip8
8	11742892	0.139135	lip8
8	11745480	0.150828	lip8
8	11745833	0.231225	lip8
8	11745869	0.278213	lip8
8	11745873	0.418517	lip8
8	11745949	0.0663872	lip8
8	11745954	0.0838474	lip8
8	11748680	0.273687	lip8
8	11749978	0.146051	lip8

## Sheet: Extended Figure 6c
Please note: Full dataset in dryad repository (https://doi.org/10.5061/dryad.bcc2fqz91; GWAS/gwas_all_lipsize.ps)
CHR	POS	LOG10P	GWAS
24	13650171	0.42753	lip24
24	13650383	0.572837	lip24
24	13650491	0.126553	lip24
24	13650582	0.0981424	lip24
24	13651526	1.23694	lip24
24	13651814	1.33932	lip24
24	13652092	0.496906	lip24
24	13652612	0.72435	lip24
24	13652613	0.72435	lip24
24	13653347	0.755488	lip24
24	13653395	0.533269	lip24
24	13654005	1.67246	lip24
24	13654318	1.3003	lip24
24	13654520	0.213349	lip24
24	13654610	0.470734	lip24
24	13654822	1.16563	lip24
24	13654980	1.53922	lip24
24	13655608	0.780259	lip24
24	13657204	2.17507	lip24
24	13657217	0.880238	lip24
24	13658635	1.91061	lip24
24	13659371	1.85904	lip24
24	13660576	1.77812	lip24
24	13660579	2.49128	lip24
24	13661298	0.199235	lip24
24	13662514	0.58674	lip24
24	13663835	0.239745	lip24
24	13664870	0.801996	lip24
24	13664871	0.204343	lip24
24	13664962	0.0421327	lip24
24	13665025	0.286135	lip24
24	13665026	0.286135	lip24
24	13665767	0.0464902	lip24
24	13666192	0.108197	lip24
24	13666776	0.0377739	lip24
24	13666913	0.899317	lip24
24	13668612	0.139714	lip24
24	13668808	0.692186	lip24
24	13669021	0.420303	lip24
24	13670500	2.15958	lip24
24	13671230	0.469807	lip24
24	13671518	1.27706	lip24
24	13672429	0.313925	lip24
24	13672678	0.227236	lip24
24	13673835	1.51058	lip24
24	13675250	1.07197	lip24
24	13676152	2.37843	lip24
24	13676479	3.5268	lip24
24	13676843	2.9004	lip24
24	13676991	0.514477	lip24
24	13677110	0.954168	lip24
24	13677153	1.02723	lip24
24	13677236	1.04562	lip24
24	13677271	3.48217	lip24
24	13677374	0.822134	lip24
24	13679931	2.85604	lip24
24	13680152	0.0266441	lip24
24	13681220	0.105898	lip24
24	13681599	0.581442	lip24
24	13681960	2.9031	lip24
24	13682085	2.79202	lip24
24	13682166	0.240121	lip24
24	13682372	0.789358	lip24
24	13683472	0.0179419	lip24
24	13683913	2.89057	lip24
24	13684539	0.231219	lip24
24	13686266	0.525709	lip24
24	13686395	2.49656	lip24
24	13686626	0.409027	lip24
24	13686671	0.504468	lip24
24	13686723	1.75135	lip24
24	13686999	0.521175	lip24
24	13687640	0.525644	lip24
24	13687729	0.0470584	lip24
24	13687847	1.91395	lip24
24	13688519	0.349659	lip24
24	13689299	0.153418	lip24
24	13689324	0.285129	lip24
24	13689340	0.518988	lip24
24	13689441	0.483591	lip24
24	13689898	0.252625	lip24
24	13689916	0.200714	lip24
24	13690743	0.470282	lip24
24	13690760	0.122232	lip24
24	13690761	0.122232	lip24
24	13691084	0.571733	lip24
24	13691431	0.709217	lip24
24	13691461	0.61498	lip24
24	13691503	0.548929	lip24
24	13693186	0.334611	lip24
24	13693208	0.156458	lip24
24	13693232	0.865225	lip24
24	13693276	0.577929	lip24
24	13693911	0.630581	lip24
24	13693936	0.652508	lip24
24	13693968	0.455599	lip24
24	13694781	0.0941475	lip24
24	13695365	0.70841	lip24
24	13696678	1.40414	lip24
24	13697742	0.302142	lip24
24	13698156	0.00781695	lip24
24	13698433	0.107059	lip24
24	13698526	0.0363006	lip24
24	13698624	2.99747	lip24
24	13698706	1.62512	lip24
24	13699771	0.667422	lip24
24	13699953	0.607528	lip24
24	13700004	0.847529	lip24
24	13700218	2.16933	lip24
24	13700724	1.32674	lip24
24	13701859	1.00493	lip24
24	13702189	0.220218	lip24
24	13702809	0.478655	lip24
24	13702949	3.02806	lip24
24	13703773	0.322118	lip24
24	13704628	2.3198	lip24
24	13704660	1.09998	lip24
24	13705671	3.0957	lip24
24	13706876	0.8208	lip24
24	13706944	0.45091	lip24
24	13707258	4.14118	lip24
24	13708947	1.27011	lip24
24	13709387	0.0241234	lip24
24	13710368	2.54622	lip24
24	13712625	0.323167	lip24
24	13712973	0.0897395	lip24
24	13713041	0.157333	lip24
24	13713065	0.334873	lip24
24	13713133	0.183273	lip24
24	13713241	1.47337	lip24
24	13713383	0.284108	lip24
24	13713569	0.659015	lip24
24	13713631	1.3205	lip24
24	13713982	1.21464	lip24
24	13713984	1.21464	lip24
24	13714581	0.067502	lip24
24	13715041	1.12538	lip24
24	13715226	1.32867	lip24
24	13715333	1.3272	lip24
24	13715663	0.620916	lip24
24	13715708	3.23803	lip24
24	13715829	0.924184	lip24
24	13715852	0.95692	lip24
24	13717888	0.647107	lip24
24	13719256	1.03944	lip24
24	13720240	0.0478573	lip24
24	13720985	0.292572	lip24
24	13721697	0.25271	lip24
24	13723811	4.1551	lip24
24	13724210	4.04565	lip24
24	13724309	4.88899	lip24
24	13724521	1.79962	lip24
24	13724590	3.52637	lip24
24	13724641	3.12865	lip24
24	13725350	0.612521	lip24
24	13725596	3.41491	lip24
24	13725690	2.95724	lip24
24	13726094	0.473384	lip24
24	13726958	1.88281	lip24
24	13727232	1.36716	lip24
24	13728249	0.809123	lip24
24	13728398	0.533478	lip24
24	13729343	1.7779	lip24
24	13729836	2.80128	lip24
24	13730116	1.07123	lip24
24	13732131	0.981783	lip24
24	13734952	0.502153	lip24
24	13735756	0.0214911	lip24
24	13735959	0.62842	lip24
24	13736197	0.585296	lip24
24	13736371	1.6627	lip24
24	13737125	0.560761	lip24
24	13738628	2.2035	lip24
24	13739684	3.28185	lip24
24	13739978	3.34116	lip24
24	13740011	4.45888	lip24
24	13740969	0.872093	lip24
24	13741396	1.41174	lip24
24	13742227	4.99438	lip24
24	13745670	0.361993	lip24
24	13748198	0.245523	lip24
24	13748292	0.373291	lip24
24	13750411	2.28599	lip24
24	13750417	1.22952	lip24
24	13751432	0.265976	lip24
24	13752230	2.54262	lip24
24	13752839	2.71811	lip24
24	13753043	0.328145	lip24
24	13753424	4.26966	lip24
24	13755741	3.49001	lip24
24	13755764	3.8063	lip24
24	13756679	0.158409	lip24
24	13757469	0.45835	lip24
24	13758731	0.175857	lip24
24	13759618	2.8936	lip24
24	13761879	0.255322	lip24
24	13764574	0.133266	lip24
24	13764651	0.113689	lip24
24	13764967	0.11442	lip24
24	13767435	1.03964	lip24
24	13768161	0.0857478	lip24
24	13768286	0.0081174	lip24
24	13769921	0.287356	lip24
24	13770015	0.996029	lip24
24	13770615	0.546344	lip24
24	13770619	0.459007	lip24
24	13770882	0.691342	lip24
24	13771075	0.0981163	lip24
24	13772380	0.233438	lip24
24	13772806	1.76406	lip24
24	13772838	2.00256	lip24
24	13773231	1.42014	lip24
24	13774557	0.470279	lip24
24	13775337	0.958186	lip24
24	13776503	0.457849	lip24
24	13776749	0.330714	lip24
24	13776858	0.0187051	lip24
24	13778115	0.953468	lip24
24	13778200	1.68351	lip24
24	13781945	0.274693	lip24
24	13782128	0.271487	lip24
24	13782733	0.553004	lip24
24	13782918	3.02588	lip24
24	13784400	1.12741	lip24
24	13784531	0.127932	lip24
24	13784944	0.0598491	lip24
24	13785255	0.0769993	lip24
24	13785376	0.17276	lip24
24	13785463	0.308509	lip24
24	13786161	1.54736	lip24
24	13787163	0.914335	lip24
24	13787358	1.19606	lip24
24	13787399	1.08059	lip24
24	13787772	0.808792	lip24
24	13789184	1.50107	lip24
24	13789409	1.76308	lip24
24	13790216	0.122587	lip24
24	13790943	0.213978	lip24
24	13792247	0.0181586	lip24
24	13792981	0.064864	lip24
24	13792983	0.0241092	lip24
24	13793055	4.03676	lip24
24	13793266	0.0697516	lip24
24	13793937	0.87061	lip24
24	13794230	3.98823	lip24
24	13795139	1.38058	lip24
24	13795606	7.76908	lip24
24	13795864	1.58059	lip24
24	13795881	3.46927	lip24
24	13796200	0.036935	lip24
24	13796262	1.32569	lip24
24	13796858	2.01372	lip24
24	13797309	0.0422647	lip24
24	13797651	0.0344026	lip24
24	13798790	2.96576	lip24
24	13798867	2.12722	lip24
24	13798868	2.12722	lip24
24	13799668	1.0086	lip24
24	13800289	2.89272	lip24
24	13800755	1.03164	lip24
24	13804695	3.04876	lip24
24	13804844	3.01079	lip24
24	13806041	3.51831	lip24
24	13807319	2.85387	lip24
24	13807611	1.17575	lip24
24	13807845	0.820387	lip24
24	13808674	3.35934	lip24
24	13808772	3.35934	lip24
24	13810526	0.0205577	lip24
24	13810533	0.626495	lip24
24	13810678	0.317516	lip24
24	13812085	0.325316	lip24
24	13813709	1.87245	lip24
24	13814237	0.61185	lip24
24	13814289	3.19749	lip24
24	13816531	2.45145	lip24
24	13816929	0.127727	lip24
24	13817137	1.90503	lip24
24	13818854	0.133971	lip24
24	13819236	0.184581	lip24
24	13819389	0.00315563	lip24
24	13819447	1.5071	lip24
24	13820438	0.395752	lip24
24	13821037	1.25187	lip24
24	13821510	1.54441	lip24
24	13821708	0.425716	lip24
24	13821867	0.318058	lip24
24	13822196	0.517474	lip24
24	13822268	0.00504001	lip24
24	13822640	1.29396	lip24
24	13822683	0.387736	lip24
24	13822797	0.301433	lip24
24	13822938	1.92012	lip24
24	13823371	0.0556473	lip24
24	13823795	0.0425095	lip24
24	13824131	0.307717	lip24
24	13824413	0.0804336	lip24
24	13824444	4.18577	lip24
24	13824684	0.0914967	lip24
24	13824691	0.189274	lip24
24	13824835	1.39527	lip24
24	13824972	1.06785	lip24
24	13825490	0.619923	lip24
24	13825612	0.000929119	lip24
24	13826280	0.57161	lip24
24	13826798	0.144795	lip24
24	13826917	1.22152	lip24
24	13827134	0.911135	lip24
24	13827177	0.774967	lip24
24	13829342	0.501609	lip24
24	13829401	0.351075	lip24
24	13829418	0.165085	lip24
24	13829513	0.277636	lip24
24	13829890	1.16173	lip24
24	13830782	0.774599	lip24
24	13831591	0.710123	lip24
24	13832420	0.30117	lip24
24	13833910	1.59455	lip24
24	13835342	0.372749	lip24
24	13835559	3.97272	lip24
24	13836845	2.27033	lip24
24	13837739	0.346988	lip24
24	13838548	0.704207	lip24
24	13840073	0.604487	lip24
24	13841039	1.54913	lip24
24	13842069	0.316372	lip24
24	13842438	2.00379	lip24
24	13843602	0.0320538	lip24
24	13843671	3.47039	lip24
24	13844085	2.42382	lip24
24	13845140	0.52572	lip24
24	13845160	2.74213	lip24
24	13845892	0.222389	lip24
24	13847761	0.0716224	lip24
24	13847998	2.34356	lip24
24	13852873	0.0369541	lip24
24	13855321	1.76971	lip24
24	13855533	0.0411102	lip24
24	13856006	0.543813	lip24
24	13856743	1.22138	lip24
24	13857652	0.0473529	lip24
24	13858782	0.691275	lip24
24	13859235	0.373037	lip24
24	13860344	1.16338	lip24
24	13862284	5.05078	lip24
24	13863310	4.74749	lip24
24	13863513	4.8389	lip24
24	13864388	1.04375	lip24
24	13864441	0.940485	lip24
24	13869419	0.0999205	lip24
24	13870326	4.57495	lip24
24	13871220	6.12889	lip24
24	13871597	0.111016	lip24
24	13873940	0.037618	lip24
24	13874217	0.222275	lip24
24	13875254	0.861138	lip24
24	13876036	0.225218	lip24
24	13876672	0.924701	lip24
24	13877110	0.0556084	lip24
24	13877424	0.0732032	lip24
24	13877620	2.95498	lip24
24	13878204	0.0398766	lip24
24	13878278	4.53752	lip24
24	13882093	2.71471	lip24
24	13882201	0.882592	lip24
24	13883103	3.67406	lip24
24	13883202	0.519399	lip24
24	13883862	0.873994	lip24
24	13884218	8.45489	lip24
24	13884250	0.222007	lip24
24	13884758	4.17126	lip24
24	13885120	2.61882	lip24
24	13885391	5.66941	lip24
24	13887017	3.06918	lip24
24	13887026	4.34363	lip24
24	13887858	0.353286	lip24
24	13888231	1.45826	lip24
24	13888553	14.0569	lip24
24	13888750	13.4973	lip24
24	13889175	0.796028	lip24
24	13889929	3.68721	lip24
24	13890298	1.47977	lip24
24	13890482	1.42585	lip24
24	13890560	1.35788	lip24
24	13891405	8.89213	lip24
24	13891642	2.57187	lip24
24	13894340	9.48449	lip24
24	13894420	3.8363	lip24
24	13894475	8.57717	lip24
24	13894801	14.9112	lip24
24	13894844	14.7351	lip24
24	13895380	8.44111	lip24
24	13895996	5.03216	lip24
24	13896023	1.53048	lip24
24	13896208	10.7531	lip24
24	13896723	0.00140471	lip24
24	13896795	4.03768	lip24
24	13897015	2.20249	lip24
24	13897036	17.2612	lip24
24	13897250	10.2819	lip24
24	13897607	12.4928	lip24
24	13898085	10.9173	lip24
24	13898193	11.5298	lip24
24	13898804	9.97046	lip24
24	13899235	11.4438	lip24
24	13899236	3.06907	lip24
24	13899292	1.48259	lip24
24	13899293	11.8528	lip24
24	13899749	2.09351	lip24
24	13901064	2.91911	lip24
24	13902391	3.51854	lip24
24	13902393	3.51854	lip24
24	13902698	14.3567	lip24
24	13903352	4.59827	lip24
24	13904225	0.477066	lip24
24	13904634	13.5973	lip24
24	13905437	5.91496	lip24
24	13906089	2.27989	lip24
24	13906666	6.22425	lip24
24	13907548	2.19721	lip24
24	13907731	2.09804	lip24
24	13907940	13.4424	lip24
24	13908597	15.0198	lip24
24	13908872	15.6191	lip24
24	13908941	0.116081	lip24
24	13909018	4.59412	lip24
24	13909132	14.0809	lip24
24	13909729	2.20697	lip24
24	13910189	0.844024	lip24
24	13910829	0.503965	lip24
24	13911893	0.43466	lip24
24	13913284	1.57321	lip24
24	13913481	5.22854	lip24
24	13913524	5.96737	lip24
24	13913549	6.506	lip24
24	13913612	5.84323	lip24
24	13913631	5.47676	lip24
24	13914201	1.90511	lip24
24	13914890	0.403384	lip24
24	13914894	0.403384	lip24
24	13915126	6.13778	lip24
24	13915883	2.52056	lip24
24	13916079	6.75195	lip24
24	13919273	2.31801	lip24
24	13920220	12.7344	lip24
24	13920308	2.35763	lip24
24	13920408	0.567867	lip24
24	13920530	2.38142	lip24
24	13920875	0.567867	lip24
24	13921752	2.99039	lip24
24	13922075	0.731109	lip24
24	13924209	1.19058	lip24
24	13925634	0.483967	lip24
24	13927565	1.01009	lip24
24	13928288	6.05324	lip24
24	13928320	2.42927	lip24
24	13928579	1.51653	lip24
24	13929199	0.609971	lip24
24	13929466	2.13486	lip24
24	13933314	1.87058	lip24
24	13934097	0.544823	lip24
24	13934448	0.212259	lip24
24	13935440	1.98489	lip24
24	13935988	4.62277	lip24
24	13936093	3.54567	lip24
24	13936105	3.54567	lip24
24	13936294	3.6296	lip24
24	13936621	3.40182	lip24
24	13936668	3.6296	lip24
24	13936777	2.07305	lip24
24	13936790	2.32374	lip24
24	13938081	2.75215	lip24
24	13938142	0.146592	lip24
24	13938744	2.99771	lip24
24	13938752	2.85606	lip24
24	13938849	2.76072	lip24
24	13939065	3.18388	lip24
24	13939217	2.79334	lip24
24	13939246	2.94448	lip24
24	13939825	2.85754	lip24
24	13940458	2.53404	lip24
24	13942002	3.47087	lip24
24	13942085	1.86238	lip24
24	13942229	3.56194	lip24
24	13942294	0.76648	lip24
24	13942610	4.17399	lip24
24	13942613	4.17399	lip24
24	13943230	1.93187	lip24
24	13943685	1.45221	lip24
24	13944781	1.365	lip24
24	13945325	1.56857	lip24
24	13946163	1.76886	lip24
24	13947397	0.681828	lip24
24	13947739	2.19761	lip24
24	13948335	1.31435	lip24
24	13948562	0.593844	lip24
24	13951583	0.416878	lip24
24	13951587	1.01132	lip24
24	13952285	1.0921	lip24
24	13952294	0.615882	lip24
24	13953738	0.480074	lip24
24	13953842	0.0453493	lip24
24	13954471	0.240421	lip24
24	13955776	2.67542	lip24
24	13956176	1.20532	lip24
24	13956413	1.41467	lip24
24	13958276	1.82939	lip24
24	13958324	2.23853	lip24
24	13958462	2.37815	lip24
24	13958507	0.561703	lip24
24	13958772	1.99412	lip24
24	13959007	1.09724	lip24
24	13959222	0.786279	lip24
24	13959225	0.786279	lip24
24	13959226	2.55363	lip24
24	13961491	0.143304	lip24
24	13961924	0.495014	lip24
24	13963572	0.370202	lip24
24	13963728	0.607798	lip24
24	13964049	1.6558	lip24
24	13964053	1.6558	lip24
24	13964091	1.6558	lip24
24	13964187	1.5956	lip24
24	13964301	1.62741	lip24
24	13964346	1.44184	lip24
24	13964348	1.44184	lip24
24	13964456	0.525035	lip24
24	13964461	0.577833	lip24
24	13964477	0.531784	lip24
24	13964492	0.0813977	lip24
24	13964555	0.333525	lip24
24	13964972	0.0581162	lip24
24	13965038	0.789249	lip24
24	13965514	0.0801945	lip24
24	13965593	1.65526	lip24
24	13966755	1.38412	lip24
24	13966801	1.37566	lip24
24	13967198	1.22428	lip24
24	13967544	1.12341	lip24
24	13967641	1.27625	lip24
24	13968416	0.537827	lip24
24	13968419	0.537827	lip24
24	13968495	0.44183	lip24
24	13968513	0.97696	lip24
24	13968719	0.558279	lip24
24	13968912	2.20496	lip24
24	13968918	2.13621	lip24
24	13968980	2.20496	lip24
24	13970395	1.05956	lip24
24	13970983	0.772194	lip24
24	13971253	0.659564	lip24
24	13971336	0.0037925	lip24
24	13971439	2.1572	lip24
24	13971440	0.723315	lip24
24	13971612	0.597072	lip24
24	13971673	0.688079	lip24
24	13973213	1.99426	lip24
24	13973710	0.182865	lip24
24	13973959	0.929944	lip24
24	13974045	0.555196	lip24
24	13976701	0.964421	lip24
24	13977146	1.45094	lip24
24	13978360	1.37093	lip24
24	13978451	1.26004	lip24
24	13978794	1.89438	lip24
24	13978824	1.94409	lip24
24	13978931	1.93435	lip24
24	13979356	1.1186	lip24
24	13979578	0.0811291	lip24
24	13979776	0.10011	lip24
24	13979954	0.00607979	lip24
24	13980021	0.00500332	lip24
24	13980024	0.00500332	lip24
24	13980707	1.50073	lip24
24	13980730	1.71082	lip24
24	13981004	1.53187	lip24
24	13981435	1.39303	lip24
24	13981624	1.16532	lip24
24	13981733	0.593527	lip24
24	13981799	2.14559	lip24
24	13982043	1.50137	lip24
24	13982080	0.123863	lip24
24	13982086	0.136971	lip24
24	13982127	1.56986	lip24
24	13982352	0.974835	lip24
24	13982562	0.0371587	lip24
24	13983171	0.334466	lip24
24	13983301	0.283211	lip24
24	13983410	0.25151	lip24
24	13983779	0.375122	lip24
24	13984062	0.276577	lip24
24	13984294	0.376248	lip24
24	13984490	1.01992	lip24
24	13984705	0.358223	lip24
24	13984792	1.15336	lip24
24	13986048	1.40677	lip24
24	13986734	0.116513	lip24
24	13986852	1.43582	lip24
24	13987252	0.47288	lip24
24	13987873	0.799588	lip24
24	13987903	0.82868	lip24
24	13989977	0.121248	lip24
24	13991410	1.78024	lip24
24	13991515	0.1963	lip24
24	13992021	0.222468	lip24
24	13992398	0.457323	lip24
24	13995503	0.108255	lip24
24	13995871	1.33434	lip24
24	13995995	2.02328	lip24
24	13996801	0.278536	lip24
24	13997844	0.517827	lip24
24	13997900	0.0211679	lip24
24	13999209	0.150864	lip24
24	13999405	0.0679002	lip24
24	13999484	0.0947772	lip24
24	13999741	0.765969	lip24
24	14001495	0.054253	lip24
24	14001798	0.0248532	lip24
24	14002376	0.511882	lip24
24	14002728	0.52399	lip24
24	14003951	0.0678866	lip24
24	14004101	1.37324	lip24
24	14004272	4.88007	lip24
24	14004408	0.0880224	lip24
24	14004488	0.870986	lip24
24	14004548	0.0588057	lip24
24	14004608	0.686344	lip24
24	14004630	0.0588057	lip24
24	14004686	0.0739341	lip24
24	14004932	0.145667	lip24
24	14005146	0.153423	lip24
24	14005149	0.153423	lip24
24	14005352	0.248477	lip24
24	14005402	0.124592	lip24
24	14006942	0.344045	lip24
24	14007908	0.0865698	lip24
24	14008293	0.692378	lip24
24	14008366	0.713312	lip24
24	14008533	1.32601	lip24
24	14008575	0.613734	lip24
24	14008653	0.651318	lip24
24	14008755	0.600177	lip24
24	14008895	0.651318	lip24
24	14009080	0.688317	lip24
24	14009295	0.251728	lip24
24	14010055	0.368292	lip24
24	14010075	0.0968285	lip24
24	14010077	0.334941	lip24
24	14010459	0.0855138	lip24
24	14010898	0.518151	lip24
24	14011680	0.366094	lip24
24	14011716	0.366094	lip24
24	14011738	0.0323085	lip24
24	14013820	0.792385	lip24
24	14013992	0.819065	lip24
24	14014187	2.35954	lip24
24	14015728	0.804869	lip24
24	14018154	0.861714	lip24
24	14018608	1.25675	lip24
24	14018645	1.13233	lip24
24	14018710	0.791731	lip24
24	14019829	0.487384	lip24
24	14019974	0.641279	lip24
24	14020531	0.569366	lip24
24	14020663	0.694224	lip24
24	14020688	0.694224	lip24
24	14020769	0.694224	lip24
24	14020899	0.488638	lip24
24	14022185	0.613283	lip24
24	14023063	0.533256	lip24
24	14023132	0.533256	lip24
24	14023378	0.561662	lip24
24	14023454	0.701604	lip24
24	14023526	0.635879	lip24
24	14023640	2.20473	lip24
24	14025449	1.24122	lip24
24	14025654	0.927528	lip24
24	14025691	0.0644919	lip24
24	14025766	0.386177	lip24
24	14025898	1.62405	lip24
24	14025953	0.284535	lip24
24	14026204	0.105332	lip24
24	14026609	0.655402	lip24
24	14026643	0.789542	lip24
24	14026958	0.0367118	lip24
24	14027574	1.08303	lip24
24	14027750	0.304456	lip24
24	14028300	0.410279	lip24
24	14029559	0.0230209	lip24
24	14030500	0.310221	lip24
24	14034144	0.291373	lip24
24	14038115	1.0847	lip24
24	14039304	0.0103507	lip24
24	14041136	1.59195	lip24
24	14041312	1.32354	lip24
24	14041727	0.751404	lip24
24	14042606	1.152	lip24
24	14044062	1.50377	lip24
24	14044251	1.21585	lip24
24	14044761	1.65571	lip24
24	14047044	0.52972	lip24
24	14049688	1.83167	lip24
24	14049700	1.83167	lip24
24	14049723	2.15755	lip24
24	14050873	2.83052	lip24
24	14052457	2.7589	lip24
24	14053906	1.67717	lip24
24	14054744	0.865154	lip24
24	14056015	0.42706	lip24
24	14056443	2.20748	lip24
24	14056582	0.129622	lip24
24	14058067	1.84166	lip24
24	14059203	0.349464	lip24
24	14059529	1.44386	lip24
24	14060065	0.547741	lip24
24	14060523	2.35065	lip24
24	14061059	0.329505	lip24
24	14061371	1.61253	lip24
24	14064141	0.472565	lip24
24	14064322	1.11316	lip24
24	14064893	3.69617	lip24
24	14065717	0.00322733	lip24
24	14065867	1.10622	lip24
24	14067117	1.90376	lip24
24	14067632	0.61335	lip24
24	14067788	0.457197	lip24
24	14067844	1.08591	lip24
24	14067846	1.08591	lip24
24	14068117	3.98277	lip24
24	14068426	0.757499	lip24
24	14068925	0.398187	lip24
24	14069569	2.43996	lip24
24	14069756	3.48014	lip24
24	14070012	3.00652	lip24
24	14070867	4.13916	lip24
24	14071039	3.61354	lip24
24	14071055	3.61354	lip24
24	14071167	3.64893	lip24
24	14071861	1.90803	lip24
24	14072126	0.0615332	lip24
24	14072181	0.00812152	lip24
24	14072182	0.00812152	lip24
24	14072742	2.48591	lip24
24	14073180	2.38398	lip24
24	14073310	0.0129135	lip24
24	14073655	0.260419	lip24
24	14074294	0.132982	lip24
24	14075120	2.4757	lip24
24	14075195	0.51676	lip24
24	14075372	2.1513	lip24
24	14075616	1.08237	lip24
24	14077238	1.39934	lip24
24	14078632	0.451219	lip24
24	14079502	0.5386	lip24
24	14080109	0.0328816	lip24
24	14080455	0.875183	lip24
24	14082980	1.44755	lip24
24	14082992	1.44678	lip24
24	14083742	0.911779	lip24
24	14083743	0.911779	lip24
24	14083821	0.559896	lip24
24	14084930	0.667461	lip24
24	14085290	0.921258	lip24
24	14087379	1.55547	lip24
24	14087621	1.49713	lip24
24	14088909	0.0736046	lip24
24	14089358	0.542398	lip24
24	14090017	2.20277	lip24
24	14090907	0.165724	lip24
24	14091082	0.061591	lip24
24	14091217	1.1801	lip24
24	14092004	0.200256	lip24
24	14092275	0.494823	lip24
24	14092811	0.0612859	lip24
24	14093713	0.0565546	lip24
24	14096829	0.301018	lip24
24	14097292	2.61279	lip24
24	14097926	0.809582	lip24
24	14097927	0.684905	lip24
24	14097928	1.11136	lip24
24	14097929	1.54337	lip24
24	14098223	0.925352	lip24
24	14098689	0.112617	lip24
24	14099033	0.0359596	lip24
24	14099645	0.0847736	lip24
24	14101387	2.19806	lip24
24	14101514	0.785838	lip24
24	14103039	1.44373	lip24
24	14103240	0.519197	lip24
24	14105655	0.0176116	lip24
24	14107642	1.59533	lip24
24	14108600	0.841783	lip24
24	14110129	1.71104	lip24
24	14114828	0.0208836	lip24
24	14115190	0.40269	lip24
24	14119807	0.550091	lip24
24	14120528	0.67088	lip24
24	14121496	0.715767	lip24
24	14121503	0.715767	lip24
24	14121569	0.715767	lip24
24	14121960	0.258926	lip24
24	14122243	0.680545	lip24
24	14122523	0.680545	lip24
24	14122830	0.493962	lip24
24	14123198	0.533076	lip24
24	14123626	0.762328	lip24
24	14123856	0.192852	lip24
24	14124026	0.404761	lip24
24	14124647	0.510311	lip24
24	14128582	0.543903	lip24
24	14129863	0.848638	lip24
24	14130077	1.27188	lip24
24	14130577	0.678153	lip24
24	14130808	1.24732	lip24
24	14130810	0.00790868	lip24
24	14131730	0.192599	lip24
24	14132594	1.81288	lip24
24	14133244	0.148902	lip24
24	14134592	0.565745	lip24
24	14134754	0.0902924	lip24
24	14134872	0.738226	lip24
24	14135025	0.276941	lip24
24	14135251	0.229923	lip24
24	14135424	0.351174	lip24
24	14135704	1.52555	lip24
24	14138184	0.132815	lip24
24	14138226	1.62246	lip24
24	14139407	0.469167	lip24
24	14139851	0.411658	lip24
24	14142612	0.066767	lip24
24	14143062	1.10614	lip24
24	14143476	1.34662	lip24
24	14145177	1.85188	lip24
24	14146319	0.594458	lip24
24	14146409	0.803452	lip24
24	14148213	1.39471	lip24

## Sheet: Extended Figure 6d
Please note: Trunkated table as data above 30mb size limit. Full dataset in dryad repository (https://doi.org/10.5061/dryad.bcc2fqz91; GWAS/gwas_all_pharyngealjaws.ps)
chr	pos	beta	pval
1	871	0.0119201	0.477572
1	1428	-0.00054185	0.949754
1	2705	0.00230229	0.787405
1	3260	0.000892627	0.914674
1	3474	-0.0202008	0.118267
1	4285	0.0168629	0.164174
1	4384	0.00350661	0.743971
1	4387	0.00350661	0.743971
1	7283	-0.0171746	0.20816
1	8155	-0.0165053	0.268456
1	10699	-0.00265282	0.903423
1	11458	-0.00338233	0.826699
1	11822	0.0159003	0.233802
1	12017	0.014789	0.210702
1	13522	-0.00481971	0.646917
1	13855	-0.0186346	0.153926
1	13970	-0.019934	0.127253
1	14667	0.000570088	0.947547
1	14742	-0.0103244	0.486453
1	15361	0.0332085	0.00777904
1	16564	0.00337297	0.691894
1	17106	0.00289319	0.737323
1	20330	0.0126997	0.429737
1	20685	-0.000557644	0.956176
1	21151	0.0046493	0.69839
1	21439	0.00224625	0.83666
1	22564	0.0106705	0.573535
1	24714	-0.0193798	0.138422
1	24874	0.00966127	0.603991
1	25418	0.00841788	0.605079
1	27076	0.000364483	0.966499
1	27749	-0.0193798	0.138422
1	30032	0.000359852	0.966146
1	30981	0.00579991	0.720532
1	35004	0.0178897	0.304378
1	38729	0.0193618	0.26577
1	41300	0.00825452	0.593467
1	41491	-0.00548634	0.670367
1	42127	0.0119201	0.477572
1	48872	-0.0176596	0.172269
1	50747	0.0184785	0.266584
1	51463	-0.0145597	0.276585
1	53369	7.19101e-05	0.99323
1	58846	-0.00708102	0.56142
1	58847	-0.00708102	0.56142
1	58849	-0.00708102	0.56142
1	58881	0.0077006	0.533615
1	59634	-0.00177354	0.832288
1	60348	0.0134988	0.303605
1	61317	0.01491	0.370067
1	62450	-0.0193798	0.138422
1	62902	0.0119201	0.477572
1	63351	-0.00189195	0.827453
1	63471	-0.00143714	0.889445
1	63925	0.0124684	0.453179
1	64695	5.11081e-05	0.995212
1	66810	-0.000126332	0.988279
1	66942	-0.0123576	0.513909
1	67403	-0.0132117	0.233279
1	67526	-0.00947267	0.478836
1	68150	-0.00456815	0.695444
1	68169	-0.0186694	0.125015
1	68172	-0.0186694	0.125015
1	68198	-0.0162417	0.180342
1	68211	0.0170493	0.110436
1	68218	-0.0157321	0.195516
1	68234	-0.0182824	0.150387
1	68263	-0.0157817	0.21084
1	68271	-0.0188253	0.139957
1	68314	-0.0192264	0.133894
1	68343	-0.0285342	0.0341706
1	68366	-0.0250468	0.0614238
1	68386	-0.00980842	0.391075
1	68397	-0.00843296	0.464595
1	68430	-0.027103	0.0648498
1	68797	-0.012114	0.252229
1	68890	-0.0209119	0.119603
1	68917	-0.0171185	0.24336
1	68924	-0.0203206	0.144123
1	68953	-0.0214173	0.121651
1	68989	-0.021115	0.120178
1	69041	0.00992234	0.439589
1	69074	-0.0235941	0.0845919
1	69235	-0.00731019	0.497987
1	69253	0.0187333	0.0715929
1	69255	0.00472097	0.642672
1	69258	0.0187333	0.0715929
1	69263	0.0122862	0.222529
1	69276	0.0120312	0.232519
1	69471	-0.0129131	0.223874
1	69528	-0.0104682	0.325809
1	69613	0.0118335	0.444043
1	70275	0.0040479	0.811125
1	70393	-0.00617564	0.561073
1	70574	-0.0186186	0.082668
1	70581	-0.00725809	0.615161
1	70620	-0.0120026	0.257695
1	70800	-0.00331535	0.81099
1	70838	-0.00839089	0.580124
1	71082	-0.00777179	0.48904

## Sheet: Extended Figure 6e
Please note: Trunkated table as data above 30mb size limit. Full dataset in dryad repository (https://doi.org/10.5061/dryad.bcc2fqz91; GWAS/gwas_all_morphoPC1.ps)
chr	pos	beta	pval
1	871	-0.00201474	0.39356
1	1428	0.000424467	0.782519
1	2705	0.000528649	0.729983
1	3260	0.000313044	0.835061
1	3474	-0.00186764	0.396514
1	4285	-0.000714103	0.735397
1	4384	-0.00226425	0.235689
1	4387	-0.00226425	0.235689
1	4392	-0.00111079	0.642424
1	7283	7.79493e-05	0.972632
1	8155	-0.000501131	0.849317
1	11458	0.000719157	0.784145
1	11822	0.000730057	0.765137
1	12017	-0.000326764	0.874306
1	13522	0.00170577	0.355712
1	13855	-0.00116559	0.597689
1	13970	-0.00100956	0.651846
1	14667	0.000510016	0.737834
1	14742	0.00182513	0.488559
1	15361	0.00128889	0.566896
1	16564	0.000341414	0.821823
1	17106	0.000518749	0.734962
1	20330	-0.00229776	0.42058
1	20685	-0.000173768	0.921696
1	21151	8.53587e-05	0.968929
1	21439	-0.00175596	0.402626
1	22564	0.00336374	0.373722
1	24714	-0.00108517	0.628579
1	24874	0.00282976	0.448537
1	25418	-0.00163513	0.590521
1	27076	0.000785143	0.610443
1	27749	-0.00108517	0.628579
1	30032	-0.000103831	0.945488
1	30981	-0.00193903	0.494791
1	34157	-0.00217032	0.552844
1	35004	-0.00110866	0.647257
1	38729	-0.00119155	0.617245
1	41300	-0.00065246	0.814792
1	41491	-0.00126316	0.546929
1	42127	-0.00147107	0.559495
1	48872	-0.000560426	0.800783
1	49661	-0.00163104	0.487752
1	50747	-0.00115392	0.624868
1	51463	-0.000952963	0.672221
1	53369	0.000697214	0.649628
1	58846	0.00483189	0.0268643
1	58847	0.00483189	0.0268643
1	58849	0.00483189	0.0268643
1	58881	0.00525604	0.0195218
1	59634	-0.000283394	0.850513
1	60348	-0.00183804	0.355896
1	61317	-0.000486015	0.867492
1	62450	-0.00126057	0.579064
1	62902	-0.00147107	0.559495
1	63351	0.000293428	0.849014
1	63471	0.00181512	0.32958
1	63925	-0.00147972	0.611894
1	64695	0.000246799	0.8712
1	65318	-0.00101821	0.717795
1	66810	0.000431114	0.779618
1	67403	-0.00140105	0.471346
1	67526	0.00107072	0.652782
1	68150	0.000714937	0.719787
1	68169	0.00388639	0.102664
1	68172	0.00388639	0.102664
1	68198	0.00468744	0.0475864
1	68211	0.00144972	0.427894
1	68218	0.00400793	0.0903287
1	68234	0.00129393	0.599484
1	68263	0.00342599	0.159464
1	68271	0.00254324	0.300937
1	68314	0.00317727	0.195556
1	68343	0.00206753	0.417717
1	68366	0.00426555	0.0916634
1	68386	-0.00166642	0.418342
1	68397	-0.000570561	0.786544
1	68430	0.00346854	0.211336
1	68797	-6.76133e-05	0.96974
1	68890	0.00305355	0.23035
1	68917	0.00256913	0.342881
1	68924	0.00125833	0.632174
1	68953	0.00229975	0.379049
1	68989	0.00220354	0.394255
1	69041	0.0019164	0.395055
1	69074	0.00225176	0.385977
1	69235	0.000214857	0.905272
1	69253	0.00147833	0.409063
1	69255	-0.000612033	0.740125
1	69258	0.00147833	0.409063
1	69263	0.000388362	0.824304
1	69276	1.0682e-05	0.995129
1	69471	0.00012855	0.942836
1	69528	-0.00012524	0.944355
1	69613	-0.00228062	0.371779
1	70393	0.000660018	0.714082
1	70574	-0.0013812	0.44632
1	70581	-0.000612113	0.797276
1	70620	-0.000876324	0.62481
1	70800	0.000598932	0.794181
1	70838	-0.000345002	0.894817
