# Supplementary material for: Contrasting signatures of genomic divergence during sympatric speciation
Source: Nature. 2020 Oct 28;588(7836):106–11. doi: 10.1038/s41586-020-2845-0 (PMC7759464; doi:10.1038/s41586-020-2845-0)
Supplement: Supplementary file 12 — Source Data Extended Data Fig. 7 [file 41586_2020_2845_MOESM12_ESM.xlsx]

## Sheet: Figure 1d
Please note: Trunkated table as data above 30mb size limit. Full dataset for all 33 panels in dryad repository (https://doi.org/10.5061/dryad.bcc2fqz91; genomescans/genomescan_*.bed)
chrom	start	end	fst_hudson	file
1	0	10000	0.232869	genomescan_Apo_cha_Apo_glo_10kb_10kb_masked.bed
1	10000	20000	NA	genomescan_Apo_cha_Apo_glo_10kb_10kb_masked.bed
1	20000	30000	0.276473	genomescan_Apo_cha_Apo_glo_10kb_10kb_masked.bed
1	30000	40000	0.25618	genomescan_Apo_cha_Apo_glo_10kb_10kb_masked.bed
1	40000	50000	0.241236	genomescan_Apo_cha_Apo_glo_10kb_10kb_masked.bed
1	50000	60000	0.19565	genomescan_Apo_cha_Apo_glo_10kb_10kb_masked.bed
1	60000	70000	NA	genomescan_Apo_cha_Apo_glo_10kb_10kb_masked.bed
1	70000	80000	NA	genomescan_Apo_cha_Apo_glo_10kb_10kb_masked.bed
1	80000	90000	NA	genomescan_Apo_cha_Apo_glo_10kb_10kb_masked.bed
1	90000	100000	NA	genomescan_Apo_cha_Apo_glo_10kb_10kb_masked.bed
1	100000	110000	NA	genomescan_Apo_cha_Apo_glo_10kb_10kb_masked.bed
1	110000	120000	0.225618	genomescan_Apo_cha_Apo_glo_10kb_10kb_masked.bed
1	120000	130000	0.243626	genomescan_Apo_cha_Apo_glo_10kb_10kb_masked.bed
1	130000	140000	0.235862	genomescan_Apo_cha_Apo_glo_10kb_10kb_masked.bed
1	140000	150000	0.109773	genomescan_Apo_cha_Apo_glo_10kb_10kb_masked.bed
1	150000	160000	0.112617	genomescan_Apo_cha_Apo_glo_10kb_10kb_masked.bed
1	160000	170000	0.23871	genomescan_Apo_cha_Apo_glo_10kb_10kb_masked.bed
1	170000	180000	0.227424	genomescan_Apo_cha_Apo_glo_10kb_10kb_masked.bed
1	180000	190000	0.259136	genomescan_Apo_cha_Apo_glo_10kb_10kb_masked.bed
1	190000	200000	0.315693	genomescan_Apo_cha_Apo_glo_10kb_10kb_masked.bed
1	200000	210000	0.253291	genomescan_Apo_cha_Apo_glo_10kb_10kb_masked.bed
1	210000	220000	-0.0162452	genomescan_Apo_cha_Apo_glo_10kb_10kb_masked.bed
1	220000	230000	NA	genomescan_Apo_cha_Apo_glo_10kb_10kb_masked.bed
1	230000	240000	0.270222	genomescan_Apo_cha_Apo_glo_10kb_10kb_masked.bed
1	240000	250000	0.224005	genomescan_Apo_cha_Apo_glo_10kb_10kb_masked.bed
1	250000	260000	0.0816327	genomescan_Apo_cha_Apo_glo_10kb_10kb_masked.bed
1	260000	270000	NA	genomescan_Apo_cha_Apo_glo_10kb_10kb_masked.bed
1	270000	280000	0.246195	genomescan_Apo_cha_Apo_glo_10kb_10kb_masked.bed
1	280000	290000	NA	genomescan_Apo_cha_Apo_glo_10kb_10kb_masked.bed
1	290000	300000	NA	genomescan_Apo_cha_Apo_glo_10kb_10kb_masked.bed
1	300000	310000	NA	genomescan_Apo_cha_Apo_glo_10kb_10kb_masked.bed
1	310000	320000	NA	genomescan_Apo_cha_Apo_glo_10kb_10kb_masked.bed
1	320000	330000	0.0653568	genomescan_Apo_cha_Apo_glo_10kb_10kb_masked.bed
1	330000	340000	0.229619	genomescan_Apo_cha_Apo_glo_10kb_10kb_masked.bed
1	340000	350000	0.246475	genomescan_Apo_cha_Apo_glo_10kb_10kb_masked.bed
1	350000	360000	0.302375	genomescan_Apo_cha_Apo_glo_10kb_10kb_masked.bed
1	360000	370000	0.270732	genomescan_Apo_cha_Apo_glo_10kb_10kb_masked.bed
1	370000	380000	0.238004	genomescan_Apo_cha_Apo_glo_10kb_10kb_masked.bed
1	380000	390000	0.1689	genomescan_Apo_cha_Apo_glo_10kb_10kb_masked.bed
1	390000	400000	0.23114	genomescan_Apo_cha_Apo_glo_10kb_10kb_masked.bed
1	400000	410000	0.237915	genomescan_Apo_cha_Apo_glo_10kb_10kb_masked.bed
1	410000	420000	0.204118	genomescan_Apo_cha_Apo_glo_10kb_10kb_masked.bed
1	420000	430000	0.203265	genomescan_Apo_cha_Apo_glo_10kb_10kb_masked.bed
1	430000	440000	0.235847	genomescan_Apo_cha_Apo_glo_10kb_10kb_masked.bed
1	440000	450000	0.174085	genomescan_Apo_cha_Apo_glo_10kb_10kb_masked.bed
1	450000	460000	0.0929214	genomescan_Apo_cha_Apo_glo_10kb_10kb_masked.bed
1	460000	470000	0.234143	genomescan_Apo_cha_Apo_glo_10kb_10kb_masked.bed
1	470000	480000	0.0378406	genomescan_Apo_cha_Apo_glo_10kb_10kb_masked.bed
1	480000	490000	NA	genomescan_Apo_cha_Apo_glo_10kb_10kb_masked.bed
1	490000	500000	0.154855	genomescan_Apo_cha_Apo_glo_10kb_10kb_masked.bed
1	500000	510000	0.0431934	genomescan_Apo_cha_Apo_glo_10kb_10kb_masked.bed
1	510000	520000	0.178992	genomescan_Apo_cha_Apo_glo_10kb_10kb_masked.bed
1	520000	530000	0.0985061	genomescan_Apo_cha_Apo_glo_10kb_10kb_masked.bed
1	530000	540000	0.233476	genomescan_Apo_cha_Apo_glo_10kb_10kb_masked.bed
1	540000	550000	-0.00642139	genomescan_Apo_cha_Apo_glo_10kb_10kb_masked.bed
1	550000	560000	0.282943	genomescan_Apo_cha_Apo_glo_10kb_10kb_masked.bed
1	560000	570000	0.236675	genomescan_Apo_cha_Apo_glo_10kb_10kb_masked.bed
1	570000	580000	0.261071	genomescan_Apo_cha_Apo_glo_10kb_10kb_masked.bed
1	580000	590000	0.27403	genomescan_Apo_cha_Apo_glo_10kb_10kb_masked.bed
1	590000	600000	0.177293	genomescan_Apo_cha_Apo_glo_10kb_10kb_masked.bed
1	600000	610000	0.296772	genomescan_Apo_cha_Apo_glo_10kb_10kb_masked.bed
1	610000	620000	0.278717	genomescan_Apo_cha_Apo_glo_10kb_10kb_masked.bed
1	620000	630000	-0.0197225	genomescan_Apo_cha_Apo_glo_10kb_10kb_masked.bed
1	630000	640000	0.0505588	genomescan_Apo_cha_Apo_glo_10kb_10kb_masked.bed
1	640000	650000	0.25895	genomescan_Apo_cha_Apo_glo_10kb_10kb_masked.bed
1	650000	660000	0.0757744	genomescan_Apo_cha_Apo_glo_10kb_10kb_masked.bed
1	660000	670000	0.057525	genomescan_Apo_cha_Apo_glo_10kb_10kb_masked.bed
1	670000	680000	0.0228173	genomescan_Apo_cha_Apo_glo_10kb_10kb_masked.bed
1	680000	690000	0.0531726	genomescan_Apo_cha_Apo_glo_10kb_10kb_masked.bed
1	690000	700000	0.0531726	genomescan_Apo_cha_Apo_glo_10kb_10kb_masked.bed
1	700000	710000	1.32759e-18	genomescan_Apo_cha_Apo_glo_10kb_10kb_masked.bed
1	710000	720000	0.0833906	genomescan_Apo_cha_Apo_glo_10kb_10kb_masked.bed
1	720000	730000	0	genomescan_Apo_cha_Apo_glo_10kb_10kb_masked.bed
1	730000	740000	0.0331087	genomescan_Apo_cha_Apo_glo_10kb_10kb_masked.bed
1	740000	750000	-0.00429204	genomescan_Apo_cha_Apo_glo_10kb_10kb_masked.bed
1	750000	760000	0.0174174	genomescan_Apo_cha_Apo_glo_10kb_10kb_masked.bed
1	760000	770000	0.0326594	genomescan_Apo_cha_Apo_glo_10kb_10kb_masked.bed
1	770000	780000	0.0254772	genomescan_Apo_cha_Apo_glo_10kb_10kb_masked.bed
1	780000	790000	0.00226231	genomescan_Apo_cha_Apo_glo_10kb_10kb_masked.bed
1	790000	800000	0.000257378	genomescan_Apo_cha_Apo_glo_10kb_10kb_masked.bed
1	800000	810000	0.019872	genomescan_Apo_cha_Apo_glo_10kb_10kb_masked.bed
1	810000	820000	0.00467046	genomescan_Apo_cha_Apo_glo_10kb_10kb_masked.bed
1	820000	830000	0.0387989	genomescan_Apo_cha_Apo_glo_10kb_10kb_masked.bed
1	830000	840000	0.0445773	genomescan_Apo_cha_Apo_glo_10kb_10kb_masked.bed
1	840000	850000	0.0389069	genomescan_Apo_cha_Apo_glo_10kb_10kb_masked.bed
1	850000	860000	0.769569	genomescan_Apo_cha_Apo_glo_10kb_10kb_masked.bed
1	860000	870000	0.746495	genomescan_Apo_cha_Apo_glo_10kb_10kb_masked.bed
1	870000	880000	0.650823	genomescan_Apo_cha_Apo_glo_10kb_10kb_masked.bed
1	880000	890000	0.597545	genomescan_Apo_cha_Apo_glo_10kb_10kb_masked.bed
1	890000	900000	0.706597	genomescan_Apo_cha_Apo_glo_10kb_10kb_masked.bed
1	900000	910000	0.557421	genomescan_Apo_cha_Apo_glo_10kb_10kb_masked.bed
1	910000	920000	0.612225	genomescan_Apo_cha_Apo_glo_10kb_10kb_masked.bed
1	920000	930000	0.709783	genomescan_Apo_cha_Apo_glo_10kb_10kb_masked.bed
1	930000	940000	0.653941	genomescan_Apo_cha_Apo_glo_10kb_10kb_masked.bed
1	940000	950000	0.650057	genomescan_Apo_cha_Apo_glo_10kb_10kb_masked.bed
1	950000	960000	0.600974	genomescan_Apo_cha_Apo_glo_10kb_10kb_masked.bed
1	960000	970000	0.620095	genomescan_Apo_cha_Apo_glo_10kb_10kb_masked.bed
1	970000	980000	0.438638	genomescan_Apo_cha_Apo_glo_10kb_10kb_masked.bed
1	980000	990000	0.393271	genomescan_Apo_cha_Apo_glo_10kb_10kb_masked.bed
1	990000	1000000	0.425755	genomescan_Apo_cha_Apo_glo_10kb_10kb_masked.bed
