# Supplementary material for: Contrasting signatures of genomic divergence during sympatric speciation
Source: Nature. 2020 Oct 28;588(7836):106–11. doi: 10.1038/s41586-020-2845-0 (PMC7759464; doi:10.1038/s41586-020-2845-0)
Supplement: Supplementary file 13 — Source Data Extended Data Fig. 8 [file 41586_2020_2845_MOESM13_ESM.xlsx]

## Sheet: Extended Data Fig.8a
Nic_cit_Nic_lab	Apo_ast_Apo_zal	Apo_glo_Apo_fla	Type
0.000214797	8.68477e-05	0.000116962	Estimate
0.000189722	7.9244e-05	0.00010512	Bootstrap
0.00019163	7.79073e-05	0.000117391	Bootstrap
0.000191801	7.93938e-05	0.000118395	Bootstrap
0.000187524	8.68477e-05	0.000107327	Bootstrap
0.000181416	8.68477e-05	0.00011728	Bootstrap
0.000190877	8.6929e-05	0.000110269	Bootstrap
0.00018891	7.9244e-05	0.000115823	Bootstrap
0.00018289	9.55377e-05	0.000117174	Bootstrap
0.000188678	8.73362e-05	9.6355e-05	Bootstrap
0.000195064	7.52142e-05	0.000117068	Bootstrap
0.000190209	7.7842e-05	0.000107033	Bootstrap
0.000193028	7.90944e-05	0.000106936	Bootstrap
0.000213522	8.44984e-05	0.000113562	Bootstrap
0.000212084	7.83211e-05	0.000109913	Bootstrap
0.000197569	7.90944e-05	0.000105166	Bootstrap
0.000197401	8.29513e-05	0.00012467	Bootstrap
0.000194688	8.6929e-05	0.000106404	Bootstrap
0.000197401	8.6929e-05	0.000106506	Bootstrap
0.000210047	9.65107e-05	0.000129785	Bootstrap
0.000196924	7.90944e-05	0.000106838	Bootstrap
0.000214978	7.75008e-05	0.000115578	Bootstrap
0.00020049	8.94927e-05	0.000118773	Bootstrap
0.000198604	8.68477e-05	0.000123728	Bootstrap
0.000197401	8.6929e-05	0.000117276	Bootstrap
0.000198573	8.71731e-05	0.000108481	Bootstrap
0.000207007	7.9244e-05	0.00011223	Bootstrap
0.000177819	8.68477e-05	0.000117068	Bootstrap
0.0001797	8.55443e-05	0.000107524	Bootstrap
0.000195206	8.70103e-05	0.000110113	Bootstrap
0.000214978	8.55867e-05	0.000118754	Bootstrap
0.000197401	8.6929e-05	0.000117068	Bootstrap
0.000199785	7.93188e-05	0.000117174	Bootstrap
0.000197401	7.9244e-05	0.000105369	Bootstrap
0.00022026	7.91692e-05	0.00011502	Bootstrap
0.000213917	7.92773e-05	9.60769e-05	Bootstrap
0.000199007	8.32554e-05	0.000107229	Bootstrap
0.000197401	7.93188e-05	0.000128051	Bootstrap
0.000186467	8.68477e-05	0.00012816	Bootstrap
0.000197932	8.68477e-05	0.000117068	Bootstrap
0.000180244	8.81829e-05	0.000107788	Bootstrap
0.000197401	8.75668e-05	0.000112015	Bootstrap
0.000216095	7.93188e-05	0.00012816	Bootstrap
0.000193858	8.26188e-05	0.000112953	Bootstrap
0.000197401	7.82578e-05	0.000122601	Bootstrap
0.00018126	7.91692e-05	0.000110812	Bootstrap
0.000214719	7.92478e-05	0.000117068	Bootstrap
0.000209331	8.6929e-05	0.000113086	Bootstrap
0.000186629	8.8188e-05	9.7682e-05	Bootstrap
0.000214797	7.3361e-05	0.000140177	Bootstrap
0.000198009	8.53549e-05	0.000113761	Bootstrap
0.000214797	9.13191e-05	0.000112949	Bootstrap
0.000197387	8.14298e-05	0.000109624	Bootstrap
0.000222329	7.93938e-05	0.000112309	Bootstrap
0.00018126	7.90944e-05	0.000107019	Bootstrap
0.000193352	8.01483e-05	0.000134505	Bootstrap
0.000199645	9.09686e-05	0.000117336	Bootstrap
0.000202792	8.70103e-05	0.000116271	Bootstrap
0.000191079	8.6929e-05	0.000108687	Bootstrap
0.000191472	7.93938e-05	0.00012128	Bootstrap
0.000214797	8.68477e-05	0.000119443	Bootstrap
0.000222473	8.79459e-05	0.000108937	Bootstrap
0.000216643	8.68477e-05	0.00011424	Bootstrap
0.000182887	8.74996e-05	0.000117894	Bootstrap
0.000201374	7.71219e-05	0.000105533	Bootstrap
0.000197401	7.98408e-05	0.000106446	Bootstrap
0.000208726	7.91692e-05	0.000118343	Bootstrap
0.000194346	8.6929e-05	0.00011935	Bootstrap
0.000200963	9.83381e-05	0.000108584	Bootstrap
0.000214797	8.68477e-05	0.000117068	Bootstrap
0.000197401	8.45087e-05	0.000111878	Bootstrap
0.000179587	8.34997e-05	0.000117068	Bootstrap
0.000188775	8.6929e-05	0.000117314	Bootstrap
0.000210116	7.6927e-05	0.000128275	Bootstrap
0.000197569	8.6929e-05	0.000115713	Bootstrap
0.000212082	8.68477e-05	9.00228e-05	Bootstrap
0.000213634	8.8409e-05	0.000107131	Bootstrap
0.000197105	8.68477e-05	0.000104608	Bootstrap
0.000194046	9.5361e-05	0.000110948	Bootstrap
0.000205615	8.70917e-05	0.00011304	Bootstrap
0.000195961	7.88248e-05	0.000109782	Bootstrap
0.000208826	7.9244e-05	0.000106838	Bootstrap
0.000197401	8.35246e-05	0.000112332	Bootstrap
0.000196043	8.57744e-05	0.000117174	Bootstrap
0.000197401	9.3777e-05	0.00010985	Bootstrap
0.000197401	8.6929e-05	0.000123484	Bootstrap
0.00018126	9.21482e-05	0.000102322	Bootstrap
0.000209615	8.6929e-05	0.000119989	Bootstrap
0.000197401	8.68477e-05	0.000112483	Bootstrap
0.000197569	7.93938e-05	0.000118602	Bootstrap
0.000203429	8.34845e-05	0.000107033	Bootstrap
0.000200849	7.90944e-05	0.00012816	Bootstrap
0.000209083	7.28411e-05	0.000119154	Bootstrap
0.000190644	7.9652e-05	0.000117068	Bootstrap
0.000194094	8.6929e-05	0.000117174	Bootstrap
0.000214797	8.27625e-05	0.000117068	Bootstrap
0.000209332	8.68477e-05	0.000109441	Bootstrap
0.00018126	8.73288e-05	0.000117174	Bootstrap
0.000197738	8.6929e-05	0.000106838	Bootstrap
0.000195066	8.10705e-05	0.00012816	Bootstrap
0.000195607	7.90944e-05	9.7953e-05	Bootstrap

## Sheet: Extended Data Fig.8c
Apo_ml	Nic_ml
0.165456	0.0214453
0.160312	0.0209819
0.16667	0.0218853
0.162665	0.0212963
0.160815	0.0210004
0.160413	0.0214228
0.161216	0.0218311
0.163298	0.0214719
0.164617	0.0210516
0.161426	0.0214605
0.160249	0.0217757
0.163679	0.0213684
0.163058	0.02143
0.159447	0.0217073
0.162287	0.0212445
0.164585	0.0218488
0.161734	0.0210454
0.161738	0.0214721
0.160558	0.0216935
0.162658	0.0215806
0.163721	0.0217218
0.162011	0.0216876
0.162437	0.0211505
0.161646	0.0216034
0.162976	0.020988
0.162125	0.0214373
0.160323	0.0213091
0.161786	0.0219488
0.163561	0.0211788
0.161485	0.0222844
0.162143	0.0213233
0.162362	0.0212894
0.162425	0.0211706
0.163078	0.0210901
0.160878	0.0221007
0.159113	0.0214188
0.163786	0.0214231
0.163143	0.0215132
0.159136	0.0221039
0.162964	0.0221544
0.163746	0.0217042
0.162483	0.021385
0.163033	0.0216155
0.160316	0.021584
0.163127	0.0221857
0.164749	0.0215798
0.163347	0.0216652
0.159657	0.0213821
0.162362	0.0213619
0.161471	0.0219293
0.165034	0.0223646
0.164938	0.0216469
0.160134	0.0219209
0.162086	0.0213546
0.162733	0.0212934
0.163284	0.0211834
0.16388	0.0216795
0.163088	0.0215603
0.162926	0.0213587
0.164021	0.0217694
0.16231	0.0213783
0.161538	0.0211097
0.160911	0.0215716
0.163267	0.0213945
0.163712	0.0215351
0.161073	0.0210134
0.163806	0.0217965
0.16103	0.0216966
0.162411	0.0216081
0.16171	0.0210995
0.161098	0.0214827
0.15998	0.0215872
0.163318	0.0210599
0.164663	0.0217149
0.160143	0.0213148
0.164916	0.021515
0.162714	0.0221344
0.162374	0.0216414
0.165115	0.021664
0.163434	0.021215
0.160578	0.0217219
0.163804	0.0218112
0.165438	0.0215729
0.159831	0.0215064
0.162191	0.0215997
0.160524	0.0212189
0.161937	0.0215103
0.161061	0.0210508
0.16171	0.0209138
0.160727	0.0219079
0.162635	0.0215861
0.161845	0.0210891
0.165093	0.0217472
0.162151	0.0213875
0.162793	0.0211244
0.162761	0.0211883
0.162297	0.0218336
0.162792	0.0211805
0.160882	0.0212382
0.160683	0.0211838

## Sheet: Extended Data Fig.8d
Apo_ml	Nic_Nswitched
0.165456	0.0247049
0.160312	0.0248782
0.16667	0.0245326
0.162665	0.0244521
0.160815	0.0251358
0.160413	0.0240087
0.161216	0.0247063
0.163298	0.0247849
0.164617	0.0246073
0.161426	0.0245437
0.160249	0.0239391
0.163679	0.0243266
0.163058	0.0242689
0.159447	0.0243002
0.162287	0.0244483
0.164585	0.0245573
0.161734	0.0246584
0.161738	0.0243359
0.160558	0.0241687
0.162658	0.0246903
0.163721	0.024088
0.162011	0.024721
0.162437	0.0247326
0.161646	0.0245664
0.162976	0.0249497
0.162125	0.0242231
0.160323	0.0247271
0.161786	0.0244947
0.163561	0.0245596
0.161485	0.0252613
0.162143	0.0250032
0.162362	0.0247127
0.162425	0.0244059
0.163078	0.0240965
0.160878	0.0243244
0.159113	0.0242142
0.163786	0.0247888
0.163143	0.024141
0.159136	0.023808
0.162964	0.0247484
0.163746	0.0244422
0.162483	0.0238623
0.163033	0.0244856
0.160316	0.0243873
0.163127	0.0248649
0.164749	0.0243412
0.163347	0.0240741
0.159657	0.0245911
0.162362	0.0243673
0.161471	0.0247177
0.165034	0.0247232
0.164938	0.0245384
0.160134	0.0242231
0.162086	0.0242231
0.162733	0.0246518
0.163284	0.0250353
0.16388	0.0246903
0.163088	0.0247897
0.162926	0.0246768
0.164021	0.0246218
0.16231	0.0241545
0.161538	0.0242751
0.160911	0.0239713
0.163267	0.0245452
0.163712	0.0250006
0.161073	0.0242609
0.163806	0.0247546
0.16103	0.0246198
0.162411	0.0244454
0.16171	0.0246189
0.161098	0.0245802
0.15998	0.0247995
0.163318	0.0241776
0.164663	0.0242858
0.160143	0.0247208
0.164916	0.0242922
0.162714	0.0238491
0.162374	0.0249653
0.165115	0.024697
0.163434	0.0246206
0.160578	0.0241187
0.163804	0.0246165
0.165438	0.0246147
0.159831	0.0245761
0.162191	0.0245564
0.160524	0.0247489
0.161937	0.0243474
0.161061	0.0247789
0.16171	0.0242902
0.160727	0.0242713
0.162635	0.0239944
0.161845	0.0246569
0.165093	0.0242318
0.162151	0.0242017
0.162793	0.0244955
0.162761	0.0242272
0.162297	0.0239736
0.162792	0.0240942
0.160882	0.0242429
0.160683	0.0240747

## Sheet: Extended Data Fig.8e
Apo_Nswitched	Nic_ml
0.0537473	0.0214453
0.054795	0.0209819
0.0544509	0.0218853
0.0545681	0.0212963
0.0546646	0.0210004
0.0539484	0.0214228
0.0541159	0.0218311
0.0545088	0.0214719
0.0534176	0.0210516
0.0538851	0.0214605
0.0534934	0.0217757
0.0550612	0.0213684
0.0539679	0.02143
0.0547223	0.0217073
0.0546612	0.0212445
0.053852	0.0218488
0.0539176	0.0210454
0.0549052	0.0214721
0.054387	0.0216935
0.0547154	0.0215806
0.0554294	0.0217218
0.0540947	0.0216876
0.0542559	0.0211505
0.0542821	0.0216034
0.0536124	0.020988
0.0537143	0.0214373
0.0541131	0.0213091
0.0536638	0.0219488
0.0544021	0.0211788
0.054126	0.0222844
0.0545677	0.0213233
0.0547704	0.0212894
0.054428	0.0211706
0.0542359	0.0210901
0.0547376	0.0221007
0.0541146	0.0214188
0.0537719	0.0214231
0.0543906	0.0215132
0.0551796	0.0221039
0.0546322	0.0221544
0.0541385	0.0217042
0.0538763	0.021385
0.0543432	0.0216155
0.0542209	0.021584
0.0536249	0.0221857
0.0540356	0.0215798
0.0537848	0.0216652
0.0539199	0.0213821
0.0545247	0.0213619
0.0539168	0.0219293
0.0540184	0.0223646
0.0544083	0.0216469
0.0542643	0.0219209
0.0539406	0.0213546
0.0534695	0.0212934
0.0532441	0.0211834
0.0543923	0.0216795
0.0543304	0.0215603
0.0540189	0.0213587
0.0542145	0.0217694
0.0537086	0.0213783
0.053817	0.0211097
0.0539863	0.0215716
0.0543753	0.0213945
0.0544523	0.0215351
0.0546004	0.0210134
0.0542153	0.0217965
0.0542087	0.0216966
0.0535886	0.0216081
0.0535738	0.0210995
0.0534683	0.0214827
0.0542126	0.0215872
0.054218	0.0210599
0.0536275	0.0217149
0.0533669	0.0213148
0.0534017	0.021515
0.0542249	0.0221344
0.0549648	0.0216414
0.0538068	0.021664
0.0537286	0.021215
0.0542651	0.0217219
0.0543133	0.0218112
0.0544498	0.0215729
0.0538896	0.0215064
0.0540598	0.0215997
0.0546406	0.0212189
0.0546344	0.0215103
0.0543381	0.0210508
0.0549478	0.0209138
0.0535306	0.0219079
0.0541229	0.0215861
0.0537848	0.0210891
0.0548075	0.0217472
0.0534755	0.0213875
0.0545785	0.0211244
0.0540856	0.0211883
0.054003	0.0218336
0.0537592	0.0211805
0.0542057	0.0212382
0.0543724	0.0211838

## Sheet: Extended Data Fig.8f
Man_cit_Man_lab	Xil_ama_Xil_sag	Xil_vir_Xil_xil	Type
0.000163435	5.75335e-05	9.28854e-05	Estimate
0.00014992	5.75335e-05	8.465e-05	Bootstrap
0.000163435	5.75335e-05	8.20936e-05	Bootstrap
0.000163435	4.82421e-05	6.98775e-05	Bootstrap
0.000163863	5.75335e-05	8.465e-05	Bootstrap
0.000151029	6.31529e-05	8.15901e-05	Bootstrap
0.000145193	5.21819e-05	7.70732e-05	Bootstrap
0.00014992	4.63149e-05	9.28854e-05	Bootstrap
0.000161053	6.34339e-05	8.54603e-05	Bootstrap
0.000149805	5.21819e-05	9.18253e-05	Bootstrap
0.000149789	5.75335e-05	8.40451e-05	Bootstrap
0.000149789	4.95252e-05	9.28854e-05	Bootstrap
0.000164678	4.87718e-05	8.48884e-05	Bootstrap
0.0001629	5.75335e-05	7.70732e-05	Bootstrap
0.000149789	5.18288e-05	7.70732e-05	Bootstrap
0.000163435	3.78655e-05	9.26005e-05	Bootstrap
0.000149004	5.75335e-05	8.465e-05	Bootstrap
0.000163435	5.09723e-05	8.465e-05	Bootstrap
0.00016372	5.75335e-05	8.25314e-05	Bootstrap
0.000165025	4.83478e-05	8.0993e-05	Bootstrap
0.000163435	5.75335e-05	9.05548e-05	Bootstrap
0.000163435	6.34339e-05	9.28854e-05	Bootstrap
0.000149789	5.75335e-05	9.00756e-05	Bootstrap
0.000149789	5.75335e-05	9.28854e-05	Bootstrap
0.000149789	5.17113e-05	7.78019e-05	Bootstrap
0.000163578	5.75335e-05	7.80301e-05	Bootstrap
0.000149789	5.8405e-05	8.465e-05	Bootstrap
0.000150185	5.21819e-05	0.000101922	Bootstrap
0.000163028	5.75335e-05	8.80472e-05	Bootstrap
0.000158873	5.75335e-05	9.04897e-05	Bootstrap
0.000163435	5.2141e-05	6.74894e-05	Bootstrap
0.000163435	5.8865e-05	8.31181e-05	Bootstrap
0.000174952	4.86609e-05	8.465e-05	Bootstrap
0.000163435	5.21819e-05	8.52921e-05	Bootstrap
0.000164022	4.68085e-05	8.47294e-05	Bootstrap
0.000163435	5.75335e-05	8.465e-05	Bootstrap
0.000149789	6.80095e-05	8.465e-05	Bootstrap
0.000163435	5.75335e-05	7.71462e-05	Bootstrap
0.000169789	5.75335e-05	9.28854e-05	Bootstrap
0.000161156	5.75335e-05	8.465e-05	Bootstrap
0.000163435	5.40954e-05	7.95856e-05	Bootstrap
0.000178428	5.05635e-05	8.465e-05	Bootstrap
0.000178182	4.85669e-05	9.28854e-05	Bootstrap
0.000163435	5.75335e-05	8.47294e-05	Bootstrap
0.000163435	4.52264e-05	8.56318e-05	Bootstrap
0.000163435	4.61867e-05	7.70732e-05	Bootstrap
0.000163578	5.21819e-05	7.273e-05	Bootstrap
0.000163578	5.16819e-05	7.95548e-05	Bootstrap
0.000163435	4.55265e-05	7.34179e-05	Bootstrap
0.000163435	5.75335e-05	8.43389e-05	Bootstrap
0.000163435	5.13223e-05	9.40626e-05	Bootstrap
0.000149789	5.21819e-05	8.06444e-05	Bootstrap
0.000163435	5.75335e-05	9.28854e-05	Bootstrap
0.000178325	5.75335e-05	8.47294e-05	Bootstrap
0.000163435	5.65749e-05	8.47294e-05	Bootstrap
0.000165196	5.2951e-05	7.2346e-05	Bootstrap
0.000149789	5.22849e-05	6.91025e-05	Bootstrap
0.000149789	5.75335e-05	7.70732e-05	Bootstrap
0.000163435	5.04247e-05	8.47294e-05	Bootstrap
0.000149789	5.63816e-05	8.465e-05	Bootstrap
0.000163435	5.23379e-05	9.34531e-05	Bootstrap
0.000162802	5.75335e-05	9.28854e-05	Bootstrap
0.000170908	5.32675e-05	9.28907e-05	Bootstrap
0.000171862	5.75335e-05	8.22089e-05	Bootstrap
0.000149789	5.75897e-05	9.28854e-05	Bootstrap
0.000163435	4.62092e-05	9.28854e-05	Bootstrap
0.000162805	4.74278e-05	9.28854e-05	Bootstrap
0.000163435	5.75335e-05	9.29717e-05	Bootstrap
0.000178479	5.75335e-05	8.35993e-05	Bootstrap
0.000163435	5.75335e-05	8.465e-05	Bootstrap
0.000163435	4.56609e-05	9.34366e-05	Bootstrap
0.000150053	6.34339e-05	9.00022e-05	Bootstrap
0.000163919	4.0646e-05	8.465e-05	Bootstrap
0.000149142	5.75335e-05	7.73657e-05	Bootstrap
0.000163578	4.52956e-05	6.74903e-05	Bootstrap
0.000183102	5.75335e-05	8.47628e-05	Bootstrap
0.000161577	3.69409e-05	8.85816e-05	Bootstrap
0.000163435	5.75335e-05	9.28854e-05	Bootstrap
0.000163435	5.75335e-05	9.20434e-05	Bootstrap
0.000150056	5.75335e-05	8.21886e-05	Bootstrap
0.000163435	4.68489e-05	6.97877e-05	Bootstrap
0.000160518	5.22164e-05	7.46252e-05	Bootstrap
0.000149789	5.75335e-05	9.26386e-05	Bootstrap
0.000163435	6.3996e-05	9.28854e-05	Bootstrap
0.000163435	5.75335e-05	8.38209e-05	Bootstrap
0.000163435	5.22334e-05	9.28854e-05	Bootstrap
0.000149672	5.06915e-05	9.28854e-05	Bootstrap
0.000152081	5.21819e-05	7.59515e-05	Bootstrap
0.000163578	5.21819e-05	8.47294e-05	Bootstrap
0.000152897	5.5134e-05	9.28854e-05	Bootstrap
0.000162088	5.75335e-05	7.03775e-05	Bootstrap
0.000163578	4.80187e-05	7.99169e-05	Bootstrap
0.000162315	5.75335e-05	9.28854e-05	Bootstrap
0.000155536	4.76013e-05	9.28854e-05	Bootstrap
0.000179763	5.21819e-05	8.42032e-05	Bootstrap
0.000163435	5.52389e-05	8.465e-05	Bootstrap
0.000146511	4.24301e-05	8.12516e-05	Bootstrap
0.000167993	4.9195e-05	8.98024e-05	Bootstrap
0.000163435	4.11235e-05	8.30042e-05	Bootstrap
0.000157221	6.4518e-05	8.79761e-05	Bootstrap
0.000145148	5.75335e-05	8.465e-05	Bootstrap

## Sheet: Extended Data Fig.8h
Xil_ml	Man_ml
0.145788	0.0372186
0.146029	0.0373011
0.147088	0.0370296
0.143961	0.0372087
0.147677	0.0372009
0.146898	0.0367914
0.144237	0.0362926
0.146665	0.0366541
0.143536	0.0370706
0.145822	0.0372176
0.145988	0.0361308
0.145191	0.0366939
0.145985	0.0370958
0.145997	0.0371403
0.145897	0.0368683
0.146136	0.0364977
0.145806	0.0361217
0.144661	0.0362468
0.147179	0.0375569
0.145184	0.0372131
0.143297	0.0367922
0.14802	0.036386
0.146028	0.0369172
0.142966	0.037006
0.14551	0.0379354
0.143389	0.0366809
0.148	0.0371937
0.14646	0.0368528
0.143983	0.03667
0.146531	0.0366756
0.149536	0.0379946
0.144474	0.0371878
0.14664	0.0369698
0.143458	0.0373681
0.143939	0.0372167
0.144806	0.0372182
0.143398	0.0372273
0.143587	0.0371442
0.145595	0.0369909
0.147765	0.0365983
0.145306	0.0363782
0.146867	0.0373521
0.144934	0.0369935
0.145478	0.0372867
0.148249	0.0363586
0.14717	0.0371658
0.146891	0.0366642
0.145094	0.0372956
0.146995	0.0375978
0.14595	0.0366203
0.144698	0.0378001
0.147562	0.0367425
0.14619	0.0370685
0.145206	0.0366335
0.145523	0.0368248
0.146117	0.0378686
0.143918	0.0363573
0.144261	0.0375274
0.146052	0.0371413
0.147381	0.0370379
0.145043	0.0376689
0.1459	0.037511
0.147592	0.0363919
0.146929	0.0371488
0.147972	0.0373986
0.143714	0.0374597
0.147029	0.0360845
0.145725	0.0376739
0.147009	0.0371997
0.145869	0.0370538
0.147432	0.0374792
0.147258	0.0372024
0.146829	0.0377025
0.144464	0.0376661
0.145956	0.0371707
0.146088	0.0365274
0.145389	0.0368537
0.146584	0.0374264
0.144843	0.0370468
0.147509	0.0366951
0.143742	0.0370561
0.145964	0.0368079
0.145759	0.036561
0.145759	0.036561
0.146833	0.0370789
0.143876	0.0375168
0.145299	0.0369466
0.14683	0.0380843
0.144982	0.0374144
0.145932	0.0372259
0.145684	0.03672
0.146249	0.0371764
0.146736	0.0367581
0.14556	0.0366103
0.144269	0.0371609
0.146581	0.0367699
0.147951	0.0373322
0.144948	0.0374814
0.145174	0.037203
0.146363	0.036633

## Sheet: Extended Data Fig.8i
Xil_Nswitched	Man_ml
0.0619359	0.0372186
0.0608123	0.0373011
0.0625946	0.0370296
0.0627386	0.0372087
0.0621608	0.0372009
0.0633137	0.0367914
0.0617683	0.0362926
0.0617616	0.0366541
0.0626471	0.0370706
0.0623345	0.0372176
0.0626307	0.0361308
0.0620559	0.0366939
0.062796	0.0370958
0.0628066	0.0371403
0.0628747	0.0368683
0.0624314	0.0364977
0.0625685	0.0361217
0.0630019	0.0362468
0.0624311	0.0375569
0.0624037	0.0372131
0.0628422	0.0367922
0.0627046	0.036386
0.0628681	0.0369172
0.0621879	0.037006
0.0629418	0.0379354
0.0626655	0.0366809
0.0623178	0.0371937
0.0629662	0.0368528
0.062592	0.03667
0.0620979	0.0366756
0.0624138	0.0379946
0.062739	0.0371878
0.0628486	0.0369698
0.0627643	0.0373681
0.0627615	0.0372167
0.0629613	0.0372182
0.0625699	0.0372273
0.0629101	0.0371442
0.0619151	0.0369909
0.0629014	0.0365983
0.0626286	0.0363782
0.0622835	0.0373521
0.061929	0.0369935
0.0623525	0.0372867
0.0626097	0.0363586
0.0631474	0.0371658
0.0638367	0.0366642
0.0634339	0.0372956
0.0623805	0.0375978
0.0613961	0.0366203
0.0622149	0.0378001
0.062976	0.0367425
0.0624805	0.0370685
0.0621167	0.0366335
0.0612633	0.0368248
0.0618317	0.0378686
0.0629647	0.0363573
0.062354	0.0375274
0.0631994	0.0371413
0.063438	0.0370379
0.0631363	0.0376689
0.0621396	0.037511
0.0621399	0.0363919
0.0612913	0.0371488
0.0617767	0.0373986
0.0622136	0.0374597
0.0632462	0.0360845
0.0628112	0.0376739
0.0625613	0.0371997
0.0617077	0.0370538
0.0619193	0.0374792
0.0628421	0.0372024
0.0629693	0.0377025
0.0627221	0.0376661
0.0624956	0.0371707
0.0634864	0.0365274
0.0632894	0.0368537
0.0630727	0.0374264
0.062693	0.0370468
0.062363	0.0366951
0.0630042	0.0370561
0.0629242	0.0368079
0.0636278	0.036561
0.0626104	0.036561
0.0632604	0.0370789
0.0624936	0.0375168
0.0620254	0.0369466
0.0632666	0.0380843
0.0631023	0.0374144
0.0623598	0.0372259
0.0615827	0.03672
0.0627153	0.0371764
0.0619985	0.0367581
0.0624444	0.0366103
0.0634343	0.0371609
0.0621059	0.0367699
0.0627077	0.0373322
0.0629256	0.0374814
0.0622126	0.037203
0.0622389	0.036633

## Sheet: Extended Data Fig.8j
Xil_ml	Man_Nswitched
0.145788	0.102736
0.146029	0.10557
0.147088	0.102797
0.143961	0.102704
0.147677	0.10202
0.146898	0.102093
0.144237	0.103688
0.146665	0.102156
0.143536	0.101567
0.145822	0.102828
0.145988	0.103791
0.145191	0.104111
0.145985	0.103668
0.145997	0.104076
0.145897	0.103509
0.146136	0.101828
0.145806	0.103186
0.144661	0.101615
0.147179	0.101012
0.145184	0.102148
0.143297	0.102726
0.14802	0.10514
0.146028	0.101962
0.142966	0.10331
0.14551	0.101537
0.143389	0.103052
0.148	0.105204
0.14646	0.10391
0.143983	0.102682
0.146531	0.103388
0.149536	0.101855
0.144474	0.102447
0.14664	0.103853
0.143458	0.105023
0.143939	0.101948
0.144806	0.103091
0.143398	0.104405
0.143587	0.105464
0.145595	0.101417
0.147765	0.103104
0.145306	0.103523
0.146867	0.103219
0.144934	0.10439
0.145478	0.102457
0.148249	0.104237
0.14717	0.105832
0.146891	0.101757
0.145094	0.101225
0.146995	0.102401
0.14595	0.104596
0.144698	0.102305
0.147562	0.10481
0.14619	0.102483
0.145206	0.103725
0.145523	0.102965
0.146117	0.102172
0.143918	0.10326
0.144261	0.103551
0.146052	0.102879
0.147381	0.102443
0.145043	0.101086
0.1459	0.101749
0.147592	0.104032
0.146929	0.102863
0.147972	0.102398
0.143714	0.10467
0.147029	0.105085
0.145725	0.103974
0.147009	0.102915
0.145869	0.103597
0.147432	0.10398
0.147258	0.104004
0.146829	0.103481
0.144464	0.102459
0.145956	0.102016
0.146088	0.103454
0.145389	0.103088
0.146584	0.103175
0.144843	0.104317
0.147509	0.103518
0.143742	0.101141
0.145964	0.102939
0.145759	0.10091
0.145759	0.102649
0.146833	0.10231
0.143876	0.102453
0.145299	0.103782
0.14683	0.104961
0.144982	0.103148
0.145932	0.104153
0.145684	0.105249
0.146249	0.103836
0.146736	0.102091
0.14556	0.104266
0.144269	0.101557
0.146581	0.103767
0.147951	0.104551
0.144948	0.102084
0.145174	0.101778
0.146363	0.106203
